# Supplementary material for: In-depth proteomic analysis of a mollusc shell: acid-soluble and acid-insoluble matrix of the limpet Lottia gigantea
Source: Proteome Sci. 2012 Jun 13;10:28. doi: 10.1186/1477-5956-10-28 (PMC3374290; doi:10.1186/1477-5956-10-28)
Supplement: Additional file 3 — Proteins identified in acid-soluble matrix A. Xls-file containing MaxQuant output data such as Lotgi1 entries grouped together because of sequence identity, number of sequence-unique and non-unique peptides, sequence coverage, protein length and molecular weight, PEP values and distribution among gel slices. [file 1477-5956-10-28-S3.xls]

## Sheet: proteinGroups
Additional file 3: Proteins identified in acid-soluble matrix A
Protein IDs	Proteins	Peptides	Razor + unique Peptides	Unique Peptides	Sequence Coverage [%]	Unique + Razor Sequence Coverage [%]	Unique Sequence Coverage [%]	Mol. Weight [kDa]	Sequence Length	Slice Average	Slice 1	Slice 2	Slice 3	Slice 4	Slice 5	Slice 6	Slice 7	Slice 8	Slice 9	Slice 10	Slice 11	Slice 12	PEP	Intensity
>jgi|Lotgi1|101611|gw1.56.268.1	1	5	5	5	56	56	56	11.221	109	5.31	7	13	15	54	41	30	19	8	20	7	2		8.3512e-198	6489700000
>jgi|Lotgi1|102397|e_gw1.1.358.1	1	2	2	2	7.2	7.2	7.2	31.421	291	7							3						1.2448e-08	2331900
>jgi|Lotgi1|102899|e_gw1.1.259.1	1	1	1	1	4.7	4.7	4.7	23.843	211	8								1					0.0006787	870430
>jgi|Lotgi1|103470|e_gw1.2.933.1	1	9	9	9	38.1	38.1	38.1	39.369	333	7.09		1				9	7	17					1.4595e-287	93873000
>jgi|Lotgi1|104132|e_gw1.2.758.1;>jgi|Lotgi1|181676|estExt_Genewise1.C_sca_20377;>jgi|Lotgi1|134810|e_gw1.93.144.1;>jgi|Lotgi1|134797|e_gw1.93.157.1	4	2	2	2	21.4	21.4	21.4	13.227	117	5.85		1				10	2						7.3133e-22	30917000
>jgi|Lotgi1|105757|e_gw1.4.297.1	1	6	6	5	30.5	30.5	26.4	31.02	269	5.33		1	1		1	9							1.3687e-50	23190000
>jgi|Lotgi1|106548|e_gw1.5.688.1	1	1	1	1	4.2	4.2	4.2	41.37	381	2		1											0.00067967	348090
>jgi|Lotgi1|106601|e_gw1.5.507.1	1	1	1	1	7.5	7.5	7.5	31.823	293	9									2				9.4856e-26	8104500
>jgi|Lotgi1|106937|e_gw1.6.157.1;>jgi|Lotgi1|107124|e_gw1.6.273.1	2	19	19	19	62.7	62.7	62.7	37.315	316	4.62	2	6	2	58	51	14	10						0	323960000
>jgi|Lotgi1|107440|e_gw1.6.480.1	1	1	1	1	2.8	2.8	2.8	59.015	529	10										1			0.00073093	269010
>jgi|Lotgi1|108036|e_gw1.8.544.1	1	6	6	6	18.9	18.9	18.9	56.94	503	5					8								4.4964e-67	7120200
>jgi|Lotgi1|108395|e_gw1.8.192.1	1	1	1	1	7.6	7.6	7.6	18.304	157	9									1				0.00039757	428280
>jgi|Lotgi1|108898|e_gw1.9.258.1	1	8	8	8	46.7	46.7	46.7	22.779	197	7.13							20	3					0	182100000
>jgi|Lotgi1|109284|e_gw1.10.19.1	1	16	16	14	37.9	37.9	32.4	51.873	457	5.91		4	1	4	16	3	9	1		7			2.7547e-88	43458000
>jgi|Lotgi1|109426|e_gw1.10.553.1	1	3	3	3	20.3	20.3	20.3	26.582	237	4.53	2	2	1	2	7	2	2	1					7.3433e-61	39083000
>jgi|Lotgi1|109908|e_gw1.11.685.1	1	18	18	11	65.5	65.5	40.3	24.328	206	7.21					1		80	17	3				0	1115200000
>jgi|Lotgi1|109954|e_gw1.11.262.1	1	1	1	1	4.5	4.5	4.5	38.426	357	1	1												6.9529e-05	737270
>jgi|Lotgi1|110884|e_gw1.12.381.1	1	7	7	7	55.9	55.9	55.9	12.416	111	3.71	2	2	4	24	2	1							2.4178e-226	102370000
>jgi|Lotgi1|112328|e_gw1.15.161.1	1	2	2	2	10.7	10.7	10.7	26.218	224	7.33							2	1					2.755e-07	2102500
>jgi|Lotgi1|112867|e_gw1.16.367.1	1	3	3	3	14	14	14	31.4	278	6.82						2	9						6.6267e-70	13058000
>jgi|Lotgi1|113221|e_gw1.16.216.1	1	4	4	4	17.5	17.5	17.5	27.104	240	8.15					1			21	4		1		3.8044e-44	65149000
>jgi|Lotgi1|113440|e_gw1.17.241.1	1	1	1	1	2.5	2.5	2.5	70.773	633	1	1												9.3328e-09	953440
>jgi|Lotgi1|113682|e_gw1.17.155.1	1	4	4	4	14.2	14.2	14.2	38.669	330	6						4							4.7298e-18	3415100
>jgi|Lotgi1|114561|e_gw1.19.150.1	1	18	18	18	77.7	77.7	77.7	20.292	184	5.23	37	38	50	49	179	105	45	11	51	18	3	1	0	24143000000
>jgi|Lotgi1|114599|e_gw1.19.215.1	1	6	6	6	26.5	26.5	26.5	33.136	298	7							6						1.9389e-44	8299700
>jgi|Lotgi1|115147|e_gw1.20.479.1	1	10	10	10	47.3	47.3	47.3	34.259	319	3.98	4	8	34	30	19	8	4	2	1				0	413740000
>jgi|Lotgi1|115450|e_gw1.21.366.1	1	6	6	6	15.5	15.5	15.5	62.903	543	6					7	1		2	1				2.0525e-91	14992000
>jgi|Lotgi1|115607|e_gw1.21.53.1	1	44	44	44	69.5	69.5	69.5	85.149	763	3.38	46	54	160	84	44	19	8	2	5	1			0	1647700000
>jgi|Lotgi1|115714|e_gw1.22.148.1	1	3	3	3	8.5	8.5	8.5	50.046	448	5.25					3	1							6.544e-16	4377900
>jgi|Lotgi1|116974|e_gw1.25.101.1;>jgi|Lotgi1|116834|e_gw1.25.150.1	2	2	2	2	15.6	15.6	15.6	19.651	180	4.87			1	1	12	1							1.3631e-79	17874000
>jgi|Lotgi1|117176|e_gw1.25.188.1	1	2	2	2	32.4	32.4	32.4	11.901	108	7.6		1						1	2	1			6.2219e-12	15020000
>jgi|Lotgi1|117967|e_gw1.27.65.1	1	1	1	1	3.2	3.2	3.2	31.658	277	5					1								0.00048324	359550
>jgi|Lotgi1|119031|e_gw1.30.74.1	1	1	1	1	5	5	5	55.263	483	3			1										0.00022757	2080200
>jgi|Lotgi1|119892|e_gw1.32.170.1	1	1	1	1	14	14	14	11.662	100	5					1								3.2959e-05	85092
>jgi|Lotgi1|120072|e_gw1.33.359.1	1	1	1	1	3.4	3.4	3.4	45.978	412	5					1								8.1107e-10	317180
>jgi|Lotgi1|121410|e_gw1.37.195.1	1	3	3	3	43	43	43	15.254	135	3.88			1	7									5.292e-32	50172000
>jgi|Lotgi1|121599|e_gw1.37.202.1	1	2	2	2	20.7	20.7	20.7	15.765	140	4				3									2.3872e-49	4593800
>jgi|Lotgi1|121860|e_gw1.39.96.1	1	18	18	18	48.4	48.4	48.4	36.457	304	4.14			2	78	9					1			0	248310000
>jgi|Lotgi1|121932|e_gw1.39.370.1	1	6	6	6	77.3	77.3	77.3	11.049	110	7.87		4								11			1.6275e-116	33021000
>jgi|Lotgi1|122269|e_gw1.40.42.1	1	4	4	4	10	10	10	51.55	438	5					7								4.5468e-22	9527800
>jgi|Lotgi1|123129|e_gw1.42.68.1	1	3	3	3	7.6	7.6	7.6	58.055	500	5					3								7.9027e-17	1337000
>jgi|Lotgi1|123440|e_gw1.44.99.1	1	3	3	3	16.8	16.8	16.8	22.766	202	8								4					3.1623e-09	5876600
>jgi|Lotgi1|123611|e_gw1.44.160.1	1	1	1	1	6.6	6.6	6.6	18.829	167	7.11	5	3		1	1	1		1	6	2		7	6.9897e-10	16186000
>jgi|Lotgi1|123902|e_gw1.45.230.1	1	2	2	2	31.6	31.6	31.6	6.8728	57	8.58		1	1						5	2	3		7.9946e-11	17851000
>jgi|Lotgi1|124009|e_gw1.45.290.1	1	1	1	1	5.4	5.4	5.4	30.008	259	6						2							4.981e-06	1789200
>jgi|Lotgi1|124263|e_gw1.46.75.1;>jgi|Lotgi1|98336|gw1.46.343.1	2	9	9	9	16.2	16.2	16.2	71.517	635	3.46	4		2	17	1								2.5678e-75	24943000
>jgi|Lotgi1|125538|e_gw1.50.140.1	1	3	3	3	20.3	20.3	20.3	25.3	217	7.5							3	3					1.9672e-26	16427000
>jgi|Lotgi1|234561|estExt_fgenesh2_pg.C_sca_520131;>jgi|Lotgi1|162671|fgenesh2_pg.C_sca_35000072;>jgi|Lotgi1|233138|estExt_fgenesh2_pg.C_sca_350080;>jgi|Lotgi1|126004|e_gw1.52.177.1;>jgi|Lotgi1|104946|e_gw1.3.534.1;>jgi|Lotgi1|80461|gw1.233.28.1	6	3	3	3	44.7	44.7	44.7	59.861	533	9.49	2	2		1	1		4		3	3	1	20	2.341e-34	80336000
>jgi|Lotgi1|126264|e_gw1.53.255.1	1	1	1	1	3.2	3.2	3.2	48.985	435	4				1									1.0418e-23	1084600
>jgi|Lotgi1|128209|e_gw1.60.321.1	1	3	3	3	40.5	40.5	40.5	12.646	116	8		2								6			4.2001e-29	8600900
>jgi|Lotgi1|129390|e_gw1.64.333.1	1	5	5	5	67	67	67	13.16	115	8.67		1							16	1			6.3484e-37	47939000
>jgi|Lotgi1|130453|e_gw1.69.165.1	1	1	1	1	1.7	1.7	1.7	102.94	891	6						1							0.0010539	2174700
>jgi|Lotgi1|131935|e_gw1.77.174.1;>jgi|Lotgi1|60316|gw1.617.1.1	2	15	15	15	55.7	55.7	55.7	41.934	366	5.92		1	1	1	24	37	3		4	3			0	508260000
>jgi|Lotgi1|132911|e_gw1.81.134.1	1	3	3	3	48.6	48.6	48.6	7.875	70	1.86	8	2	2	2									1.3229e-19	34174000
>jgi|Lotgi1|133595|e_gw1.85.51.1	1	5	5	5	28.3	28.3	28.3	19.517	166	8.04		4							19	3			1.4251e-100	136780000
>jgi|Lotgi1|138864|e_gw1.130.22.1	1	7	7	7	21.7	21.7	21.7	38.896	341	5.5		4				16	4						5.0935e-102	49719000
>jgi|Lotgi1|138941|e_gw1.131.2.1	1	1	1	1	2.2	2.2	2.2	85.742	760	8								2					1.5564e-11	1630800
>jgi|Lotgi1|140660|e_gw1.149.31.1	1	7	7	7	30.2	30.2	30.2	33.531	305	4.39	24	31	22	24	8	4	19	6	7	4	3	5	0	643660000
>jgi|Lotgi1|140773|e_gw1.151.14.1;>jgi|Lotgi1|225865|estExt_Genewise1Plus.C_sca_1510034;>jgi|Lotgi1|207783|estExt_fgenesh2_pm.C_sca_1510001;>jgi|Lotgi1|89979|gw1.4208.2.1	4	8	8	8	35.9	35.9	35.9	34.441	304	7							13						2.9883e-65	19215000
>jgi|Lotgi1|140786|e_gw1.151.5.1	1	37	37	37	47.2	47.2	47.2	101.66	875	4.22	56	41	120	56	35	33	27	4	27	6	5	7	0	1107400000
>jgi|Lotgi1|141290|e_gw1.158.1.1	1	1	1	1	1	1	1	142.2	1254	5		3				5	2						0.00013411	85126000
>jgi|Lotgi1|141455|e_gw1.162.30.1	1	3	3	3	30.1	30.1	30.1	15.727	136	9									6				2.3614e-37	10517000
>jgi|Lotgi1|142206|e_gw1.176.16.1	1	1	1	1	3.9	3.9	3.9	40.345	356	7							1						0.0010385	294500
>jgi|Lotgi1|142681|e_gw1.184.79.1	1	2	2	2	5.9	5.9	5.9	35.719	321	7							2						6.6596e-06	461830
>jgi|Lotgi1|142790|e_gw1.186.49.1	1	5	5	5	68.1	68.1	68.1	20.891	182	1.96	27	25	18	3									6.4475e-158	475030000
>jgi|Lotgi1|142814|e_gw1.186.23.1	1	11	11	11	41.9	41.9	41.9	38.324	322	2.19	47	33	20	13	8								0	348960000
>jgi|Lotgi1|143247|e_gw1.195.12.1	1	6	6	6	36.9	36.9	36.9	27.938	252	6.15		3		3	3	27	19	2	1	1			0	1126100000
>jgi|Lotgi1|143759|e_gw1.214.1.1;>jgi|Lotgi1|146130|e_gw1.667.3.1	2	3	3	3	10.7	10.7	10.7	39.724	345	5					4								1.2776e-23	1912000
>jgi|Lotgi1|143837|e_gw1.218.1.1;>jgi|Lotgi1|239280|estExt_fgenesh2_pg.C_sca_2180019	2	1	1	1	1.7	1.7	1.7	58.701	517	4.19	1	2	3	3	4	2			1				0.00048324	38122000
>jgi|Lotgi1|144968|e_gw1.276.10.1	1	3	3	3	21.2	21.2	21.2	20.914	184	3.5	1		2	4	1								2.636e-16	8281900
>jgi|Lotgi1|176498|fgenesh2_pg.C_sca_1673000001;>jgi|Lotgi1|145440|e_gw1.324.2.1;>jgi|Lotgi1|146472|e_gw1.829.18.1;>jgi|Lotgi1|147117|e_gw1.2012.14.1;>jgi|Lotgi1|147816|e_gw1.4467.3.1;>jgi|Lotgi1|147849|e_gw1.4597.21.1;>jgi|Lotgi1|148546|e_gw1.9711.8.1;>j	12	2	2	2	8.2	8.2	8.2	22.048	194	8.67		2							6	5	2		1.1989e-10	31843000
>jgi|Lotgi1|181153|estExt_Genewise1.C_sca_10585;>jgi|Lotgi1|146485|e_gw1.829.35.1;>jgi|Lotgi1|147122|e_gw1.2012.3.1;>jgi|Lotgi1|147263|e_gw1.2197.10.1;>jgi|Lotgi1|147368|e_gw1.2348.3.1;>jgi|Lotgi1|147730|e_gw1.4137.3.1;>jgi|Lotgi1|147766|e_gw1.4307.4.1;>j	37	3	3	3	27.5	27.5	27.5	14.932	142	8.05	2	4	2			1		2	10	14	2	2	8.1858e-195	477000000
>jgi|Lotgi1|148903|e_gw1.14011.11.1;>jgi|Lotgi1|190032|estExt_Genewise1.C_sca_310299;>jgi|Lotgi1|203998|estExt_fgenesh2_kg.C_sca_310023;>jgi|Lotgi1|216228|estExt_Genewise1Plus.C_sca_310312;>jgi|Lotgi1|219848|estExt_Genewise1Plus.C_sca_570037;>jgi|Lotgi1|1	9	2	2	2	20	20	20	16.88	150	9.25									6	2			1.6527e-12	16910000
>jgi|Lotgi1|150144|fgenesh2_kg.C_sca_26000011	1	1	1	1	5	5	5	39.771	361	6.2						4	1						1.2211e-34	7582700
>jgi|Lotgi1|150191|fgenesh2_kg.C_sca_28000025	1	4	4	4	40.3	40.3	40.3	15.201	139	6		6								6			2.1726e-32	20950000
>jgi|Lotgi1|151060|fgenesh2_kg.C_sca_80000004	1	3	3	3	7.1	7.1	7.1	55.584	491	5.33					4	2							3.4355e-29	2716800
>jgi|Lotgi1|151231|fgenesh2_kg.C_sca_95000009	1	1	1	1	6.6	6.6	6.6	22.441	198	8								2					2.4763e-06	1869100
>jgi|Lotgi1|152136|fgenesh2_pg.C_sca_1000274	1	2	2	2	14.2	14.2	14.2	23.784	219	8								2					1.2175e-06	1413100
>jgi|Lotgi1|152688|fgenesh2_pg.C_sca_2000108	1	3	3	3	38	38	38	14.39	137	10.2	1										9	1	8.0045e-137	13184000
>jgi|Lotgi1|152699|fgenesh2_pg.C_sca_2000119	1	5	5	5	22.5	22.5	22.5	27.643	253	7.39					1		11	4	1	1			1.3211e-110	27320000
>jgi|Lotgi1|152799|fgenesh2_pg.C_sca_2000219	1	27	27	27	55.5	55.5	55.5	41.883	380	4.28	8	11	17	155	65	38	2						0	2304600000
>jgi|Lotgi1|152975|fgenesh2_pg.C_sca_2000395	1	1	1	1	2.3	2.3	2.3	103.36	939	9									1				2.3444e-146	376320
>jgi|Lotgi1|153233|fgenesh2_pg.C_sca_3000136	1	7	7	7	32.4	32.4	32.4	33.537	293	3.33			6	3									1.1772e-64	10200000
>jgi|Lotgi1|153235|fgenesh2_pg.C_sca_3000138	1	3	3	3	38.3	38.3	38.3	12.648	107	3.5			2	2									2.0272e-11	4380700
>jgi|Lotgi1|153652|fgenesh2_pg.C_sca_4000111	1	1	1	1	8.8	8.8	8.8	15.383	137	9									1				0.00010853	353660
>jgi|Lotgi1|153653|fgenesh2_pg.C_sca_4000112	1	2	2	2	13.1	13.1	13.1	22.292	198	8.67								2	4				3.4439e-14	4936000
>jgi|Lotgi1|154020|fgenesh2_pg.C_sca_5000060	1	27	27	27	59.8	59.8	59.8	72.768	669	3.73	28	46	157	114	67	35	11	8		1			0	4714400000
>jgi|Lotgi1|154021|fgenesh2_pg.C_sca_5000061	1	1	1	1	0.7	0.7	0.7	289.05	2564	1	1												0.0009273	1878600
>jgi|Lotgi1|154423|fgenesh2_pg.C_sca_5000463	1	7	7	7	37.9	37.9	37.9	24.173	214	7.8				3	1	7	1	18	20				7.9441e-148	190960000
>jgi|Lotgi1|154424|fgenesh2_pg.C_sca_5000464	1	7	7	7	32.1	32.1	32.1	26.319	224	7.57	1	1		1	1	8	2	25	15				1.2964e-107	406960000
>jgi|Lotgi1|154590|fgenesh2_pg.C_sca_6000093	1	3	3	3	10.9	10.9	10.9	33.197	293	7.12							7	1					5.4233e-21	5555700
>jgi|Lotgi1|154713|fgenesh2_pg.C_sca_6000216	1	2	2	2	9.9	9.9	9.9	25.634	223	9									10				2.5877e-23	25342000
>jgi|Lotgi1|154931|fgenesh2_pg.C_sca_7000080	1	1	1	1	1.2	1.2	1.2	123.29	1099	6.91		1			1	2	16		2	1			0.00057788	3670600000
>jgi|Lotgi1|155299|fgenesh2_pg.C_sca_8000087	1	6	6	6	23.3	23.3	23.3	34.272	309	6.33						8	4						1.3281e-52	10558000
>jgi|Lotgi1|156144|fgenesh2_pg.C_sca_10000177	1	1	1	1	5.3	5.3	5.3	39.013	339	6						2							3.0749e-13	2481400
>jgi|Lotgi1|156257|fgenesh2_pg.C_sca_10000290	1	1	1	1	3.9	3.9	3.9	27.274	228	5	1	1	1	5	4	1	3	1	1				2.9643e-07	188080000
>jgi|Lotgi1|156525|fgenesh2_pg.C_sca_11000211	1	11	11	11	14.5	14.5	14.5	114.99	1027	1.26	26	7	1										2.7085e-75	25401000
>jgi|Lotgi1|156526|fgenesh2_pg.C_sca_11000212	1	12	12	12	20.7	20.7	20.7	74.25	685	1.09	21	2											9.0605e-97	13485000
>jgi|Lotgi1|156599|fgenesh2_pg.C_sca_11000285	1	14	14	14	41.1	41.1	41.1	42.722	365	4.85				8	38	1							2.9611e-245	76430000
>jgi|Lotgi1|156601|fgenesh2_pg.C_sca_11000287	1	3	3	3	17.5	17.5	17.5	23.776	206	4.92				1	11								8.6566e-28	34010000
>jgi|Lotgi1|157680|fgenesh2_pg.C_sca_15000018;>jgi|Lotgi1|157685|fgenesh2_pg.C_sca_15000023	2	4	3	3	29.9	21.5	21.5	16.035	144	6.57		3								4			1.475e-68	26288000
>jgi|Lotgi1|157681|fgenesh2_pg.C_sca_15000019;>jgi|Lotgi1|157683|fgenesh2_pg.C_sca_15000021	2	1	1	1	15.2	15.2	15.2	13.812	125	8.64		4							4	15	2		8.8839e-146	307660000
>jgi|Lotgi1|157689|fgenesh2_pg.C_sca_15000027;>jgi|Lotgi1|230733|estExt_fgenesh2_pg.C_sca_150031	2	5	5	5	60.2	60.2	60.2	12.701	113	8.67		4						1	3	18	1		4.948e-134	936860000
>jgi|Lotgi1|157690|fgenesh2_pg.C_sca_15000028;>jgi|Lotgi1|157678|fgenesh2_pg.C_sca_15000016;>jgi|Lotgi1|157688|fgenesh2_pg.C_sca_15000026	3	5	5	5	40	40	40	17.564	150	7.52		8	1					1	1	16	2		2.1002e-78	872940000
>jgi|Lotgi1|157695|fgenesh2_pg.C_sca_15000033	1	1	1	1	13.6	13.6	13.6	11.505	103	6.8		2								3			2.2602e-15	6207100
>jgi|Lotgi1|157827|fgenesh2_pg.C_sca_15000165	1	7	7	6	41.3	41.3	34.1	18.525	167	7.64	2	10	1	2	3	2	10	6	24	22	1	2	1.9954e-227	1425200000
>jgi|Lotgi1|157909|fgenesh2_pg.C_sca_15000247	1	2	2	2	18.6	18.6	18.6	19.993	177	8		1								3			3.1465e-19	3048300
>jgi|Lotgi1|158113|fgenesh2_pg.C_sca_16000081	1	13	13	13	70.9	70.9	70.9	29.11	258	7.6	9	21	22	11	20	22	86	144	77	41	44	10	0	26301000000
>jgi|Lotgi1|158316|fgenesh2_pg.C_sca_16000284;>jgi|Lotgi1|176424|fgenesh2_pg.C_sca_1280000001	2	51	51	51	57	57	57	111.58	1011	4.19	93	126	246	253	214	121	86	25	24	9	3		0	13523000000
>jgi|Lotgi1|158379|fgenesh2_pg.C_sca_17000030	1	6	6	6	2.9	2.9	2.9	259.41	2294	1	6												3.9143e-24	972130
>jgi|Lotgi1|158452|fgenesh2_pg.C_sca_17000103	1	1	1	1	3.1	3.1	3.1	65.939	585	4				1									0.0002227	2059300
>jgi|Lotgi1|158607|fgenesh2_pg.C_sca_17000258	1	2	2	2	1.3	1.3	1.3	233.55	2171	8								2					1.5208e-08	269840
>jgi|Lotgi1|158905|fgenesh2_pg.C_sca_18000255	1	18	18	18	71.7	71.7	71.7	40.561	368	5.9	5	31	3	21	17	114	57	19	10	16			0	4297000000
>jgi|Lotgi1|159173|fgenesh2_pg.C_sca_19000210;>jgi|Lotgi1|176428|fgenesh2_pg.C_sca_1317000001;>jgi|Lotgi1|159171|fgenesh2_pg.C_sca_19000208	3	5	5	5	22.3	22.3	22.3	30.732	274	8.48		8	9		1	1	1		4	28	24	1	9.9225e-129	2986200000
>jgi|Lotgi1|159235|fgenesh2_pg.C_sca_19000272	1	1	1	1	3.4	3.4	3.4	42.298	377	6						1							0.00068899	9002500
>jgi|Lotgi1|159264|fgenesh2_pg.C_sca_20000004	1	10	10	10	18.1	18.1	18.1	72.26	637	4.62				9	15								2.0557e-121	18844000
>jgi|Lotgi1|159314|fgenesh2_pg.C_sca_20000054	1	15	15	15	74.9	74.9	74.9	35.211	327	7.51					1		35	11	10				1.8451e-139	487820000
>jgi|Lotgi1|159331|fgenesh2_pg.C_sca_20000071	1	2	2	2	10.1	10.1	10.1	39.608	348	4.55	4	6	11	12	8	5	6	8					3.0069e-92	932180000
>jgi|Lotgi1|159383|fgenesh2_pg.C_sca_20000123	1	5	5	5	11	11	11	63.334	556	4.2				8	2								1.6348e-36	9151300
>jgi|Lotgi1|159694|fgenesh2_pg.C_sca_21000164	1	30	30	30	13.7	13.7	13.7	342.66	3061	1.08	55	5											1.0913e-244	52574000
>jgi|Lotgi1|159695|fgenesh2_pg.C_sca_21000165	1	4	4	4	5.9	5.9	5.9	68.638	649	1.2	8	2											2.603e-30	7493700
>jgi|Lotgi1|159735|fgenesh2_pg.C_sca_21000205	1	6	6	6	41.5	41.5	41.5	21.708	183	9									10				6.261e-88	9594200
>jgi|Lotgi1|160173|fgenesh2_pg.C_sca_23000191	1	12	12	12	53.6	53.6	53.6	28.252	250	4.18	16	35	54	66	43	13	30	8	6				0	2319400000
>jgi|Lotgi1|160356|fgenesh2_pg.C_sca_24000170	1	7	7	7	34.3	34.3	34.3	44.609	426	4.96		11	6	10	16	14	12	2	2				0	221120000
>jgi|Lotgi1|162562|fgenesh2_pg.C_sca_34000165	1	5	5	5	36.9	36.9	36.9	11.593	103	8.09		2	7	3	3	2	3	3	7	5	17	3	6.8671e-65	477110000
>jgi|Lotgi1|162861|fgenesh2_pg.C_sca_36000089	1	16	16	16	21.2	21.2	21.2	74.909	676	3.63		1	27	25	5	1							2.5515e-136	157350000
>jgi|Lotgi1|162872|fgenesh2_pg.C_sca_36000100	1	53	53	53	44.5	44.5	44.5	154.69	1385	2.46	111	90	46	34	46		2						0	619870000
>jgi|Lotgi1|163448|fgenesh2_pg.C_sca_40000002	1	17	17	17	44.7	44.7	44.7	49.693	450	4.77	3	13	25	32	101	20	1	3	6	6			7.7162e-302	1830900000
>jgi|Lotgi1|163637|fgenesh2_pg.C_sca_40000191	1	23	23	23	39.5	39.5	39.5	69.857	643	5.44	16	21	29	84	44	20	16	23	12	23	7	11	0	3810200000
>jgi|Lotgi1|163670|fgenesh2_pg.C_sca_41000032	1	6	6	6	39.6	39.6	39.6	29.384	255	7.95							1	21					3.359e-85	136320000
>jgi|Lotgi1|164518|fgenesh2_pg.C_sca_45000183	1	1	1	1	3.6	3.6	3.6	42.258	361	7							1						1.8098e-07	902230
>jgi|Lotgi1|164956|fgenesh2_pg.C_sca_48000088	1	2	2	2	6.9	6.9	6.9	45.645	423	2.52	5	6	5	4	1								1.0878e-51	171390000
>jgi|Lotgi1|164986|fgenesh2_pg.C_sca_48000118	1	2	2	2	9.4	9.4	9.4	19.285	170	8								3					8.2459e-07	19835000
>jgi|Lotgi1|165388|fgenesh2_pg.C_sca_51000068	1	7	7	4	12.5	12.5	7.9	74.117	655	1.08	11	1											7.2292e-31	7059600
>jgi|Lotgi1|165393|fgenesh2_pg.C_sca_51000073	1	6	1	1	3	0.6	0.6	308.1	2741	1	1												5.6916e-25	3469600
>jgi|Lotgi1|234475|estExt_fgenesh2_pg.C_sca_510081;>jgi|Lotgi1|165458|fgenesh2_pg.C_sca_51000138	2	2	1	1	2.9	1.6	1.6	86.144	759	1	1												3.3593e-10	813820
>jgi|Lotgi1|166129|fgenesh2_pg.C_sca_56000042	1	1	1	1	4.4	4.4	4.4	30.092	270	7.5							2	2					1.9755e-05	10650000
>jgi|Lotgi1|166166|fgenesh2_pg.C_sca_56000079	1	3	3	3	23.8	23.8	23.8	16.681	151	6.8		2								3			8.0119e-17	5864400
>jgi|Lotgi1|166196|fgenesh2_pg.C_sca_56000109	1	8	8	8	12.9	12.9	12.9	85.19	766	4.71	2	2	3	8	1	2					1	2	1.2062e-81	21427000
>jgi|Lotgi1|166349|fgenesh2_pg.C_sca_57000125	1	1	1	1	7.2	7.2	7.2	17.86	152	9									2				1.1308e-05	997240
>jgi|Lotgi1|166451|fgenesh2_pg.C_sca_58000080	1	9	9	9	51.2	51.2	51.2	18.921	168	8.43		1						21	19	3			1.2315e-133	240270000
>jgi|Lotgi1|167053|fgenesh2_pg.C_sca_63000057	1	2	2	2	1	1	1	304.68	2740	4				2									1.9757e-06	508770
>jgi|Lotgi1|167297|fgenesh2_pg.C_sca_65000017	1	1	1	1	7.8	7.8	7.8	21.795	192	8.25								3	1				9.4454e-22	21133000
>jgi|Lotgi1|168990|fgenesh2_pg.C_sca_81000036;>jgi|Lotgi1|165459|fgenesh2_pg.C_sca_51000139;>jgi|Lotgi1|165394|fgenesh2_pg.C_sca_51000074	3	8	3	2	2.8	1.3	0.8	443.37	3932	1.2	4	1											2.8515e-40	4399600
>jgi|Lotgi1|169267|fgenesh2_pg.C_sca_83000093	1	5	5	5	34	34	34	16.983	159	5.44		5							1	3			2.1517e-20	6187300
>jgi|Lotgi1|169439|fgenesh2_pg.C_sca_85000102	1	2	2	2	5.4	5.4	5.4	77.811	725	3			2										5.5533e-20	1692400
>jgi|Lotgi1|169490|fgenesh2_pg.C_sca_86000023	1	1	1	1	1.4	1.4	1.4	97.757	862	8.5					1							1	0.00020266	1622900
>jgi|Lotgi1|169491|fgenesh2_pg.C_sca_86000024	1	3	3	3	12.5	12.5	12.5	37.079	321	6.75						1	3						1.968e-50	1541100
>jgi|Lotgi1|169717|fgenesh2_pg.C_sca_88000068	1	2	2	2	12.5	12.5	12.5	18.911	168	9									7				7.872e-08	6088400
>jgi|Lotgi1|169925|fgenesh2_pg.C_sca_91000003	1	2	2	2	17.1	17.1	17.1	21.793	187	8.71								2	5				2.4891e-96	14734000
>jgi|Lotgi1|170871|fgenesh2_pg.C_sca_105000037	1	2	2	2	28.6	28.6	28.6	17.495	154	7.33		1								2			5.5549e-28	3875700
>jgi|Lotgi1|171084|fgenesh2_pg.C_sca_109000024	1	4	4	4	19.9	19.9	19.9	39.146	357	2.15	13	12	5		3	1							8.4539e-31	320430000
>jgi|Lotgi1|171605|fgenesh2_pg.C_sca_117000029	1	1	1	1	9.7	9.7	9.7	19.066	165	6		1								1			9.9578e-27	1468800
>jgi|Lotgi1|171839|fgenesh2_pg.C_sca_121000029	1	11	11	11	48.9	48.9	48.9	40.406	352	6.95		3		3	10	7	13	31	5	2			0	825120000
>jgi|Lotgi1|171918|fgenesh2_pg.C_sca_122000036	1	10	10	10	49.2	49.2	49.2	28.708	264	6.88		1		4	6	17	50	23	5				0	709750000
>jgi|Lotgi1|172186|fgenesh2_pg.C_sca_128000041	1	3	3	3	11.9	11.9	11.9	29.626	269	5					5								3.0622e-12	5331800
>jgi|Lotgi1|172187|fgenesh2_pg.C_sca_128000042	1	2	2	2	11.6	11.6	11.6	25.632	233	5.75					3			1					1.491e-15	1556400
>jgi|Lotgi1|172698|fgenesh2_pg.C_sca_140000010	1	16	16	16	25.3	25.3	25.3	135.68	1184	3.95	6	51	41	56	38	19	9	9	2				0	838440000
>jgi|Lotgi1|172988|fgenesh2_pg.C_sca_146000031	1	4	4	4	26.2	26.2	26.2	16.758	149	9									5				1.5572e-13	6512500
>jgi|Lotgi1|173138|fgenesh2_pg.C_sca_149000038	1	5	5	5	26.3	26.3	26.3	25.861	232	2.92	9	13	9	11	5				1				2.0559e-42	139190000
>jgi|Lotgi1|173199|fgenesh2_pg.C_sca_151000010	1	8	8	8	24.8	24.8	24.8	65.835	613	5.03		2	2	16	5	1	1	2	2	2			4.4682e-137	117870000
>jgi|Lotgi1|173200|fgenesh2_pg.C_sca_151000011	1	35	35	35	49.2	49.2	49.2	61.998	563	7.43	25	50	42	38	46	58	116	368	150	92	63	20	0	56128000000
>jgi|Lotgi1|173550|fgenesh2_pg.C_sca_164000001	1	7	3	3	1.3	0.7	0.7	693.11	6176	5	2								2				5.853e-28	1232900
>jgi|Lotgi1|173756|fgenesh2_pg.C_sca_170000019	1	1	1	1	0.8	0.8	0.8	125.78	1072	6.71				2	2	3	2	1	4				0.00022262	39189000
>jgi|Lotgi1|174003|fgenesh2_pg.C_sca_179000009	1	49	49	49	69.6	69.6	69.6	96.376	882	4.57	82	90	264	252	246	207	127	41	39	8	1	2	0	13875000000
>jgi|Lotgi1|174065|fgenesh2_pg.C_sca_180000029	1	12	12	12	69.2	69.2	69.2	12.057	107	9.43	2	10	28	1	3		5	3	18	29	114	46	0	12265000000
>jgi|Lotgi1|174203|fgenesh2_pg.C_sca_186000003	1	14	14	14	27.2	27.2	27.2	111.25	990	2.87	37	32	27	36	12	3			3				0	217640000
>jgi|Lotgi1|174652|fgenesh2_pg.C_sca_207000018	1	46	46	46	43.8	43.8	43.8	163.65	1512	3.73	138	108	129	173	129	59	45		11	9	5	2	0	2238500000
>jgi|Lotgi1|174920|fgenesh2_pg.C_sca_225000003;>jgi|Lotgi1|233333|estExt_fgenesh2_pg.C_sca_370165	2	21	21	21	42.1	42.1	42.1	58.24	516	4.53	12	21	19	32	107	29	11	1	4				0	1593500000
>jgi|Lotgi1|175346|fgenesh2_pg.C_sca_270000008	1	2	2	2	10.5	10.5	10.5	24.252	209	7							4						2.5421e-08	3535800
>jgi|Lotgi1|175888|fgenesh2_pg.C_sca_528000003	1	1	1	1	3.8	3.8	3.8	30.04	262	9									2				1.0245e-06	4353500
>jgi|Lotgi1|175997|fgenesh2_pg.C_sca_619000003;>jgi|Lotgi1|147338|e_gw1.2263.2.1;>jgi|Lotgi1|148145|e_gw1.6373.2.1;>jgi|Lotgi1|148156|e_gw1.6429.8.1;>jgi|Lotgi1|148339|e_gw1.7848.4.1;>jgi|Lotgi1|148688|e_gw1.11499.5.1;>jgi|Lotgi1|176431|fgenesh2_pg.C_sca_	39	10	10	10	40.7	40.7	40.7	23.934	216	8.12	3	12	8			2			21	33	18	2	5.4557e-120	476520000
>jgi|Lotgi1|176394|fgenesh2_pg.C_sca_1164000001	1	8	1	1	13.7	2	2	50.468	446	7							3						9.4004e-140	11617000
>jgi|Lotgi1|176463|fgenesh2_pg.C_sca_1465000001	1	4	1	1	20.2	6.9	6.9	44.783	406	7.6							2	3					2.2522e-175	48195000
>jgi|Lotgi1|176496|fgenesh2_pg.C_sca_1638000001	1	2	2	2	12.7	12.7	12.7	22.291	204	3.12			7	1									3.3135e-29	12124000
>jgi|Lotgi1|176686|fgenesh2_pg.C_sca_2579000001;>jgi|Lotgi1|227927|estExt_fgenesh2_pg.C_sca_10253;>jgi|Lotgi1|175476|fgenesh2_pg.C_sca_287000002	3	3	3	3	33.3	33.3	33.3	10.872	102	8.35	1		1					3	10			2	1.3599e-35	70962000
>jgi|Lotgi1|176773|fgenesh2_pg.C_sca_3728000001	1	3	3	3	18.7	18.7	18.7	12.199	107	8			3								5		8.8727e-13	23650000
>jgi|Lotgi1|176981|fgenesh2_pg.C_sca_9577000001	1	1	1	1	6	6	6	20.171	168	11											1		1.6615e-05	9820300
>jgi|Lotgi1|230107|estExt_fgenesh2_pg.C_sca_110025;>jgi|Lotgi1|176992|fgenesh2_pg.C_sca_10047000001	2	1	1	1	6.6	6.6	6.6	17.501	182	10										1			4.8559e-07	1213500
>jgi|Lotgi1|177036|fgenesh2_pg.C_sca_13085000001	1	2	1	1	14	7	7	21.163	215	5					1								1.0236e-14	116330
>jgi|Lotgi1|177660|fgenesh2_pm.C_sca_9000034	1	2	2	2	35.4	35.4	35.4	8.8041	79	12												2	2.2497e-08	2073800
>jgi|Lotgi1|177837|fgenesh2_pm.C_sca_12000025;>jgi|Lotgi1|198956|estExt_Genewise1.C_sca_1100079;>jgi|Lotgi1|209056|estExt_Genewise1Plus.C_sca_20830;>jgi|Lotgi1|181897|estExt_Genewise1.C_sca_20810;>jgi|Lotgi1|205614|estExt_fgenesh2_pm.C_sca_20023	5	3	3	2	5.5	5.5	3.8	71.176	653	3.86	1			5		1							3.3276e-14	3648700
>jgi|Lotgi1|178880|fgenesh2_pm.C_sca_44000018	1	12	12	12	61.7	61.7	61.7	19.708	167	8.44						1		24	23				5.2875e-245	428230000
>jgi|Lotgi1|178960|fgenesh2_pm.C_sca_46000032	1	1	1	1	9.4	9.4	9.4	15.14	128	9.33									2	1			0.00095152	6786100
>jgi|Lotgi1|179413|fgenesh2_pm.C_sca_65000007	1	2	2	2	4.8	4.8	4.8	27.514	248	10			1			1					11		4.5427e-05	29790000
>jgi|Lotgi1|181139|estExt_Genewise1.C_sca_10571	1	1	1	1	5.5	5.5	5.5	22.632	201	9									1				0.00057568	544040
>jgi|Lotgi1|181237|estExt_Genewise1.C_sca_10721	1	9	9	9	34.8	34.8	34.8	38.3	330	4.49			6	14	10	2	3						9.4889e-70	49694000
>jgi|Lotgi1|181799|estExt_Genewise1.C_sca_20559	1	4	4	4	26.5	26.5	26.5	17.361	151	9									8				2.0555e-27	12652000
>jgi|Lotgi1|182683|estExt_Genewise1.C_sca_40534	1	4	4	4	13.4	13.4	13.4	47.099	434	5.83					1	5							4.2146e-20	7453100
>jgi|Lotgi1|183052|estExt_Genewise1.C_sca_50416;>jgi|Lotgi1|194265|estExt_Genewise1.C_sca_580044;>jgi|Lotgi1|183151|estExt_Genewise1.C_sca_50557;>jgi|Lotgi1|183253|estExt_Genewise1.C_sca_50699	4	13	13	13	44.1	44.1	44.1	39.881	358	6.21					1	25	8						1.1552e-159	154960000
>jgi|Lotgi1|183389|estExt_Genewise1.C_sca_50919	1	1	1	1	6.8	6.8	6.8	20.301	176	9									1				0.0010649	77958
>jgi|Lotgi1|183446|estExt_Genewise1.C_sca_51005	1	5	5	5	46.4	46.4	46.4	14.494	140	8.38		5								18	1		4.3681e-233	79008000
>jgi|Lotgi1|183614|estExt_Genewise1.C_sca_60290	1	6	6	6	36.9	36.9	36.9	22.56	198	8.12								15	2				2.6818e-107	57580000
>jgi|Lotgi1|183859|estExt_Genewise1.C_sca_70183	1	2	2	2	37.5	37.5	37.5	6.6746	56	12												3	1.2189e-06	1269000
>jgi|Lotgi1|184255|estExt_Genewise1.C_sca_80549	1	3	3	3	6.8	6.8	6.8	56.081	503	6.17		1			3					2			2.1944e-11	3548100
>jgi|Lotgi1|186095|estExt_Genewise1.C_sca_140132	1	2	2	2	7.9	7.9	7.9	33.125	303	7							2						2.9229e-10	972700
>jgi|Lotgi1|186317|estExt_Genewise1.C_sca_150132	1	12	12	12	50.9	50.9	50.9	30.552	267	6.57	1	7		2	1	29	55	5	11	1			0	1330900000
>jgi|Lotgi1|188534|estExt_Genewise1.C_sca_240373	1	8	8	8	37.7	37.7	37.7	36.032	332	7							13						2.2152e-82	19513000
>jgi|Lotgi1|188989|estExt_Genewise1.C_sca_260397	1	1	1	1	15.9	15.9	15.9	13.892	126	7.33		1								2			1.6634e-36	8941200
>jgi|Lotgi1|189089|estExt_Genewise1.C_sca_270169	1	10	10	10	33.4	33.4	33.4	33.086	290	6.83	2						29	2	2				5.5891e-105	157230000
>jgi|Lotgi1|190284|estExt_Genewise1.C_sca_330111	1	1	1	1	2.7	2.7	2.7	70.07	637	4				2									1.4454e-06	792490
>jgi|Lotgi1|190352|estExt_Genewise1.C_sca_330286	1	3	3	3	8.1	8.1	8.1	55.943	496	4				4									3.8726e-11	2411200
>jgi|Lotgi1|191640|estExt_Genewise1.C_sca_410075	1	1	1	1	17.9	17.9	17.9	9.3549	84	11											1		8.5949e-19	1052700
>jgi|Lotgi1|192237|estExt_Genewise1.C_sca_450185	1	6	6	6	50.4	50.4	50.4	15.222	139	8.29		6								22			8.1702e-67	66708000
>jgi|Lotgi1|192553|estExt_Genewise1.C_sca_460294	1	2	2	2	5.6	5.6	5.6	53.874	484	5					2								9.958e-11	1512800
>jgi|Lotgi1|192582|estExt_Genewise1.C_sca_460339	1	2	2	2	7.5	7.5	7.5	40.516	362	6						2							6.9407e-14	3223600
>jgi|Lotgi1|193211|estExt_Genewise1.C_sca_510020	1	2	2	2	7.8	7.8	7.8	40.279	348	6.5						3	3						2.4095e-20	11523000
>jgi|Lotgi1|195517|estExt_Genewise1.C_sca_670288	1	3	3	3	21.1	21.1	21.1	26.25	227	8								6					6.3655e-52	17555000
>jgi|Lotgi1|196021|estExt_Genewise1.C_sca_710246	1	1	1	1	13	13	13	13.262	115	10										1			2.6979e-12	594690
>jgi|Lotgi1|196202|estExt_Genewise1.C_sca_730098	1	3	3	3	22.9	22.9	22.9	20.263	166	9									5				1.47e-17	3341400
>jgi|Lotgi1|197554|estExt_Genewise1.C_sca_870140	1	3	3	3	32	32	32	14.708	125	6		3								3			6.2517e-11	6936200
>jgi|Lotgi1|223043|estExt_Genewise1Plus.C_sca_880146;>jgi|Lotgi1|223078|estExt_Genewise1Plus.C_sca_880181;>jgi|Lotgi1|202077|estExt_Genewise1.C_sca_2180072;>jgi|Lotgi1|220547|estExt_Genewise1Plus.C_sca_630094;>jgi|Lotgi1|197703|estExt_Genewise1.C_sca_8801	39	3	3	3	8.5	8.5	8.5	49.997	446	5.14	1				2	3	1						1.3089e-13	6737500
>jgi|Lotgi1|197818|estExt_Genewise1.C_sca_890167;>jgi|Lotgi1|223151|estExt_Genewise1Plus.C_sca_890161	2	3	3	3	8.8	8.8	8.8	54.813	488	5					6								7.9505e-46	7453700
>jgi|Lotgi1|198455|estExt_Genewise1.C_sca_1000022	1	4	4	4	29.7	29.7	29.7	18.418	165	9									10				2.926e-33	14103000
>jgi|Lotgi1|198460|estExt_Genewise1.C_sca_1000030	1	2	2	2	28.9	28.9	28.9	10.59	97	5.73				3	3	3			2				2.2393e-11	10496000
>jgi|Lotgi1|198613|estExt_Genewise1.C_sca_1030018;>jgi|Lotgi1|176452|fgenesh2_pg.C_sca_1403000002	2	2	2	2	12.5	12.5	12.5	17.825	152	9.25									3	1			2.2517e-06	4592200
>jgi|Lotgi1|198904|estExt_Genewise1.C_sca_1090064	1	2	2	2	21.4	21.4	21.4	17.863	154	9									3				2.0299e-12	6154400
>jgi|Lotgi1|199626|estExt_Genewise1.C_sca_1220083	1	2	2	2	4.5	4.5	4.5	68.342	623	5					2								1.769e-05	1239600
>jgi|Lotgi1|200036|estExt_Genewise1.C_sca_1320036	1	2	2	2	20.5	20.5	20.5	14.384	122	6.8		2								3			8.3084e-11	4864700
>jgi|Lotgi1|201804|estExt_Genewise1.C_sca_1950010;>jgi|Lotgi1|239761|estExt_fgenesh2_pg.C_sca_30360001	2	22	22	22	37.2	37.2	37.2	84.782	790	3.57	2	5	38	32	12		1						0	412210000
>jgi|Lotgi1|202499|estExt_Genewise1.C_sca_2790018	1	2	2	2	8.6	8.6	8.6	30.229	267	7							3						1.3435e-26	2214800
>jgi|Lotgi1|202962|estExt_fgenesh2_kg.C_sca_10013	1	1	1	1	8.8	8.8	8.8	21.909	193	9									1				3.6094e-15	795620
>jgi|Lotgi1|202971|estExt_fgenesh2_kg.C_sca_10023;>jgi|Lotgi1|205506|estExt_fgenesh2_kg.C_sca_8540001;>jgi|Lotgi1|208208|estExt_Genewise1Plus.C_sca_10400;>jgi|Lotgi1|204036|estExt_fgenesh2_kg.C_sca_330018;>jgi|Lotgi1|232973|estExt_fgenesh2_pg.C_sca_330197	5	17	17	3	54.9	54.9	15.5	41.747	375	5.78	11	21	13	21	14	49	12	8	8	10	6	12	0	770910000
>jgi|Lotgi1|203020|estExt_fgenesh2_kg.C_sca_20001	1	17	17	17	36.5	36.5	36.5	70.891	633	4.91	2	2		12	24	1			1	2		1	9.5953e-249	60860000
>jgi|Lotgi1|203275|estExt_fgenesh2_kg.C_sca_80038	1	4	4	4	27.8	27.8	27.8	21.53	198	9									8				4.1819e-39	9762200
>jgi|Lotgi1|203293|estExt_fgenesh2_kg.C_sca_90018	1	2	2	2	20	20	20	15.751	140	7		1							1	1			4.5689e-06	2095900
>jgi|Lotgi1|203463|estExt_fgenesh2_kg.C_sca_130008	1	5	5	5	36.5	36.5	36.5	22.7	200	8								6					1.7797e-22	9242700
>jgi|Lotgi1|203487|estExt_fgenesh2_kg.C_sca_140018	1	5	5	5	22	22	22	34.421	314	6.18						9	2						9.6458e-113	16547000
>jgi|Lotgi1|203658|estExt_fgenesh2_kg.C_sca_170017	1	2	2	2	12.9	12.9	12.9	18.178	163	9									2				9.8688e-06	971540
>jgi|Lotgi1|203670|estExt_fgenesh2_kg.C_sca_170029	1	2	2	2	5.9	5.9	5.9	50.459	444	5					3								4.9099e-06	1483200
>jgi|Lotgi1|203715|estExt_fgenesh2_kg.C_sca_190016	1	2	2	2	18.3	18.3	18.3	16.573	153	8.67								3	6				6.9744e-13	26962000
>jgi|Lotgi1|203811|estExt_fgenesh2_kg.C_sca_240005;>jgi|Lotgi1|202874|estExt_Genewise1.C_sca_21760001	2	15	15	15	27.7	27.7	27.7	74.09	653	4.26				44	13	1							2.5615e-151	102330000
>jgi|Lotgi1|203845|estExt_fgenesh2_kg.C_sca_250008;>jgi|Lotgi1|206820|estExt_fgenesh2_pm.C_sca_480015;>jgi|Lotgi1|218332|estExt_Genewise1Plus.C_sca_460075;>jgi|Lotgi1|218336|estExt_Genewise1Plus.C_sca_460079;>jgi|Lotgi1|218759|estExt_Genewise1Plus.C_sca_4	6	2	2	2	24.7	24.7	24.7	10.318	89	7			1								1		7.051e-06	1512600
>jgi|Lotgi1|203919|estExt_fgenesh2_kg.C_sca_280015	1	2	2	2	21.5	21.5	21.5	11.789	107	8.33			2								4		7.7701e-18	21208000
>jgi|Lotgi1|204019|estExt_fgenesh2_kg.C_sca_320016	1	6	6	6	42.5	42.5	42.5	25.295	226	8								14					3.5079e-159	54180000
>jgi|Lotgi1|204040|estExt_fgenesh2_kg.C_sca_340003	1	2	2	2	12.8	12.8	12.8	17.708	156	9									2				1.9972e-07	1667200
>jgi|Lotgi1|204047|estExt_fgenesh2_kg.C_sca_340011	1	14	14	14	43.1	43.1	43.1	41.731	376	5.79		11		2	1	65	25	1					0	537220000
>jgi|Lotgi1|204359|estExt_fgenesh2_kg.C_sca_500014	1	3	3	3	17.9	17.9	17.9	19.7	168	9									4				1.0223e-14	2407000
>jgi|Lotgi1|204381|estExt_fgenesh2_kg.C_sca_520011	1	2	2	2	5.5	5.5	5.5	61.131	528	5					2								2.2394e-18	186330
>jgi|Lotgi1|204747|estExt_fgenesh2_kg.C_sca_790016	1	8	8	8	54.8	54.8	54.8	15.552	146	8.61		6								16	3	3	8.646e-55	67236000
>jgi|Lotgi1|204915|estExt_fgenesh2_kg.C_sca_950004	1	7	7	7	59.7	59.7	59.7	16.528	149	8.52		1				2			21	1			3.6391e-224	114100000
>jgi|Lotgi1|204921|estExt_fgenesh2_kg.C_sca_960001	1	5	3	3	14.1	9.1	9.1	55.561	495	7.67							1	2					9.5258e-40	1488100
>jgi|Lotgi1|205030|estExt_fgenesh2_kg.C_sca_1120002	1	10	10	10	52.2	52.2	52.2	23.611	205	6.91	3	6	5	7	12	8	34	47	17	9			3.7536e-103	3839700000
>jgi|Lotgi1|205193|estExt_fgenesh2_kg.C_sca_1480001	1	1	1	1	9.4	9.4	9.4	17.958	159	9									1				7.2105e-12	308850
>jgi|Lotgi1|205205|estExt_fgenesh2_kg.C_sca_1490003	1	2	2	2	2.1	2.1	2.1	90.125	821	8				1	2	1						3	7.8954e-06	2284000
>jgi|Lotgi1|205248|estExt_fgenesh2_kg.C_sca_1680003;>jgi|Lotgi1|70408|gw1.2498.1.1	2	2	2	2	13.9	13.9	13.9	19.16	173	9									2				8.0838e-10	790630
>jgi|Lotgi1|205379|estExt_fgenesh2_kg.C_sca_2180002;>jgi|Lotgi1|145856|e_gw1.517.5.1	2	6	6	5	22.8	22.8	18.9	29.878	259	6.72	2			1	1	2	16	4	2	1			9.9285e-52	49927000
>jgi|Lotgi1|205401|estExt_fgenesh2_kg.C_sca_2230002	1	8	8	8	47.7	47.7	47.7	28.707	260	7.23		1				4	16	11	3				3.4286e-125	63878000
>jgi|Lotgi1|205662|estExt_fgenesh2_pm.C_sca_30050	1	9	9	9	56.5	56.5	56.5	18.747	168	8.28		5							23	7	1		2.8417e-75	115860000
>jgi|Lotgi1|206060|estExt_fgenesh2_pm.C_sca_120032	1	4	4	4	13.7	13.7	13.7	40.89	351	7							7						2.8015e-26	4725800
>jgi|Lotgi1|206617|estExt_fgenesh2_pm.C_sca_350024	1	1	1	1	2.3	2.3	2.3	59.496	554	5					1								6.2224e-05	236840
>jgi|Lotgi1|206748|estExt_fgenesh2_pm.C_sca_450015	1	1	1	1	2.5	2.5	2.5	59.017	523	5					2								2.781e-21	961530
>jgi|Lotgi1|207488|estExt_fgenesh2_pm.C_sca_990003	1	2	2	2	15.3	15.3	15.3	16.305	144	9									2				2.1124e-08	1115800
>jgi|Lotgi1|207549|estExt_fgenesh2_pm.C_sca_1080008	1	4	3	3	21.2	17.4	17.4	29.172	259	8								4					1.8171e-55	12926000
>jgi|Lotgi1|207552|estExt_fgenesh2_pm.C_sca_1080011	1	1	1	1	7.1	7.1	7.1	27.375	239	8								1					4.4484e-08	694520
>jgi|Lotgi1|208507|estExt_Genewise1Plus.C_sca_10880	1	2	2	2	20.7	20.7	20.7	14.394	135	10										2			1.0252e-07	1959000
>jgi|Lotgi1|209107|estExt_Genewise1Plus.C_sca_20912	1	5	5	5	15.8	15.8	15.8	41.721	366	5.47		3				12	1	1					4.2023e-50	24007000
>jgi|Lotgi1|209261|estExt_Genewise1Plus.C_sca_30137;>jgi|Lotgi1|176883|fgenesh2_pg.C_sca_5632000001	2	55	55	55	46.3	46.3	46.3	168.36	1513	4.13	29	32	35	163	71	21	11	12	7			1	0	1207700000
>jgi|Lotgi1|209340|estExt_Genewise1Plus.C_sca_30274	1	6	6	6	20.8	20.8	20.8	44.752	399	5.33		3				15							5.5973e-45	33295000
>jgi|Lotgi1|209986|estExt_Genewise1Plus.C_sca_50308	1	1	1	1	7.3	7.3	7.3	16.161	151	9									2				0.00063256	761470
>jgi|Lotgi1|210191|estExt_Genewise1Plus.C_sca_50626	1	3	3	3	35.3	35.3	35.3	16.28	156	9									8				3.8585e-76	9166300
>jgi|Lotgi1|210962|estExt_Genewise1Plus.C_sca_80161	1	1	1	1	24.4	24.4	24.4	68.683	640	2.5		1	1										9.5417e-16	3938000
>jgi|Lotgi1|211452|estExt_Genewise1Plus.C_sca_90346	1	2	2	2	2.8	2.8	2.8	91.191	825	3.5			2	2									1.8731e-07	836670
>jgi|Lotgi1|211882|estExt_Genewise1Plus.C_sca_110051	1	2	2	2	24.7	24.7	24.7	9.5772	81	7.8			2								3		2.7709e-10	5006900
>jgi|Lotgi1|212640|estExt_Genewise1Plus.C_sca_130084	1	2	2	2	7.7	7.7	7.7	44.63	416	9						1						1	5.8793e-13	1558300
>jgi|Lotgi1|214285|estExt_Genewise1Plus.C_sca_200359	1	2	2	2	20.3	20.3	20.3	13.62	123	7.33		2								4			1.1204e-07	3579800
>jgi|Lotgi1|214482|estExt_Genewise1Plus.C_sca_210234	1	2	2	2	6.1	6.1	6.1	48.592	429	5					3								2.843e-15	3439400
>jgi|Lotgi1|214936|estExt_Genewise1Plus.C_sca_250001	1	2	1	1	7.4	4.4	4.4	42.179	367	6						1							3.3964e-08	716940
>jgi|Lotgi1|215059|estExt_Genewise1Plus.C_sca_250227	1	2	2	2	2.8	2.8	2.8	40.116	357	6.25		1					1	2					4.6922e-05	12163000
>jgi|Lotgi1|215510|estExt_Genewise1Plus.C_sca_280246	1	13	1	1	45.3	8	8	41.802	375	5.33		1		1		2	2						5.7711e-295	6714600
>jgi|Lotgi1|215828|estExt_Genewise1Plus.C_sca_290385	1	2	2	2	15.4	15.4	15.4	16.903	149	7.33		1								2			7.9891e-15	2966400
>jgi|Lotgi1|216416|estExt_Genewise1Plus.C_sca_330065	1	2	1	1	3.3	1.7	1.7	73.49	664	4				1									1.2339e-10	588430
>jgi|Lotgi1|217320|estExt_Genewise1Plus.C_sca_390079	1	5	5	5	43.6	43.6	43.6	17.719	165	9									14				1.0524e-68	37307000
>jgi|Lotgi1|217342|estExt_Genewise1Plus.C_sca_390115	1	6	6	6	19	19	19	39.057	363	6						7							1.6502e-43	11229000
>jgi|Lotgi1|217446|estExt_Genewise1Plus.C_sca_390353	1	2	2	2	10.7	10.7	10.7	21.881	197	9									2				3.4603e-06	532130
>jgi|Lotgi1|218124|estExt_Genewise1Plus.C_sca_450107	1	2	2	2	11	11	11	21.616	191	8								2					5.8139e-06	589380
>jgi|Lotgi1|218330|estExt_Genewise1Plus.C_sca_460073	1	1	1	1	2.9	2.9	2.9	47.456	420	2		3											1.9497e-14	2083800
>jgi|Lotgi1|218952|estExt_Genewise1Plus.C_sca_500038	1	2	2	2	6.5	6.5	6.5	49.432	443	6						2							2.1818e-09	2642200
>jgi|Lotgi1|219397|estExt_Genewise1Plus.C_sca_530145	1	1	1	1	10	10	10	13.476	120	8		1							2	2			1.3329e-05	8685700
>jgi|Lotgi1|219490|estExt_Genewise1Plus.C_sca_540057	1	2	2	2	6	6	6	34.713	315	7							4						2.2026e-05	3770100
>jgi|Lotgi1|219492|estExt_Genewise1Plus.C_sca_540059	1	4	4	4	16.1	16.1	16.1	35.693	317	6			1				3						2.1726e-19	3373300
>jgi|Lotgi1|219843|estExt_Genewise1Plus.C_sca_570032	1	5	5	5	45.9	45.9	45.9	16.686	148	7.82		3								8			1.0442e-37	19057000
>jgi|Lotgi1|220528|estExt_Genewise1Plus.C_sca_630075	1	2	2	2	6.7	6.7	6.7	45.82	403	6						2							2.0861e-09	1949100
>jgi|Lotgi1|220690|estExt_Genewise1Plus.C_sca_640110	1	1	1	1	12.9	12.9	12.9	13.393	116	2		1											7.553e-09	519480
>jgi|Lotgi1|221163|estExt_Genewise1Plus.C_sca_690031	1	2	2	2	7.7	7.7	7.7	42.372	377	6						2							1.5873e-13	2707900
>jgi|Lotgi1|221240|estExt_Genewise1Plus.C_sca_690138	1	13	13	13	24.7	24.7	24.7	68.891	616	6				15	6							6	7.2543e-98	40902000
>jgi|Lotgi1|222442|estExt_Genewise1Plus.C_sca_820013	1	5	4	4	30	26	26	28.703	250	7.17							5	1					1.3837e-38	9998900
>jgi|Lotgi1|222542|estExt_Genewise1Plus.C_sca_820192	1	7	7	6	28.6	28.6	26.5	35.67	332	6.53	1			1		3	13			1			7.8618e-51	31568000
>jgi|Lotgi1|222979|estExt_Genewise1Plus.C_sca_880061	1	5	5	5	19.9	19.9	19.9	22.574	206	7.16	5	7	7	5	5	8	5	8	29	4	11	4	3.6516e-57	837320000
>jgi|Lotgi1|223558|estExt_Genewise1Plus.C_sca_970107;>jgi|Lotgi1|227593|estExt_Genewise1Plus.C_sca_7870016;>jgi|Lotgi1|206001|estExt_fgenesh2_pm.C_sca_110005;>jgi|Lotgi1|191841|estExt_Genewise1.C_sca_420306;>jgi|Lotgi1|203508|estExt_fgenesh2_kg.C_sca_1500	46	7	7	7	20.9	20.9	20.9	50.052	450	4.71	2				8	4							1.6526e-30	14138000
>jgi|Lotgi1|223760|estExt_Genewise1Plus.C_sca_1010024;>jgi|Lotgi1|198520|estExt_Genewise1.C_sca_1010029	2	2	2	2	14	14	14	17.672	164	9									4				3.6326e-09	5660400
>jgi|Lotgi1|224562|estExt_Genewise1Plus.C_sca_1170119	1	2	2	2	7.7	7.7	7.7	34.496	300	7							3						3.0461e-10	3228900
>jgi|Lotgi1|224800|estExt_Genewise1Plus.C_sca_1240051	1	3	3	3	3.9	3.9	3.9	91.585	831	8.4		1								4			6.677e-12	5154200
>jgi|Lotgi1|225558|estExt_Genewise1Plus.C_sca_1440059	1	6	6	6	21.5	21.5	21.5	36.014	339	7							8						4.7544e-22	5457000
>jgi|Lotgi1|225566|estExt_Genewise1Plus.C_sca_1450003	1	1	1	1	3.6	3.6	3.6	53.77	476	5					1								2.4071e-05	445770
>jgi|Lotgi1|225601|estExt_Genewise1Plus.C_sca_1460061	1	6	6	6	32.1	32.1	32.1	24.267	221	8.7								3	7				7.7354e-24	9904900
>jgi|Lotgi1|226175|estExt_Genewise1Plus.C_sca_1660040	1	4	4	4	26.6	26.6	26.6	17.263	158	9									8				4.1596e-14	7456900
>jgi|Lotgi1|226726|estExt_Genewise1Plus.C_sca_1950014	1	11	11	11	33.9	33.9	33.9	32.615	298	4.23	9	13	41	40	36	24	13	3					0	2380200000
>jgi|Lotgi1|227264|estExt_Genewise1Plus.C_sca_2510046	1	1	1	1	11.8	11.8	11.8	11.213	102	7.33		1								2			4.6732e-06	2607900
>jgi|Lotgi1|227360|estExt_Genewise1Plus.C_sca_2760002	1	3	3	3	11.9	11.9	11.9	37.411	336	3.25	1			3									2.2719e-09	2145300
>jgi|Lotgi1|227422|estExt_Genewise1Plus.C_sca_2940010	1	1	1	1	24	24	24	12.995	125	8		1								3			3.7875e-73	14767000
>jgi|Lotgi1|227782|estExt_fgenesh2_pg.C_sca_10012	1	1	1	1	33.5	33.5	33.5	16.583	158	12												3	1.2953e-275	59741000
>jgi|Lotgi1|227783|estExt_fgenesh2_pg.C_sca_10013	1	16	16	16	63.4	63.4	63.4	15.556	142	7.72	7	21	7	7	11	6	11	10	22	60	14	14	5.8761e-159	11844000000
>jgi|Lotgi1|227996|estExt_fgenesh2_pg.C_sca_10362	1	5	5	5	10.2	10.2	10.2	53.253	482	11.1			1						1		6	12	1.7438e-75	93711000
>jgi|Lotgi1|228264|estExt_fgenesh2_pg.C_sca_20144	1	11	11	11	26.1	26.1	26.1	64.752	606	4.05		1		33	4								2.7463e-169	54724000
>jgi|Lotgi1|228268|estExt_fgenesh2_pg.C_sca_20156	1	20	20	20	72.4	72.4	72.4	21.265	185	7.81	21	50	60	27	20	23	31	66	176	115	131	13	0	30750000000
>jgi|Lotgi1|228385|estExt_fgenesh2_pg.C_sca_20360	1	5	5	5	34.4	34.4	34.4	18.54	160	8.87		1							18	4			2.2341e-94	44241000
>jgi|Lotgi1|228559|estExt_fgenesh2_pg.C_sca_30150	1	1	1	1	9.9	9.9	9.9	13.271	121	10										2			7.0904e-05	731570
>jgi|Lotgi1|228640|estExt_fgenesh2_pg.C_sca_30301	1	4	4	4	11.5	11.5	11.5	40.817	366	9									5				1.2645e-14	6363500
>jgi|Lotgi1|228700|estExt_fgenesh2_pg.C_sca_40028	1	4	4	4	29.5	29.5	29.5	13.931	122	7.54		4								9			2.4455e-30	57031000
>jgi|Lotgi1|228882|estExt_fgenesh2_pg.C_sca_50013	1	33	33	33	66.4	66.4	66.4	62.948	562	5.45	22	58	34	102	242	165	124	46	41	15	1	3	0	7434400000
>jgi|Lotgi1|229002|estExt_fgenesh2_pg.C_sca_50187	1	2	2	2	15.8	15.8	15.8	16.55	146	4.67		2								1			4.4418e-08	2643000
>jgi|Lotgi1|229175|estExt_fgenesh2_pg.C_sca_50437	1	22	22	22	46.9	46.9	46.9	56.685	497	4.51	13	22	31	94	147	17	1	1	13	2		3	0	1731100000
>jgi|Lotgi1|229193|estExt_fgenesh2_pg.C_sca_50469	1	1	1	1	4.6	4.6	4.6	26.844	240	8								2					7.6242e-13	3072700
>jgi|Lotgi1|229427|estExt_fgenesh2_pg.C_sca_70053	1	16	16	16	36.9	36.9	36.9	66.188	605	4.11				34	4								3.2033e-273	83122000
>jgi|Lotgi1|229482|estExt_fgenesh2_pg.C_sca_70303	1	8	8	8	37.7	37.7	37.7	23.771	207	8.68		1					1	1	20	2			2.1666e-119	166020000
>jgi|Lotgi1|229488|estExt_fgenesh2_pg.C_sca_70323	1	1	1	1	9.4	9.4	9.4	15.726	138	6		1								1			4.8471e-10	842500
>jgi|Lotgi1|229543|estExt_fgenesh2_pg.C_sca_80085	1	12	12	12	41.6	41.6	41.6	24.224	202	7.17	4	14	7	7	12	11	18	64	33	19	5	1	1.4651e-138	4080400000
>jgi|Lotgi1|229619|estExt_fgenesh2_pg.C_sca_80233	1	2	2	2	23.5	23.5	23.5	11.149	98	10										4			2.5454e-09	9319000
>jgi|Lotgi1|229818|estExt_fgenesh2_pg.C_sca_90208	1	16	16	16	27	27	27	82.386	749	3.97			1	29									2.4611e-152	29296000
>jgi|Lotgi1|229978|estExt_fgenesh2_pg.C_sca_100167	1	6	6	6	4.8	4.8	4.8	189.69	1628	9									22				2.4924e-122	55331000
>jgi|Lotgi1|229990|estExt_fgenesh2_pg.C_sca_100185	1	1	1	1	8.8	8.8	8.8	12.289	114	6.56				1	3	1		2	2				4.8416e-11	11668000
>jgi|Lotgi1|230068|estExt_fgenesh2_pg.C_sca_100317	1	2	2	2	15.2	15.2	15.2	33.176	289	3.33	2							1					1.7859e-06	1180800
>jgi|Lotgi1|230171|estExt_fgenesh2_pg.C_sca_110109	1	9	9	9	3.1	3.1	3.1	401.93	3687	1.08	11	1											1.1318e-26	5594500
>jgi|Lotgi1|230231|estExt_fgenesh2_pg.C_sca_110215	1	5	5	5	18.8	18.8	18.8	22.595	192	9									10				4.7822e-16	17426000
>jgi|Lotgi1|230492|estExt_fgenesh2_pg.C_sca_120331	1	12	12	12	72.3	72.3	72.3	25.132	224	7.51	7	13	9	8	8	10	7	37	85	20	2	5	0	2427600000
>jgi|Lotgi1|230493|estExt_fgenesh2_pg.C_sca_120332	1	7	7	7	44.7	44.7	44.7	23.21	208	7.96						7	7	5				5	1.5981e-73	51519000
>jgi|Lotgi1|230510|estExt_fgenesh2_pg.C_sca_120364	1	12	12	12	31.4	31.4	31.4	23.578	207	7.56	16	31	18	14	14	19	23	35	138	61	23	10	1.6651e-211	28137000000
>jgi|Lotgi1|230619|estExt_fgenesh2_pg.C_sca_140041	1	5	5	5	40.3	40.3	40.3	13.569	134	8.16		6							10	14	1		4.5012e-113	56904000
>jgi|Lotgi1|230689|estExt_fgenesh2_pg.C_sca_140208	1	11	11	11	14.2	14.2	14.2	104.13	957	3.58			16	22									8.9622e-222	42154000
>jgi|Lotgi1|230732|estExt_fgenesh2_pg.C_sca_150029	1	5	5	5	56.2	56.2	56.2	13.025	121	9.5		2	5							6	18	7	0	89182000
>jgi|Lotgi1|230842|estExt_fgenesh2_pg.C_sca_150359;>jgi|Lotgi1|190618|estExt_Genewise1.C_sca_340267	2	2	2	2	11.8	11.8	11.8	19.457	169	9									4				6.3745e-12	4124200
>jgi|Lotgi1|230854|estExt_fgenesh2_pg.C_sca_160031	1	5	5	2	36.9	36.9	27.5	16.486	149	6.28	1	5	1	4	3	7	25	11	3				5.7768e-217	2097000000
>jgi|Lotgi1|230881|estExt_fgenesh2_pg.C_sca_160086	1	17	17	17	43.6	43.6	43.6	43.964	390	7.14		1			1	22	75	43	3				0	613310000
>jgi|Lotgi1|230991|estExt_fgenesh2_pg.C_sca_160246	1	3	3	3	24.8	24.8	24.8	16.823	149	7.44		2	1							6			7.464e-12	8333900
>jgi|Lotgi1|231009|estExt_fgenesh2_pg.C_sca_160281	1	10	10	10	53.3	53.3	53.3	15.224	137	8.01	8	22	29	7	8	6	8	10	16	56	72	16	3.4827e-142	15085000000
>jgi|Lotgi1|231010|estExt_fgenesh2_pg.C_sca_160282	1	13	13	13	41.7	41.7	41.7	53.13	499	5.96		1		3	52	23	16	6	10				0	210810000
>jgi|Lotgi1|231046|estExt_fgenesh2_pg.C_sca_170090	1	14	14	14	57	57	57	25	214	7.16	21	25	19	19	22	32	73	125	43	52	27	12	0	37349000000
>jgi|Lotgi1|231065|estExt_fgenesh2_pg.C_sca_170141	1	3	3	3	19.5	19.5	19.5	13.22	118	9.4			1								4		6.0741e-33	10321000
>jgi|Lotgi1|231186|estExt_fgenesh2_pg.C_sca_180106	1	11	11	11	37.8	37.8	37.8	46.882	481	5.32	6	9	11	15	48	47	12	8	4	2	2	1	0	1107000000
>jgi|Lotgi1|231368|estExt_fgenesh2_pg.C_sca_190110	1	3	3	3	5.1	5.1	5.1	80.395	750	1.25	6	2											4.1268e-14	3737900
>jgi|Lotgi1|231395|estExt_fgenesh2_pg.C_sca_190155	1	8	8	8	39.5	39.5	39.5	44.028	405	5.49	2	9	4	9	35	42	8	13	3	1			4.2951e-234	1138300000
>jgi|Lotgi1|231426|estExt_fgenesh2_pg.C_sca_190203	1	4	4	2	31.2	31.2	15	18.178	160	8.56		4						2	16	14			8.6968e-58	136740000
>jgi|Lotgi1|231427|estExt_fgenesh2_pg.C_sca_190205	1	3	1	1	33.6	11.8	11.8	13.305	119	7.5		1							2	1			1.4219e-42	3643400
>jgi|Lotgi1|231460|estExt_fgenesh2_pg.C_sca_190282	1	5	5	5	18.8	18.8	18.8	27.805	250	6.94						1	15						1.4754e-101	59916000
>jgi|Lotgi1|231475|estExt_fgenesh2_pg.C_sca_200019	1	7	7	7	19.4	19.4	19.4	57.933	504	5					13								7.8703e-66	13807000
>jgi|Lotgi1|231509|estExt_fgenesh2_pg.C_sca_200067	1	5	5	5	27.4	27.4	27.4	24.746	230	6.88						3	22						4.6872e-172	58295000
>jgi|Lotgi1|231833|estExt_fgenesh2_pg.C_sca_230100	1	3	3	3	21.9	21.9	21.9	18.029	160	9.25									3	1			2.283e-10	1617700
>jgi|Lotgi1|231862|estExt_fgenesh2_pg.C_sca_230174	1	2	2	2	1.7	1.7	1.7	131.58	1271	1	6												5.4791e-58	8249700
>jgi|Lotgi1|231869|estExt_fgenesh2_pg.C_sca_230185	1	59	59	59	61.2	61.2	61.2	119.22	1061	3.74	70	116	245	265	211	61	28	3					0	6876200000
>jgi|Lotgi1|231884|estExt_fgenesh2_pg.C_sca_240012	1	2	2	2	21.5	21.5	21.5	17.768	163	8.43								4	3				7.3037e-55	10019000
>jgi|Lotgi1|231953|estExt_fgenesh2_pg.C_sca_240135	1	1	1	1	9.1	9.1	9.1	17.078	154	6		1								1			8.1574e-11	3399600
>jgi|Lotgi1|232022|estExt_fgenesh2_pg.C_sca_250045	1	5	5	5	8.3	8.3	8.3	66.392	604	4				6									1.2605e-21	4604300
>jgi|Lotgi1|232671|estExt_fgenesh2_pg.C_sca_310003	1	1	1	1	5.9	5.9	5.9	24.384	222	6.5						1	1						2.3325e-13	1391400
>jgi|Lotgi1|232714|estExt_fgenesh2_pg.C_sca_310076	1	21	21	21	21.3	21.3	21.3	123.88	1104	3.78	6	22	58	45	40	4	5	4					0	633920000
>jgi|Lotgi1|232718|estExt_fgenesh2_pg.C_sca_310081	1	13	13	13	24	24	24	89.122	805	4.09			3	23	6								1.8394e-136	32092000
>jgi|Lotgi1|232722|estExt_fgenesh2_pg.C_sca_310087	1	1	1	1	11.8	11.8	11.8	12.02	110	11											1		1.3243e-64	94356
>jgi|Lotgi1|233095|estExt_fgenesh2_pg.C_sca_340181	1	17	17	17	52.1	52.1	52.1	32.683	284	6.98						6	31	2		1			7.8703e-217	109930000
>jgi|Lotgi1|233112|estExt_fgenesh2_pg.C_sca_350043	1	1	1	1	0.1	0.1	0.1	1208.8	10830	6					3	1			1				0.00047649	13109000
>jgi|Lotgi1|233199|estExt_fgenesh2_pg.C_sca_350161	1	28	28	28	84.5	84.5	84.5	38.976	355	6.1	55	88	77	142	100	236	341	125	100	49	36	18	0	74075000000
>jgi|Lotgi1|233200|estExt_fgenesh2_pg.C_sca_350163	1	48	48	48	78.9	78.9	78.9	35.354	318	6.14	81	162	108	183	224	476	346	187	192	103	67	38	0	145140000000
>jgi|Lotgi1|233201|estExt_fgenesh2_pg.C_sca_350164	1	5	5	5	11.8	11.8	11.8	64.718	574	6.36		1				2	8						4.5227e-63	14009000
>jgi|Lotgi1|233335|estExt_fgenesh2_pg.C_sca_380004	1	3	3	3	6.3	6.3	6.3	56.597	504	5					4								1.6535e-17	3089000
>jgi|Lotgi1|233348|estExt_fgenesh2_pg.C_sca_380029	1	12	12	12	24	24	24	65.742	592	3.95	1		15	63	11	1							0	351430000
>jgi|Lotgi1|233392|estExt_fgenesh2_pg.C_sca_390059	1	3	3	3	35.5	35.5	35.5	17.907	166	9									5				1.7948e-21	6166100
>jgi|Lotgi1|233397|estExt_fgenesh2_pg.C_sca_390071	1	12	12	12	45.7	45.7	45.7	23.344	219	6.76	15	16	7	13	17	22	131	83	19	19	4	3	0	14471000000
>jgi|Lotgi1|233408|estExt_fgenesh2_pg.C_sca_390087	1	8	8	8	61.6	61.6	61.6	17.168	151	8.46		7				1			30	18		1	1.7623e-109	176700000
>jgi|Lotgi1|233420|estExt_fgenesh2_pg.C_sca_390106	1	11	11	11	31	31	31	44.375	394	5.35	25	14	16	16	79	28	20	21	16	9	4	2	0	4757600000
>jgi|Lotgi1|233451|estExt_fgenesh2_pg.C_sca_390160	1	2	2	2	30.8	30.8	30.8	11.114	107	8.56		1	1							5	2		3.451e-164	25055000
>jgi|Lotgi1|233461|estExt_fgenesh2_pg.C_sca_400001	1	16	16	16	22.6	22.6	22.6	77.649	702	5.52	15	29	42	37	22	9	16	13	18	15	14	12	6.7142e-287	3667100000
>jgi|Lotgi1|233583|estExt_fgenesh2_pg.C_sca_410033	1	2	2	2	7.5	7.5	7.5	27.095	240	8							1	3	1				4.0756e-13	3451100
>jgi|Lotgi1|233779|estExt_fgenesh2_pg.C_sca_430124	1	5	5	5	26.5	26.5	26.5	24.873	215	8.67								3	6				2.4121e-50	15206000
>jgi|Lotgi1|233820|estExt_fgenesh2_pg.C_sca_440059	1	4	4	4	25.4	25.4	25.4	25.646	224	8								5					3.3026e-35	13043000
>jgi|Lotgi1|233824|estExt_fgenesh2_pg.C_sca_440067	1	4	4	4	6.3	6.3	6.3	90.829	819	8.22		2								7			3.0506e-18	16031000
>jgi|Lotgi1|233852|estExt_fgenesh2_pg.C_sca_440123	1	3	3	3	25.7	25.7	25.7	12.758	109	7.71		2								5			1.1491e-17	14233000
>jgi|Lotgi1|234262|estExt_fgenesh2_pg.C_sca_480108	1	2	2	2	17.6	17.6	17.6	19.468	170	9									6				4.4377e-20	13591000
>jgi|Lotgi1|234386|estExt_fgenesh2_pg.C_sca_500041	1	7	7	7	25.2	25.2	25.2	33.297	306	6.97	2	4	5	5	7	3	22	18	7	7	7		6.3534e-49	1611000000
>jgi|Lotgi1|234387|estExt_fgenesh2_pg.C_sca_500042	1	13	13	13	57.1	57.1	57.1	28.999	254	6.83	19	25	13	21	22	30	82	147	39	26	5	6	0	12594000000
>jgi|Lotgi1|234405|estExt_fgenesh2_pg.C_sca_500078	1	16	16	16	58.2	58.2	58.2	35.003	311	7.32		1				1	41	11	4	2			0	393270000
>jgi|Lotgi1|234472|estExt_fgenesh2_pg.C_sca_510064;>jgi|Lotgi1|165389|fgenesh2_pg.C_sca_51000069	2	22	22	12	12.8	12.8	7	247.38	2189	1.19	30	5	1										1.0968e-131	24989000
>jgi|Lotgi1|234481|estExt_fgenesh2_pg.C_sca_510144	1	1	1	1	2.6	2.6	2.6	71.569	626	4				1									8.1887e-05	473480
>jgi|Lotgi1|234488|estExt_fgenesh2_pg.C_sca_520002	1	10	10	10	60.5	60.5	60.5	19.78	190	7.59	2	3	3	4	6	7	6	6	47	8			0	1331800000
>jgi|Lotgi1|234596|estExt_fgenesh2_pg.C_sca_530038	1	3	3	3	22.9	22.9	22.9	18.569	157	9									10				1.9057e-70	18122000
>jgi|Lotgi1|234771|estExt_fgenesh2_pg.C_sca_550043	1	1	1	1	3.2	3.2	3.2	31.286	279	5.71	3	2	3	6	2	4	4	3	3	3	1		2.677e-39	1114200000
>jgi|Lotgi1|234845|estExt_fgenesh2_pg.C_sca_560041	1	4	4	4	17.2	17.2	17.2	28	250	7.67					1		8	12	3				4.1582e-22	96272000
>jgi|Lotgi1|234865|estExt_fgenesh2_pg.C_sca_560073	1	17	17	17	25.7	25.7	25.7	81.388	734	3.85	3			49	1								1.8397e-107	80483000
>jgi|Lotgi1|234884|estExt_fgenesh2_pg.C_sca_560115	1	15	15	15	30.6	30.6	30.6	98.163	928	3.94	14	33	75	68	56	20	10	4	2	1		1	0	2798100000
>jgi|Lotgi1|234885|estExt_fgenesh2_pg.C_sca_560116	1	9	9	9	31.3	31.3	31.3	31.022	291	6.86	15	28	23	27	33	50	103	56	53	41	26	13	0	25257000000
>jgi|Lotgi1|235120|estExt_fgenesh2_pg.C_sca_590106	1	44	44	44	47.3	47.3	47.3	126.37	1144	4.28	55	62	212	111	82	44	48	21	21	20	3	6	0	4748000000
>jgi|Lotgi1|235497|estExt_fgenesh2_pg.C_sca_650036	1	21	21	21	37.2	37.2	37.2	27.166	247	7.25	47	36	51	45	58	88	79	531	144	42	44	37	0	141430000000
>jgi|Lotgi1|235529|estExt_fgenesh2_pg.C_sca_660030	1	5	5	5	10.1	10.1	10.1	55.419	485	5					6								7.1956e-16	3835500
>jgi|Lotgi1|235547|estExt_fgenesh2_pg.C_sca_660064	1	3	3	3	8.7	8.7	8.7	57.949	529	4				3									1.0538e-14	3971800
>jgi|Lotgi1|235548|estExt_fgenesh2_pg.C_sca_660065	1	10	10	10	27.3	27.3	27.3	75.113	682	5.14	24	27	24	30	48	62	38	13	14	7	1	3	0	10960000000
>jgi|Lotgi1|235549|estExt_fgenesh2_pg.C_sca_660066	1	19	19	19	9	9	9	269.6	2399	6.36	8	14	6	23	20	39	112	18	38	5			0	2407000000
>jgi|Lotgi1|235566|estExt_fgenesh2_pg.C_sca_670001	1	4	4	4	20.2	20.2	20.2	29.414	257	6.91						1	10						8.5305e-46	20548000
>jgi|Lotgi1|235609|estExt_fgenesh2_pg.C_sca_670059	1	10	10	10	27.5	27.5	27.5	39.064	349	7.34		6	5	1	18	14	5	18	12	15	8	4	0	875190000
>jgi|Lotgi1|235610|estExt_fgenesh2_pg.C_sca_670062	1	17	17	17	30.2	30.2	30.2	57.179	557	5.27	18	49	101	70	56	36	40	27	27	19	17	17	0	9802900000
>jgi|Lotgi1|235621|estExt_fgenesh2_pg.C_sca_670079	1	16	16	16	47.9	47.9	47.9	31.106	303	6.29	32	73	36	47	50	421	79	108	80	54	28	19	0	52756000000
>jgi|Lotgi1|235694|estExt_fgenesh2_pg.C_sca_680068	1	5	5	5	43.6	43.6	43.6	19.784	172	7.74		10							1	23		1	2.0578e-124	388680000
>jgi|Lotgi1|235812|estExt_fgenesh2_pg.C_sca_700055	1	16	16	16	41.6	41.6	41.6	82.079	729	3.36	1	3	58	16	5	2	1						0	263530000
>jgi|Lotgi1|235865|estExt_fgenesh2_pg.C_sca_710052	1	2	2	2	16.8	16.8	16.8	24.401	220	8.25								3	1				1.1151e-40	15938000
>jgi|Lotgi1|235969|estExt_fgenesh2_pg.C_sca_720095	1	2	2	2	20.3	20.3	20.3	13.083	123	6.5		1									1		2.9541e-08	1098200
>jgi|Lotgi1|235988|estExt_fgenesh2_pg.C_sca_730030	1	30	30	30	33	33	33	107.88	955	4.6	2	3	1	73	13	6	13	2	2				0	346340000
>jgi|Lotgi1|236136|estExt_fgenesh2_pg.C_sca_750076	1	2	2	2	18.1	18.1	18.1	14.427	127	6		1								1			5.3161e-06	839940
>jgi|Lotgi1|236183|estExt_fgenesh2_pg.C_sca_760074	1	15	15	15	73.9	73.9	73.9	18.679	161	8.09	6	24	14	6	8	11	19	8	103	60	30	15	0	14032000000
>jgi|Lotgi1|236304|estExt_fgenesh2_pg.C_sca_790048	1	6	6	6	49.7	49.7	49.7	17.415	157	9									11				1.1486e-72	23543000
>jgi|Lotgi1|236689|estExt_fgenesh2_pg.C_sca_850101	1	12	12	12	47	47	47	35.077	317	6.45	2	12	1	1	1	44	64	7	18				0	1233700000
>jgi|Lotgi1|236690|estExt_fgenesh2_pg.C_sca_850102	1	5	5	5	9.1	9.1	9.1	47.636	440	4	16	25	27	20	9	8	6	6	8	3			0	1195900000
>jgi|Lotgi1|236691|estExt_fgenesh2_pg.C_sca_850103	1	10	10	10	13.2	13.2	13.2	111.32	1035	3.1	16	33	39	42	11	3			1				0	1778400000
>jgi|Lotgi1|236770|estExt_fgenesh2_pg.C_sca_870051	1	34	34	34	49.2	49.2	49.2	83.895	756	5.2	33	33	35	129	61	60	38	14	24	25	10	9	0	1518300000
>jgi|Lotgi1|236812|estExt_fgenesh2_pg.C_sca_870115	1	13	13	13	17.7	17.7	17.7	107.59	957	3.62			24	12	3					1			1.2155e-186	59828000
>jgi|Lotgi1|236815|estExt_fgenesh2_pg.C_sca_870118;>jgi|Lotgi1|169560|fgenesh2_pg.C_sca_87000030	2	4	4	4	50.4	50.4	50.4	12.771	117	7.12		6							1	10			7.871e-27	21251000
>jgi|Lotgi1|236952|estExt_fgenesh2_pg.C_sca_900076;>jgi|Lotgi1|176774|fgenesh2_pg.C_sca_3794000001	2	61	61	57	10.4	10.4	9.8	834.33	7473	2.54	44	18	6	2	19	2	4						0	86749000
>jgi|Lotgi1|236955|estExt_fgenesh2_pg.C_sca_900081	1	2	2	2	5.1	5.1	5.1	46.73	409	6						3							4.2632e-13	1132300
>jgi|Lotgi1|237013|estExt_fgenesh2_pg.C_sca_920055	1	3	3	2	7.6	7.6	5.4	72.005	669	4.33				2	1								3.388e-22	4433200
>jgi|Lotgi1|237103|estExt_fgenesh2_pg.C_sca_950032	1	2	2	2	18.1	18.1	18.1	23.732	210	8.12								7	1				1.1626e-35	10743000
>jgi|Lotgi1|237131|estExt_fgenesh2_pg.C_sca_960028	1	2	2	2	24.7	24.7	24.7	17.285	154	8		1								3			4.398e-69	5979900
>jgi|Lotgi1|237142|estExt_fgenesh2_pg.C_sca_960047	1	3	1	1	14.4	8.1	8.1	18.37	160	8							1	2	1				1.5525e-16	8637500
>jgi|Lotgi1|237143|estExt_fgenesh2_pg.C_sca_960048	1	5	5	3	25	25	18.4	17.455	152	7.25	1	2	1	1	2	2	9	25	7	1			4.1962e-288	156150000
>jgi|Lotgi1|237152|estExt_fgenesh2_pg.C_sca_970022	1	4	4	4	19	19	19	40.27	379	2.77		3	10										1.2189e-88	15444000
>jgi|Lotgi1|237303|estExt_fgenesh2_pg.C_sca_1020012	1	2	2	2	7.5	7.5	7.5	24.651	212	9									2				1.1238e-05	1262700
>jgi|Lotgi1|237510|estExt_fgenesh2_pg.C_sca_1090023	1	10	10	10	48.8	48.8	48.8	23.606	213	3.98	50	21	9	13	7	8	18	8	14	2	1		5.5621e-252	969750000
>jgi|Lotgi1|237754|estExt_fgenesh2_pg.C_sca_1160033	1	7	7	7	11	11	11	80.864	727	4.29				12	1		1						4.9368e-38	18486000
>jgi|Lotgi1|237996|estExt_fgenesh2_pg.C_sca_1270024	1	3	3	3	33.3	33.3	33.3	20.827	195	7.14	4	3	2	4	2	2	4	3	17	6	3	1	9.8457e-204	2873000000
>jgi|Lotgi1|238082|estExt_fgenesh2_pg.C_sca_1300004	1	43	43	43	82.3	82.3	82.3	44.717	395	5.76	47	140	63	89	104	503	168	103	66	48	16	16	0	91148000000
>jgi|Lotgi1|238094|estExt_fgenesh2_pg.C_sca_1300025	1	13	13	13	94.1	94.1	94.1	19.247	170	8.47	1	7		1	1		1		45	25			8.1797e-257	674670000
>jgi|Lotgi1|238156|estExt_fgenesh2_pg.C_sca_1330006	1	5	5	5	23.6	23.6	23.6	33.465	296	7.11							8	1					7.0755e-35	8253900
>jgi|Lotgi1|238160|estExt_fgenesh2_pg.C_sca_1330023	1	1	1	1	1.8	1.8	1.8	77.808	684	4.36	3			2	4		1			1			0.00096532	58528000
>jgi|Lotgi1|238301|estExt_fgenesh2_pg.C_sca_1400006	1	1	1	1	3.7	3.7	3.7	30.649	269	4				3									0.00047649	2788700
>jgi|Lotgi1|238326|estExt_fgenesh2_pg.C_sca_1410005	1	2	2	2	12	12	12	27.177	251	8								3					7.0116e-17	8887000
>jgi|Lotgi1|238358|estExt_fgenesh2_pg.C_sca_1420009	1	10	10	10	46.1	46.1	46.1	24.517	232	5.02	17	21	33	21	17	9	4	8	8	18	4	5	0	636170000
>jgi|Lotgi1|238400|estExt_fgenesh2_pg.C_sca_1440037	1	4	4	4	24.3	24.3	24.3	32.592	301	7.69							4	9					3.1762e-29	33157000
>jgi|Lotgi1|238415|estExt_fgenesh2_pg.C_sca_1450008	1	6	6	6	19.6	19.6	19.6	51.504	460	5.33		1			8	9							7.926e-71	19619000
>jgi|Lotgi1|238430|estExt_fgenesh2_pg.C_sca_1460006	1	1	1	1	2.7	2.7	2.7	39.243	338	7							1						0.00026403	610900
>jgi|Lotgi1|238515|estExt_fgenesh2_pg.C_sca_1490019	1	8	8	8	58.2	58.2	58.2	23.172	208	8.07								27	2				0	76028000
>jgi|Lotgi1|238526|estExt_fgenesh2_pg.C_sca_1490037	1	36	36	36	48.1	48.1	48.1	108	1042	5.65	57	94	63	68	70	65	78	38	70	46	40	10	0	3336700000
>jgi|Lotgi1|238560|estExt_fgenesh2_pg.C_sca_1510007	1	5	5	5	5.8	5.8	5.8	112.09	969	2.86		1	6										8.6067e-27	5197400
>jgi|Lotgi1|238760|estExt_fgenesh2_pg.C_sca_1660028	1	4	4	4	31.1	31.1	31.1	18.457	167	9									9				1.2695e-29	27448000
>jgi|Lotgi1|238831|estExt_fgenesh2_pg.C_sca_1730025	1	20	20	20	50.2	50.2	50.2	24.278	219	7.01	61	124	63	48	52	49	53	45	68	248	88	54	0	114910000000
>jgi|Lotgi1|238844|estExt_fgenesh2_pg.C_sca_1750005	1	3	3	3	3.9	3.9	3.9	108.71	974	6.67						1	2						1.315e-20	2721500
>jgi|Lotgi1|238970|estExt_fgenesh2_pg.C_sca_1800027	1	5	5	5	52.1	52.1	52.1	13.821	121	8.64		12	4	1	1	1	2	1	7	45	14	6	5.9586e-283	2537000000
>jgi|Lotgi1|239005|estExt_fgenesh2_pg.C_sca_1830012	1	4	4	3	45.3	45.3	30.4	17.857	161	8.7		3					1		8	15			0	95811000
>jgi|Lotgi1|239006|estExt_fgenesh2_pg.C_sca_1830013	1	2	1	1	24.2	9.3	9.3	17.635	161	8		1								3			2.0826e-84	5263100
>jgi|Lotgi1|239117|estExt_fgenesh2_pg.C_sca_1940014	1	1	1	1	7.8	7.8	7.8	24.329	217	7.71		2								5			2.1143e-16	8856400
>jgi|Lotgi1|239123|estExt_fgenesh2_pg.C_sca_1950009	1	1	1	1	5.6	5.6	5.6	17.537	162	9									1				0.00030354	1841300
>jgi|Lotgi1|239125|estExt_fgenesh2_pg.C_sca_1950011	1	78	78	78	66.8	66.8	66.8	103.45	953	3.73	130	135	374	227	188	94	48	20	12	5	1		0	18709000000
>jgi|Lotgi1|239159|estExt_fgenesh2_pg.C_sca_2000011	1	5	5	5	35.3	35.3	35.3	22.358	201	7.68	1	1	1	2	2	4	2		20	3		1	3.759e-78	245450000
>jgi|Lotgi1|239170|estExt_fgenesh2_pg.C_sca_2010012	1	8	8	8	74.5	74.5	74.5	15.12	145	8.62	24	24	110	28	27	18	27	36	32	127	382	61	0	76359000000
>jgi|Lotgi1|239171|estExt_fgenesh2_pg.C_sca_2010013	1	2	2	2	13.9	13.9	13.9	13.925	137	11											2		1.683e-17	1081100
>jgi|Lotgi1|239173|estExt_fgenesh2_pg.C_sca_2010015	1	1	1	1	9.6	9.6	9.6	18.625	177	4.67		2								1			2.1332e-05	8455600
>jgi|Lotgi1|239174|estExt_fgenesh2_pg.C_sca_2010016	1	7	7	7	44.6	44.6	44.6	18.762	186	8.54	45	34	190	39	27	42	32	36	47	106	602	116	0	117520000000
>jgi|Lotgi1|239188|estExt_fgenesh2_pg.C_sca_2050005	1	15	15	15	32.7	32.7	32.7	71.24	633	5.23	27	34	41	154	93	44	49	31	26	14	10	14	0	10065000000
>jgi|Lotgi1|239189|estExt_fgenesh2_pg.C_sca_2050009;>jgi|Lotgi1|143482|e_gw1.205.21.1	2	2	2	2	14.3	14.3	14.3	30.674	272	8								3					1.2242e-24	7791600
>jgi|Lotgi1|239628|estExt_fgenesh2_pg.C_sca_6100001;>jgi|Lotgi1|239234|estExt_fgenesh2_pg.C_sca_2130001;>jgi|Lotgi1|176784|fgenesh2_pg.C_sca_3931000001;>jgi|Lotgi1|165822|fgenesh2_pg.C_sca_53000165	4	5	5	5	23.6	23.6	23.6	177.46	1693	1	5												5.3192e-174	6075500
>jgi|Lotgi1|239271|estExt_fgenesh2_pg.C_sca_2180008	1	2	2	2	4.9	4.9	4.9	51.045	468	3.62	2	2	1		1	1			1				5.1304e-11	4007500
>jgi|Lotgi1|239339|estExt_fgenesh2_pg.C_sca_2240004	1	28	28	28	68.1	68.1	68.1	66.556	609	4.26	7	29	98	75	15	37	25	10	8	1	1		0	1279000000
>jgi|Lotgi1|239386|estExt_fgenesh2_pg.C_sca_2330010;>jgi|Lotgi1|175025|fgenesh2_pg.C_sca_233000011	2	2	2	2	14.4	14.4	14.4	18.41	181	7.25		1							3				5.4836e-08	8832800
>jgi|Lotgi1|239447|estExt_fgenesh2_pg.C_sca_2510014	1	8	8	8	44	44	44	19.834	191	7.71	2	9	12	4	8	8	39	32	26	19	28	5	0	6608100000
>jgi|Lotgi1|239519|estExt_fgenesh2_pg.C_sca_2830010	1	3	3	3	22.3	22.3	22.3	25.47	215	9.11		1								8			5.3847e-190	56086000
>jgi|Lotgi1|239574|estExt_fgenesh2_pg.C_sca_3420002	1	51	51	51	58.3	58.3	58.3	82.813	760	4.83	42	82	222	131	36	87	89	27	57	27	14	8	0	9214100000
>jgi|Lotgi1|239735|estExt_fgenesh2_pg.C_sca_15860001	1	1	1	1	17	17	17	11.056	100	7.33		1								2			1.3456e-05	4037400
>jgi|Lotgi1|53031|gw1.20.5.1	1	2	2	2	4.4	4.4	4.4	73.765	665	6.43	1	2								4			2.2855e-09	3386100
>jgi|Lotgi1|59617|gw1.6.93.1;>jgi|Lotgi1|107438|e_gw1.6.90.1	2	2	2	2	24.5	24.5	24.5	12.049	102	4.2				4	1								1.3795e-59	3736400
>jgi|Lotgi1|60147|gw1.214.8.1	1	1	1	1	18.8	18.8	18.8	9.4844	80	6						1							6.6577e-12	1461700
>jgi|Lotgi1|60634|gw1.81.66.1	1	1	1	1	35.7	35.7	35.7	6.306	56	1.4	3	2											1.0511e-74	6157300
>jgi|Lotgi1|62022|gw1.31.71.1	1	1	1	1	2.8	2.8	2.8	41.236	357	3			3										0.00095284	2162800
>jgi|Lotgi1|66515|gw1.224.21.1	1	5	5	5	32.9	32.9	32.9	24.229	216	4.15	1	7	29	5	3	15	5	2					4.5788e-111	198130000
>jgi|Lotgi1|67491|gw1.79.102.1	1	1	1	1	7	7	7	18.185	171	8								1					3.684e-05	1190600
>jgi|Lotgi1|69892|gw1.49.115.1	1	5	5	5	52.4	52.4	52.4	11.289	103	3.1		1	8		1								1.5586e-20	11070000
>jgi|Lotgi1|77105|gw1.32.154.1	1	5	5	5	56.6	56.6	56.6	18.529	173	4.3	21	28	28	38	20	23	20	10	8				0	1743400000
>jgi|Lotgi1|77624|gw1.45.200.1	1	2	2	2	17.9	17.9	17.9	12.315	112	2		2											3.1859e-05	1323400
>jgi|Lotgi1|77902|gw1.49.160.1	1	1	1	1	7.8	7.8	7.8	13.136	115	2.25	1	1	2										2.215e-10	8387700
>jgi|Lotgi1|82990|gw1.97.130.1	1	7	7	7	21	21	21	40.636	343	4.75				4	7	1							1.9968e-24	17353000
>jgi|Lotgi1|83160|gw1.21.261.1	1	17	17	17	64.8	64.8	64.8	37.116	332	3.75	17	17	55	23	14	3	7		10	2			0	506740000
>jgi|Lotgi1|84059|gw1.130.114.1	1	2	2	2	22.6	22.6	22.6	24.796	234	3.67	1	3	7	6	6	1							5.7178e-39	182510000
>jgi|Lotgi1|89037|gw1.56.185.1	1	3	3	3	33.6	33.6	33.6	13.768	119	7							5						9.2286e-16	8736500
>jgi|Lotgi1|89537|gw1.18.444.1	1	1	1	1	13.7	13.7	13.7	10.8	95	7							2						6.83e-07	1501300
>jgi|Lotgi1|95501|gw1.76.152.1	1	1	1	1	4.1	4.1	4.1	32.823	290	6						3							4.7386e-11	5268300
>jgi|Lotgi1|97333|gw1.2.1014.1	1	4	4	4	39	39	39	16.417	146	7							8						3.4271e-39	18719000
>jgi|Lotgi1|98299|gw1.10.595.1	1	5	5	5	33.3	33.3	33.3	16.949	153	5					5								1.5268e-31	8519300
>jgi|Lotgi1|98300|gw1.10.596.1;>jgi|Lotgi1|70058|gw1.10.228.1	2	4	4	4	32.7	32.7	32.7	15.975	147	3.33	5	2	1				4						9.2453e-16	12052000
>jgi|Lotgi1|99791|gw1.32.297.1	1	5	5	5	62	62	62	10.108	92	4.55	22	13	17	20	8	8	6	5	7	9	1	2	1.843e-252	1090900000
>jgi|Lotgi1|99809|gw1.32.298.1	1	3	3	3	29.3	29.3	29.3	10.414	92	4.45	13	12	23	23	17	9	11	5	7	3			4.2875e-74	578040000
>jgi|Lotgi1|99852|gw1.32.299.1	1	5	5	5	67.4	67.4	67.4	10.851	95	5.21	19	28	26	32	31	13	17	11	16	8	7	9	4.7611e-191	1824800000
