# Supplementary material for: In-depth proteomic analysis of a mollusc shell: acid-soluble and acid-insoluble matrix of the limpet Lottia gigantea
Source: Proteome Sci. 2012 Jun 13;10:28. doi: 10.1186/1477-5956-10-28 (PMC3374290; doi:10.1186/1477-5956-10-28)
Supplement: Additional file 4 — Peptides identified in acid-soluble matrix A. Xls-file containing MaxQuant output data concerning peptides, such as peptide sequence, mass, score, PEP and distribution among gel slices. [file 1477-5956-10-28-S4.xls]

## Sheet: peptides
Additional file 4: Peptides identified in acid-soluble matrix A
Proteins	Oxidation (M) Site IDs	Sequence	Length	Missed Cleavages	Mass	Unique (Groups)	Unique (Proteins)	PEP	Score	Slice Average	Slice Std. Dev.	Slice 1	Slice 2	Slice 3	Slice 4	Slice 5	Slice 6	Slice 7	Slice 8	Slice 9	Slice 10	Slice 11	Slice 12	Unique Slice Average	Unique Slice Std. Dev.	Unique Slice 1	Unique Slice 2	Unique Slice 3	Unique Slice 4	Unique Slice 5	Unique Slice 6	Unique Slice 7	Unique Slice 8	Unique Slice 9	Unique Slice 10	Unique Slice 11	Unique Slice 12	Intensity
>jgi|Lotgi1|157689|fgenesh2_pg.C_sca_15000027		AAAEDGVLSDDEIK	14	0	1431.67	yes	yes	2.8437e-15	234.26	8.6	2.84		3						1	3	12	1		8.6	2.84		3						1	3	12	1		912110000
>jgi|Lotgi1|154020|fgenesh2_pg.C_sca_5000060	98	AAAMEPPPVIPLNK	14	0	1446.79	yes	yes	5.8969e-44	316.4	3.36	1.26	3	4	7	8	6								3.36	1.26	3	4	7	8	6								220150000
>jgi|Lotgi1|237510|estExt_fgenesh2_pg.C_sca_1090023		AAAVTVPSEDTEWR	14	0	1530.73	yes	yes	2.8483e-36	299.79	4.9	3.18	9	5	4	3	2	3	5	3	5	2	1		4.9	3.18	9	5	4	3	2	3	5	3	5	2	1		233210000
>jgi|Lotgi1|239574|estExt_fgenesh2_pg.C_sca_3420002		AAELQCPFGLYWNNEIFSCDYPR	23	0	2849.26	yes	yes	4.1261e-69	326.83	3.25	0.433			6	2									3.25	0.433			6	2									87545000
>jgi|Lotgi1|207549|estExt_fgenesh2_pm.C_sca_1080008		AAFDDAIAELDTLSEDSYK	19	0	2072.94	yes	yes	7.276e-36	276.2	8	0								1					8	0								1					8082800
>jgi|Lotgi1|236952|estExt_fgenesh2_pg.C_sca_900076		AAGLPINTATR	11	0	1083.6	yes	yes	0.00057568	154.84	2	0		1											2	0		1											533240
>jgi|Lotgi1|233200|estExt_fgenesh2_pg.C_sca_350163	439	AAITSMVYEK	10	0	1111.56	yes	yes	1.2849e-09	239.2	6.28	2.71	4	9	4	10	8	26	13	8	9	7	6	2	6.28	2.71	4	9	4	10	8	26	13	8	9	7	6	2	16675000000
>jgi|Lotgi1|233200|estExt_fgenesh2_pg.C_sca_350163	439	AAITSMVYEKEIGDQLVGR	19	1	2079.07	yes	yes	0	398.86	6.54	2.08		2		3	1	9	4	3	4	2			6.54	2.08		2		3	1	9	4	3	4	2			264170000
>jgi|Lotgi1|232022|estExt_fgenesh2_pg.C_sca_250045		AALHDITEAEWR	12	0	1410.69	yes	yes	4.0274e-11	230.46	4	0				1									4	0				1									559530
>jgi|Lotgi1|235120|estExt_fgenesh2_pg.C_sca_590106	486	AALMGNLMAFSK	12	0	1252.63	yes	yes	1.6061e-238	299.9	3.54	1.83	4	3	6	4	4		3						3.54	1.83	4	3	6	4	4		3						105510000
>jgi|Lotgi1|235120|estExt_fgenesh2_pg.C_sca_590106		AANNDNNDDLSAEEIR	16	0	1759.76	yes	yes	3.0297e-52	322.83	2.94	1.3	3	3	6	2	3								2.94	1.3	3	3	6	2	3								123750000
>jgi|Lotgi1|235120|estExt_fgenesh2_pg.C_sca_590106	487	AANNDNNDDLSAEEIREMVGSLLGMDEDDIRK	32	2	3548.6	yes	yes	2.1873e-252	492.05	3.33	0.471			2	1									3.33	0.471			2	1									35592000
>jgi|Lotgi1|235988|estExt_fgenesh2_pg.C_sca_730030		AAPEPDDCVPVSDTEFCTSTLK	22	0	2438.06	yes	yes	1.2902e-16	209.57	7	0							3						7	0							3						12136000
>jgi|Lotgi1|155299|fgenesh2_pg.C_sca_8000087		AAPNLLVVAGDLNTK	15	0	1494.84	yes	yes	1.7915e-22	254.06	6.2	0.4						4	1						6.2	0.4						4	1						3424000
>jgi|Lotgi1|227360|estExt_Genewise1Plus.C_sca_2760002		AASLNSNDVFVIFTK	15	0	1624.85	yes	yes	0.002608	113.65	4	0				1									4	0				1									587470
>jgi|Lotgi1|158316|fgenesh2_pg.C_sca_16000284		AASSQVLGGR	10	0	944.504	yes	yes	2.8487e-12	260.58	4.5	1.66		1	2	1	1	2	1						4.5	1.66		1	2	1	1	2	1						3918100
>jgi|Lotgi1|158316|fgenesh2_pg.C_sca_16000284		AASSQVLGGRPYIAR	15	1	1544.84	yes	yes	1.5074e-55	331.46	5.56	2.34	1	3	4	7	7	5	4	4	4	2			5.56	2.34	1	3	4	7	7	5	4	4	4	2			461360000
>jgi|Lotgi1|160173|fgenesh2_pg.C_sca_23000191		AASVSFCQSGSTPNLAFK	18	0	1870.89	yes	yes	9.0122e-40	260.14	4.29	2.04	2	5	6	8	5		6	1	1				4.29	2.04	2	5	6	8	5		6	1	1				230120000
>jgi|Lotgi1|154020|fgenesh2_pg.C_sca_5000060		AATIEPLFSETGDK	14	0	1477.73	yes	yes	1.2437e-12	223.31	3.53	0.957		2	6	4	3								3.53	0.957		2	6	4	3								95203000
>jgi|Lotgi1|154020|fgenesh2_pg.C_sca_5000060		AATIEPLFSETVDK	14	0	1519.78	yes	yes	2.8184e-19	251.77	3.43	1.14	1	3	7	7	2	1							3.43	1.14	1	3	7	7	2	1							120210000
>jgi|Lotgi1|235610|estExt_fgenesh2_pg.C_sca_670062		AATTIQNLK	9	0	958.545	yes	yes	3.9874e-06	242.31	5.74	2.81		4	2	4	4	4	3	1	2	1		2	5.74	2.81		4	2	4	4	4	3	1	2	1		2	55685000
>jgi|Lotgi1|235610|estExt_fgenesh2_pg.C_sca_670062		AATTIQNLKDQVATAQSQK	19	1	2015.06	yes	yes	3.9165e-279	567.73	4.93	2.51		2	9	4	3	2	4	1			1	1	4.93	2.51		2	9	4	3	2	4	1			1	1	214590000
>jgi|Lotgi1|182683|estExt_Genewise1.C_sca_40534		AAVPSGASTGIYEAIELR	18	0	1803.94	yes	yes	0.00050232	132.05	5.5	0.5					1	1							5.5	0.5					1	1							1422700
>jgi|Lotgi1|157690|fgenesh2_pg.C_sca_15000028		AAYDVNDDGVVK	12	0	1264.59	yes	yes	4.2306e-10	198.87	6.71	3.81		2	1							4			6.71	3.81		2	1							4			468320000
>jgi|Lotgi1|208507|estExt_Genewise1Plus.C_sca_10880		AAYQVAALPK	10	0	1030.58	yes	yes	0.0036034	129.1	10	0										1			10	0										1			1657200
>jgi|Lotgi1|99791|gw1.32.297.1		ACGLYIVR	8	0	950.501	yes	yes	2.4043e-05	249.58	6.34	3.29	4	2	2	4	2	3	3	4	4	4	1	2	6.34	3.29	4	2	2	4	2	3	3	4	4	4	1	2	767580000
>jgi|Lotgi1|155299|fgenesh2_pg.C_sca_8000087		ACLPSFLDLATK	12	0	1334.69	yes	yes	7.0904e-05	157.95	6.5	0.5						1	1						6.5	0.5						1	1						706460
>jgi|Lotgi1|176463|fgenesh2_pg.C_sca_1465000001		ACLPSTCEHNGITYEEGENFQIECNNCR	28	0	3401.38	yes	yes	9.5796e-28	216.46	7.6	0.49							2	3					7.6	0.49							2	3					48195000
>jgi|Lotgi1|239125|estExt_fgenesh2_pg.C_sca_1950011	586	ACPNVLCYMYCEYGFER	17	0	2230.89	yes	yes	2.3022e-42	293.64	3.52	1.3	1	3	8	4	3	2							3.52	1.3	1	3	8	4	3	2							77017000
>jgi|Lotgi1|115607|e_gw1.21.53.1	32	ADAMELYPGTSESVIMEANNAGK	23	0	2397.08	yes	yes	1.9522e-202	467.01	2.73	0.962	2	1	6	2									2.73	0.962	2	1	6	2									36057000
>jgi|Lotgi1|235988|estExt_fgenesh2_pg.C_sca_730030		ADFVQNNGDHVLIGVK	16	0	1724.88	yes	yes	1.2718e-31	273.86	4	0				3									4	0				3									7654900
>jgi|Lotgi1|235621|estExt_fgenesh2_pg.C_sca_670079		ADIAEAAK	8	0	787.408	yes	yes	1.1956e-06	265.85	7	1						2		2					7	1						2		2					30773000
>jgi|Lotgi1|235621|estExt_fgenesh2_pg.C_sca_670079		ADIAEAAKNDVLATELEIK	19	1	2013.06	yes	yes	2.8674e-145	440.96	6.53	1.67		1				9		3	2				6.53	1.67		1				9		3	2				32633000
>jgi|Lotgi1|235621|estExt_fgenesh2_pg.C_sca_670079		ADIAEAAKNDVLATELEIKGDALEALAEGYTK	32	2	3331.7	yes	yes	3.2064e-88	325.14	6	0						2							6	0						2							20919000
>jgi|Lotgi1|178880|fgenesh2_pm.C_sca_44000018		ADIALPGVK	9	0	882.517	yes	yes	0.0033941	150.28	8.5	0.5								2	2				8.5	0.5								2	2				25021000
>jgi|Lotgi1|233348|estExt_fgenesh2_pg.C_sca_380029		ADNCQQYAPQIER	13	0	1591.7	yes	yes	6.0906e-41	327.53	4.2	0.4				8	2								4.2	0.4				8	2								34895000
>jgi|Lotgi1|228264|estExt_fgenesh2_pg.C_sca_20144		ADPCQNYHISSYK	13	0	1581.69	yes	yes	5.6862e-06	161.62	4	0				1									4	0				1									1839700
>jgi|Lotgi1|148903|e_gw1.14011.11.1;>jgi|Lotgi1|190032|estExt_Genewise1.C_sca_310299;>jgi|Lotgi1|203998|estExt_fgenesh2_kg.C_sca_310023;>jgi|Lotgi1|216228|estExt_Genewise1Plus.C_sca_310312;>jgi|Lotgi1|216192|estExt_Genewise1Plus.C_sca_310276;>jgi|Lotgi1|2		ADQLTEEQIAEFK	13	0	1520.74	yes	no	2.3156e-07	181.32	9.5	0.5									2	2			9.5	0.5									2	2			5431600
>jgi|Lotgi1|103470|e_gw1.2.933.1	2	ADTDKDNQLNKEEFSNFLHPEDAEHMR	27	2	3229.44	yes	yes	1.9847e-101	361.89	8	0								5					8	0								5					12139000
>jgi|Lotgi1|198455|estExt_Genewise1.C_sca_1000022		ADVGAGANPEFK	12	0	1174.56	yes	yes	0.00039757	140.3	9	0									2				9	0									2				2130400
>jgi|Lotgi1|156526|fgenesh2_pg.C_sca_11000212		ADVSAVLR	8	0	829.466	yes	yes	0.0084009	168.99	1	0	1												1	0	1												394720
>jgi|Lotgi1|239339|estExt_fgenesh2_pg.C_sca_2240004		AEEKPYIWLHSSR	13	1	1614.82	yes	yes	5.1867e-08	206.51	5.6	2.39			3	5		1	3	1	1		1		5.6	2.39			3	5		1	3	1	1		1		26588000
>jgi|Lotgi1|204915|estExt_fgenesh2_kg.C_sca_950004		AEFLNECVEK	10	0	1237.56	yes	yes	0.001256	159.11	8	1.41						2			4				8	1.41						2			4				28259000
>jgi|Lotgi1|174003|fgenesh2_pg.C_sca_179000009		AEGLPAYCR	9	0	1035.48	yes	yes	1.5287e-05	234.84	3.4	1.62	2	1	2	2	2	1							3.4	1.62	2	1	2	2	2	1							189510000
>jgi|Lotgi1|162872|fgenesh2_pg.C_sca_36000100	162;163	AEMEMFSDVPNAIK	14	0	1580.72	yes	yes	7.2369e-06	155.15	1.6	0.8	3	1	1										1.6	0.8	3	1	1										5346600
>jgi|Lotgi1|204359|estExt_fgenesh2_kg.C_sca_500014		AENFFILR	8	0	1008.54	yes	yes	0.0034952	197.99	9	0									1				9	0									1				838440
>jgi|Lotgi1|171839|fgenesh2_pg.C_sca_121000029		AEQYVSNIER	10	0	1207.58	yes	yes	4.4494e-11	247.19	7.11	2.18		1				1	4		2	1			7.11	2.18		1				1	4		2	1			67905000
>jgi|Lotgi1|236304|estExt_fgenesh2_pg.C_sca_790048		AESGASLTYPK	11	0	1122.56	yes	yes	0.0058787	119.16	9	0									1				9	0									1				1618600
>jgi|Lotgi1|231046|estExt_fgenesh2_pg.C_sca_170090		AESQPIR	7	0	799.419	yes	yes	0.005241	183.46	7.75	1.48						1	1	1		1			7.75	1.48						1	1	1		1			9057500
>jgi|Lotgi1|115607|e_gw1.21.53.1		AEVGENIEIFFK	12	0	1394.71	yes	yes	1.2276e-14	250.18	3.22	0.786		1	6	1	1								3.22	0.786		1	6	1	1								14394000
>jgi|Lotgi1|228264|estExt_fgenesh2_pg.C_sca_20144		AEVYIPFDDDVAIDK	15	0	1708.82	yes	yes	7.9105e-05	147.87	4	0				5									4	0				5									7183200
>jgi|Lotgi1|239159|estExt_fgenesh2_pg.C_sca_2000011		AEWIWTSGWSGQHK	14	0	1671.78	yes	yes	1.5218e-06	168.94	8.4	1.74					1				3	1			8.4	1.74					1				3	1			21585000
>jgi|Lotgi1|173199|fgenesh2_pg.C_sca_151000010		AEWYLDGR	8	0	1008.47	yes	yes	0.0015948	216.42	4	0				2									4	0				2									8996800
>jgi|Lotgi1|83160|gw1.21.261.1		AFDENQSWFIDSDLSR	16	0	1928.85	yes	yes	1.963e-44	306.95	3.38	0.696			6	1	1								3.38	0.696			6	1	1								24956000
>jgi|Lotgi1|204747|estExt_fgenesh2_kg.C_sca_790016		AFDWCLNNLYR	11	0	1470.67	yes	yes	0.00012664	181.25	6	4		1								1			6	4		1								1			2092900
>jgi|Lotgi1|230881|estExt_fgenesh2_pg.C_sca_160086		AFEILPQPGNDLISK	15	0	1640.88	yes	yes	7.0193e-09	188.59	7.24	0.73						3	7	7					7.24	0.73						3	7	7					71608000
>jgi|Lotgi1|238082|estExt_fgenesh2_pg.C_sca_1300004		AFGEPCISYDVR	12	0	1412.64	yes	yes	8.1341e-16	216.87	5.73	2.5	2	4	7	5	6	23	4	3	2	3		3	5.73	2.5	2	4	7	5	6	23	4	3	2	3		3	5228400000
>jgi|Lotgi1|154020|fgenesh2_pg.C_sca_5000060	99	AFGGEDSEEMSENPTLEEISTIVK	24	0	2611.18	yes	yes	1.1152e-95	351.22	3	0			2										3	0			2										11794000
>jgi|Lotgi1|156599|fgenesh2_pg.C_sca_11000285	113	AFGKPNKDEMTIIAPVLQCCLIR	23	2	2673.38	yes	yes	1.5147e-33	251.19	5	0					3								5	0					3								2270700
>jgi|Lotgi1|131935|e_gw1.77.174.1		AFIDDLHSGK	10	0	1101.55	yes	yes	0.0036034	129.1	5	0					2								5	0					2								3629500
>jgi|Lotgi1|123440|e_gw1.44.99.1		AFIEHFNLK	9	0	1117.59	yes	yes	0.007039	125.96	8	0								2					8	0								2					3549200
>jgi|Lotgi1|231010|estExt_fgenesh2_pg.C_sca_160282	392	AFRPPNVFQMK	11	1	1333.7	yes	yes	5.2965e-21	283.75	6	1.32					4	2	1		1				6	1.32					4	2	1		1				13706000
>jgi|Lotgi1|235120|estExt_fgenesh2_pg.C_sca_590106		AFVNALAK	8	0	832.481	yes	yes	0.0071082	183.43	3	0			1										3	0			1										44175000
>jgi|Lotgi1|198613|estExt_Genewise1.C_sca_1030018		AGELSEEDVER	11	0	1232.55	yes	yes	0.00037191	163.77	9.33	0.471									2	1			9.33	0.471									2	1			3323000
>jgi|Lotgi1|202971|estExt_fgenesh2_kg.C_sca_10023;>jgi|Lotgi1|205506|estExt_fgenesh2_kg.C_sca_8540001;>jgi|Lotgi1|208208|estExt_Genewise1Plus.C_sca_10400;>jgi|Lotgi1|204036|estExt_fgenesh2_kg.C_sca_330018;>jgi|Lotgi1|232973|estExt_fgenesh2_pg.C_sca_330197		AGFAGDDAPR	10	0	975.441	no	no	6.6521e-05	193.75	5.67	2.21			1	1	1	2				1			NaN	NaN													2744300
>jgi|Lotgi1|152799|fgenesh2_pg.C_sca_2000219		AGGTPPPIPEFVK	13	0	1308.71	yes	yes	7.6721e-07	177.76	4.45	0.498				6	5								4.45	0.498				6	5								25945000
>jgi|Lotgi1|222542|estExt_Genewise1Plus.C_sca_820192		AGIALNDNFVK	11	0	1160.62	yes	yes	0.00033912	165.83	6	1.22				1		1	2						6	1.22				1		1	2						9034100
>jgi|Lotgi1|232022|estExt_fgenesh2_pg.C_sca_250045		AGIVITDGASHEK	13	0	1296.67	yes	yes	0.00068899	125.22	4	0				1									4	0				1									688920
>jgi|Lotgi1|168990|fgenesh2_pg.C_sca_81000036;>jgi|Lotgi1|234472|estExt_fgenesh2_pg.C_sca_510064;>jgi|Lotgi1|165393|fgenesh2_pg.C_sca_51000073		AGLETIQTLGPLIVHTSKPK	20	1	2102.21	no	no	2.46e-07	169.25	1	0	1												NaN	NaN													866280
>jgi|Lotgi1|181153|estExt_Genewise1.C_sca_10585;>jgi|Lotgi1|146485|e_gw1.829.35.1;>jgi|Lotgi1|147122|e_gw1.2012.3.1;>jgi|Lotgi1|147263|e_gw1.2197.10.1;>jgi|Lotgi1|147368|e_gw1.2348.3.1;>jgi|Lotgi1|147730|e_gw1.4137.3.1;>jgi|Lotgi1|147766|e_gw1.4307.4.1;>j		AGLQFPVGR	9	0	943.524	yes	no	9.7793e-06	238.48	8.33	3.18	1	1	1			1		2	4	4	2	2	8.33	3.18	1	1	1			1		2	4	4	2	2	220670000
>jgi|Lotgi1|168990|fgenesh2_pg.C_sca_81000036		AGLSSESTSDGFIIDTTPPTVTK	23	0	2323.14	yes	yes	2.8667e-05	137.14	1	0	1												1	0	1												1316400
>jgi|Lotgi1|235120|estExt_fgenesh2_pg.C_sca_590106		AGPFIIYLDDDEIDEIK	17	0	1964.96	yes	yes	8.5091e-12	204.86	3.3	0.781		1	6	2	1								3.3	0.781		1	6	2	1								156850000
>jgi|Lotgi1|235120|estExt_fgenesh2_pg.C_sca_590106		AGPFIIYLDDDEIDEIKFTPK	21	1	2438.23	yes	yes	2.075e-54	253.73	4	1.18			4	4	1		1						4	1.18			4	4	1		1						145850000
>jgi|Lotgi1|174652|fgenesh2_pg.C_sca_207000018		AGSSNFDLTNFDR	13	0	1442.64	yes	yes	3.8386e-48	339.39	3.12	1.49	4	2	3	4	4								3.12	1.49	4	2	3	4	4								30501000
>jgi|Lotgi1|239574|estExt_fgenesh2_pg.C_sca_3420002		AGVGLFNGNNK	11	0	1089.56	yes	yes	7.6242e-13	247.19	4.45	2.15		2	3	2		2	1		1				4.45	2.15		2	3	2		2	1		1				88072000
>jgi|Lotgi1|239574|estExt_fgenesh2_pg.C_sca_3420002		AGVGLFNGNNKLLVNR	16	1	1684.94	yes	yes	1.2127e-30	265.01	3	0			2										3	0			2										2422800
>jgi|Lotgi1|166196|fgenesh2_pg.C_sca_56000109		AHGGPGFLGWHR	12	0	1290.64	yes	yes	1.2949e-14	249.56	5	1				1		1							5	1				1		1							1900000
>jgi|Lotgi1|236183|estExt_fgenesh2_pg.C_sca_760074		AHLYHRHTSFNR	12	1	1537.77	yes	yes	4.16e-06	196.7	9	0									1				9	0									1				389120
>jgi|Lotgi1|235988|estExt_fgenesh2_pg.C_sca_730030	520	AHPDFMPCVQK	11	0	1328.6	yes	yes	0.00023985	152.81	4	0				2									4	0				2									3164000
>jgi|Lotgi1|231046|estExt_fgenesh2_pg.C_sca_170090		AHPLQVELYQTIHAYGPIIADAYVHVPETAK	31	0	3443.79	yes	yes	1.3095e-207	463.96	7.46	1.92		2	1	3	4	7	12	19	10	10			7.46	1.92		2	1	3	4	7	12	19	10	10			9067600000
>jgi|Lotgi1|235865|estExt_fgenesh2_pg.C_sca_710052		AIAESASCFTQGLNDLSSNPTYDEFK	26	0	2864.28	yes	yes	6.4138e-38	249.75	8.5	0.5								1	1				8.5	0.5								1	1				6151400
>jgi|Lotgi1|231460|estExt_fgenesh2_pg.C_sca_190282		AIEEELLSK	9	0	1030.55	yes	yes	0.0081912	123.92	7	0							1						7	0							1						4992800
>jgi|Lotgi1|154020|fgenesh2_pg.C_sca_5000060		AIEKESPLTETINK	14	1	1571.84	yes	yes	1.8476e-09	193.85	3	0			1										3	0			1										1220500
>jgi|Lotgi1|229193|estExt_fgenesh2_pg.C_sca_50469		AIGDQVAYNFR	11	0	1252.62	yes	yes	7.6242e-13	247.19	8	0								2					8	0								2					3072700
>jgi|Lotgi1|234387|estExt_fgenesh2_pg.C_sca_500042		AIGYDAFGSVEER	13	0	1412.66	yes	yes	6.5231e-48	334.72	7.41	2.16	3	2	1	1	2	1	11	30	9	5	1		7.41	2.16	3	2	1	1	2	1	11	30	9	5	1		1894900000
>jgi|Lotgi1|236952|estExt_fgenesh2_pg.C_sca_900076		AIHYHFTVK	9	0	1114.59	yes	yes	0.0066094	128.1	3	0			1										3	0			1										292350
>jgi|Lotgi1|117967|e_gw1.27.65.1		AIIDVLGYR	9	0	1018.58	yes	yes	0.00048324	191.36	5	0					1								5	0					1								359550
>jgi|Lotgi1|211452|estExt_Genewise1Plus.C_sca_90346		AIILYGLTLAK	11	0	1174.73	yes	yes	0.0096392	110.14	3.5	0.5			1	1									3.5	0.5			1	1									510420
>jgi|Lotgi1|173199|fgenesh2_pg.C_sca_151000010		AIITPQQNK	9	0	1011.57	yes	yes	0.00048324	191.36	4.33	0.471				2	1								4.33	0.471				2	1								1116700
>jgi|Lotgi1|224562|estExt_Genewise1Plus.C_sca_1170119		AILDIGLSR	9	0	956.565	yes	yes	0.00022262	205.75	7	0							1						7	0							1						917380
>jgi|Lotgi1|169439|fgenesh2_pg.C_sca_85000102		AILDQSKPVQSNAPR	15	1	1622.87	yes	yes	0.0029846	124.86	3	0			1										3	0			1										553780
>jgi|Lotgi1|204747|estExt_fgenesh2_kg.C_sca_790016		AILGSVSEFVVR	12	0	1275.72	yes	yes	4.0274e-11	230.46	9.9	2.74		1								4	3	2	9.9	2.74		1								4	3	2	19065000
>jgi|Lotgi1|231009|estExt_fgenesh2_pg.C_sca_160281	387	AILPMGCTTQK	11	0	1218.61	yes	yes	1.6967e-17	268.12	7.81	3.5	1	7	9	2	4	3	3	4	4	14	19	5	7.81	3.5	1	7	9	2	4	3	3	4	4	14	19	5	4197400000
>jgi|Lotgi1|231009|estExt_fgenesh2_pg.C_sca_160281	387;388	AILPMGCTTQKDICPYTRPMTK	22	2	2581.25	yes	yes	5.1065e-08	161.32	11	0											1		11	0											1		1100900
>jgi|Lotgi1|233095|estExt_fgenesh2_pg.C_sca_340181		AISDELDSTFAELAGY	16	0	1700.78	yes	yes	5.2e-06	162.6	7	0							1						7	0							1						14004000
>jgi|Lotgi1|163448|fgenesh2_pg.C_sca_40000002		AISIPLSQVQIK	12	0	1295.78	yes	yes	8.2146e-19	263.54	4.43	1.97	1	2	4	3	8	1		1		1			4.43	1.97	1	2	4	3	8	1		1		1			257970000
>jgi|Lotgi1|229818|estExt_fgenesh2_pg.C_sca_90208		AIYKPNQVIK	10	1	1172.69	yes	yes	0.0018569	174.85	4	0				1									4	0				1									884770
>jgi|Lotgi1|159735|fgenesh2_pg.C_sca_21000205	152	AKDAEFEELDLQSHKPYPMVFR	22	2	2649.29	yes	yes	0.0014735	111.18	9	0									1				9	0									1				1072100
>jgi|Lotgi1|194209|estExt_Genewise1.C_sca_570247	266	AKMLPILDVR	10	1	1154.68	yes	yes	0.0024444	134.91	3.5	0.5			2	2									3.5	0.5			2	2									2236700
>jgi|Lotgi1|209261|estExt_Genewise1Plus.C_sca_30137	303	AKVPVAVPGEPVPIEPVMER	20	1	2113.16	yes	yes	1.6336e-07	163.51	4.4	0.49				3	2								4.4	0.49				3	2								22371000
>jgi|Lotgi1|233348|estExt_fgenesh2_pg.C_sca_380029		ALAGVEQIQR	10	0	1083.6	yes	yes	9.6754e-14	264.3	3.82	1.27	1		3	4	2	1							3.82	1.27	1		3	4	2	1							76014000
>jgi|Lotgi1|212640|estExt_Genewise1Plus.C_sca_130084		ALDNPNRPFLAILGGAK	17	1	1765.98	yes	yes	7.1778e-11	195.43	6	0						1							6	0						1							1233900
>jgi|Lotgi1|235120|estExt_fgenesh2_pg.C_sca_590106	488	ALDTDDIDEMDDDALEDSDLDFDIDDDEPLGLAIGR	36	0	3966.68	yes	yes	5.0432e-182	422.63	3.4	0.49			3	2									3.4	0.49			3	2									22920000
>jgi|Lotgi1|239188|estExt_fgenesh2_pg.C_sca_2050005		ALDTILNHLK	10	0	1136.66	yes	yes	1.7345e-17	286.34	6.13	3.17	5	6	8	16	8	5	8	8	8	5	4	6	6.13	3.17	5	6	8	16	8	5	8	8	8	5	4	6	2573700000
>jgi|Lotgi1|204019|estExt_fgenesh2_kg.C_sca_320016	285	ALEEDQEMGSAHQDSAQEGQTR	22	0	2416.02	yes	yes	2.8339e-32	250.6	8	0								7					8	0								7					17879000
>jgi|Lotgi1|203020|estExt_fgenesh2_kg.C_sca_20001		ALEIAELR	8	0	913.523	yes	yes	0.0027144	205.41	5	0					2								5	0					2								3586600
>jgi|Lotgi1|215828|estExt_Genewise1Plus.C_sca_290385		ALGQNPTEAEIR	12	0	1297.66	yes	yes	1.6044e-08	214.48	6	4		1								1			6	4		1								1			2036100
>jgi|Lotgi1|227783|estExt_fgenesh2_pg.C_sca_10013		ALGSKTPSFFR	11	1	1209.65	yes	yes	0.0013029	161.76	7.33	3.77		2								4			7.33	3.77		2								4			24152000
>jgi|Lotgi1|234386|estExt_fgenesh2_pg.C_sca_500041		ALKPENQYWK	10	1	1275.66	yes	yes	4.3645e-06	216.09	7	0							1						7	0							1						3082800
>jgi|Lotgi1|231475|estExt_fgenesh2_pg.C_sca_200019		ALMAPYYR	8	0	983.49	yes	yes	0.0070906	157.79	5	0					2								5	0					2								1689700
>jgi|Lotgi1|172988|fgenesh2_pg.C_sca_146000031		ALNLTLR	7	0	799.492	yes	yes	0.0069486	187.77	9	0									1				9	0									1				1087200
>jgi|Lotgi1|140660|e_gw1.149.31.1		ALQGLVQSLR	10	0	1083.64	yes	yes	2.1089e-14	275.32	4.57	2.78	4	4	4	3	3	3	2	3	1			1	4.57	2.78	4	4	4	3	3	3	2	3	1			1	71428000
>jgi|Lotgi1|231046|estExt_fgenesh2_pg.C_sca_170090		ALSCYNSVWGNDAIVANSDR	20	0	2211	yes	yes	3.2992e-227	472.82	7.51	1.81	1	1		1	1	2	4	23	3	3			7.51	1.81	1	1		1	1	2	4	23	3	3			1619600000
>jgi|Lotgi1|158316|fgenesh2_pg.C_sca_16000284;>jgi|Lotgi1|176424|fgenesh2_pg.C_sca_1280000001		ALSSNSAQSPR	11	0	1116.55	yes	no	1.5632e-07	205.77	3.75	0.829			2	1	1								3.75	0.829			2	1	1								1939400
>jgi|Lotgi1|209107|estExt_Genewise1Plus.C_sca_20912		ALTSLVAETNQK	12	0	1273.69	yes	yes	4.9778e-30	298.1	5	1.73		1				3							5	1.73		1				3							7610600
>jgi|Lotgi1|231869|estExt_fgenesh2_pg.C_sca_230185		ALTSYYLSCASGR	13	0	1447.68	yes	yes	1.2651e-26	280.23	3.86	1.74	5	4	6	7	8	5	2						3.86	1.74	5	4	6	7	8	5	2						387350000
>jgi|Lotgi1|238358|estExt_fgenesh2_pg.C_sca_1420009		ALVEALDSNSIDNAEDVADDIADKVDDINNAVK	33	1	3470.65	yes	yes	0	446.88	3.4	0.917		1	6	1	2								3.4	0.917		1	6	1	2								98642000
>jgi|Lotgi1|203020|estExt_fgenesh2_kg.C_sca_20001		ALYTACFDGILLCK	14	0	1643.81	yes	yes	0.0012864	118.48	5	0					1								5	0					1								338200
>jgi|Lotgi1|159735|fgenesh2_pg.C_sca_21000205	153	AMAHDLIISDETLDGLASNR	20	0	2141.04	yes	yes	1.3751e-63	312.25	9	0									3				9	0									3				3338100
>jgi|Lotgi1|238400|estExt_fgenesh2_pg.C_sca_1440037	559	AMDAIIDLHASSTRPAAAK	19	1	1938	yes	yes	1.7388e-05	151.72	7.5	0.5							1	1					7.5	0.5							1	1					14786000
>jgi|Lotgi1|140773|e_gw1.151.14.1;>jgi|Lotgi1|225865|estExt_Genewise1Plus.C_sca_1510034;>jgi|Lotgi1|207783|estExt_fgenesh2_pm.C_sca_1510001;>jgi|Lotgi1|89979|gw1.4208.2.1		AMEELVLK	8	0	931.505	yes	no	0.0096104	117.02	7	0							1						7	0							1						3266900
>jgi|Lotgi1|109908|e_gw1.11.685.1	20	AMEHCLVPFLNDCDANNDR	19	0	2289.96	yes	yes	1.8854e-62	318.15	7.25	0.433							3	1					7.25	0.433							3	1					10111000
>jgi|Lotgi1|109908|e_gw1.11.685.1	20	AMEHCLVPFLNDCDANNDRR	20	1	2446.06	yes	yes	3.0175e-06	148.33	7	0							3						7	0							3						31687000
>jgi|Lotgi1|234387|estExt_fgenesh2_pg.C_sca_500042	464	AMEPNKPYWHNR	12	1	1541.72	yes	yes	1.2999e-10	230.46	7.09	1.94		3		2	2	3	11	15	4	3			7.09	1.94		3		2	2	3	11	15	4	3			469200000
>jgi|Lotgi1|234386|estExt_fgenesh2_pg.C_sca_500041	463	AMGPDAFGSAEER	13	0	1336.57	yes	yes	9.527e-22	223.21	7	0							2						7	0							2						7422800
>jgi|Lotgi1|205662|estExt_fgenesh2_pm.C_sca_30050	298	AMLGETNPLASK	12	0	1230.63	yes	yes	0.0033366	103.22	5.5	3.5		1							1				5.5	3.5		1							1				2394000
>jgi|Lotgi1|205662|estExt_fgenesh2_pm.C_sca_30050	298	AMLGETNPLASKPGSIR	17	1	1740.92	yes	yes	1.0855e-16	174.65	8.29	2.6		1							4	2			8.29	2.6		1							4	2			47843000
>jgi|Lotgi1|174003|fgenesh2_pg.C_sca_179000009	205	AMNIVNLHVR	10	0	1165.64	yes	yes	1.3157e-11	250.34	4.92	2.59	7	2	7	12	12	8	4	2	2	1	1	2	4.92	2.59	7	2	7	12	12	8	4	2	2	1	1	2	1260000000
>jgi|Lotgi1|175997|fgenesh2_pg.C_sca_619000003;>jgi|Lotgi1|147338|e_gw1.2263.2.1;>jgi|Lotgi1|148145|e_gw1.6373.2.1;>jgi|Lotgi1|148156|e_gw1.6429.8.1;>jgi|Lotgi1|148339|e_gw1.7848.4.1;>jgi|Lotgi1|148688|e_gw1.11499.5.1;>jgi|Lotgi1|176431|fgenesh2_pg.C_sca_	244;245	AMSIMNSFVNDIFER	15	0	1772.82	yes	no	3.174e-49	327.88	8.14	2.93		4							9	9			8.14	2.93		4							9	9			33970000
>jgi|Lotgi1|158316|fgenesh2_pg.C_sca_16000284;>jgi|Lotgi1|176424|fgenesh2_pg.C_sca_1280000001	129	AMVASAASVPHSYQAASQTQVQQNK	25	0	2601.26	yes	no	0	555.09	3.53	1.24	2	6	9	10	8	1							3.53	1.24	2	6	9	10	8	1							707070000
>jgi|Lotgi1|140786|e_gw1.151.5.1		AMVWDMVK	8	0	978.467	yes	yes	0.0030746	108.09	3	0			2										3	0			2										871820
>jgi|Lotgi1|233095|estExt_fgenesh2_pg.C_sca_340181		ANELETEAAGFTR	13	0	1407.66	yes	yes	3.7315e-07	186.72	7	0							1						7	0							1						1188900
>jgi|Lotgi1|203020|estExt_fgenesh2_kg.C_sca_20001		ANQLSDEQVAELR	13	0	1471.73	yes	yes	1.4614e-10	216.54	4.67	0.471				1	2								4.67	0.471				1	2								3707200
>jgi|Lotgi1|229619|estExt_fgenesh2_pg.C_sca_80233		ANTTFEEFTAK	11	0	1257.59	yes	yes	0.0052419	120.68	10	0										1			10	0										1			1764900
>jgi|Lotgi1|171918|fgenesh2_pg.C_sca_122000036		ANYCGGCNAVWYDSNNEVVSCNTK	24	0	2781.12	yes	yes	3.3911e-95	349.42	7.67	0.471							1	2					7.67	0.471							1	2					6743600
>jgi|Lotgi1|239339|estExt_fgenesh2_pg.C_sca_2240004		ANYPGSVITQSK	12	0	1263.65	yes	yes	3.3287e-05	168.79	3.25	0.433			3	1									3.25	0.433			3	1									9436800
>jgi|Lotgi1|239339|estExt_fgenesh2_pg.C_sca_2240004		ANYPGSVITQSKPK	14	1	1488.79	yes	yes	8.7301e-10	202.81	4.79	2.3		2	3	4		1	2		2				4.79	2.3		2	3	4		1	2		2				53000000
>jgi|Lotgi1|236691|estExt_fgenesh2_pg.C_sca_850103		APAQYQYPQHAPAPAGPIYSTYK	23	0	2518.23	yes	yes	4.5453e-220	491.35	2.79	1.29	7	4	7	8	2								2.79	1.29	7	4	7	8	2								564300000
>jgi|Lotgi1|236812|estExt_fgenesh2_pg.C_sca_870115		APATSLVLPVPR	12	0	1219.73	yes	yes	9.3678e-06	185.71	3.33	0.471			2	1									3.33	0.471			2	1									1148900
>jgi|Lotgi1|106937|e_gw1.6.157.1		APDFVFYAPR	10	0	1181.59	yes	yes	5.3635e-09	236.04	4.33	2.01	1	3		1	3	2	2						4.33	2.01	1	3		1	3	2	2						13642000
>jgi|Lotgi1|128209|e_gw1.60.321.1		APDGTPYIECAETDEIK	17	0	1907.85	yes	yes	2.9833e-07	176.08	7.33	3.77		1								2			7.33	3.77		1								2			3029000
>jgi|Lotgi1|166196|fgenesh2_pg.C_sca_56000109		APEFSGSGSYPVR	13	0	1352.64	yes	yes	1.9549e-08	205.57	2.8	1.17	1	1	1	2									2.8	1.17	1	1	1	2									3680600
>jgi|Lotgi1|235120|estExt_fgenesh2_pg.C_sca_590106		APGLLNAASVK	11	0	1039.6	yes	yes	4.508e-29	297.38	4.5	2.72	4	2	3	4	3	4	2			1		1	4.5	2.72	4	2	3	4	3	4	2			1		1	323820000
>jgi|Lotgi1|229990|estExt_fgenesh2_pg.C_sca_100185		APLLFTNSIR	10	0	1130.64	yes	yes	4.8416e-11	245.93	6.56	1.83				1	3	1		2	2				6.56	1.83				1	3	1		2	2				11668000
>jgi|Lotgi1|230510|estExt_fgenesh2_pg.C_sca_120364		APMIAPR	7	0	754.416	yes	yes	0.0031368	192.46	7.62	2.55		2	1			2	2	6	3	3	2		7.62	2.55		2	1			2	2	6	3	3	2		96740000
>jgi|Lotgi1|158316|fgenesh2_pg.C_sca_16000284;>jgi|Lotgi1|176424|fgenesh2_pg.C_sca_1280000001		APSANSAQIPR	11	0	1110.58	yes	no	1.5588e-69	412.64	3.64	1.47	2	4	5	7	5	1	1						3.64	1.47	2	4	5	7	5	1	1						231050000
>jgi|Lotgi1|228882|estExt_fgenesh2_pg.C_sca_50013		APSGYGPPSSQNCPVGHIPDFQR	23	0	2467.13	yes	yes	0	621.96	5.33	2.39	2	5	1	4	8	3	5	5	2	1			5.33	2.39	2	5	1	4	8	3	5	5	2	1			402330000
>jgi|Lotgi1|236812|estExt_fgenesh2_pg.C_sca_870115		APSVSHYVPVPQR	13	0	1435.76	yes	yes	2.7231e-08	203.49	4	0.707			2	4	2								4	0.707			2	4	2								17473000
>jgi|Lotgi1|201804|estExt_Genewise1.C_sca_1950010		APTKPVCDPNPCGDAQIK	18	1	1966.92	yes	yes	2.3855e-08	184.31	3.75	0.829			2	1	1								3.75	0.829			2	1	1								16278000
>jgi|Lotgi1|221163|estExt_Genewise1Plus.C_sca_690031		APTSFHPYDESWTAFK	16	0	1882.85	yes	yes	4.5725e-06	164.33	6	0						1							6	0						1							1959900
>jgi|Lotgi1|234488|estExt_fgenesh2_pg.C_sca_520002		APWTGDCWQGSQCNSCDPGYVGSANGLK	28	0	3071.26	yes	yes	1.1466e-13	164.58	9	0									1				9	0									1				392830
>jgi|Lotgi1|156601|fgenesh2_pg.C_sca_11000287	117	AQAMEDNHGETPLQEIK	17	0	1909.88	yes	yes	7.6038e-12	196.93	5	0					3								5	0					3								12666000
>jgi|Lotgi1|140786|e_gw1.151.5.1	70;71;72	AQLIDDAMTLAASNMVHMNIAVLTLR	26	0	2811.44	yes	yes	4.6406e-114	371.47	3.86	1.88	1		3	1		1	1						3.86	1.88	1		3	1		1	1						8759600
>jgi|Lotgi1|233200|estExt_fgenesh2_pg.C_sca_350163	440	AQNMNCLLWSEK	12	0	1492.68	yes	yes	2.1885e-30	306.01	6.32	2.62	4	8	8	9	11	23	20	12	12	5	5	3	6.32	2.62	4	8	8	9	11	23	20	12	12	5	5	3	6193500000
>jgi|Lotgi1|233200|estExt_fgenesh2_pg.C_sca_350163	440	AQNMNCLLWSEKLAAK	16	1	1875.93	yes	yes	5.8306e-54	329.05	6.69	1.72		1			1	6	3	2	3				6.69	1.72		1			1	6	3	2	3				82449000
>jgi|Lotgi1|158905|fgenesh2_pg.C_sca_18000255		AQPAAPPTASTSNTFPVLPVVHVQSHPSVQAQTGPVVR	38	0	3872.03	yes	yes	1.2415e-94	319.87	6.25	1.09				2		8	4	2					6.25	1.09				2		8	4	2					534570000
>jgi|Lotgi1|174652|fgenesh2_pg.C_sca_207000018	222;223	AQQMTPQQQLQAQVQLMAK	19	0	2169.1	yes	yes	3.0769e-177	466.85	4.24	1.98	4	3	2	6	7	1	6						4.24	1.98	4	3	2	6	7	1	6						44669000
>jgi|Lotgi1|174652|fgenesh2_pg.C_sca_207000018		AQQPNQPNFVIHPR	14	0	1644.85	yes	yes	2.2398e-80	390.22	3.43	1.76	4	3	4	4	3	2	1						3.43	1.76	4	3	4	4	3	2	1						120920000
>jgi|Lotgi1|236689|estExt_fgenesh2_pg.C_sca_850101		AQQRPVETNTIYR	13	1	1574.82	yes	yes	4.2062e-128	473.86	6.33	2.17	1	2		1	1	6	6	3	4				6.33	2.17	1	2		1	1	6	6	3	4				261270000
>jgi|Lotgi1|229175|estExt_fgenesh2_pg.C_sca_50437		AQSPDGAFIDIR	12	0	1288.64	yes	yes	2.1504e-24	288.67	4.32	2.07	3	1	5	7	8	1			3				4.32	2.07	3	1	5	7	8	1			3				141180000
>jgi|Lotgi1|238094|estExt_fgenesh2_pg.C_sca_1300025		AQWTEVNNQVIPDNTLIVNVR	21	0	2422.26	yes	yes	5.1061e-115	388.26	8.77	2.01		1							8	4			8.77	2.01		1							8	4			92905000
>jgi|Lotgi1|108036|e_gw1.8.544.1		ARGDEIEAGSLWEY	14	1	1594.73	yes	yes	0.0070812	109.22	5	0					1								5	0					1								302680
>jgi|Lotgi1|115450|e_gw1.21.366.1		ARPPPSQDFSDIFQK	15	1	1731.86	yes	yes	1.2051e-21	246.05	5	0					1								5	0					1								1300300
>jgi|Lotgi1|238831|estExt_fgenesh2_pg.C_sca_1730025		ARQNYNTWLR	10	1	1320.67	yes	yes	8.2084e-22	308.42	9	2.65		1								7			9	2.65		1								7			121150000
>jgi|Lotgi1|238831|estExt_fgenesh2_pg.C_sca_1730025		ARQNYNTWLRK	11	2	1448.76	yes	yes	0.003389	123.88	10	0										1			10	0										1			307420
>jgi|Lotgi1|183052|estExt_Genewise1.C_sca_50416		ASGANLNTEQLYEK	14	0	1536.74	yes	yes	1.2944e-15	232.2	6.33	0.471						2	1						6.33	0.471						2	1						7442600
>jgi|Lotgi1|197818|estExt_Genewise1.C_sca_890167		ASLWEGGLHGVGFVNSPLLK	20	0	2080.11	yes	yes	9.9625e-08	166.9	5	0					2								5	0					2								3135000
>jgi|Lotgi1|114561|e_gw1.19.150.1		ASNKLVDNDLAELNK	15	1	1642.85	yes	yes	3.8732e-47	315.65	5.25	0.433					3	1							5.25	0.433					3	1							31844000
>jgi|Lotgi1|114561|e_gw1.19.150.1		ASNKLVDNDLAELNKR	16	2	1798.95	yes	yes	5.2047e-60	333.1	5	0					5								5	0					5								21111000
>jgi|Lotgi1|239159|estExt_fgenesh2_pg.C_sca_2000011		ASNNDWTVASAVTIPDNTEVVAVYCK	26	0	2823.34	yes	yes	5.7354e-38	250.99	9	0									1				9	0									1				9369500
>jgi|Lotgi1|160356|fgenesh2_pg.C_sca_24000170	156	ASNSGQMGQGQIAGQGQIGVPGQR	24	0	2325.12	yes	yes	1.6549e-83	329.39	3.5	1.5		1			1								3.5	1.5		1			1								3655300
>jgi|Lotgi1|231186|estExt_fgenesh2_pg.C_sca_180106		ASPGILNKPAPK	12	1	1191.7	yes	yes	4.823e-14	247.72	5.94	2.83	1	4	2	3	8	5	1	4	2	2	2	1	5.94	2.83	1	4	2	3	8	5	1	4	2	2	2	1	164380000
>jgi|Lotgi1|220690|estExt_Genewise1Plus.C_sca_640110		ASQTQGIQQLLAAEK	15	0	1584.85	yes	yes	7.553e-09	179.02	2	0		1											2	0		1											519480
>jgi|Lotgi1|236952|estExt_fgenesh2_pg.C_sca_900076		ASWFATDDVSGIK	13	0	1395.67	yes	yes	0.0011355	121.08	1	0	1												1	0	1												435650
>jgi|Lotgi1|182683|estExt_Genewise1.C_sca_40534		ASWLSPDQLADLYR	14	0	1633.81	yes	yes	5.1062e-10	195.68	6	0						2							6	0						2							1711300
>jgi|Lotgi1|209261|estExt_Genewise1Plus.C_sca_30137		ASYTLTAQIEHGSSNDPTVVVASK	24	0	2474.23	yes	yes	2.3719e-28	229.61	4	0				2									4	0				2									3273100
>jgi|Lotgi1|209261|estExt_Genewise1Plus.C_sca_30137		ASYTLTAQIEHGSSNDPTVVVASKPVNIR	29	1	3053.58	yes	yes	1.8481e-41	257.29	4.17	0.687			1	3	2								4.17	0.687			1	3	2								33441000
>jgi|Lotgi1|154020|fgenesh2_pg.C_sca_5000060		ATEIESPSSETTNK	14	0	1492.69	yes	yes	6.4379e-13	225.4	3.69	0.845		1	6	6	3								3.69	0.845		1	6	6	3								130270000
>jgi|Lotgi1|154020|fgenesh2_pg.C_sca_5000060		ATEVEFPLSETISK	14	0	1549.79	yes	yes	7.9266e-25	276.16	3.29	1.33	3	6	6	6	7								3.29	1.33	3	6	6	6	7								371200000
>jgi|Lotgi1|83160|gw1.21.261.1		ATGEVDFVK	9	0	964.487	yes	yes	0.0081912	123.92	2.67	1.25	1		1	1									2.67	1.25	1		1	1									16064000
>jgi|Lotgi1|204921|estExt_fgenesh2_kg.C_sca_960001		ATIDNQAAQIGGFEGELQTLR	21	0	2231.12	yes	yes	1.02e-24	231.4	8	0								1					8	0								1					822700
>jgi|Lotgi1|229427|estExt_fgenesh2_pg.C_sca_70053		ATISELDLK	9	0	988.544	yes	yes	0.0081912	123.92	4	0				1									4	0				1									2675000
>jgi|Lotgi1|229427|estExt_fgenesh2_pg.C_sca_70053		ATISLSPTVQETK	13	0	1373.74	yes	yes	1.0022e-16	245.34	4	0				2									4	0				2									7199500
>jgi|Lotgi1|140786|e_gw1.151.5.1		ATIYCTAIR	9	0	1067.54	yes	yes	1.267e-06	234.84	5.14	2.59	3		3	3	3	2	3		4				5.14	2.59	3		3	3	3	2	3		4				70926000
>jgi|Lotgi1|142681|e_gw1.184.79.1		ATLISPFVGR	10	0	1059.61	yes	yes	0.0021963	130.96	7	0							1						7	0							1						0
>jgi|Lotgi1|155299|fgenesh2_pg.C_sca_8000087		ATLNDIAGENDIAR	14	0	1471.73	yes	yes	3.9982e-05	152.14	6	0						1							6	0						1							2124600
>jgi|Lotgi1|162872|fgenesh2_pg.C_sca_36000100		ATPDDSIDLIVSGK	14	0	1429.73	yes	yes	0.00050654	127.37	1.33	0.471	2	1											1.33	0.471	2	1											2176000
>jgi|Lotgi1|162872|fgenesh2_pg.C_sca_36000100		ATPDDSIDLIVSGKPR	16	1	1682.88	yes	yes	2.2636e-10	167.14	2.5	1	1	4	1	2									2.5	1	1	4	1	2									26263000
>jgi|Lotgi1|159694|fgenesh2_pg.C_sca_21000164		ATPNPVSTEDVCR	13	0	1444.66	yes	yes	2.0464e-07	190.56	1.2	0.4	4	1											1.2	0.4	4	1											5237000
>jgi|Lotgi1|231368|estExt_fgenesh2_pg.C_sca_190110		ATSTNRPHCVLPTSK	15	1	1667.84	yes	yes	7.576e-05	156.8	1.25	0.433	3	1											1.25	0.433	3	1											2152800
>jgi|Lotgi1|109284|e_gw1.10.19.1		ATTLEEEVDFLK	12	0	1393.7	yes	yes	0.00010853	154.35	4.6	1.36			1	2	1		1						4.6	1.36			1	2	1		1						4145300
>jgi|Lotgi1|162872|fgenesh2_pg.C_sca_36000100		ATYTFGKPVEGHLDLR	16	1	1802.93	yes	yes	1.1418e-07	177.54	2.67	1.33	2	3	1	2	1								2.67	1.33	2	3	1	2	1								13895000
>jgi|Lotgi1|229978|estExt_fgenesh2_pg.C_sca_100167		AVCADDFTYR	10	0	1216.52	yes	yes	8.2794e-09	231.37	9	0									4				9	0									4				17342000
>jgi|Lotgi1|204381|estExt_fgenesh2_kg.C_sca_520011	289	AVDQSILNIVMGPPETEIK	19	0	2053.08	yes	yes	6.6083e-10	183.01	5	0					1								5	0					1								84882
>jgi|Lotgi1|217446|estExt_Genewise1Plus.C_sca_390353		AVELLDVLQR	10	0	1154.67	yes	yes	0.0005753	174.85	9	0									1				9	0									1				496270
>jgi|Lotgi1|225601|estExt_Genewise1Plus.C_sca_1460061		AVFIIGPGK	9	0	900.543	yes	yes	0.0066094	128.1	9	0									1				9	0									1				619910
>jgi|Lotgi1|202971|estExt_fgenesh2_kg.C_sca_10023;>jgi|Lotgi1|205506|estExt_fgenesh2_kg.C_sca_8540001;>jgi|Lotgi1|208208|estExt_Genewise1Plus.C_sca_10400;>jgi|Lotgi1|215510|estExt_Genewise1Plus.C_sca_280246;CON__P60712;>jgi|Lotgi1|193218|estExt_Genewise1.		AVFPSIVGR	9	0	944.544	no	no	0.0026329	160.19	4.22	2.86	1	3		2	1			1		1			NaN	NaN													8716700
>jgi|Lotgi1|202971|estExt_fgenesh2_kg.C_sca_10023;>jgi|Lotgi1|205506|estExt_fgenesh2_kg.C_sca_8540001;>jgi|Lotgi1|208208|estExt_Genewise1Plus.C_sca_10400;>jgi|Lotgi1|215510|estExt_Genewise1Plus.C_sca_280246;CON__P60712;>jgi|Lotgi1|193218|estExt_Genewise1.		AVFPSIVGRPR	11	1	1197.7	no	no	8.3334e-07	218.9	6.21	2.93		1	2	2	1	3	1		1	2		1	NaN	NaN													25421000
>jgi|Lotgi1|223558|estExt_Genewise1Plus.C_sca_970107;CON__ENSEMBL:ENSBTAP00000016242		AVFVDLEPTVIDEVR	15	0	1700.9	yes	no	0.0011076	123.64	5	0					1								5	0					1								384160
>jgi|Lotgi1|231368|estExt_fgenesh2_pg.C_sca_190110		AVGENCSQTIQCPR	14	0	1618.72	yes	yes	8.8095e-07	172.34	1	0	1												1	0	1												235170
>jgi|Lotgi1|217320|estExt_Genewise1Plus.C_sca_390079		AVGGEVPATASLAPK	15	0	1366.75	yes	yes	6.1555e-05	150.68	9	0									2				9	0									2				6949200
>jgi|Lotgi1|116974|e_gw1.25.101.1;>jgi|Lotgi1|116834|e_gw1.25.150.1	46	AVGHYTQVVQHMSSR	15	0	1698.83	yes	no	3.6295e-76	372.02	4.78	0.786			1	1	6	1							4.78	0.786			1	1	6	1							14417000
>jgi|Lotgi1|174652|fgenesh2_pg.C_sca_207000018		AVGTTNLNEPR	11	0	1170.6	yes	yes	4.2088e-07	213.37	3.08	1.69	4	1	2	3	2	1							3.08	1.69	4	1	2	3	2	1							11709000
>jgi|Lotgi1|174652|fgenesh2_pg.C_sca_207000018	224	AVGTTNLNEPRPSSSDSSGPLPDHAMDLPPLR	32	1	3327.62	yes	yes	2.6959e-14	174.28	3.17	1.21	1	3	3	3	2								3.17	1.21	1	3	3	3	2								19456000
>jgi|Lotgi1|234884|estExt_fgenesh2_pg.C_sca_560115		AVLLGEQSK	9	0	943.534	yes	yes	0.00048324	191.36	3.8	0.98		1	3	3	3								3.8	0.98		1	3	3	3								14827000
>jgi|Lotgi1|166451|fgenesh2_pg.C_sca_58000080		AVPDLPGYYSNNQYVGR	17	0	1911.91	yes	yes	1.741e-41	282.71	8.56	0.497								4	5				8.56	0.497								4	5				114110000
>jgi|Lotgi1|163670|fgenesh2_pg.C_sca_41000032		AVQLGCDGVEPDNVDGYSNK	20	0	2135.94	yes	yes	2.3949e-23	240.13	8	0								6					8	0								6					42909000
>jgi|Lotgi1|228264|estExt_fgenesh2_pg.C_sca_20144		AVSDDISSYEQFVR	14	0	1614.75	yes	yes	1.8294e-12	221.28	4.17	0.373				5	1								4.17	0.373				5	1								5547900
>jgi|Lotgi1|230732|estExt_fgenesh2_pg.C_sca_150029		AVTATLANAGDKEN	14	1	1373.68	yes	yes	4.9332e-303	310.91	10.1	2.56			1							1	6	1	10.1	2.56			1							1	6	1	23755000
>jgi|Lotgi1|209261|estExt_Genewise1Plus.C_sca_30137		AVYDGDTDVTISQTLTAFR	19	0	2072.01	yes	yes	4.3685e-18	226.88	4.14	0.35				6	1								4.14	0.35				6	1								20687000
>jgi|Lotgi1|221240|estExt_Genewise1Plus.C_sca_690138		AYAPILFQLISSELDPVK	18	0	2003.1	yes	yes	1.9228e-21	236.87	10	3.46				1								3	10	3.46				1								3	5510400
>jgi|Lotgi1|236952|estExt_fgenesh2_pg.C_sca_900076		AYDAAADTHGYEAEAHFTTSK	21	0	2254.98	yes	yes	4.4698e-08	165.75	1.5	0.5	1	1											1.5	0.5	1	1											1999100
>jgi|Lotgi1|104132|e_gw1.2.758.1;>jgi|Lotgi1|134810|e_gw1.93.144.1		AYHGELVSGYYK	12	0	1385.66	yes	no	2.1988e-05	174.73	6	0						4							6	0						4							22627000
>jgi|Lotgi1|189089|estExt_Genewise1.C_sca_270169		AYKDFDIPK	9	1	1095.56	yes	yes	0.0001539	224.88	7	0							2						7	0							2						7075300
>jgi|Lotgi1|227782|estExt_fgenesh2_pg.C_sca_10012	336;337;338;339;340;341	AYMGQGGAGAAAGGMPSIPNFMGAGGAGGIPGMGNFMGGGAGGANFANMFGSW	53	0	4811.07	yes	yes	1.2953e-275	198.02	12	0												3	12	0												3	59741000
>jgi|Lotgi1|233779|estExt_fgenesh2_pg.C_sca_430124		AYMSGPNFIK	10	0	1126.55	yes	yes	0.0029418	118.26	9	0									1				9	0									1				3234100
>jgi|Lotgi1|228268|estExt_fgenesh2_pg.C_sca_20156		AYPGLYNR	8	0	952.477	yes	yes	0.0097311	175.75	9	0									3				9	0									3				387840000
>jgi|Lotgi1|228268|estExt_fgenesh2_pg.C_sca_20156		AYPGLYNRPTTAPNAYSK	18	1	1982.98	yes	yes	3.3003e-54	230.1	7.47	2.69		2	3	2	1	1	2	5	9	5	2		7.47	2.69		2	3	2	1	1	2	5	9	5	2		3583400000
>jgi|Lotgi1|228268|estExt_fgenesh2_pg.C_sca_20156		AYPGLYNRPTTAPNAYSKNSAAITTR	26	2	2797.41	yes	yes	4.3234e-37	247.25	9	0									1				9	0									1				690060
>jgi|Lotgi1|115450|e_gw1.21.366.1		AYREEFEPGQNEVLER	16	1	1964.92	yes	yes	6.8038e-20	227.91	5.33	0.471					2	1							5.33	0.471					2	1							3184600
>jgi|Lotgi1|230492|estExt_fgenesh2_pg.C_sca_120331		AYSIADVDGDGELSPK	16	0	1635.76	yes	yes	5.9152e-26	246.05	6.51	2.8	2	5	4	3	4	4	2	10	12	5			6.51	2.8	2	5	4	3	4	4	2	10	12	5			945260000
>jgi|Lotgi1|166196|fgenesh2_pg.C_sca_56000109		AYTAVNQYVRPR	12	1	1436.75	yes	yes	0.00016541	159.83	4	0				1									4	0				1									885060
>jgi|Lotgi1|203020|estExt_fgenesh2_kg.C_sca_20001		AYTLTILSK	9	0	1008.59	yes	yes	0.0016179	171.38	5	0					2								5	0					2								2613700
>jgi|Lotgi1|156599|fgenesh2_pg.C_sca_11000285		AYWEVYDDLCEK	12	0	1589.67	yes	yes	0.0033782	116.23	5	0					1								5	0					1								1108100
>jgi|Lotgi1|239125|estExt_fgenesh2_pg.C_sca_1950011		CATSDECVNDLQCPGNELCCAASGCSR	27	0	3090.17	yes	yes	1.8578e-175	438.73	3.07	1.33	3	1	4	4	2								3.07	1.33	3	1	4	4	2								110180000
>jgi|Lotgi1|143247|e_gw1.195.12.1		CCFVACDK	8	0	1058.4	yes	yes	0.0049352	190.52	6	0						1							6	0						1							6685700
>jgi|Lotgi1|143247|e_gw1.195.12.1		CCLTGCGNTCR	11	0	1357.5	yes	yes	4.429e-11	244.16	6.25	0.433						3	1						6.25	0.433						3	1						4303200
>jgi|Lotgi1|239125|estExt_fgenesh2_pg.C_sca_1950011		CCPTSCGNFCQAPSPK	16	0	1869.73	yes	yes	9.8494e-144	456.8	3.29	1.34	4	2	6	7	5								3.29	1.34	4	2	6	7	5								198050000
>jgi|Lotgi1|239125|estExt_fgenesh2_pg.C_sca_1950011		CCPTSCGNFCQAPSPKPADNPGVCQYVPPLAQCSNFQNK	39	1	4454.91	yes	yes	0.0029642	69.094	3	0			1										3	0			1										6225300
>jgi|Lotgi1|239125|estExt_fgenesh2_pg.C_sca_1950011		CDADFECPFYEK	12	0	1579.6	yes	yes	4.3429e-30	299.9	3.52	1.37	2	3	5	5	5	1							3.52	1.37	2	3	5	5	5	1							158620000
>jgi|Lotgi1|234405|estExt_fgenesh2_pg.C_sca_500078	469	CDFGKPIPMVPCPSGLILNNQLHVCVR	27	1	3120.55	yes	yes	2.6714e-10	158.02	7	0							1						7	0							1						6871000
>jgi|Lotgi1|239125|estExt_fgenesh2_pg.C_sca_1950011		CDLVEPK	7	0	859.411	yes	yes	0.0069967	194.42	3	0			1										3	0			1										538740
>jgi|Lotgi1|239125|estExt_fgenesh2_pg.C_sca_1950011	587	CDLVEPKPGMCPVPPHPSAVLCAIDSK	27	1	2973.42	yes	yes	1.1357e-65	304.35	3.83	1.28		1	5	3	2		1						3.83	1.28		1	5	3	2		1						63547000
>jgi|Lotgi1|226175|estExt_Genewise1Plus.C_sca_1660040		CDSSICYLVK	10	0	1243.56	yes	yes	0.0030485	127.3	9	0									1				9	0									1				0
>jgi|Lotgi1|143247|e_gw1.195.12.1		CDTDYDCSDDGEELCCPTTCGR	22	0	2684.9	yes	yes	2.109e-161	434.02	6.06	1.54		1		2	1	7	5	1	1				6.06	1.54		1		2	1	7	5	1	1				249070000
>jgi|Lotgi1|112867|e_gw1.16.367.1		CDVDKDGSLDGDELLK	16	1	1777.8	yes	yes	1.5027e-60	339.63	7	0							3						7	0							3						3664600
>jgi|Lotgi1|239574|estExt_fgenesh2_pg.C_sca_3420002		CDWATPVAYCCPQGHR	16	0	1976.81	yes	yes	5.273e-38	293.6	4.31	1.73		1	5	3		1	3						4.31	1.73		1	5	3		1	3						95736000
>jgi|Lotgi1|234405|estExt_fgenesh2_pg.C_sca_500078		CENGVVAEVVK	11	0	1202.6	yes	yes	2.9498e-51	363.7	7	0							2						7	0							2						8546700
>jgi|Lotgi1|231869|estExt_fgenesh2_pg.C_sca_230185		CEPGVYTPVAPCEYDK	16	0	1883.81	yes	yes	1.9659e-12	203.21	3.78	1.03		2	6	4	6								3.78	1.03		2	6	4	6								31010000
>jgi|Lotgi1|231869|estExt_fgenesh2_pg.C_sca_230185		CEPGVYTPVAPCEYDKYSVECQNK	24	1	2892.24	yes	yes	4.5e-48	230.89	3.85	1.1		2	3	3	5								3.85	1.1		2	3	3	5								33446000
>jgi|Lotgi1|205379|estExt_fgenesh2_kg.C_sca_2180002;>jgi|Lotgi1|145856|e_gw1.517.5.1		CFDSLVFYLK	10	0	1290.63	yes	no	0.00026052	185.97	7	0							2						7	0							2						2165100
>jgi|Lotgi1|228882|estExt_fgenesh2_pg.C_sca_50013		CFSANVHGPFICCSEK	16	0	1911.81	yes	yes	1.2644e-08	187.98	5	0					1								5	0					1								1322600
>jgi|Lotgi1|162872|fgenesh2_pg.C_sca_36000100		CFVEVTDYYQPSK	13	0	1634.73	yes	yes	5.6862e-06	161.62	2.67	1.7	1	1			1								2.67	1.7	1	1			1								3210100
>jgi|Lotgi1|231869|estExt_fgenesh2_pg.C_sca_230185		CGGSISNANVASICVR	16	0	1663.78	yes	yes	2.8653e-130	431.43	4	0.966		1	4	4	6								4	0.966		1	4	4	6								34310000
>jgi|Lotgi1|226726|estExt_Genewise1Plus.C_sca_1950014		CGICGDNFSAQK	12	0	1355.56	yes	yes	0	345.17	4.36	1.55	1	1	5	5	4	4	2						4.36	1.55	1	1	5	5	4	4	2						411400000
>jgi|Lotgi1|226726|estExt_Genewise1Plus.C_sca_1950014		CGICGDNFSAQKENEYGGK	19	1	2132.89	yes	yes	7.0901e-105	390.55	4	0.816			3	3	3								4	0.816			3	3	3								42643000
>jgi|Lotgi1|239125|estExt_fgenesh2_pg.C_sca_1950011		CGKLCLESER	10	1	1250.57	yes	yes	0.00010969	202.21	3	0			1										3	0			1										170850
>jgi|Lotgi1|230991|estExt_fgenesh2_pg.C_sca_160246		CGPVCMIR	8	0	991.44	yes	yes	0.0041738	121.52	10	0										2			10	0										2			1202300
>jgi|Lotgi1|234405|estExt_fgenesh2_pg.C_sca_500078		CGTSHCQPCVATCTGK	16	0	1822.72	yes	yes	1.2134e-15	218.95	7	0							2						7	0							2						2570500
>jgi|Lotgi1|83160|gw1.21.261.1		CGTTTVCETLR	11	0	1296.58	yes	yes	4.9794e-07	210.75	4	1.73	1	1	3	3	2		2						4	1.73	1	1	3	3	2		2						22627000
>jgi|Lotgi1|204915|estExt_fgenesh2_kg.C_sca_950004		CHLNLFFK	8	0	1077.54	yes	yes	0.0049352	190.52	9	0									2				9	0									2				3402800
>jgi|Lotgi1|238970|estExt_fgenesh2_pg.C_sca_1800027		CHPDLVCVNATGFEK	15	0	1745.79	yes	yes	1.5896e-131	352.69	8.73	3.11		3	2	1	1	1	2	1	3	10	9	4	8.73	3.11		3	2	1	1	1	2	1	3	10	9	4	1432100000
>jgi|Lotgi1|238970|estExt_fgenesh2_pg.C_sca_1800027		CHPDLVCVNATGFEKK	16	1	1873.88	yes	yes	2.9564e-37	280.65	8.83	3.08		1								4	1		8.83	3.08		1								4	1		17804000
>jgi|Lotgi1|236183|estExt_fgenesh2_pg.C_sca_760074		CHSYYDVCWTR	11	0	1545.61	yes	yes	1.582e-44	356.72	7.84	3	2	4	4	4	3	3	6	3	23	9	6	6	7.84	3	2	4	4	4	3	3	6	3	23	9	6	6	3335600000
>jgi|Lotgi1|236183|estExt_fgenesh2_pg.C_sca_760074		CHSYYDVCWTRK	12	1	1673.71	yes	yes	0.0023553	122.26	9	0									1				9	0									1				328300
>jgi|Lotgi1|235969|estExt_fgenesh2_pg.C_sca_720095		CIADLQNVDYQNPK	14	0	1676.78	yes	yes	3.2234e-06	153.63	2	0		1											2	0		1											402530
>jgi|Lotgi1|189089|estExt_Genewise1.C_sca_270169		CIEDLYNAFNK	11	0	1385.63	yes	yes	4.9794e-07	210.75	7	0							1						7	0							1						2286200
>jgi|Lotgi1|171918|fgenesh2_pg.C_sca_122000036	184	CKMELPCDGASPLQNK	16	1	1846.84	yes	yes	2.9302e-53	328.65	7.25	0.433							3	1					7.25	0.433							3	1					16132000
>jgi|Lotgi1|239447|estExt_fgenesh2_pg.C_sca_2510014		CKTVSQVYGFGK	12	1	1372.68	yes	yes	1.1608e-10	231.97	7	0							2						7	0							2						4882600
>jgi|Lotgi1|201804|estExt_Genewise1.C_sca_1950010;>jgi|Lotgi1|239761|estExt_fgenesh2_pg.C_sca_30360001		CLIFQNDCK	9	0	1196.53	yes	no	0.0011109	177.1	3.67	0.471			1	2									3.67	0.471			1	2									9501300
>jgi|Lotgi1|201804|estExt_Genewise1.C_sca_1950010;>jgi|Lotgi1|239761|estExt_fgenesh2_pg.C_sca_30360001		CLIFQNDCKQDSECPGDQK	19	1	2340.98	yes	no	1.9009e-12	204.37	3	0			1										3	0			1										1753600
>jgi|Lotgi1|234865|estExt_fgenesh2_pg.C_sca_560073	472	CLNDGMGDVAFVK	13	0	1424.64	yes	yes	0.00016652	131.37	4	0				1									4	0				1									813380
>jgi|Lotgi1|231009|estExt_fgenesh2_pg.C_sca_160281	389	CLQVGIIGMCCPYYVSSNSIK	21	0	2448.13	yes	yes	1.7186e-76	331.97	8.88	3.42		4	3						2	8	14	2	8.88	3.42		4	3						2	8	14	2	795690000
>jgi|Lotgi1|235120|estExt_fgenesh2_pg.C_sca_590106		CLSSSLHEETISK	13	0	1489.71	yes	yes	3.1441e-17	256.4	4.66	2.47	4	1	6	4	4	3	3		4				4.66	2.47	4	1	6	4	4	3	3		4				279330000
>jgi|Lotgi1|239005|estExt_fgenesh2_pg.C_sca_1830012	583	CNIFINDVMK	10	0	1252.59	yes	yes	7.5197e-05	188.46	8.62	2.55		1							3	4			8.62	2.55		1							3	4			5933300
>jgi|Lotgi1|234865|estExt_fgenesh2_pg.C_sca_560073	473	CNMAVNVGNFFK	12	0	1399.64	yes	yes	1.3969e-05	166.93	4	0				1									4	0				1									493260
>jgi|Lotgi1|238094|estExt_fgenesh2_pg.C_sca_1300025		CNQGVNCYIGQSVYGDGICSELPGK	25	0	2774.21	yes	yes	6.9052e-37	260.05	9.67	0.471									1	2			9.67	0.471									1	2			8501500
>jgi|Lotgi1|232718|estExt_fgenesh2_pg.C_sca_310081		CNQPSNPIPPVVNLASPQTFDINR	24	0	2677.33	yes	yes	0.0075817	79.568	4	0				1									4	0				1									937860
>jgi|Lotgi1|233392|estExt_fgenesh2_pg.C_sca_390059		CNVQNDCGEGSVSGTANDRPICCPSGYVVNK	31	1	3413.45	yes	yes	4.0446e-13	162.82	9	0									1				9	0									1				2111600
>jgi|Lotgi1|171918|fgenesh2_pg.C_sca_122000036		CPDNSYCEIHPTDLYAVCCSK	21	0	2588.04	yes	yes	2.6358e-176	455.87	7.43	0.495							4	3					7.43	0.495							4	3					61766000
>jgi|Lotgi1|238094|estExt_fgenesh2_pg.C_sca_1300025		CPFTTYLVEV	10	0	1227.58	yes	yes	0.0023585	139.19	10	0										1			10	0										1			1828000
>jgi|Lotgi1|160356|fgenesh2_pg.C_sca_24000170		CPPAPGSDSQLCSVVVTYTPTR	22	0	2391.12	yes	yes	1.6938e-275	373.37	5.86	1.36		1			4	3	6						5.86	1.36		1			4	3	6						36353000
>jgi|Lotgi1|231869|estExt_fgenesh2_pg.C_sca_230185		CPPGASTCQPCEQR	14	0	1646.66	yes	yes	1.232e-24	274.93	3.78	1.03		1	3	2	3								3.78	1.03		1	3	2	3								6071300
>jgi|Lotgi1|239125|estExt_fgenesh2_pg.C_sca_1950011		CPPPSGDAGLCVITEASCFPGR	22	0	2347.04	yes	yes	1.7439e-66	324.46	2.82	1.11	2	1	6	1	1								2.82	1.11	2	1	6	1	1								22356000
>jgi|Lotgi1|234405|estExt_fgenesh2_pg.C_sca_500078		CPSNFVFDPDTQNCR	15	0	1855.76	yes	yes	1.3143e-40	309.33	7.4	0.49							3	2					7.4	0.49							3	2					27631000
>jgi|Lotgi1|186317|estExt_Genewise1.C_sca_150132	258	CPTPGMNNLVSVGGQHQGVYGFPR	24	0	2571.21	yes	yes	1.2883e-170	443.37	6	1.83		1				1	4						6	1.83		1				1	4						33631000
>jgi|Lotgi1|239125|estExt_fgenesh2_pg.C_sca_1950011		CPVNDKFGPCVITK	14	1	1633.8	yes	yes	1.8019e-79	380.34	3	0			2										3	0			2										6605800
>jgi|Lotgi1|171918|fgenesh2_pg.C_sca_122000036		CPYGWAVGK	9	0	1036.48	yes	yes	0.00017913	209.12	6.5	0.957					1	2	2	1					6.5	0.957					1	2	2	1					46066000
>jgi|Lotgi1|239125|estExt_fgenesh2_pg.C_sca_1950011		CQEPLPK	7	0	870.427	yes	yes	0.0068607	220.39	4	0.816			1	1	1								4	0.816			1	1	1								1599400
>jgi|Lotgi1|233461|estExt_fgenesh2_pg.C_sca_400001	457	CQSGHHEGMAVDLK	14	0	1567.69	yes	yes	3.4977e-09	188.59	4.42	2.06		2	2	4	2			1	1				4.42	2.06		2	2	4	2			1	1				7209800
>jgi|Lotgi1|234884|estExt_fgenesh2_pg.C_sca_560115	477	CRPGFVYDQHVSMCQPDSTWTPPEIICKPR	30	2	3660.67	yes	yes	7.4337e-116	247.67	4.27	1.05			3	4	2	2							4.27	1.05			3	4	2	2							33440000
>jgi|Lotgi1|174065|fgenesh2_pg.C_sca_180000029	217	CRPNMVCQHINGIQSK	16	1	1940.91	yes	yes	8.2785e-61	342.52	8.07	3.97		1	4							2	5	2	8.07	3.97		1	4							2	5	2	191860000
>jgi|Lotgi1|175888|fgenesh2_pg.C_sca_528000003		CSASVVLFGR	10	0	1094.55	yes	yes	1.0245e-06	218.9	9	0									2				9	0									2				4353500
>jgi|Lotgi1|233200|estExt_fgenesh2_pg.C_sca_350163	441;442	CSDMTNMVCLFEPK	14	0	1730.71	yes	yes	2.2942e-52	335.87	6.04	2.42	5	14	8	11	17	37	29	14	13	6	5	1	6.04	2.42	5	14	8	11	17	37	29	14	13	6	5	1	3671300000
>jgi|Lotgi1|233200|estExt_fgenesh2_pg.C_sca_350163	441;442	CSDMTNMVCLFEPKGNVR	18	1	2156.95	yes	yes	1.0929e-81	352.85	5.8	1.4		1			1	5	3						5.8	1.4		1			1	5	3						57767000
>jgi|Lotgi1|174065|fgenesh2_pg.C_sca_180000029		CSIHDILACR	10	0	1243.58	yes	yes	1.7815e-32	334.98	10.1	2.84			2							2	7	4	10.1	2.84			2							2	7	4	338070000
>jgi|Lotgi1|174065|fgenesh2_pg.C_sca_180000029		CSIHDILACRPIPK	14	1	1678.86	yes	yes	1.3738e-136	470.16	9.97	2.22		2						2	7	7	12	7	9.97	2.22		2						2	7	7	12	7	1771400000
>jgi|Lotgi1|239125|estExt_fgenesh2_pg.C_sca_1950011		CSLHNDNCNSNFDCPNGK	18	0	2151.82	yes	yes	3.978e-117	406.44	3.25	0.433			3	1									3.25	0.433			3	1									9708000
>jgi|Lotgi1|239125|estExt_fgenesh2_pg.C_sca_1950011		CSNDHDCPIDLK	12	0	1472.6	yes	yes	1.833e-58	375.89	3.5	1.72	5	3	4	6	5	2	1						3.5	1.72	5	3	4	6	5	2	1						127260000
>jgi|Lotgi1|238970|estExt_fgenesh2_pg.C_sca_1800027		CSPLPDDDDCFPAYTPCGCCPQCAGEEDDFCDNFTVR	37	0	4446.63	yes	yes	1.7244e-108	342.65	8.88	3.28		2	1						3	4	4	2	8.88	3.28		2	1						3	4	4	2	544910000
>jgi|Lotgi1|171918|fgenesh2_pg.C_sca_122000036		CSPVLCDLYCK	11	0	1413.61	yes	yes	2.4535e-07	219.34	6.5	1.2				1	1	2	4	2					6.5	1.2				1	1	2	4	2					60361000
>jgi|Lotgi1|176686|fgenesh2_pg.C_sca_2579000001;>jgi|Lotgi1|227927|estExt_fgenesh2_pg.C_sca_10253;>jgi|Lotgi1|175476|fgenesh2_pg.C_sca_287000002		CSTSAPEGWNK	11	0	1235.52	yes	no	1.3818e-18	208.22	9	0									3				9	0									3				788750
>jgi|Lotgi1|233392|estExt_fgenesh2_pg.C_sca_390059	451	CTCQMPETGTL	11	0	1296.51	yes	yes	0.00048619	139.96	9	0									3				9	0									3				3248500
>jgi|Lotgi1|160173|fgenesh2_pg.C_sca_23000191		CTEASEIFDPSLR	13	0	1523.69	yes	yes	9.8652e-28	294.13	3.94	1.67	3	5	6	8	8	3	3						3.94	1.67	3	5	6	8	8	3	3						156590000
>jgi|Lotgi1|160173|fgenesh2_pg.C_sca_23000191		CTEASEIFDPSLRR	14	1	1679.79	yes	yes	1.9735e-37	310.91	4.25	1.85		2	1	2	1		2						4.25	1.85		2	1	2	1		2						40118000
>jgi|Lotgi1|237131|estExt_fgenesh2_pg.C_sca_960028	546	CTGIGYQDGIVPPAGCMK	18	0	1922.87	yes	yes	1.405e-05	151.72	6	4		1								1			6	4		1								1			2659500
>jgi|Lotgi1|235497|estExt_fgenesh2_pg.C_sca_650036		CTNICGK	7	0	851.363	yes	yes	0.0072141	179.47	8	0								1					8	0								1					4920900
>jgi|Lotgi1|235497|estExt_fgenesh2_pg.C_sca_650036		CTNICGKGAIIIAGVAYCCPQGYK	24	1	2673.25	yes	yes	5.4912e-35	248.52	8	0								4					8	0								4					30891000
>jgi|Lotgi1|235497|estExt_fgenesh2_pg.C_sca_650036	498	CTNICGKGAIIIAGVAYCCPQGYKPMIR	28	2	3170.53	yes	yes	3.9474e-258	508.08	8.09	0.287								10	1				8.09	0.287								10	1				299900000
>jgi|Lotgi1|235548|estExt_fgenesh2_pg.C_sca_660065		CVIDGTGQSNLNDNIGTVSVDQR	23	0	2461.15	yes	yes	3.8502e-202	473.45	4.86	1.86	3	4	3	4	8	13	6	1					4.86	1.86	3	4	3	4	8	13	6	1					1355300000
>jgi|Lotgi1|233397|estExt_fgenesh2_pg.C_sca_390071	453	CVKPFSFQSLMPK	13	1	1567.79	yes	yes	7.6176e-64	372.75	6.8	2.2	2	3	1	1	2	4	18	12	4	4			6.8	2.2	2	3	1	1	2	4	18	12	4	4			972700000
>jgi|Lotgi1|233397|estExt_fgenesh2_pg.C_sca_390071	453	CVKPFSFQSLMPKGFQVPR	19	2	2252.16	yes	yes	2.7826e-35	274.41	7	0							4						7	0							4						6956300
>jgi|Lotgi1|233451|estExt_fgenesh2_pg.C_sca_390160		CVLAQSTEQDGLCNALGIESAK	22	0	2363.11	yes	yes	7.5263e-162	442.75	8.14	3.6		1	1							3	2		8.14	3.6		1	1							3	2		13885000
>jgi|Lotgi1|173200|fgenesh2_pg.C_sca_151000011		CVLNDCGACSQEFYIGK	17	0	2019.85	yes	yes	2.7574e-196	491.92	7.48	2.59	3	6	4	4	7	7	7	46	11	10	9	4	7.48	2.59	3	6	4	4	7	7	7	46	11	10	9	4	3162300000
>jgi|Lotgi1|173200|fgenesh2_pg.C_sca_151000011		CVLNDCGACSQEFYIGKSR	19	1	2262.98	yes	yes	1.3918e-225	521.94	8.67	0.471								1	2				8.67	0.471								1	2				8253600
>jgi|Lotgi1|173200|fgenesh2_pg.C_sca_151000011		CVLNDCGACSQEFYIGKSRIVDCD	24	2	2865.22	yes	yes	4.872e-154	430.53	8	0								5					8	0								5					41900000
>jgi|Lotgi1|226726|estExt_Genewise1Plus.C_sca_1950014		CVLQWTYTTSVVYGCDK	17	0	2078.94	yes	yes	1.4081e-33	263.88	3.43	0.728			5	1	1								3.43	0.728			5	1	1								7765400
>jgi|Lotgi1|203811|estExt_fgenesh2_kg.C_sca_240005		CVSATDCPAESFKDFLVDTK	20	1	2289.03	yes	yes	4.6553e-05	146.16	4	0				1									4	0				1									1179200
>jgi|Lotgi1|159694|fgenesh2_pg.C_sca_21000164		CVTEHLNDLQLNCNQEK	17	0	2113.95	yes	yes	1.2722e-06	173.25	1	0	2												1	0	2												796170
>jgi|Lotgi1|231869|estExt_fgenesh2_pg.C_sca_230185		CVYFLDADCQSR	12	0	1532.64	yes	yes	6.595e-19	266.47	3.6	1.32	1	3	5	7	3		1						3.6	1.32	1	3	5	7	3		1						37501000
>jgi|Lotgi1|231869|estExt_fgenesh2_pg.C_sca_230185		CVYFLDADCQSRPVPR	16	1	1981.91	yes	yes	6.5455e-26	256.18	3.95	1.54	1	2	4	7	2	1	2						3.95	1.54	1	2	4	7	2	1	2						128960000
>jgi|Lotgi1|238082|estExt_fgenesh2_pg.C_sca_1300004		CWFKLEFPR	9	1	1281.63	yes	yes	4.0284e-09	268.2	6	0						5							6	0						5							14539000
>jgi|Lotgi1|233420|estExt_fgenesh2_pg.C_sca_390106		DADDHRPIADIR	12	1	1392.67	yes	yes	1.1385e-134	494.65	4.91	2.3	10	5	6	6	21	12	8	8	1	2			4.91	2.3	10	5	6	6	21	12	8	8	1	2			874890000
>jgi|Lotgi1|239519|estExt_fgenesh2_pg.C_sca_2830010		DADFDAAYNAAAK	13	0	1341.58	yes	yes	1.6489e-17	258.81	8.4	3.2		1								4			8.4	3.2		1								4			27454000
>jgi|Lotgi1|168990|fgenesh2_pg.C_sca_81000036;>jgi|Lotgi1|165459|fgenesh2_pg.C_sca_51000139		DADIDFQASR	10	0	1136.51	yes	no	4.6316e-14	271.64	1	0	2												1	0	2												2004100
>jgi|Lotgi1|203020|estExt_fgenesh2_kg.C_sca_20001		DAEATAFANWINR	13	0	1477.69	yes	yes	6.1675e-22	274.93	5	0					1								5	0					1								1015000
>jgi|Lotgi1|159735|fgenesh2_pg.C_sca_21000205	152	DAEFEELDLQSHKPYPMVFR	20	1	2450.16	yes	yes	2.0024e-07	160.48	9	0									1				9	0									1				1273700
>jgi|Lotgi1|177837|fgenesh2_pm.C_sca_12000025;>jgi|Lotgi1|198956|estExt_Genewise1.C_sca_1100079;>jgi|Lotgi1|209056|estExt_Genewise1Plus.C_sca_20830;>jgi|Lotgi1|181897|estExt_Genewise1.C_sca_20810;>jgi|Lotgi1|205614|estExt_fgenesh2_pm.C_sca_20023		DAGTIAGLNVLR	12	0	1198.67	yes	no	0.0011617	128.17	4	0				2									4	0				2									1512900
>jgi|Lotgi1|174920|fgenesh2_pg.C_sca_225000003		DALEWAVNAGK	11	0	1172.58	yes	yes	6.0475e-06	205.77	4.5	1.76	1	1	1	2	4	1	2						4.5	1.76	1	1	1	2	4	1	2						92899000
>jgi|Lotgi1|53031|gw1.20.5.1	632	DAMLHSGVYDK	11	0	1234.57	yes	yes	0.0019876	120.68	7.33	3.77		1								2			7.33	3.77		1								2			579800
>jgi|Lotgi1|158113|fgenesh2_pg.C_sca_16000081	120	DAPDVESPGPEYSHMAHLHSDGLNR	25	0	2730.21	yes	yes	4.3155e-64	311.55	7.57	1.18		1			1	2	13	25	4	1			7.57	1.18		1			1	2	13	25	4	1			2818300000
>jgi|Lotgi1|239628|estExt_fgenesh2_pg.C_sca_6100001;>jgi|Lotgi1|239234|estExt_fgenesh2_pg.C_sca_2130001;>jgi|Lotgi1|165822|fgenesh2_pg.C_sca_53000165		DAQIIPDSSITSPTSPSVDVTQIR	24	0	2526.28	yes	no	7.8331e-13	178.75	1	0	1												1	0	1												1300900
>jgi|Lotgi1|218952|estExt_Genewise1Plus.C_sca_500038		DAQSCQIIIPQHQVNR	16	0	1905.95	yes	yes	5.0671e-06	162.97	6	0						1							6	0						1							1390000
>jgi|Lotgi1|222442|estExt_Genewise1Plus.C_sca_820013		DAYNDAYQCAK	11	0	1317.53	yes	yes	0.00037191	163.77	7.5	0.5							1	1					7.5	0.5							1	1					1709300
>jgi|Lotgi1|239574|estExt_fgenesh2_pg.C_sca_3420002	626	DCDPMLHISFNNGVR	15	0	1773.79	yes	yes	3.3756e-07	173.11	3.6	1.45		2	8	3			2						3.6	1.45		2	8	3			2						42726000
>jgi|Lotgi1|239574|estExt_fgenesh2_pg.C_sca_3420002	626	DCDPMLHISFNNGVRDESR	19	1	2261	yes	yes	0.0006231	126.88	3	0			1										3	0			1										2337000
>jgi|Lotgi1|176463|fgenesh2_pg.C_sca_1465000001;>jgi|Lotgi1|230854|estExt_fgenesh2_pg.C_sca_160031		DCEVDGKVYYNGER	14	1	1702.73	no	no	0.00015121	150.68	7	0							1						NaN	NaN													919010
>jgi|Lotgi1|231869|estExt_fgenesh2_pg.C_sca_230185		DCKPLPTGAAR	11	1	1184.6	yes	yes	1.25e-05	207.7	3.62	0.992		1	3	2	2								3.62	0.992		1	3	2	2								9439800
>jgi|Lotgi1|114561|e_gw1.19.150.1		DCYVQAGK	8	0	939.412	yes	yes	0.0071082	183.43	6	0						1							6	0						1							738930
>jgi|Lotgi1|114561|e_gw1.19.150.1		DCYVQAGKNHCIHPAVIAAIASR	23	1	2550.26	yes	yes	9.8864e-91	347.99	5.29	0.452					5	2							5.29	0.452					5	2							36204000
>jgi|Lotgi1|131935|e_gw1.77.174.1		DDCLFHAAIGTVSANER	17	0	1874.86	yes	yes	3.5087e-57	322.1	5.83	0.687					2	3	1						5.83	0.687					2	3	1						15176000
>jgi|Lotgi1|176463|fgenesh2_pg.C_sca_1465000001;>jgi|Lotgi1|230854|estExt_fgenesh2_pg.C_sca_160031		DDCNICTCVDGNSVCTEK	18	0	2145.81	no	no	3.2205e-34	261.99	7	0							2						NaN	NaN													5114200
>jgi|Lotgi1|239574|estExt_fgenesh2_pg.C_sca_3420002		DDCSGPQQKPSGVVEK	16	1	1729.79	yes	yes	3.817e-20	235.21	5.14	2.3	1	1	5	3	2	3	4	1	1	1			5.14	2.3	1	1	5	3	2	3	4	1	1	1			250650000
>jgi|Lotgi1|202971|estExt_fgenesh2_kg.C_sca_10023;>jgi|Lotgi1|205506|estExt_fgenesh2_kg.C_sca_8540001	271	DDEVAALVIDNGSGMCK	17	0	1792.8	yes	no	4.3904e-14	134.24	6	0						1							6	0						1							719770
>jgi|Lotgi1|235120|estExt_fgenesh2_pg.C_sca_590106		DDGEGNIKPLVEK	13	1	1412.71	yes	yes	2.047e-92	423.51	5.33	3.3			4							2			5.33	3.3			4							2			15807000
>jgi|Lotgi1|225558|estExt_Genewise1Plus.C_sca_1440059		DDLFNTNAGIVR	12	0	1333.66	yes	yes	2.9631e-05	170.72	7	0							1						7	0							1						650520
>jgi|Lotgi1|236304|estExt_fgenesh2_pg.C_sca_790048		DDLKLPDGDLGENIR	15	1	1668.83	yes	yes	3.1142e-27	274.71	9	0									3				9	0									3				7943700
>jgi|Lotgi1|237143|estExt_fgenesh2_pg.C_sca_960048		DDSHIARPSDCESFEK	16	1	1891.8	yes	yes	0.0065389	117.92	7.5	0.5							1	1					7.5	0.5							1	1					6700200
>jgi|Lotgi1|235120|estExt_fgenesh2_pg.C_sca_590106		DDVDEDDGILENLEVESIK	19	0	2145.98	yes	yes	0.00050914	126.88	3	0			1										3	0			1										1157800
>jgi|Lotgi1|239125|estExt_fgenesh2_pg.C_sca_1950011		DECTNDNDCPIDLK	14	0	1707.67	yes	yes	1.0351e-51	333.14	3.55	1.82	7	6	5	7	7	4	2						3.55	1.82	7	6	5	7	7	4	2						555310000
>jgi|Lotgi1|239125|estExt_fgenesh2_pg.C_sca_1950011		DECTNDRECPIDLK	14	1	1763.75	yes	no	1.1879e-111	439.42	4.3	1.97	3	5	9	7	7	6	3	2	1				4.3	1.97	3	5	9	7	7	6	3	2	1				1681400000
>jgi|Lotgi1|237754|estExt_fgenesh2_pg.C_sca_1160033		DEDCWNSEKPTK	12	1	1507.62	yes	yes	0.0037495	128.17	4	0				1									4	0				1									382500
>jgi|Lotgi1|219492|estExt_Genewise1Plus.C_sca_540059		DEFENEMEDDLK	12	0	1512.59	yes	yes	0.0096358	101.95	3	0			1										3	0			1										532460
>jgi|Lotgi1|121860|e_gw1.39.96.1	50	DEFKEYEMEK	10	1	1346.57	yes	yes	7.6447e-05	194.67	4	0				5									4	0				5									9897900
>jgi|Lotgi1|121860|e_gw1.39.96.1		DEFLIYTGPK	10	0	1181.6	yes	yes	0.0020263	141.88	4.4	0.49				3	2								4.4	0.49				3	2								20648000
>jgi|Lotgi1|109908|e_gw1.11.685.1		DEFQEFPNR	9	0	1180.51	yes	yes	1.6873e-05	228.05	7.29	0.452							5	2					7.29	0.452							5	2					88439000
>jgi|Lotgi1|183614|estExt_Genewise1.C_sca_60290	257	DEMILDLTGDKDTIK	15	1	1705.84	yes	yes	1.5257e-06	171.57	8.5	0.5								1	1				8.5	0.5								1	1				2189800
>jgi|Lotgi1|183614|estExt_Genewise1.C_sca_60290	257	DEMILDLTGDKDTIKK	16	2	1833.94	yes	yes	1.0662e-21	244.14	8	0								5					8	0								5					8745800
>jgi|Lotgi1|156599|fgenesh2_pg.C_sca_11000285	113	DEMTIIAPVLQCCLIR	16	0	1930.97	yes	yes	1.0732e-44	304.62	5	0					1								5	0					1								856030
>jgi|Lotgi1|156525|fgenesh2_pg.C_sca_11000211		DETENSFIYGLVK	13	0	1513.73	yes	yes	0.00099049	122.42	1	0	1												1	0	1												323710
>jgi|Lotgi1|234405|estExt_fgenesh2_pg.C_sca_500078		DETLNIAR	8	0	930.477	yes	yes	0.0012038	220.39	7	0							1						7	0							1						4212200
>jgi|Lotgi1|239574|estExt_fgenesh2_pg.C_sca_3420002		DEVLVSNGDCGVK	13	0	1390.64	yes	yes	0.0011355	121.08	3	0			1										3	0			1										590260
>jgi|Lotgi1|231869|estExt_fgenesh2_pg.C_sca_230185		DFFNVSCEK	9	0	1144.49	yes	yes	0.0030322	155.01	4.33	0.471				2	1								4.33	0.471				2	1								3609500
>jgi|Lotgi1|198455|estExt_Genewise1.C_sca_1000022		DFLHLPPEIVPATLK	15	0	1688.95	yes	yes	1.2467e-06	171.57	9	0									2				9	0									2				2286900
>jgi|Lotgi1|174920|fgenesh2_pg.C_sca_225000003		DFMDQIK	7	0	895.411	yes	yes	0.0038151	164.63	3.67	1.89	1				2								3.67	1.89	1				2								23041000
>jgi|Lotgi1|183446|estExt_Genewise1.C_sca_51005		DFTPFQASGIVLGGVK	16	0	1634.87	yes	yes	5.1454e-37	278.64	8.4	3.2		1								4			8.4	3.2		1								4			10432000
>jgi|Lotgi1|229427|estExt_fgenesh2_pg.C_sca_70053		DFWWLSGDR	9	0	1180.53	yes	yes	0.0013649	174.17	4	0				1									4	0				1									1056700
>jgi|Lotgi1|138864|e_gw1.130.22.1		DFYSILGVSK	10	0	1127.59	yes	yes	0.0020263	141.88	4	2		1				1							4	2		1				1							1901500
>jgi|Lotgi1|234472|estExt_fgenesh2_pg.C_sca_510064		DGAACFNQADLK	12	0	1308.58	yes	yes	2.9211e-07	207.7	1.33	0.471	2	1											1.33	0.471	2	1											1565800
>jgi|Lotgi1|233461|estExt_fgenesh2_pg.C_sca_400001	458	DGATKVGVNPMK	12	1	1215.63	yes	yes	0.00015489	152.62	3	0			1										3	0			1										241970
>jgi|Lotgi1|239125|estExt_fgenesh2_pg.C_sca_1950011		DGCEICACR	9	0	1139.42	yes	yes	9.7793e-06	238.48	3.87	1.82	2	1	4	3	2	1	2						3.87	1.82	2	1	4	3	2	1	2						43540000
>jgi|Lotgi1|163637|fgenesh2_pg.C_sca_40000191		DGEADIAEIVAK	12	0	1229.61	yes	yes	2.2349e-100	285.83	5.19	2.68	5	3	3	8	7	3	3	5	3	3			5.19	2.68	5	3	3	8	7	3	3	5	3	3			347530000
>jgi|Lotgi1|230171|estExt_fgenesh2_pg.C_sca_110109		DGEDVTSEELLK	12	0	1333.62	yes	yes	0.00039757	140.3	1	0	2												1	0	2												1899200
>jgi|Lotgi1|239125|estExt_fgenesh2_pg.C_sca_1950011		DGFCPAQPDPTLVDCASLR	19	0	2117.95	yes	yes	4.9008e-161	306.62	4.02	1.95	5	5	13	7	8	6	3		2				4.02	1.95	5	5	13	7	8	6	3		2				709120000
>jgi|Lotgi1|239125|estExt_fgenesh2_pg.C_sca_1950011		DGFCPAQPDPTLVDCASLRDNCYVDSDCPDFR	32	1	3761.55	yes	yes	8.3322e-57	267.11	3	0			1										3	0			1										314630
>jgi|Lotgi1|238082|estExt_fgenesh2_pg.C_sca_1300004	554	DGFDDLIEMIQDVQEFEEEDGPCANVK	27	0	3141.34	yes	yes	0	435.05	5.82	1.63		2	4	5	7	21	7	7	2				5.82	1.63		2	4	5	7	21	7	7	2				2884200000
>jgi|Lotgi1|238082|estExt_fgenesh2_pg.C_sca_1300004	554	DGFDDLIEMIQDVQEFEEEDGPCANVKIPDIFK	33	1	3854.75	yes	yes	1.5347e-144	197.36	6	0						1							6	0						1							821060
>jgi|Lotgi1|115450|e_gw1.21.366.1		DGFIQPEDGLLK	12	0	1330.68	yes	yes	0.0012558	126.67	5	0					1								5	0					1								1620400
>jgi|Lotgi1|103470|e_gw1.2.933.1		DGFVSEDELKDWIQYVQK	18	1	2198.05	yes	yes	1.7478e-42	292.53	8	0								2					8	0								2					9402800
>jgi|Lotgi1|108036|e_gw1.8.544.1		DGHLVDTLEDDAK	13	0	1426.66	yes	yes	5.1346e-06	163.34	5	0					2								5	0					2								1503700
>jgi|Lotgi1|163448|fgenesh2_pg.C_sca_40000002		DGIEIQILNPTIEGNSLK	18	0	1953.04	yes	yes	7.3652e-36	278.01	4.86	0.35				1	6								4.86	0.35				1	6								135890000
>jgi|Lotgi1|174920|fgenesh2_pg.C_sca_225000003		DGIVDEIVPQYYR	13	0	1565.77	yes	yes	4.8778e-13	231.97	4.43	1.89	1	3	3	3	5	4	1		1				4.43	1.89	1	3	3	3	5	4	1		1				145730000
>jgi|Lotgi1|152799|fgenesh2_pg.C_sca_2000219		DGKFPTIPDFAK	12	1	1334.69	yes	yes	3.3451e-06	199.49	4.62	0.696				8	6	2							4.62	0.696				8	6	2							72961000
>jgi|Lotgi1|152799|fgenesh2_pg.C_sca_2000219		DGKFPTIPDFVK	12	1	1362.72	yes	yes	7.4867e-05	174.1	4.72	0.931			1	8	4	5							4.72	0.931			1	8	4	5							69345000
>jgi|Lotgi1|231833|estExt_fgenesh2_pg.C_sca_230100		DGNDPWHVIVDVAK	14	0	1563.77	yes	yes	0.00039934	164.13	10	0										1			10	0										1			204110
>jgi|Lotgi1|237754|estExt_fgenesh2_pg.C_sca_1160033		DGNEVQSSVCDASK	14	0	1494.63	yes	yes	3.9712e-15	230.18	4	0				1									4	0				1									973090
>jgi|Lotgi1|152799|fgenesh2_pg.C_sca_2000219		DGNTPAIPDFAK	12	0	1244.6	yes	yes	4.6732e-06	190.56	4.13	1.31	1	1	1	6	4	2							4.13	1.31	1	1	1	6	4	2							183450000
>jgi|Lotgi1|236952|estExt_fgenesh2_pg.C_sca_900076		DGNVLTNPDRDNELEIK	17	1	1940.94	yes	yes	0.0015474	136.51	2.33	1.25	1	1		1									2.33	1.25	1	1		1									4145100
>jgi|Lotgi1|138864|e_gw1.130.22.1		DGQIYPFVAEGEPHIDGEPGDLK	23	0	2482.17	yes	yes	4.8316e-27	229.61	5.5	1.61		1				4	1						5.5	1.61		1				4	1						12031000
>jgi|Lotgi1|239339|estExt_fgenesh2_pg.C_sca_2240004		DGQSIETTTPK	11	0	1175.57	yes	yes	0.00084234	145.34	3	0			1										3	0			1										951700
>jgi|Lotgi1|230689|estExt_fgenesh2_pg.C_sca_140208		DGSELSIGPHSK	12	0	1225.59	yes	yes	2.5564e-09	225.56	3.8	0.4			1	4									3.8	0.4			1	4									2272500
>jgi|Lotgi1|204019|estExt_fgenesh2_kg.C_sca_320016		DGSLYELDGR	10	0	1123.51	yes	yes	0.00013371	191.05	8	0								1					8	0								1					5008400
>jgi|Lotgi1|140660|e_gw1.149.31.1		DGTDTALGIAEVR	13	0	1316.66	yes	yes	1.6974e-64	374.76	4.89	3.21	6	8	6	7	2	1	5	3	2	3	2	1	4.89	3.21	6	8	6	7	2	1	5	3	2	3	2	1	138190000
>jgi|Lotgi1|228264|estExt_fgenesh2_pg.C_sca_20144	343;344	DGTNTALAIAEMNDMVAAQR	20	0	2090.97	yes	yes	6.2134e-28	144.05	4	0				2									4	0				2									2793500
>jgi|Lotgi1|239519|estExt_fgenesh2_pg.C_sca_2830010		DGVFTDEEIK	10	0	1151.53	yes	yes	0.008601	116.52	10	0										3			10	0										3			27022000
>jgi|Lotgi1|210191|estExt_Genewise1Plus.C_sca_50626		DGVGEGVVHFTQQGPDAEVVVK	22	0	2266.12	yes	yes	5.2906e-05	138.08	9	0									1				9	0									1				785110
>jgi|Lotgi1|159694|fgenesh2_pg.C_sca_21000164		DGVPHTPGSLPDYGR	15	0	1566.74	yes	yes	1.9378e-06	168.59	1.25	0.433	3	1											1.25	0.433	3	1											6858200
>jgi|Lotgi1|109954|e_gw1.11.262.1		DGYEGSICQHVIDECR	16	0	1936.8	yes	yes	6.9529e-05	152.74	1	0	1												1	0	1												737270
>jgi|Lotgi1|236952|estExt_fgenesh2_pg.C_sca_900076		DGYIDGLNLQIK	12	0	1347.7	yes	yes	0.00022072	143.61	1.5	0.5	1	1											1.5	0.5	1	1											2376300
>jgi|Lotgi1|178880|fgenesh2_pm.C_sca_44000018		DHADGLVEYINK	12	0	1372.66	yes	yes	4.7428e-50	352.63	8.4	0.49								3	2				8.4	0.49								3	2				21016000
>jgi|Lotgi1|178880|fgenesh2_pm.C_sca_44000018		DHADGLVEYINKR	13	1	1528.76	yes	yes	4.7953e-48	333.3	8.5	0.5								3	3				8.5	0.5								3	3				53551000
>jgi|Lotgi1|159694|fgenesh2_pg.C_sca_21000164	146	DHGDGVMPYVGINPR	15	0	1625.76	yes	yes	3.3756e-07	173.11	1	0	2												1	0	2												968600
>jgi|Lotgi1|99809|gw1.32.298.1		DHGLPSYNTFR	11	0	1305.61	yes	yes	6.9292e-26	304.86	4.15	2.2	6	4	5	8	6	4	3	1	2				4.15	2.2	6	4	5	8	6	4	3	1	2				94385000
>jgi|Lotgi1|238515|estExt_fgenesh2_pg.C_sca_1490019		DHGQPFSFQLGVGQVIK	17	0	1855.96	yes	yes	2.0373e-49	307.28	8.4	0.49								3	2				8.4	0.49								3	2				14183000
>jgi|Lotgi1|99852|gw1.32.299.1		DHGVPPYNWFR	11	0	1386.65	yes	yes	8.0208e-64	319.47	4.61	2.69	4	7	5	7	6	2	3	1	4	1	1		4.61	2.69	4	7	5	7	6	2	3	1	4	1	1		60409000
>jgi|Lotgi1|236952|estExt_fgenesh2_pg.C_sca_900076		DHTEPAIEISIR	12	0	1379.7	yes	yes	3.684e-05	166.93	2	0		1											2	0		1											677600
>jgi|Lotgi1|140660|e_gw1.149.31.1		DIASSASTLFNVQDFR	16	0	1769.86	yes	yes	1.1098e-92	394.26	4.2	2.6	6	4	3	6	2		6		3				4.2	2.6	6	4	3	6	2		6		3				192710000
>jgi|Lotgi1|231009|estExt_fgenesh2_pg.C_sca_160281		DICPYTR	7	0	923.417	yes	yes	0.009202	168.43	10.5	0.5										1	1		10.5	0.5										1	1		37934000
>jgi|Lotgi1|231009|estExt_fgenesh2_pg.C_sca_160281	388	DICPYTRPMTK	11	1	1380.65	yes	yes	1.6773e-16	266.47	8.77	3.19		2	4				1		3	8	11	1	8.77	3.19		2	4				1		3	8	11	1	1148400000
>jgi|Lotgi1|231009|estExt_fgenesh2_pg.C_sca_160281	388;389	DICPYTRPMTKCLQVGIIGMCCPYYVSSNSIK	32	2	3810.77	yes	yes	0.00090109	103.16	11	0											1		11	0											1		228100
>jgi|Lotgi1|188534|estExt_Genewise1.C_sca_240373		DIDVALLVGAQPR	13	0	1365.76	yes	yes	0.00039794	132.76	7	0							1						7	0							1						31484
>jgi|Lotgi1|152799|fgenesh2_pg.C_sca_2000219		DIEDGKNPTIPDFVK	15	1	1686.85	yes	yes	1.5074e-55	331.46	4.5	0.806			1	11	5	3							4.5	0.806			1	11	5	3							150470000
>jgi|Lotgi1|152799|fgenesh2_pg.C_sca_2000219		DIEDGKNPTIPDFVKK	16	2	1814.94	yes	yes	2.5758e-25	249.38	4	0				6									4	0				6									18011000
>jgi|Lotgi1|230881|estExt_fgenesh2_pg.C_sca_160086		DILSIFNR	8	0	976.534	yes	yes	0.00016076	239.85	7	0							2						7	0							2						2014200
>jgi|Lotgi1|230881|estExt_fgenesh2_pg.C_sca_160086		DILSIFNRPAPR	12	1	1397.78	yes	yes	1.2873e-23	282.99	7.24	1.02					1	4	7	7	2				7.24	1.02					1	4	7	7	2				101150000
>jgi|Lotgi1|233461|estExt_fgenesh2_pg.C_sca_400001		DINAEGGYNR	10	0	1107.49	yes	yes	3.4699e-11	250.34	6.13	2.78		1	3	2	1		3	1	1	3			6.13	2.78		1	3	2	1		3	1	1	3			15496000
>jgi|Lotgi1|233200|estExt_fgenesh2_pg.C_sca_350163		DIVENLNK	8	0	943.497	yes	yes	0.00058682	216.42	6.37	2.11		2		4	2	5	7	2	3	2			6.37	2.11		2		4	2	5	7	2	3	2			13972000000
>jgi|Lotgi1|233200|estExt_fgenesh2_pg.C_sca_350163		DIVENLNKIR	10	1	1212.68	yes	yes	1.7311e-08	236.04	6.35	1.8		2		1	4	5	8	3	3				6.35	1.8		2		1	4	5	8	3	3				124350000
>jgi|Lotgi1|233200|estExt_fgenesh2_pg.C_sca_350163		DIVENLNKIRK	11	2	1340.78	yes	yes	0.0018841	165.83	6	0						2							6	0						2							2981500
>jgi|Lotgi1|159694|fgenesh2_pg.C_sca_21000164		DIYCTEGQVFSALR	14	0	1657.78	yes	yes	4.685e-05	150.68	1	0	2												1	0	2												1195700
>jgi|Lotgi1|239125|estExt_fgenesh2_pg.C_sca_1950011		DKCSNDHDCPIDLK	14	1	1715.72	yes	yes	1.65e-136	467.9	3.82	1.96	5	4	8	3	5	5	2	1					3.82	1.96	5	4	8	3	5	5	2	1					249680000
>jgi|Lotgi1|162872|fgenesh2_pg.C_sca_36000100		DKIEVYTCADFTR	13	1	1616.75	yes	yes	6.9675e-07	190.3	1.5	0.5	1	1											1.5	0.5	1	1											1375200
>jgi|Lotgi1|233200|estExt_fgenesh2_pg.C_sca_350163		DKLCEWYFPR	10	1	1412.65	yes	yes	7.2164e-17	283.75	6.53	2.27		2	3	6	7	10	6	6	7	5	1		6.53	2.27		2	3	6	7	10	6	6	7	5	1		1158500000
>jgi|Lotgi1|233200|estExt_fgenesh2_pg.C_sca_350163		DKLCEWYFPRPK	12	2	1637.8	yes	yes	1.3264e-124	333.3	6.4	2.12		3		5	5	9	7	5	6	1	1		6.4	2.12		3		5	5	9	7	5	6	1	1		959110000
>jgi|Lotgi1|203811|estExt_fgenesh2_kg.C_sca_240005	280	DKMQVTLDNTPASYPGVVLK	20	1	2175.12	yes	yes	2.8457e-13	194.4	4	0				2									4	0				2									1994900
>jgi|Lotgi1|239125|estExt_fgenesh2_pg.C_sca_1950011		DKNGCEICECQDSPIIPHNFGCPTPPSR	28	1	3284.41	yes	yes	1.1819e-180	440.58	3.13	0.957	1	2	7	4	1								3.13	0.957	1	2	7	4	1								129210000
>jgi|Lotgi1|203811|estExt_fgenesh2_kg.C_sca_240005	281	DLALNMASSGYYK	13	0	1431.67	yes	yes	8.5474e-07	172.34	4.17	0.373				5	1								4.17	0.373				5	1								9728000
>jgi|Lotgi1|153233|fgenesh2_pg.C_sca_3000136		DLEIVNIAHEGAEQSLR	17	0	1892.96	yes	yes	0.0074207	104.17	4	0				1									4	0				1									273200
>jgi|Lotgi1|115607|e_gw1.21.53.1		DLFNGVDLNDPR	12	0	1373.66	yes	yes	2.0448e-19	274.69	2.33	0.745	1	2	3										2.33	0.745	1	2	3										5984700
>jgi|Lotgi1|172698|fgenesh2_pg.C_sca_140000010		DLFPHPFFSDPVTTR	15	0	1774.87	yes	yes	2.394e-40	306.95	5.18	2.21	1	4	3	6	4	4	5	4	2				5.18	2.21	1	4	3	6	4	4	5	4	2				190840000
>jgi|Lotgi1|239159|estExt_fgenesh2_pg.C_sca_2000011		DLHVVGGIK	9	0	936.539	yes	yes	0.00049687	191.05	8.43	1.59						2			3	2			8.43	1.59						2			3	2			66877000
>jgi|Lotgi1|219492|estExt_Genewise1Plus.C_sca_540059		DLIEDLKSELK	11	1	1301.71	yes	yes	0.0025574	147.12	7	0							1						7	0							1						762790
>jgi|Lotgi1|239188|estExt_fgenesh2_pg.C_sca_2050005		DLIEFTEEEHVCR	13	0	1675.75	yes	yes	7.2386e-79	331.45	4.98	2.37	6	7	8	29	22	8	6	7	4	1	2	2	4.98	2.37	6	7	8	29	22	8	6	7	4	1	2	2	1464700000
>jgi|Lotgi1|234865|estExt_fgenesh2_pg.C_sca_560073	474	DLMFTDGINHLIGIGK	16	0	1742.9	yes	yes	3.6842e-12	204.86	3.6	1.36	1			3	1								3.6	1.36	1			3	1								12346000
>jgi|Lotgi1|156599|fgenesh2_pg.C_sca_11000285	114	DLNRNPFVDVDMK	13	1	1561.76	yes	yes	4.4465e-08	201.02	5	0					4								5	0					4								2421800
>jgi|Lotgi1|219490|estExt_Genewise1Plus.C_sca_540057		DLPGFFADR	9	0	1036.5	yes	yes	0.002839	157.54	7	0							2						7	0							2						2118700
>jgi|Lotgi1|114599|e_gw1.19.215.1		DLSGFIDGTENR	12	0	1322.61	yes	yes	1.8873e-08	212.15	7	0							1						7	0							1						938250
>jgi|Lotgi1|109908|e_gw1.11.685.1		DLTACPKDEFQEFPNR	16	1	1965.89	yes	yes	2.2051e-118	430.47	7.5	0.5							3	3					7.5	0.5							3	3					32689000
>jgi|Lotgi1|202971|estExt_fgenesh2_kg.C_sca_10023;>jgi|Lotgi1|205506|estExt_fgenesh2_kg.C_sca_8540001;>jgi|Lotgi1|208208|estExt_Genewise1Plus.C_sca_10400;>jgi|Lotgi1|215510|estExt_Genewise1Plus.C_sca_280246;CON__P60712;>jgi|Lotgi1|193218|estExt_Genewise1.		DLTDYLMK	8	0	997.479	no	no	0.0091328	119.21	6.57	1.76				1	2		1	2	1				NaN	NaN													18356000
>jgi|Lotgi1|234472|estExt_fgenesh2_pg.C_sca_510064;>jgi|Lotgi1|165389|fgenesh2_pg.C_sca_51000069		DLTYEVSLGTK	11	0	1224.62	yes	no	0.0019427	134.59	1	0	1												1	0	1												636420
>jgi|Lotgi1|163637|fgenesh2_pg.C_sca_40000191		DLVEEIR	7	0	872.46	yes	yes	0.0072924	168.43	4	0				1									4	0				1									1834100
>jgi|Lotgi1|163637|fgenesh2_pg.C_sca_40000191		DLVEEIREELEEIADK	16	1	1928.96	yes	yes	7.3907e-11	196.93	6	1.41					2			1					6	1.41					2			1					539210
>jgi|Lotgi1|163637|fgenesh2_pg.C_sca_40000191		DLVEEIREELEEIADKDSADVVDK	24	2	2758.34	yes	yes	0.00029426	120.92	4	0				1									4	0				1									2295200
>jgi|Lotgi1|239574|estExt_fgenesh2_pg.C_sca_3420002		DLVIEVVYEPADR	13	0	1516.78	yes	yes	1.121e-10	216.54	5	2.6		3	13	8		1	4		6	2			5	2.6		3	13	8		1	4		6	2			41759000
>jgi|Lotgi1|239574|estExt_fgenesh2_pg.C_sca_3420002		DLVIEVVYEPADRR	14	1	1672.88	yes	yes	7.7011e-05	141.73	6.33	2.49			1				1		1				6.33	2.49			1				1		1				2396800
>jgi|Lotgi1|202971|estExt_fgenesh2_kg.C_sca_10023;>jgi|Lotgi1|205506|estExt_fgenesh2_kg.C_sca_8540001	272	DLYANTVLSGGSTMYPGIADR	21	0	2200.05	no	no	8.3515e-26	241.7	5.2	1.6		1				4							NaN	NaN													24938000
>jgi|Lotgi1|215510|estExt_Genewise1Plus.C_sca_280246;CON__P60712	318	DLYANTVLSGGTTMYPGIADR	21	0	2214.06	no	no	2.2057e-08	162.4	1.5	0.5	1	1											NaN	NaN													1290000
>jgi|Lotgi1|159314|fgenesh2_pg.C_sca_20000054	144	DMDSFGFAGQLGK	13	0	1371.61	yes	yes	2.36e-06	159.94	7	0							2						7	0							2						7912400
>jgi|Lotgi1|174003|fgenesh2_pg.C_sca_179000009	206	DMKFEVFSQNLTFSQYSK	18	1	2198.04	yes	yes	1.2405e-71	337.9	3.8	0.748			2	2	1								3.8	0.748			2	2	1								5295700
>jgi|Lotgi1|172186|fgenesh2_pg.C_sca_128000041		DNAVIPQDPAPK	12	0	1263.65	yes	yes	4.8559e-07	205.57	5	0					2								5	0					2								1230600
>jgi|Lotgi1|156525|fgenesh2_pg.C_sca_11000211		DNAYHTWTIIGPVGK	15	0	1670.84	yes	yes	4.5296e-15	215.5	1	0	1												1	0	1												1225700
>jgi|Lotgi1|239125|estExt_fgenesh2_pg.C_sca_1950011		DNCYVDSDCPDFR	13	0	1661.61	yes	yes	1.0434e-55	352.64	3.38	1.68	8	6	11	8	7	3	2						3.38	1.68	8	6	11	8	7	3	2						870210000
>jgi|Lotgi1|239125|estExt_fgenesh2_pg.C_sca_1950011		DNCYVDSDCPDFRK	14	1	1789.7	yes	yes	3.1089e-61	355.56	3.54	1.55	3	6	10	9	7	1			1				3.54	1.55	3	6	10	9	7	1			1				424310000
>jgi|Lotgi1|99791|gw1.32.297.1		DNGLAPYNLYR	11	0	1294.63	yes	yes	7.8487e-45	359.88	4.72	2.9	4	4	4	4	3	2	2	1	2	3			4.72	2.9	4	4	4	4	3	2	2	1	2	3			139430000
>jgi|Lotgi1|154020|fgenesh2_pg.C_sca_5000060		DNIGDHVFPIR	11	0	1281.65	yes	yes	1.7147e-44	356.2	4.26	2.1	4	5	10	8	7	6	1	4		1			4.26	2.1	4	5	10	8	7	6	1	4		1			347550000
>jgi|Lotgi1|175997|fgenesh2_pg.C_sca_619000003;>jgi|Lotgi1|176928|fgenesh2_pg.C_sca_7041000001;>jgi|Lotgi1|145439|e_gw1.324.28.1;>jgi|Lotgi1|146028|e_gw1.619.24.1;>jgi|Lotgi1|146029|e_gw1.619.16.1;>jgi|Lotgi1|146923|e_gw1.1414.5.1;>jgi|Lotgi1|147261|e_gw1		DNIQGITKPAIR	12	1	1324.75	yes	no	1.4017e-29	299.9	8	3.55		2	2						2	4	4		8	3.55		2	2						2	4	4		116910000
>jgi|Lotgi1|183052|estExt_Genewise1.C_sca_50416		DNLGYLTFCPSNLGTTLR	18	0	2040.99	yes	yes	1.5757e-13	210.36	6	0						1							6	0						1							2197500
>jgi|Lotgi1|239188|estExt_fgenesh2_pg.C_sca_2050005	611	DNMNFDPINTLFPK	14	0	1664.79	yes	yes	4.0458e-38	311.76	4.85	1.93	3	2	3	9	7	6	7	1	1				4.85	1.93	3	2	3	9	7	6	7	1	1				1066400000
>jgi|Lotgi1|239188|estExt_fgenesh2_pg.C_sca_2050005	611	DNMNFDPINTLFPKTGK	17	1	1950.95	yes	yes	2.6144e-41	279.85	4	0				2									4	0				2									5158800
>jgi|Lotgi1|230689|estExt_fgenesh2_pg.C_sca_140208		DNNIGFFLTK	10	0	1167.59	yes	yes	0.00026052	185.97	3.5	0.5			2	2									3.5	0.5			2	2									5038000
>jgi|Lotgi1|234475|estExt_fgenesh2_pg.C_sca_510081;>jgi|Lotgi1|165458|fgenesh2_pg.C_sca_51000138		DNPNQGLLDCTK	12	0	1373.62	yes	no	9.3226e-08	209.89	1	0	1												1	0	1												813820
>jgi|Lotgi1|110884|e_gw1.12.381.1		DNPSASGDWEDLSTLR	16	0	1761.78	yes	yes	6.7639e-16	222.79	3.5	0.866		1		3									3.5	0.866		1		3									5142200
>jgi|Lotgi1|110884|e_gw1.12.381.1		DNPSASGDWEDLSTLRK	17	1	1889.88	yes	yes	4.8878e-16	221.14	4	0				2									4	0				2									1742100
>jgi|Lotgi1|121410|e_gw1.37.195.1		DNPSGSYDYEALSNIQIEYPGK	22	0	2459.11	yes	yes	0.00016769	126	4	0				1									4	0				1									120570
>jgi|Lotgi1|121599|e_gw1.37.202.1		DNPSGTGDWEHLASLLDAYPGR	22	0	2370.09	yes	yes	3.3091e-47	287.9	4	0				2									4	0				2									3431400
>jgi|Lotgi1|236689|estExt_fgenesh2_pg.C_sca_850101		DNSNIVFAPPSANPPPVR	18	0	1890.96	yes	yes	1.7344e-81	348.4	6.33	1.92		2				4	7		2				6.33	1.92		2				4	7		2				57757000
>jgi|Lotgi1|129390|e_gw1.64.333.1		DNVHVIDVR	9	0	1065.56	yes	yes	1.189e-06	244.16	7.6	2.8		1							4				7.6	2.8		1							4				12998000
>jgi|Lotgi1|162872|fgenesh2_pg.C_sca_36000100		DNVQILYKPYNYYK	14	1	1819.91	yes	yes	1.5246e-18	245.21	2	0		1											2	0		1											1314400
>jgi|Lotgi1|166196|fgenesh2_pg.C_sca_56000109		DNYHNAINALK	11	0	1271.63	yes	yes	5.3119e-38	341.57	4	1.29		1	1	2	1	1							4	1.29		1	1	2	1	1							4417300
>jgi|Lotgi1|115147|e_gw1.20.479.1		DPAVSSTLGQNVLTK	15	0	1528.81	yes	yes	0.0027795	112.51	3	0			1										3	0			1										548730
>jgi|Lotgi1|140786|e_gw1.151.5.1		DPCSSETSTSISK	13	0	1397.6	yes	yes	4.8842e-33	302.49	3.5	0.5			3	3									3.5	0.5			3	3									11124000
>jgi|Lotgi1|115607|e_gw1.21.53.1		DPNCITWLYYSAVDK	15	0	1843.85	yes	yes	5.645e-19	242.27	3	1.15	1		4		1								3	1.15	1		4		1								41150000
>jgi|Lotgi1|239339|estExt_fgenesh2_pg.C_sca_2240004		DPNPVGAYHTLPSWLTK	17	0	1894.96	yes	yes	1.6148e-41	283.62	3.75	0.433			1	3									3.75	0.433			1	3									6420900
>jgi|Lotgi1|231186|estExt_fgenesh2_pg.C_sca_180106		DPNSVPLTDPNAGPVASR	18	0	1805.89	yes	yes	0	299.55	5	0					2								5	0					2								4996900
>jgi|Lotgi1|231186|estExt_fgenesh2_pg.C_sca_180106		DPNSVPLTDPNAGPVASRPVGDPNAIGGGVVQR	33	1	3222.64	yes	yes	2.1991e-88	320.36	6	0						1							6	0						1							734620
>jgi|Lotgi1|154424|fgenesh2_pg.C_sca_5000464		DPQCYDEQLVK	11	0	1393.62	yes	yes	1.6589e-18	225.56	7.2	2.36	1				1		1	4	3				7.2	2.36	1				1		1	4	3				86824000
>jgi|Lotgi1|228264|estExt_fgenesh2_pg.C_sca_20144		DQAATAQQAAIAR	13	0	1313.67	yes	yes	1.3706e-56	361.63	3.8	0.98		1		3	1								3.8	0.98		1		3	1								4476000
>jgi|Lotgi1|121860|e_gw1.39.96.1		DQFEEVWENTDHLDKEDFDPK	21	1	2635.14	yes	yes	1.584e-19	223.9	4.17	0.373				5	1								4.17	0.373				5	1								13669000
>jgi|Lotgi1|174652|fgenesh2_pg.C_sca_207000018		DQIHFHPSQQISTSK	15	0	1751.86	yes	yes	1.6832e-109	416.65	3.06	1.35	3	3	4	4	3								3.06	1.35	3	3	4	4	3								74899000
>jgi|Lotgi1|172698|fgenesh2_pg.C_sca_140000010		DQLAYLSPEFQHSLHLR	17	0	2053.04	yes	yes	0	368.48	4.14	1.6	1	6	6	8	7	5	3						4.14	1.6	1	6	6	8	7	5	3						149110000
>jgi|Lotgi1|235610|estExt_fgenesh2_pg.C_sca_670062		DQVATAQSQK	10	0	1074.53	yes	yes	0.00026052	185.97	6	1.87			1			1	1	1					6	1.87			1			1	1	1					1605200
>jgi|Lotgi1|235610|estExt_fgenesh2_pg.C_sca_670062		DQVATAQSQKSISK	14	1	1489.77	yes	yes	7.8378e-06	164.13	3	0			2										3	0			2										477240
>jgi|Lotgi1|109284|e_gw1.10.19.1		DQYETELNQAR	11	0	1365.62	yes	yes	5.1403e-05	190.05	6	1					1		1						6	1					1		1						1396800
>jgi|Lotgi1|158316|fgenesh2_pg.C_sca_16000284;>jgi|Lotgi1|176424|fgenesh2_pg.C_sca_1280000001		DRVHAPQQPVAAR	13	1	1443.77	yes	no	1.469e-32	303.15	4.79	1.92	1	4	5	5	5	7	4	3					4.79	1.92	1	4	5	5	5	7	4	3					97915000
>jgi|Lotgi1|163637|fgenesh2_pg.C_sca_40000191		DSADVVDKIDIESLTDEEVK	20	1	2219.07	yes	yes	1.4175e-98	373.37	4	0.707			1	2	1								4	0.707			1	2	1								6075800
>jgi|Lotgi1|239125|estExt_fgenesh2_pg.C_sca_1950011		DSCLSDVDCPPGR	13	0	1476.6	yes	yes	7.2386e-79	378.28	4.12	2.35	7	7	11	7	8	2	4	3	2	1			4.12	2.35	7	7	11	7	8	2	4	3	2	1			1382100000
>jgi|Lotgi1|229175|estExt_fgenesh2_pg.C_sca_50437		DSDDIYTLK	9	0	1068.5	yes	yes	0.00030354	199.48	4.15	1.41	1	1	1	4	4	2							4.15	1.41	1	1	1	4	4	2							80079000
>jgi|Lotgi1|204915|estExt_fgenesh2_kg.C_sca_950004		DSDNSGLLEADEVK	14	0	1490.67	yes	yes	2.4283e-06	164.13	9	0									3				9	0									3				5078500
>jgi|Lotgi1|203020|estExt_fgenesh2_kg.C_sca_20001		DSECYTYLLK	10	0	1290.58	yes	yes	0.001256	159.11	5	0					1								5	0					1								1011500
>jgi|Lotgi1|83160|gw1.21.261.1		DSEGALYVDGTSGSDK	16	0	1599.69	yes	yes	5.0612e-22	244.14	3.36	2.14	2	2	3	2	1				1				3.36	2.14	2	2	3	2	1				1				14966000
>jgi|Lotgi1|83160|gw1.21.261.1		DSEGALYVDGTSGSDKYDDFVRPGTTQTYIWTIR	34	2	3812.78	yes	yes	5.3702e-05	121.86	3	0			1										3	0			1										19256000
>jgi|Lotgi1|204047|estExt_fgenesh2_kg.C_sca_340011	286	DSGEELVDDMFK	12	0	1383.59	yes	yes	2.538e-15	194.6	5.67	1.33		1				7	1						5.67	1.33		1				7	1						27333000
>jgi|Lotgi1|158316|fgenesh2_pg.C_sca_16000284;>jgi|Lotgi1|176424|fgenesh2_pg.C_sca_1280000001		DSHTPLTGSQYDSYQR	16	0	1853.82	yes	no	8.7856e-61	333.91	3.94	1.45	3	3	5	12	10	1	2						3.94	1.45	3	3	5	12	10	1	2						740820000
>jgi|Lotgi1|230171|estExt_fgenesh2_pg.C_sca_110109		DSLIALIR	8	0	899.544	yes	yes	0.0060545	186.87	1	0	1												1	0	1												381970
>jgi|Lotgi1|204047|estExt_fgenesh2_kg.C_sca_340011		DSLYQLYR	8	0	1056.52	yes	yes	0.0031164	201.59	6	0						2							6	0						2							15836000
>jgi|Lotgi1|233420|estExt_fgenesh2_pg.C_sca_390106		DSNDDKNDDETSDIIDDILDIVEDAK	26	1	2921.28	yes	yes	1.4137e-30	137.42	5	0					1								5	0					1								1258600
>jgi|Lotgi1|105757|e_gw1.4.297.1	5	DSNMALFGSDTEK	13	0	1413.61	yes	yes	0.00048423	119.76	6	0						1							6	0						1							1622100
>jgi|Lotgi1|222442|estExt_Genewise1Plus.C_sca_820013;>jgi|Lotgi1|205379|estExt_fgenesh2_kg.C_sca_2180002;>jgi|Lotgi1|145856|e_gw1.517.5.1;>jgi|Lotgi1|207549|estExt_fgenesh2_pm.C_sca_1080008	294	DSTLIMQLLR	10	0	1188.65	no	no	5.2591e-11	221.83	6.27	2.52	2			1	1	2	4	3	1	1			NaN	NaN													15768000
>jgi|Lotgi1|214285|estExt_Genewise1Plus.C_sca_200359		DSVFIHCGVGGR	12	0	1302.61	yes	yes	0.0011617	128.17	6	4		1								1			6	4		1								1			2226700
>jgi|Lotgi1|238094|estExt_fgenesh2_pg.C_sca_1300025	556	DSYITGTMEK	10	0	1143.51	yes	yes	0.00053973	154.84	8.85	2.03		1							7	5			8.85	2.03		1							7	5			119000000
>jgi|Lotgi1|238094|estExt_fgenesh2_pg.C_sca_1300025		DSYITGTMEKSAK	13	1	1429.68	yes	yes	0.0089984	108.37	9	0									1				9	0									1				2185500
>jgi|Lotgi1|202971|estExt_fgenesh2_kg.C_sca_10023;>jgi|Lotgi1|205506|estExt_fgenesh2_kg.C_sca_8540001;>jgi|Lotgi1|208208|estExt_Genewise1Plus.C_sca_10400;>jgi|Lotgi1|215510|estExt_Genewise1Plus.C_sca_280246;CON__P60712;>jgi|Lotgi1|193218|estExt_Genewise1.		DSYVGDEAQSK	11	0	1197.52	no	no	0.0015097	138.11	6	0						2							NaN	NaN													674570
>jgi|Lotgi1|236770|estExt_fgenesh2_pg.C_sca_870051		DTAPSWTER	9	0	1061.48	yes	yes	0.00061834	188.29	4.43	2.72	1	1		3		1				1			4.43	2.72	1	1		3		1				1			14391000
>jgi|Lotgi1|115147|e_gw1.20.479.1		DTAVSSTLGQNVLTK	15	0	1532.8	yes	yes	1.7948e-27	271.55	3.91	1.14		3	5	8	5	2							3.91	1.14		3	5	8	5	2							49199000
>jgi|Lotgi1|115147|e_gw1.20.479.1		DTAVSSTLGQNVLTKPFPDSR	21	1	2232.14	yes	yes	8.1824e-228	500.09	3.85	1.68	2	4	6	5	4	3	2						3.85	1.68	2	4	6	5	4	3	2						202730000
>jgi|Lotgi1|115147|e_gw1.20.479.1		DTAVTFTLGQNDLTK	15	0	1622.82	yes	yes	2.5564e-33	287.21	3.8	0.98		1	3	3	3								3.8	0.98		1	3	3	3								9764700
>jgi|Lotgi1|236689|estExt_fgenesh2_pg.C_sca_850101		DTDGAIYQK	9	0	1009.47	yes	yes	1.808e-06	234.84	6.6	0.49						2	3						6.6	0.49						2	3						896790
>jgi|Lotgi1|154020|fgenesh2_pg.C_sca_5000060		DTEMVSPR	8	0	933.423	yes	no	0.0026953	183.43	3	0			1										3	0			1										121390
>jgi|Lotgi1|233200|estExt_fgenesh2_pg.C_sca_350163		DTGGCQFSQIVWAR	14	0	1623.75	yes	yes	5.3991e-184	499.63	6.11	2.8	8	11	6	11	12	28	17	10	12	6	7	3	6.11	2.8	8	11	6	11	12	28	17	10	12	6	7	3	7437000000
>jgi|Lotgi1|233200|estExt_fgenesh2_pg.C_sca_350163		DTGGCQFSQIVWARSKIIGCAAER	24	2	2709.31	yes	yes	7.4083e-44	277.31	7.5	0.866						1		3					7.5	0.866						1		3					9966400
>jgi|Lotgi1|124263|e_gw1.46.75.1;>jgi|Lotgi1|98336|gw1.46.343.1		DTIIVPTGGYVVVR	14	0	1487.83	yes	no	0.00043524	130.01	4	0				2									4	0				2									1545500
>jgi|Lotgi1|238844|estExt_fgenesh2_pg.C_sca_1750005	582	DTILTFMHEDPIDVIIR	17	0	2027.04	yes	yes	2.169e-06	160.31	7	0							1						7	0							1						1685600
>jgi|Lotgi1|166349|fgenesh2_pg.C_sca_57000125		DTINLFNSLEK	11	0	1292.66	yes	yes	1.1308e-05	201.1	9	0									2				9	0									2				997240
>jgi|Lotgi1|109284|e_gw1.10.19.1		DTNETLENHNNELR	14	0	1697.76	yes	yes	8.4726e-09	167.3	5.5	0.5					1	1							5.5	0.5					1	1							1509600
>jgi|Lotgi1|83160|gw1.21.261.1		DTNTGLVGVLLTCK	14	0	1489.78	yes	yes	2.6753e-80	388.93	4.52	2.32	2	2	5	4	3	3	1		3				4.52	2.32	2	2	5	4	3	3	1		3				121090000
>jgi|Lotgi1|239125|estExt_fgenesh2_pg.C_sca_1950011		DTPCKYGATPIR	12	1	1377.67	yes	yes	0.0037495	128.17	3	0			2										3	0			2										2845800
>jgi|Lotgi1|235549|estExt_fgenesh2_pg.C_sca_660066		DTPTPGDETYK	11	0	1222.54	yes	yes	0.0017297	136.32	7.8	1.17						1	1	1	2				7.8	1.17						1	1	1	2				16696000
>jgi|Lotgi1|235549|estExt_fgenesh2_pg.C_sca_660066		DTPTPGDETYKVEITVLHSQTIQTK	25	1	2800.41	yes	yes	9.9817e-44	271.64	7.1	0.7						1	8		1				7.1	0.7						1	8		1				82287000
>jgi|Lotgi1|230689|estExt_fgenesh2_pg.C_sca_140208		DTTAGVGFVTTK	12	0	1195.61	yes	yes	0.00039757	140.3	3.67	0.471			1	2									3.67	0.471			1	2									8539400
>jgi|Lotgi1|115607|e_gw1.21.53.1	33	DTVGLISGMTK	11	0	1120.58	yes	yes	6.4609e-08	221.89	3.08	1.29	4	4	7	6	4								3.08	1.29	4	4	7	6	4								71045000
>jgi|Lotgi1|238415|estExt_fgenesh2_pg.C_sca_1450008		DTYNIDEALR	10	0	1208.57	yes	yes	5.2075e-16	218.9	4.33	1.7		1			1	1							4.33	1.7		1			1	1							988500
>jgi|Lotgi1|159694|fgenesh2_pg.C_sca_21000164		DVATVLIENAEFVQAK	16	0	1745.92	yes	yes	4.7642e-54	329.05	1	0	3												1	0	3												8617100
>jgi|Lotgi1|163448|fgenesh2_pg.C_sca_40000002		DVCCFSANICR	11	0	1400.56	yes	yes	6.9897e-10	238.4	4.67	0.667			1	1	7								4.67	0.667			1	1	7								71220000
>jgi|Lotgi1|115607|e_gw1.21.53.1		DVESGLIGPLQICR	14	0	1555.8	yes	yes	1.1137e-29	278.54	3.69	1.77	4	3	5	5	5	2	2						3.69	1.77	4	3	5	5	5	2	2						60940000
>jgi|Lotgi1|235549|estExt_fgenesh2_pg.C_sca_660066		DVFVGHDCSLK	11	0	1275.59	yes	yes	1.1308e-05	201.1	6.45	1.85		1	1	1	3	3	8	1	4				6.45	1.85		1	1	1	3	3	8	1	4				329130000
>jgi|Lotgi1|230493|estExt_fgenesh2_pg.C_sca_120332		DVGCPLLCPK	10	0	1157.56	yes	yes	0.008601	116.52	12	0												2	12	0												2	10998000
>jgi|Lotgi1|176686|fgenesh2_pg.C_sca_2579000001;>jgi|Lotgi1|227927|estExt_fgenesh2_pg.C_sca_10253		DVGVIGGIR	9	0	884.508	yes	yes	1.5287e-05	234.84	8	3.32	1		1					2	4			2	8	3.32	1		1					2	4			2	65547000
>jgi|Lotgi1|173200|fgenesh2_pg.C_sca_151000011		DVIEFLGHPNIEK	13	0	1509.78	yes	yes	7.4145e-17	249.53	7.56	2.5	2	1	2		2	2	10	11	5	5	5		7.56	2.5	2	1	2		2	2	10	11	5	5	5		642250000
>jgi|Lotgi1|173200|fgenesh2_pg.C_sca_151000011		DVIEFLGHPNIEKVPK	16	1	1834	yes	yes	0.00097157	140.08	8.5	0.5								1	1				8.5	0.5								1	1				2341900
>jgi|Lotgi1|233200|estExt_fgenesh2_pg.C_sca_350163	440	DVKAQNMNCLLWSEK	15	1	1834.87	yes	yes	1.4468e-33	291.56	6.33	0.471						4	2						6.33	0.471						4	2						23295000
>jgi|Lotgi1|174652|fgenesh2_pg.C_sca_207000018	225	DVMDLLTLNPGVLK	14	0	1526.84	yes	yes	1.4864e-52	221.28	3.08	1.38	5	3	7	5	5								3.08	1.38	5	3	7	5	5								62753000
>jgi|Lotgi1|225601|estExt_Genewise1Plus.C_sca_1460061	333	DVMFFAGSEGK	11	0	1186.53	yes	yes	0.0017386	122.26	8.5	0.5								1	1				8.5	0.5								1	1				1450300
>jgi|Lotgi1|223558|estExt_Genewise1Plus.C_sca_970107;>jgi|Lotgi1|227593|estExt_Genewise1Plus.C_sca_7870016;>jgi|Lotgi1|206001|estExt_fgenesh2_pm.C_sca_110005;>jgi|Lotgi1|191841|estExt_Genewise1.C_sca_420306;>jgi|Lotgi1|203508|estExt_fgenesh2_kg.C_sca_1500		DVNAAIATIK	10	0	1014.57	yes	no	0.0038253	127.3	3	2	1				1								3	2	1				1								1578400
>jgi|Lotgi1|115450|e_gw1.21.366.1		DVQLLNHCFDDIEK	14	0	1744.81	yes	yes	3.9982e-05	152.14	5	0					1								5	0					1								972870
>jgi|Lotgi1|157681|fgenesh2_pg.C_sca_15000019;>jgi|Lotgi1|157683|fgenesh2_pg.C_sca_15000021		DVQQAAAAEDGVLSDDELK	19	0	1972.92	yes	no	8.8839e-146	440.96	8.64	2.94		4							4	15	2		8.64	2.94		4							4	15	2		307660000
>jgi|Lotgi1|221240|estExt_Genewise1Plus.C_sca_690138	326	DVSASVECVVCEFVMR	16	0	1885.84	yes	yes	6.2727e-21	231.49	4	0				1									4	0				1									1986800
>jgi|Lotgi1|230492|estExt_fgenesh2_pg.C_sca_120331	374	DVTQQLNQQGHVTPIPNSFAAYDMNEDGIISR	32	0	3557.68	yes	yes	1.1014e-193	437.52	8.45	2.2		2						1	13	4			8.45	2.2		2						1	13	4			157590000
>jgi|Lotgi1|233420|estExt_fgenesh2_pg.C_sca_390106		DVVEDANDDVNDILDTDDEDEDVQEEK	27	0	3092.26	yes	yes	1.0113e-19	194.37	5	0					1								5	0					1								422770
>jgi|Lotgi1|159735|fgenesh2_pg.C_sca_21000205		DYDIIWENK	9	0	1194.56	yes	yes	0.0030322	155.01	9	0									1				9	0									1				100590
>jgi|Lotgi1|203811|estExt_fgenesh2_kg.C_sca_240005		DYFPYWHPTQWK	12	0	1666.76	yes	yes	0.00010853	154.35	4.33	0.471				2	1								4.33	0.471				2	1								2047800
>jgi|Lotgi1|236952|estExt_fgenesh2_pg.C_sca_900076;>jgi|Lotgi1|173550|fgenesh2_pg.C_sca_164000001		DYIDDESGIK	10	0	1153.51	no	no	0.008601	116.52	1	0	2												NaN	NaN													1185100
>jgi|Lotgi1|233852|estExt_fgenesh2_pg.C_sca_440123		DYLYVIR	7	0	940.502	yes	yes	0.009202	168.43	6	4		1								1			6	4		1								1			4075500
>jgi|Lotgi1|237152|estExt_fgenesh2_pg.C_sca_970022		DYSTFWGPLESNEIPFLPAAR	21	0	2409.16	yes	yes	3.4587e-46	285.44	3	0			3										3	0			3										2034600
>jgi|Lotgi1|119892|e_gw1.32.170.1		DYSTSGEVVVIGPR	14	0	1477.74	yes	yes	3.2959e-05	153.63	5	0					1								5	0					1								85092
>jgi|Lotgi1|239339|estExt_fgenesh2_pg.C_sca_2240004	614	DYVHGGPMYPHASSR	15	0	1672.74	yes	yes	5.3888e-24	260.87	4.75	1.58		2	4	2	3	7	2						4.75	1.58		2	4	2	3	7	2						69982000
>jgi|Lotgi1|174003|fgenesh2_pg.C_sca_179000009		DYYMMNAR	8	0	1062.43	yes	yes	0.0054545	151.75	4.92	1.64		1	3	1	1	5	2						4.92	1.64		1	3	1	1	5	2						26575000
>jgi|Lotgi1|238082|estExt_fgenesh2_pg.C_sca_1300004		EAANHPQGLLVISIFLSTSK	20	0	2124.16	yes	yes	6.7558e-125	410.06	6.22	0.883				1	2	13	5	2					6.22	0.883				1	2	13	5	2					284610000
>jgi|Lotgi1|238082|estExt_fgenesh2_pg.C_sca_1300004		EAANHPQGLLVISIFLSTSKGER	23	1	2466.32	yes	yes	9.7559e-79	330.13	6.33	0.471						6	3						6.33	0.471						6	3						297720000
>jgi|Lotgi1|230689|estExt_fgenesh2_pg.C_sca_140208		EACPFEGECVPVGGTK	16	0	1735.75	yes	yes	3.2142e-08	179.02	3.33	0.471			2	1									3.33	0.471			2	1									4634000
>jgi|Lotgi1|230732|estExt_fgenesh2_pg.C_sca_150029		EAEGDAAFNAAAEDGVLSDDEIK	23	0	2336.03	yes	yes	3.8627e-49	280.24	11	0											1		11	0											1		206400
>jgi|Lotgi1|222442|estExt_Genewise1Plus.C_sca_820013		EAFDSAIAELDNLNKDDYK	19	1	2170.01	yes	yes	1.0314e-16	222.25	7	0							1						7	0							1						1332500
>jgi|Lotgi1|230842|estExt_fgenesh2_pg.C_sca_150359;>jgi|Lotgi1|190618|estExt_Genewise1.C_sca_340267	381	EAFNMIDQNR	10	0	1236.56	yes	no	0.0011885	132.9	9	0									1				9	0									1				2051200
>jgi|Lotgi1|148903|e_gw1.14011.11.1;>jgi|Lotgi1|190032|estExt_Genewise1.C_sca_310299;>jgi|Lotgi1|203998|estExt_fgenesh2_kg.C_sca_310023;>jgi|Lotgi1|216228|estExt_Genewise1Plus.C_sca_310312;>jgi|Lotgi1|219848|estExt_Genewise1Plus.C_sca_570037;>jgi|Lotgi1|1		EAFSLFDKDGDGTITTK	17	1	1843.88	yes	no	7.1372e-06	170.52	9	0									4				9	0									4				11478000
>jgi|Lotgi1|183052|estExt_Genewise1.C_sca_50416		EAGGYDDWPTGR	12	0	1322.55	yes	yes	1.1377e-05	183.64	6	0						3							6	0						3							11306000
>jgi|Lotgi1|66515|gw1.224.21.1		EAITNLHISNLLPK	14	0	1561.88	yes	yes	4.7652e-24	265.01	4.48	1.89	1	3	8	3	3	7	2	2					4.48	1.89	1	3	8	3	3	7	2	2					80216000
>jgi|Lotgi1|218952|estExt_Genewise1Plus.C_sca_500038	322	EALGSSLMGLFEK	13	0	1380.7	yes	yes	0.00043057	121.08	6	0						1							6	0						1							1252200
>jgi|Lotgi1|174652|fgenesh2_pg.C_sca_207000018	226	EALGYYDPVMK	11	0	1284.61	yes	yes	0.00028089	148.96	3.94	2.01	3	2	2	3	2	3	2						3.94	2.01	3	2	2	3	2	3	2						76182000
>jgi|Lotgi1|204047|estExt_fgenesh2_kg.C_sca_340011		EALLEDSHWPNAEIK	15	0	1750.85	yes	yes	6.3991e-98	397.12	6	1.35		1				6	4						6	1.35		1				6	4						74576000
>jgi|Lotgi1|229482|estExt_fgenesh2_pg.C_sca_70303		EALQVDEVDKEIPLTEDVAK	20	1	2240.14	yes	yes	2.6645e-63	326.3	9	0									2				9	0									2				34860000
>jgi|Lotgi1|239574|estExt_fgenesh2_pg.C_sca_3420002		EATPTVLAINSVINTEDEDK	20	0	2158.06	yes	yes	2.6693e-112	394.58	3.94	1.64		3	6	2		4	1						3.94	1.64		3	6	2		4	1						59899000
>jgi|Lotgi1|239574|estExt_fgenesh2_pg.C_sca_3420002		EATPTVLAINSVINTEDEDKSR	22	1	2401.2	yes	yes	0	386.23	4.32	2.11	3	4	10	7	3	6	6				1		4.32	2.11	3	4	10	7	3	6	6				1		382890000
>jgi|Lotgi1|238094|estExt_fgenesh2_pg.C_sca_1300025		EAVFCEVFNAAK	12	0	1383.65	yes	yes	8.2146e-19	263.54	7.33	2.98	1	2		1	1		1		9	3			7.33	2.98	1	2		1	1		1		9	3			211240000
>jgi|Lotgi1|206617|estExt_fgenesh2_pm.C_sca_350024		EAYPGDVFYLHSR	13	0	1552.73	yes	yes	6.2224e-05	149.31	5	0					1								5	0					1								236840
>jgi|Lotgi1|233461|estExt_fgenesh2_pg.C_sca_400001	459	ECCQDSHYDGGMCPGSNVCCFSSNTCQTK	29	0	3445.23	yes	yes	1.3179e-149	410.46	3.5	0.922		2	2	5	1								3.5	0.922		2	2	5	1								56982000
>jgi|Lotgi1|201804|estExt_Genewise1.C_sca_1950010		ECPAVNTHPIYK	12	0	1427.69	yes	yes	1.0926e-06	198.87	3.56	0.956		1	4	2	2								3.56	0.956		1	4	2	2								19117000
>jgi|Lotgi1|239125|estExt_fgenesh2_pg.C_sca_1950011		ECPIDLK	7	0	873.427	yes	no	0.009202	168.43	3	1.41	1			2									3	1.41	1			2									32058000
>jgi|Lotgi1|233200|estExt_fgenesh2_pg.C_sca_350163		ECTYQNTNK	9	0	1156.48	yes	yes	0.001602	141.47	6	0						2							6	0						2							1751200
>jgi|Lotgi1|233200|estExt_fgenesh2_pg.C_sca_350163	439	ECTYQNTNKAAITSMVYEK	19	1	2250.03	yes	yes	9.6209e-106	394.58	5.8	1.4		1			1	5	3						5.8	1.4		1			1	5	3						78801000
>jgi|Lotgi1|159694|fgenesh2_pg.C_sca_21000164		ECVLSDLYSHR	11	0	1377.63	yes	yes	2.4535e-07	219.34	1.33	0.471	2	1											1.33	0.471	2	1											2645700
>jgi|Lotgi1|101611|gw1.56.268.1		EDAEGNIFQTFEIPNTSIIGPLTIVGK	27	0	2902.5	yes	yes	1.1342e-142	403.21	5.68	2.31		4	5	15	11	7	6	5	6	2	2		5.68	2.31		4	5	15	11	7	6	5	6	2	2		1834200000
>jgi|Lotgi1|106937|e_gw1.6.157.1;>jgi|Lotgi1|107124|e_gw1.6.273.1	7	EDAMMEYLK	9	0	1128.48	yes	no	0.0061221	86.011	4	0				1									4	0				1									0
>jgi|Lotgi1|238082|estExt_fgenesh2_pg.C_sca_1300004		EDFGDLK	7	0	822.376	yes	yes	0.0032404	198.6	4.67	1.89		1				2							4.67	1.89		1				2							60057000
>jgi|Lotgi1|233095|estExt_fgenesh2_pg.C_sca_340181		EDSYEETIR	9	0	1140.49	yes	yes	0.0018595	168.72	8	1.41							2			1			8	1.41							2			1			4559300
>jgi|Lotgi1|186317|estExt_Genewise1.C_sca_150132		EDWLGLK	7	0	859.444	yes	yes	0.0062349	183.46	6.33	0.471						2	1						6.33	0.471						2	1						18874000
>jgi|Lotgi1|171839|fgenesh2_pg.C_sca_121000029		EEEHELYGNR	10	0	1274.55	yes	yes	1.3168e-05	207.73	7.25	1.3					1			3					7.25	1.3					1			3					2583500
>jgi|Lotgi1|103470|e_gw1.2.933.1	2	EEFSNFLHPEDAEHMR	16	0	1986.85	yes	yes	2.1935e-05	154.07	8	0								1					8	0								1					1430800
>jgi|Lotgi1|235988|estExt_fgenesh2_pg.C_sca_730030		EEIINHYTSWEAR	13	0	1646.77	yes	yes	7.0619e-05	147.72	7	0							2						7	0							2						1510100
>jgi|Lotgi1|235120|estExt_fgenesh2_pg.C_sca_590106	489	EEILASASVLGDHDDDLTDGQSEAMAEK	28	0	2945.31	yes	yes	9.6817e-149	404.9	3	0			2										3	0			2										6292500
>jgi|Lotgi1|235120|estExt_fgenesh2_pg.C_sca_590106		EEKDDGEGNIKPLVEK	16	2	1798.89	yes	yes	3.9217e-143	449.93	4.44	2.39	2	5	13	7	5	3	3		2	3			4.44	2.39	2	5	13	7	5	3	3		2	3			219530000
>jgi|Lotgi1|163637|fgenesh2_pg.C_sca_40000191		EELEEIADK	9	0	1074.51	yes	yes	0.003217	152.59	4	0				1									4	0				1									619710
>jgi|Lotgi1|163637|fgenesh2_pg.C_sca_40000191		EELEEIADKDSADVVDK	17	1	1903.89	yes	yes	5.7545e-11	198.46	5	0					1								5	0					1								76011
>jgi|Lotgi1|163637|fgenesh2_pg.C_sca_40000191		EELEEIADKDSADVVDKIDIESLTDEEVK	29	2	3275.57	yes	yes	7.0974e-164	421.05	4.5	0.5				1	1								4.5	0.5				1	1								3778400
>jgi|Lotgi1|109908|e_gw1.11.685.1		EELHEYLDLLESAK	14	0	1687.83	yes	yes	1.0123e-70	372.75	7.44	0.956					1		10	4	3				7.44	0.956					1		10	4	3				275100000
>jgi|Lotgi1|219843|estExt_Genewise1Plus.C_sca_570032	323	EELQEAFTMHCQADNK	16	0	1949.82	yes	yes	8.1129e-06	158.2	10	0										1			10	0										1			724620
>jgi|Lotgi1|235988|estExt_fgenesh2_pg.C_sca_730030	521	EEMGVGLYQDK	11	0	1267.58	yes	yes	5.529e-05	179	4	0				3									4	0				3									4000500
>jgi|Lotgi1|235529|estExt_fgenesh2_pg.C_sca_660030		EENCGFLDDR	10	0	1253.5	yes	yes	0.0033733	130.96	5	0					1								5	0					1								613920
>jgi|Lotgi1|221240|estExt_Genewise1Plus.C_sca_690138		EFAVDVVK	8	0	905.486	yes	yes	0.0034952	197.99	4	0				1									4	0				1									2110800
>jgi|Lotgi1|209261|estExt_Genewise1Plus.C_sca_30137		EFDLVYYTVLSR	12	0	1503.76	yes	yes	1.565e-152	327.01	4	0				5									4	0				5									17597000
>jgi|Lotgi1|238358|estExt_fgenesh2_pg.C_sca_1420009		EFDTLLDNVIQEVNK	15	0	1775.89	yes	yes	2.5522e-76	377.81	5	2.93	4	6	5	6	4	3	1	4	2	5			5	2.93	4	6	5	6	4	3	1	4	2	5			313020000
>jgi|Lotgi1|121860|e_gw1.39.96.1		EFEENEDWK	9	0	1224.49	yes	yes	0.002839	157.54	4.25	0.433				3	1								4.25	0.433				3	1								10479000
>jgi|Lotgi1|209261|estExt_Genewise1Plus.C_sca_30137		EFFVSLNLPYSVIR	14	0	1682.9	yes	yes	1.5633e-11	210.38	4	0				2									4	0				2									3207700
>jgi|Lotgi1|115607|e_gw1.21.53.1		EFHLLFK	7	0	932.512	yes	yes	0.0062349	198.6	3.17	1.21	1		3	1	1								3.17	1.21	1		3	1	1								4055400
>jgi|Lotgi1|174920|fgenesh2_pg.C_sca_225000003	236	EFIENMTADIVK	12	0	1408.69	yes	yes	5.6105e-07	198.87	4.22	1.66	3	2	3	3	12	2	2						4.22	1.66	3	2	3	3	12	2	2						115950000
>jgi|Lotgi1|156525|fgenesh2_pg.C_sca_11000211		EFIKDTEEGTK	11	1	1295.62	yes	yes	0.0055827	136.32	1	0	1												1	0	1												216590
>jgi|Lotgi1|115714|e_gw1.22.148.1		EFLHATQLSPVVK	13	0	1467.81	yes	yes	0.00031237	135.66	5	0					1								5	0					1								696700
>jgi|Lotgi1|230492|estExt_fgenesh2_pg.C_sca_120331	375	EFYNGPYVFEMDLNDDDLAYCR	22	0	2745.14	yes	yes	2.0771e-56	298.42	8.55	2.1		1							8	2			8.55	2.1		1							8	2			172650000
>jgi|Lotgi1|203020|estExt_fgenesh2_kg.C_sca_20001		EGEEIGDLQR	10	0	1144.54	yes	yes	3.3887e-09	239.2	3.67	1.6	1	1		1	3								3.67	1.6	1	1		1	3								7470200
>jgi|Lotgi1|238082|estExt_fgenesh2_pg.C_sca_1300004		EGEIIGDFGNLR	12	0	1318.65	yes	yes	2.0903e-42	330.52	5.87	2.98	3	2			3	8	2		1	3		1	5.87	2.98	3	2			3	8	2		1	3		1	247260000
>jgi|Lotgi1|238082|estExt_fgenesh2_pg.C_sca_1300004		EGEIIGDFGNLRPLQDLNDR	20	1	2270.13	yes	yes	2.5474e-98	368.15	4.75	1.79		2		1	1	3	1						4.75	1.79		2		1	1	3	1						328230000
>jgi|Lotgi1|238082|estExt_fgenesh2_pg.C_sca_1300004		EGEIIGDFGNLRPLQDLNDRPVFLVR	26	2	2981.57	yes	yes	3.3257e-231	495.31	6.46	2.8	1	6	4	2	6	16	7	5	4	4	2	4	6.46	2.8	1	6	4	2	6	16	7	5	4	4	2	4	24829000000
>jgi|Lotgi1|154423|fgenesh2_pg.C_sca_5000463		EGICLDNLPTYDQIR	15	0	1805.86	yes	yes	1.4323e-56	341.59	7.95	1.15						4	1	6	8				7.95	1.15						4	1	6	8				58605000
>jgi|Lotgi1|225558|estExt_Genewise1Plus.C_sca_1440059		EGISQNLGLGK	11	0	1114.6	yes	yes	0.0039074	123.88	7	0							1						7	0							1						809630
>jgi|Lotgi1|227783|estExt_fgenesh2_pg.C_sca_10013		EGKIPAYAWR	10	1	1189.62	yes	yes	0.0012214	181.25	8	3.46		1								3			8	3.46		1								3			6348300
>jgi|Lotgi1|153653|fgenesh2_pg.C_sca_4000112		EGLQDLCFDDSLYER	15	0	1858.8	yes	yes	1.6269e-11	195.88	9	0									3				9	0									3				2890300
>jgi|Lotgi1|152799|fgenesh2_pg.C_sca_2000219	90	EGMKDGKFPTIPDFAK	16	2	1779.89	yes	yes	6.3836e-06	168.59	4	0				8									4	0				8									11534000
>jgi|Lotgi1|231475|estExt_fgenesh2_pg.C_sca_200019		EGSNLVIVAAHEFGHSLGLGHSEQFK	26	0	2762.38	yes	yes	1.1724e-20	210.06	5	0					1								5	0					1								1094700
>jgi|Lotgi1|140660|e_gw1.149.31.1	67;68	EGTAMIAVGIGDQVFMDELR	20	0	2151.03	yes	yes	2.6244e-99	365.99	4.22	2.62	1	2	2	1			2		1				4.22	2.62	1	2	2	1			2		1				32655000
>jgi|Lotgi1|239125|estExt_fgenesh2_pg.C_sca_1950011		EGTPCPNGTSCEIEPNDR	18	0	2031.83	yes	yes	1.5184e-42	287.52	3.2	0.4			4	1									3.2	0.4			4	1									13078000
>jgi|Lotgi1|101611|gw1.56.268.1	0	EHGLHVHEYGDMR	13	0	1578.7	yes	yes	1.4614e-10	216.54	4	0				1									4	0				1									405610
>jgi|Lotgi1|121860|e_gw1.39.96.1		EHIFTEIDQNHDK	13	0	1624.75	yes	yes	9.3906e-56	353.67	4	0				8									4	0				8									26875000
>jgi|Lotgi1|121860|e_gw1.39.96.1		EHIFTEIDQNHDKFITR	17	1	2142.05	yes	yes	1.1325e-56	322.1	4	0				4									4	0				4									3856200
>jgi|Lotgi1|233335|estExt_fgenesh2_pg.C_sca_380004		EHITIFEQSR	10	0	1258.63	yes	yes	0.00047649	177.32	5	0					1								5	0					1								397540
>jgi|Lotgi1|174652|fgenesh2_pg.C_sca_207000018		EHNAPASLPSNPSPSSPK	18	0	1815.88	yes	yes	1.4633e-34	270.93	3.65	1.57	2	3	2	4	4	2							3.65	1.57	2	3	2	4	4	2							68213000
>jgi|Lotgi1|232714|estExt_fgenesh2_pg.C_sca_310076		EIAIQSPSYPASASVPSANIK	21	0	2129.1	yes	yes	8.3344e-66	326.3	3.57	1.21	1	4	6	5	7								3.57	1.21	1	4	6	5	7								112490000
>jgi|Lotgi1|238515|estExt_fgenesh2_pg.C_sca_1490019		EIDANSDNQLSVDEIAGYLK	20	0	2193.04	yes	yes	5.0607e-36	262.67	8	0								3					8	0								3					18856000
>jgi|Lotgi1|234472|estExt_fgenesh2_pg.C_sca_510064		EIDETGINYDGVK	13	0	1451.68	yes	yes	2.0464e-07	190.56	1	0	1												1	0	1												1062600
>jgi|Lotgi1|177660|fgenesh2_pm.C_sca_9000034		EIEIDIEPTDKVDR	14	1	1670.84	yes	yes	0.00038027	141.73	12	0												1	12	0												1	593860
>jgi|Lotgi1|205662|estExt_fgenesh2_pm.C_sca_30050		EIELWFDAK	9	0	1149.57	yes	yes	0.0046317	139.19	9	0									1				9	0									1				3264200
>jgi|Lotgi1|169490|fgenesh2_pg.C_sca_86000023		EIEVGDTLIVEK	12	0	1343.72	yes	yes	0.00020266	145.34	8.5	3.5					1							1	8.5	3.5					1							1	1622900
>jgi|Lotgi1|233200|estExt_fgenesh2_pg.C_sca_350163		EIGDQLVGR	9	0	985.519	yes	yes	6.6436e-26	317.79	5.99	2.95	9	11	8	14	12	20	15	8	11	10	6	3	5.99	2.95	9	11	8	14	12	20	15	8	11	10	6	3	18202000000
>jgi|Lotgi1|231869|estExt_fgenesh2_pg.C_sca_230185		EIILDRPFHAECK	13	1	1626.82	yes	yes	9.5398e-116	462.93	4.06	1.41	2	7	15	16	16	7	3						4.06	1.41	2	7	15	16	16	7	3						342900000
>jgi|Lotgi1|123129|e_gw1.42.68.1	55	EIILVDDFSDMDHLK	15	0	1788.86	yes	yes	1.0933e-08	137.59	5	0					1								5	0					1								392170
>jgi|Lotgi1|211882|estExt_Genewise1Plus.C_sca_110051		EIKDFLLTAR	10	1	1204.68	yes	yes	0.00084088	185.97	8.33	3.77			1								2		8.33	3.77			1								2		3036100
>jgi|Lotgi1|204915|estExt_fgenesh2_kg.C_sca_950004		EILLAEADGDEITPEYVDSVIAK	23	0	2489.24	yes	yes	2.6994e-49	284.78	9	0									5				9	0									5				38502000
>jgi|Lotgi1|238515|estExt_fgenesh2_pg.C_sca_1490019	564	EIMEHEDKDKDGFISHEEFSGPK	23	2	2703.21	yes	yes	2.2035e-08	165.71	8	0								2					8	0								2					10470000
>jgi|Lotgi1|228882|estExt_fgenesh2_pg.C_sca_50013	351	EIPCIQDAQCQSGSHCMSGTGR	22	0	2478.01	yes	yes	1.907e-66	315.63	5.32	1.92	1	2	2	5	12	7	5		1	2			5.32	1.92	1	2	2	5	12	7	5		1	2			355050000
>jgi|Lotgi1|230619|estExt_fgenesh2_pg.C_sca_140041		EIQDESNCQIK	11	0	1362.61	yes	yes	1.5815e-05	197.1	7.75	3.34		1							1	2			7.75	3.34		1							1	2			2782900
>jgi|Lotgi1|239339|estExt_fgenesh2_pg.C_sca_2240004	615	EIQMQYPVKPK	11	1	1359.72	yes	yes	4.7532e-07	214.48	4.16	1.66	1	2	5	3	2	5	1						4.16	1.66	1	2	5	3	2	5	1						38880000
>jgi|Lotgi1|162872|fgenesh2_pg.C_sca_36000100		EIQQQYTVSSAYSK	14	0	1630.78	yes	yes	3.4138e-15	232.2	2.17	1.07	2	2	1	1									2.17	1.07	2	2	1	1									7441700
>jgi|Lotgi1|238156|estExt_fgenesh2_pg.C_sca_1330006		EISGGDILFTQNPR	14	0	1545.78	yes	yes	2.8184e-19	251.77	7	0							3						7	0							3						2976700
>jgi|Lotgi1|238526|estExt_fgenesh2_pg.C_sca_1490037		EISGGQTGPTKPVVNQPR	18	1	1863.98	yes	yes	1.0876e-26	245.82	5.72	3.17	4	6	3	2	4	3	4	4	4	4	2		5.72	3.17	4	6	3	2	4	3	4	4	4	4	2		323690000
>jgi|Lotgi1|202971|estExt_fgenesh2_kg.C_sca_10023;>jgi|Lotgi1|205506|estExt_fgenesh2_kg.C_sca_8540001;>jgi|Lotgi1|208208|estExt_Genewise1Plus.C_sca_10400	273	EITALAPPTMK	11	0	1170.63	yes	no	0.00015306	161.76	6.17	3.62	1		1			2			1			1	6.17	3.62	1		1			2			1			1	16272000
>jgi|Lotgi1|131935|e_gw1.77.174.1;>jgi|Lotgi1|60316|gw1.617.1.1		EITFENAEELTEEGIPFLILFHK	23	0	2718.38	yes	no	7.1385e-203	479.96	6	0						1							6	0						1							1429800
>jgi|Lotgi1|121860|e_gw1.39.96.1		EIVSVLEEDEDFR	13	0	1578.74	yes	yes	3.8542e-10	216.54	4	0				6									4	0				6									5487800
>jgi|Lotgi1|121860|e_gw1.39.96.1		EIVSVLEEDEDFRK	14	1	1706.84	yes	yes	2.5422e-24	267.47	4.07	0.593			2	9	3								4.07	0.593			2	9	3								33845000
>jgi|Lotgi1|103470|e_gw1.2.933.1		EIVVLETLEDIDKDK	15	1	1757.93	yes	yes	1.6249e-15	226.28	7.5	0.866						1		3					7.5	0.866						1		3					10574000
>jgi|Lotgi1|204915|estExt_fgenesh2_kg.C_sca_950004		EKDSDNSGLLEADEVK	16	1	1747.81	yes	yes	7.2769e-13	210.56	9	0									2				9	0									2				7730700
>jgi|Lotgi1|188534|estExt_Genewise1.C_sca_240373		EKMDATQAELVEER	14	1	1647.78	yes	yes	0.0044896	106.01	7	0							1						7	0							1						275750
>jgi|Lotgi1|203463|estExt_fgenesh2_kg.C_sca_130008		EKNPLPSKEDVQQEK	15	2	1767.9	yes	yes	1.0933e-08	137.59	8	0								1					8	0								1					148030
>jgi|Lotgi1|237013|estExt_fgenesh2_pg.C_sca_920055		EKPSLCYIPDNAR	13	1	1561.76	yes	yes	0.0036651	121.08	4	0				1									4	0				1									994280
>jgi|Lotgi1|169925|fgenesh2_pg.C_sca_91000003		EKPTFCEGEECVTLPTR	17	1	2051.93	yes	yes	2.3424e-85	290.64	8.5	0.5								2	2				8.5	0.5								2	2				9591200
>jgi|Lotgi1|186317|estExt_Genewise1.C_sca_150132		EKSVFLADINQER	13	1	1547.79	yes	yes	2.365e-10	183.08	7	0							1						7	0							1						1862500
>jgi|Lotgi1|195517|estExt_Genewise1.C_sca_670288		ELAIWEGYLQASKPGNFVAGK	21	1	2277.18	yes	yes	1.8803e-30	250.59	8	0								1					8	0								1					1866900
>jgi|Lotgi1|230492|estExt_fgenesh2_pg.C_sca_120331	376	ELALAIGEDIAHPDFMK	17	0	1868.93	yes	yes	1.6207e-67	278.64	6.92	2.73	4	4	3	4	3	4	4	12	23	5			6.92	2.73	4	4	3	4	3	4	4	12	23	5			839010000
>jgi|Lotgi1|235609|estExt_fgenesh2_pg.C_sca_670059		ELDFNNAVLAQLPELIK	17	0	1926.05	yes	yes	8.1066e-139	447	7.56	2.48		2		1	5		1	6	5	6	1		7.56	2.48		2		1	5		1	6	5	6	1		237330000
>jgi|Lotgi1|234472|estExt_fgenesh2_pg.C_sca_510064		ELDVTLEFTK	10	0	1193.62	yes	yes	0.0006787	172.47	1	0	1												1	0	1												512970
>jgi|Lotgi1|153233|fgenesh2_pg.C_sca_3000136		ELEDSLDFER	10	0	1251.56	yes	yes	0.0017728	145.92	3	0			1										3	0			1										1078700
>jgi|Lotgi1|233408|estExt_fgenesh2_pg.C_sca_390087		ELETQFEK	8	0	1022.49	yes	yes	0.0074644	165.9	9	0									1				9	0									1				4777400
>jgi|Lotgi1|158379|fgenesh2_pg.C_sca_17000030		ELGTLATHLVDLR	13	0	1436.8	yes	yes	0.00031237	135.66	1	0	1												1	0	1												166390
>jgi|Lotgi1|223558|estExt_Genewise1Plus.C_sca_970107;>jgi|Lotgi1|227593|estExt_Genewise1Plus.C_sca_7870016;>jgi|Lotgi1|206001|estExt_fgenesh2_pm.C_sca_110005;>jgi|Lotgi1|191841|estExt_Genewise1.C_sca_420306;>jgi|Lotgi1|203508|estExt_fgenesh2_kg.C_sca_1500		ELIDLVLDR	9	0	1084.61	yes	no	9.7793e-06	238.48	5.67	0.471					1	2							5.67	0.471					1	2							2058600
>jgi|Lotgi1|227422|estExt_Genewise1Plus.C_sca_2940010		ELITNIGSAAGSAPAAAPAGGAPAAGGEAK	30	0	2547.29	yes	yes	3.7875e-73	310.04	8	3.46		1								3			8	3.46		1								3			14767000
>jgi|Lotgi1|238415|estExt_fgenesh2_pg.C_sca_1450008		ELKEDLQITPGITCPGESK	19	1	2114.06	yes	yes	6.2899e-09	181.74	5	0					1								5	0					1								1768300
>jgi|Lotgi1|204359|estExt_fgenesh2_kg.C_sca_500014		ELLLQPVIISR	11	0	1279.79	yes	yes	0.0045852	122.26	9	0									1				9	0									1				133960
>jgi|Lotgi1|159383|fgenesh2_pg.C_sca_20000123	145	ELNAFMVSNK	10	0	1151.56	yes	yes	0.00076834	141.88	4	0				1									4	0				1									576420
>jgi|Lotgi1|183614|estExt_Genewise1.C_sca_60290		ELNEIINADADDPSLIEYK	19	0	2161.04	yes	yes	5.1513e-18	226.75	8	0								4					8	0								4					7291900
>jgi|Lotgi1|171839|fgenesh2_pg.C_sca_121000029	182	ELPMFPTTGINPFFR	15	0	1765.89	yes	yes	5.0265e-48	314.24	7.23	1.58				2	5			16	3				7.23	1.58				2	5			16	3				421010000
>jgi|Lotgi1|109908|e_gw1.11.685.1		ELQHTIQSLK	10	0	1195.66	yes	yes	3.5785e-22	298.1	7	0							14						7	0							14						255360000
>jgi|Lotgi1|158905|fgenesh2_pg.C_sca_18000255		ELSQPVYQPIPTNLDQTFYNPSQIVPQNIGNVR	33	0	3768.91	yes	yes	1.5783e-77	295.41	5.45	1.67		2				7	2						5.45	1.67		2				7	2						386960000
>jgi|Lotgi1|174003|fgenesh2_pg.C_sca_179000009		ELSSFPK	7	0	806.417	yes	yes	0.0057299	149.92	3	0			1										3	0			1										714200
>jgi|Lotgi1|159694|fgenesh2_pg.C_sca_21000164		ELSYLSYNAIDTK	13	0	1515.75	yes	yes	1.1105e-06	175.91	1.2	0.4	4	1											1.2	0.4	4	1											2316400
>jgi|Lotgi1|238760|estExt_fgenesh2_pg.C_sca_1660028		ELVTNVQLGK	10	0	1099.62	yes	yes	0.0006787	172.47	9	0									3				9	0									3				7924900
>jgi|Lotgi1|238400|estExt_fgenesh2_pg.C_sca_1440037	560	ELYYDMDTGLNVVK	14	0	1658.79	yes	yes	3.0931e-11	208.42	7.83	0.373							1	5					7.83	0.373							1	5					7673000
>jgi|Lotgi1|238844|estExt_fgenesh2_pg.C_sca_1750005		EMFVVFSEVR	10	0	1241.61	yes	yes	0.0077474	102.61	7	0							1						7	0							1						363370
>jgi|Lotgi1|154424|fgenesh2_pg.C_sca_5000464		EMPTYCGCR	9	0	1172.44	yes	yes	0.0038854	143.85	8	0								5					8	0								5					4891700
>jgi|Lotgi1|235120|estExt_fgenesh2_pg.C_sca_590106	487	EMVGSLLGMDEDDIR	15	0	1678.75	yes	yes	6.6835e-28	269.33	3.23	1.72	2	2	6		1	1	1						3.23	1.72	2	2	6		1	1	1						24369000
>jgi|Lotgi1|235120|estExt_fgenesh2_pg.C_sca_590106	487	EMVGSLLGMDEDDIRK	16	1	1806.85	yes	yes	3.4028e-32	271.79	5.15	2.7	3	2	14	4	4	4	4	3	4	4			5.15	2.7	3	2	14	4	4	4	4	3	4	4			216070000
>jgi|Lotgi1|226726|estExt_Genewise1Plus.C_sca_1950014		ENEYGGKYGTGFIGK	15	1	1618.76	yes	yes	8.7079e-12	208.24	3.4	0.49			3	2									3.4	0.49			3	2									10208000
>jgi|Lotgi1|239519|estExt_fgenesh2_pg.C_sca_2830010		ENFDVNEDGVVEVEEYETLASNENK	25	0	2871.26	yes	yes	3.7968e-171	446.32	10	0										1			10	0										1			1610100
>jgi|Lotgi1|233408|estExt_fgenesh2_pg.C_sca_390087		ENIFFVQYVPDCASIK	16	0	1928.93	yes	yes	3.9348e-26	251.21	7.9	2.98		2							5	3			7.9	2.98		2							5	3			16612000
>jgi|Lotgi1|196202|estExt_Genewise1.C_sca_730098		ENIINPLQAHIDRPK	15	1	1756.96	yes	yes	5.251e-11	195.88	9	0									2				9	0									2				1417400
>jgi|Lotgi1|110884|e_gw1.12.381.1		ENKGEICEKPVDIEAR	16	2	1885.92	yes	yes	2.5866e-60	339.63	3.9	0.539			2	7	1								3.9	0.539			2	7	1								42121000
>jgi|Lotgi1|239188|estExt_fgenesh2_pg.C_sca_2050005		ENNPNYDADSPDGDPSNK	18	0	1947.77	yes	yes	4.8933e-61	312.25	5	1.73		3	5	19	10	8	7	1	2	1			5	1.73		3	5	19	10	8	7	1	2	1			625080000
>jgi|Lotgi1|162861|fgenesh2_pg.C_sca_36000089		ENQLVTLGDR	10	0	1143.59	yes	yes	7.262e-09	233	3.33	0.745		1	2	3									3.33	0.745		1	2	3									15773000
>jgi|Lotgi1|162861|fgenesh2_pg.C_sca_36000089		ENQLVTLGDRK	11	1	1271.68	yes	yes	0.00081106	140.3	4	0				1									4	0				1									726900
>jgi|Lotgi1|174920|fgenesh2_pg.C_sca_225000003		ENVNTIVSYSPAPLDTAISK	20	0	2118.08	yes	yes	1.0404e-53	308.42	4.55	1.97	2	2	2	4	5	4	2		1				4.55	1.97	2	2	2	4	5	4	2		1				246180000
>jgi|Lotgi1|131935|e_gw1.77.174.1		ENVVEHNNIDDLDELDTK	18	0	2110.97	yes	yes	4.0064e-104	381.34	5.57	0.495					3	4							5.57	0.495					3	4							26584000
>jgi|Lotgi1|129390|e_gw1.64.333.1		EPEELVEDGAIPNTINIPLGEVEAVFSK	28	0	3008.52	yes	yes	7.6958e-07	130.09	9	0									1				9	0									1				4321500
>jgi|Lotgi1|228882|estExt_fgenesh2_pg.C_sca_50013		EPEVEIANPR	10	0	1152.58	yes	yes	4.8188e-22	305.01	5.19	2.31	3	3	2	4	10	5	4	2	3	1			5.19	2.31	3	3	2	4	10	5	4	2	3	1			569550000
>jgi|Lotgi1|231869|estExt_fgenesh2_pg.C_sca_230185		EPISPCEYK	9	0	1121.51	yes	yes	0.0030322	155.01	3.86	0.639			2	4	1								3.86	0.639			2	4	1								45760000
>jgi|Lotgi1|158316|fgenesh2_pg.C_sca_16000284		EPITYVHSVTSPTSEVYK	18	0	2036.01	yes	yes	2.21e-05	155.28	3.17	1.21	1		3	1	1								3.17	1.21	1		3	1	1								3653900
>jgi|Lotgi1|235610|estExt_fgenesh2_pg.C_sca_670062	511	EPPKQSGGMTFTVATGPGTNSNFK	24	1	2452.17	yes	yes	1.8144e-22	220.8	3	0			2										3	0			2										6418000
>jgi|Lotgi1|239447|estExt_fgenesh2_pg.C_sca_2510014		EPTNQNQLPTLTIATSNVPVITK	23	0	2478.33	yes	yes	1.7865e-186	347.64	6.62	1.68		1	2	2	2	3	12	11	1				6.62	1.68		1	2	2	2	3	12	11	1				800640000
>jgi|Lotgi1|235120|estExt_fgenesh2_pg.C_sca_590106		EQAEAILDKVEEYDPEYK	18	1	2168.02	yes	yes	2.7296e-51	308.47	4.92	2.8	3	4	11	3	2	2	4	3	3	3			4.92	2.8	3	4	11	3	2	2	4	3	3	3			215820000
>jgi|Lotgi1|204747|estExt_fgenesh2_kg.C_sca_790016		EQEDKVSNLIGQLTDK	16	1	1815.92	yes	yes	4.8857e-11	201.6	7.33	3.77		1								2			7.33	3.77		1								2			3416800
>jgi|Lotgi1|231869|estExt_fgenesh2_pg.C_sca_230185		EQPYPGRPPSPLFVVCDSGR	20	1	2257.09	yes	yes	4.9427e-53	306.62	4.11	1.52	1	1	6	3	4	3	1						4.11	1.52	1	1	6	3	4	3	1						394810000
>jgi|Lotgi1|173199|fgenesh2_pg.C_sca_151000010		EQTSTISNGPSNSNSR	16	0	1677.76	yes	yes	0.0065389	107.14	4	0				1									4	0				1									126590
>jgi|Lotgi1|115607|e_gw1.21.53.1		ERDLFNGVDLNDPR	14	1	1658.8	yes	yes	1.626e-09	195.88	3	0			1										3	0			1										2348300
>jgi|Lotgi1|234885|estExt_fgenesh2_pg.C_sca_560116		ERNGLLSDLVGK	12	1	1299.71	yes	yes	1.4114e-95	433.53	7.38	1.63		1			2	2	11	7	3	3			7.38	1.63		1			2	2	11	7	3	3			88170000
>jgi|Lotgi1|105757|e_gw1.4.297.1		ESAEGEPAWQGAGQEVGLK	19	0	1941.91	yes	yes	3.2141e-22	237.43	6	0						1							6	0						1							2021200
>jgi|Lotgi1|236952|estExt_fgenesh2_pg.C_sca_900076		ESAPYIPADSK	11	0	1176.57	yes	yes	0.0017297	136.32	1	0	1												1	0	1												370770
>jgi|Lotgi1|234865|estExt_fgenesh2_pg.C_sca_560073		ESCVPGALNPK	11	0	1170.57	yes	yes	0.00033912	165.83	4	0				3									4	0				3									2654100
>jgi|Lotgi1|186317|estExt_Genewise1.C_sca_150132		ESEWFGFYK	9	0	1191.52	yes	yes	7.1594e-05	168.72	6.38	1.87		1				2	4		1				6.38	1.87		1				2	4		1				53477000
>jgi|Lotgi1|224800|estExt_Genewise1Plus.C_sca_1240051		ESGVFVSWR	9	0	1065.52	yes	yes	0.0030322	155.01	10	0										1			10	0										1			622880
>jgi|Lotgi1|106937|e_gw1.6.157.1;>jgi|Lotgi1|107124|e_gw1.6.273.1		ESLLNDDIYCPPETAVLLGSYACQAK	26	0	2926.37	yes	no	3.8735e-55	283.92	4	0				1									4	0				1									9287900
>jgi|Lotgi1|229818|estExt_fgenesh2_pg.C_sca_90208		ESLMDNFK	8	0	982.443	yes	yes	0.0077238	137.77	4	0				1									4	0				1									392340
>jgi|Lotgi1|231869|estExt_fgenesh2_pg.C_sca_230185	414	ESMTAYCNKYPAGR	14	1	1646.72	yes	yes	4.0336e-05	153.63	3.5	0.5			2	2									3.5	0.5			2	2									4852700
>jgi|Lotgi1|140786|e_gw1.151.5.1		ESNILYTPGSAAHIK	15	0	1599.83	yes	yes	3.7337e-22	246.05	2.94	1.34	4	1	5	4	2								2.94	1.34	4	1	5	4	2								61447000
>jgi|Lotgi1|154020|fgenesh2_pg.C_sca_5000060		ESPLTETINK	10	0	1130.58	yes	yes	5.3635e-09	236.04	3.15	1.26	4	3	8	7	4								3.15	1.26	4	3	8	7	4								385720000
>jgi|Lotgi1|150191|fgenesh2_kg.C_sca_28000025		ESQALDIINEYFK	13	0	1568.77	yes	yes	2.3325e-13	238.53	6.8	3.92		2								3			6.8	3.92		2								3			6356200
>jgi|Lotgi1|236770|estExt_fgenesh2_pg.C_sca_870051	531	ESSGCSDDDNYIMATK	16	0	1791.69	yes	yes	0.00032511	128.9	4	0				3									4	0				3									4839000
>jgi|Lotgi1|235610|estExt_fgenesh2_pg.C_sca_670062		ESSTAALGNIR	11	0	1117.57	yes	yes	1.3573e-26	308.42	5.78	3.01	4	4	12	11	9	6	7	4	6	4	4	3	5.78	3.01	4	4	12	11	9	6	7	4	6	4	4	3	1789500000
>jgi|Lotgi1|234561|estExt_fgenesh2_pg.C_sca_520131;>jgi|Lotgi1|162671|fgenesh2_pg.C_sca_35000072;>jgi|Lotgi1|233138|estExt_fgenesh2_pg.C_sca_350080;>jgi|Lotgi1|126004|e_gw1.52.177.1		ESTLHLVLR	9	0	1066.61	yes	no	7.3068e-16	307.12	10.1	3.56		1		1	1							10	10.1	3.56		1		1	1							10	12368000
>jgi|Lotgi1|235969|estExt_fgenesh2_pg.C_sca_720095		ESVQKPLDMAK	11	1	1244.64	yes	yes	0.0091646	127.3	11	0											1		11	0											1		695700
>jgi|Lotgi1|175997|fgenesh2_pg.C_sca_619000003;>jgi|Lotgi1|147338|e_gw1.2263.2.1;>jgi|Lotgi1|148145|e_gw1.6373.2.1;>jgi|Lotgi1|148156|e_gw1.6429.8.1;>jgi|Lotgi1|148339|e_gw1.7848.4.1;>jgi|Lotgi1|148688|e_gw1.11499.5.1;>jgi|Lotgi1|176431|fgenesh2_pg.C_sca_		ESYSIYIYK	9	0	1164.57	yes	no	0.0081912	123.92	9	0									1				9	0									1				3376600
>jgi|Lotgi1|233451|estExt_fgenesh2_pg.C_sca_390160		ETCVAVAEWEK	11	0	1320.6	yes	yes	0.0045852	122.26	10	0										2			10	0										2			11170000
>jgi|Lotgi1|157695|fgenesh2_pg.C_sca_15000033		ETDLAAVLSDDELK	14	0	1517.75	yes	yes	2.2602e-15	236.37	6.8	3.92		2								3			6.8	3.92		2								3			6207100
>jgi|Lotgi1|234865|estExt_fgenesh2_pg.C_sca_560073	475	ETFSSDSNAETFMYK	15	0	1755.73	yes	yes	4.7575e-12	199.27	4	0				3									4	0				3									3966900
>jgi|Lotgi1|230492|estExt_fgenesh2_pg.C_sca_120331		ETGKPHEIISK	11	1	1237.67	yes	yes	4.2319e-09	233.02	8.55	0.498								5	6				8.55	0.498								5	6				13425000
>jgi|Lotgi1|233824|estExt_fgenesh2_pg.C_sca_440067		ETISAEEGGVIK	12	0	1231.63	yes	yes	0.0036744	114.83	10	0										2			10	0										2			4815400
>jgi|Lotgi1|163637|fgenesh2_pg.C_sca_40000191		ETLSEITETSDPSEKPTIEEIIDNIINVEPK	31	1	3482.74	yes	yes	0	657.28	4.82	1.59		1	3	7	5	2	2	2					4.82	1.59		1	3	7	5	2	2	2					288660000
>jgi|Lotgi1|239125|estExt_fgenesh2_pg.C_sca_1950011		ETPCGYGALPASDTHGTHINCGR	23	0	2470.08	yes	yes	9.1131e-92	351.22	4.04	1.94	5	6	13	7	7	7	3	3					4.04	1.94	5	6	13	7	7	7	3	3					1704400000
>jgi|Lotgi1|106937|e_gw1.6.157.1		ETPLQFR	7	0	889.466	yes	yes	0.0034892	183.46	4.75	0.829				2	1	1							4.75	0.829				2	1	1							2110300
>jgi|Lotgi1|228882|estExt_fgenesh2_pg.C_sca_50013		ETSGLVHQR	9	0	1025.53	yes	yes	1.8404e-05	188.29	5	0					1								5	0					1								0
>jgi|Lotgi1|228882|estExt_fgenesh2_pg.C_sca_50013	352	ETSGLVHQRPVKPMPTYSTNR	21	2	2397.22	yes	yes	7.2727e-76	331.57	5.27	1.26		2		4	11	8	5						5.27	1.26		2		4	11	8	5						265550000
>jgi|Lotgi1|209261|estExt_Genewise1Plus.C_sca_30137		ETTSSVDIVAR	11	0	1176.6	yes	yes	1.8549e-05	194.67	3.45	1.37	1	2	2	4	1	1							3.45	1.37	1	2	2	4	1	1							36943000
>jgi|Lotgi1|115607|e_gw1.21.53.1		ETVAWNFYAIGDNEAFK	17	0	1973.92	yes	yes	9.7883e-27	251.21	3	0			2										3	0			2										20214000
>jgi|Lotgi1|234472|estExt_fgenesh2_pg.C_sca_510064		ETVEDCDEATLDVK	14	0	1622.7	no	no	0.00015602	140.31	1	0	2												NaN	NaN													737620
>jgi|Lotgi1|163637|fgenesh2_pg.C_sca_40000191	172;173	ETYEDAADNMVDEEDSMDTNQDIIDDIR	28	0	3261.31	yes	yes	9.4778e-119	382.03	4.67	1.25			1	6	3	1		1					4.67	1.25			1	6	3	1		1					33424000
>jgi|Lotgi1|238760|estExt_fgenesh2_pg.C_sca_1660028		EVCDVIFPITKPAYK	15	1	1778.93	yes	yes	4.378e-18	239.08	9	0									2				9	0									2				6278400
>jgi|Lotgi1|229978|estExt_fgenesh2_pg.C_sca_100167	370	EVCPISDETMLYASAINK	18	0	2039.95	yes	yes	2.5087e-52	309.29	9	0									4				9	0									4				7287200
>jgi|Lotgi1|236952|estExt_fgenesh2_pg.C_sca_900076;>jgi|Lotgi1|173550|fgenesh2_pg.C_sca_164000001		EVDICLGR	8	0	960.47	no	no	0.00016076	239.85	1	0	1												NaN	NaN													595600
>jgi|Lotgi1|233095|estExt_fgenesh2_pg.C_sca_340181		EVDRLEDELLAEK	13	1	1557.79	yes	yes	2.1913e-26	287.21	6.67	0.471						1	2						6.67	0.471						1	2						7911500
>jgi|Lotgi1|233095|estExt_fgenesh2_pg.C_sca_340181		EVDRLEDELLAEKEK	15	2	1814.93	yes	yes	1.4989e-11	208.24	7	0							2						7	0							2						3013000
>jgi|Lotgi1|238358|estExt_fgenesh2_pg.C_sca_1420009		EVEEALVK	8	0	915.491	yes	yes	0.0076851	132.69	2.67	1.25	1		1	1									2.67	1.25	1		1	1									1261300
>jgi|Lotgi1|233820|estExt_fgenesh2_pg.C_sca_440059		EVGLTPLTHKEPEFDISDNELEIK	24	1	2752.38	yes	yes	1.1833e-21	210.75	8	0								1					8	0								1					2476300
>jgi|Lotgi1|235621|estExt_fgenesh2_pg.C_sca_670079	513;514	EVKSGMIGTAAMESR	15	1	1565.75	yes	yes	2.3716e-06	168.59	7	1.15						3	1	1	1				7	1.15						3	1	1	1				22976000
>jgi|Lotgi1|222442|estExt_Genewise1Plus.C_sca_820013		EVLDLLDKELIPNLDGTDFDAK	22	1	2472.26	yes	yes	1.9661e-05	113.53	7	0							1						7	0							1						5539900
>jgi|Lotgi1|205379|estExt_fgenesh2_kg.C_sca_2180002		EVLELLDK	8	0	957.538	yes	yes	0.0019636	212.67	7.25	0.433							3	1					7.25	0.433							3	1					9040800
>jgi|Lotgi1|103470|e_gw1.2.933.1	3	EVMDWIIPADYDHSAAESK	19	0	2175.98	yes	yes	1.4327e-28	251.33	6	0						2							6	0						2							4426800
>jgi|Lotgi1|131935|e_gw1.77.174.1		EVNIGTQYR	9	0	1078.54	yes	yes	2.9643e-07	253.3	6.5	1.5					1	2			1				6.5	1.5					1	2			1				6780900
>jgi|Lotgi1|105757|e_gw1.4.297.1;>jgi|Lotgi1|214936|estExt_Genewise1Plus.C_sca_250001		EVQGHESELFK	11	0	1301.63	no	no	0.00048849	157.95	6	0						2							NaN	NaN													4789700
>jgi|Lotgi1|154020|fgenesh2_pg.C_sca_5000060		EVQNNFGEPIINQVFTR	17	0	2004.01	yes	yes	8.1066e-139	447	4.48	1.5		2	4	6	2	5	2						4.48	1.5		2	4	6	2	5	2						119290000
>jgi|Lotgi1|239339|estExt_fgenesh2_pg.C_sca_2240004	616	EVTIMSGANPR	11	0	1173.58	yes	yes	3.5238e-08	224.52	4.32	1.87	1	2	5	3	1	5	1	1					4.32	1.87	1	2	5	3	1	5	1	1					37463000
>jgi|Lotgi1|109908|e_gw1.11.685.1		EWLFIVMK	8	0	1064.57	yes	yes	0.0091328	119.21	7	0							2						7	0							2						3695800
>jgi|Lotgi1|140786|e_gw1.151.5.1		EWNFAMSR	8	0	1039.45	yes	yes	0.0074644	165.9	3.75	1.48		1	1	1		1							3.75	1.48		1	1	1		1							5556200
>jgi|Lotgi1|83160|gw1.21.261.1	639	EWPQPAHMAITGPIIR	16	0	1815.95	yes	yes	6.7106e-05	142.57	3.3	1.19	1	1	4	2	2								3.3	1.19	1	1	4	2	2								29942000
>jgi|Lotgi1|234405|estExt_fgenesh2_pg.C_sca_500078		EWSPFYVICNDQR	13	0	1712.76	yes	yes	2.5999e-21	263.81	7	0							4						7	0							4						29216000
>jgi|Lotgi1|140786|e_gw1.151.5.1		EYIPHLVAR	9	0	1096.6	yes	yes	0.001602	171.38	4.07	1.69	1		7	2	1	2	2						4.07	1.69	1		7	2	1	2	2						43791000
>jgi|Lotgi1|154020|fgenesh2_pg.C_sca_5000060		EYISNDEDEK	10	0	1240.51	yes	yes	0.0017728	145.92	3	0			2										3	0			2										4018100
>jgi|Lotgi1|154020|fgenesh2_pg.C_sca_5000060	100	EYISNDEDEKMKPYFEIEASENEMPTPR	28	2	3390.49	yes	yes	1.5937e-133	394.99	3.71	1.03			4	2		1							3.71	1.03			4	2		1							21964000
>jgi|Lotgi1|153235|fgenesh2_pg.C_sca_3000138		EYIVQTEDDRR	11	1	1422.67	yes	yes	0.00041348	152.81	3.5	0.5			1	1									3.5	0.5			1	1									3133900
>jgi|Lotgi1|238156|estExt_fgenesh2_pg.C_sca_1330006		EYSLAVALNYK	11	0	1269.66	yes	yes	0.0039074	123.88	7	0							1						7	0							1						270350
>jgi|Lotgi1|171918|fgenesh2_pg.C_sca_122000036		EYVYEDGCQTCTCK	14	0	1811.68	yes	yes	1.8941e-43	313.62	6.61	1.5		1		2	2	7	12	4	3				6.61	1.5		1		2	2	7	12	4	3				150410000
>jgi|Lotgi1|236689|estExt_fgenesh2_pg.C_sca_850101		EYYNQPPEPAVQQR	14	0	1717.81	yes	yes	1.8941e-43	313.62	6.89	2		2				4	6	2	5				6.89	2		2				4	6	2	5				185420000
>jgi|Lotgi1|162872|fgenesh2_pg.C_sca_36000100	164	FAAATRPADFNMGIDIR	17	1	1864.93	yes	yes	3.299e-18	204.37	3.8	1.89	2	1	1	1	4		1						3.8	1.89	2	1	1	1	4		1						19058000
>jgi|Lotgi1|223760|estExt_Genewise1Plus.C_sca_1010024;>jgi|Lotgi1|198520|estExt_Genewise1.C_sca_1010029		FADENFQLK	9	0	1110.53	yes	no	4.3237e-07	249.53	9	0									3				9	0									3				5148600
>jgi|Lotgi1|231869|estExt_fgenesh2_pg.C_sca_230185		FADPASCSLFFDCSK	15	0	1750.73	yes	yes	2.9531e-27	267.15	4.04	1.9	5	5	9	8	7	5	5	1					4.04	1.9	5	5	9	8	7	5	5	1					364300000
>jgi|Lotgi1|158607|fgenesh2_pg.C_sca_17000258		FAGQEVPGAPFPVK	14	0	1442.76	yes	yes	0.004718	103.75	8	0								1					8	0								1					123150
>jgi|Lotgi1|238526|estExt_fgenesh2_pg.C_sca_1490037		FAGVEFGPELVLK	13	0	1404.77	yes	yes	1.9549e-08	205.57	4.76	3.27	6	6	5	5	2	2	2	2	3	2		2	4.76	3.27	6	6	5	5	2	2	2	2	3	2		2	216890000
>jgi|Lotgi1|239574|estExt_fgenesh2_pg.C_sca_3420002		FANAPLGR	8	0	844.456	yes	yes	4.3541e-06	260.01	5.7	3.18	4	3	3	3	4	2	3	2	4	3	2		5.7	3.18	4	3	3	3	4	2	3	2	4	3	2		407530000
>jgi|Lotgi1|237510|estExt_fgenesh2_pg.C_sca_1090023	549	FANMDFGSQLMIK	13	0	1500.71	yes	yes	3.9501e-27	278.54	4.07	2.86	11	7	3	6	2		6	2	5				4.07	2.86	11	7	3	6	2		6	2	5				129640000
>jgi|Lotgi1|203487|estExt_fgenesh2_kg.C_sca_140018		FATYIGATPIAGR	13	0	1336.71	yes	yes	2.0464e-07	190.56	6.25	0.433						3	1						6.25	0.433						3	1						8300800
>jgi|Lotgi1|231395|estExt_fgenesh2_pg.C_sca_190155		FCAAGLVFSPTVCGCDWPDPSLVTPSQVTQR	31	0	3451.6	yes	yes	0.0012672	94.542	6	0						1							6	0						1							24932000
>jgi|Lotgi1|109908|e_gw1.11.685.1		FCDLDQNPQDR	11	0	1406.59	yes	yes	1.8679e-21	290.32	7.36	0.481							7	4					7.36	0.481							7	4					151550000
>jgi|Lotgi1|109908|e_gw1.11.685.1		FCDLDQNPQDRR	12	1	1562.69	yes	yes	2.1532e-11	233.02	7.33	0.471							4	2					7.33	0.471							4	2					90357000
>jgi|Lotgi1|163448|fgenesh2_pg.C_sca_40000002		FCPGTDVCCFSK	12	0	1476.58	yes	yes	8.9986e-05	156.12	4.08	1.32		2	2	3	3	2							4.08	1.32		2	2	3	3	2							106150000
>jgi|Lotgi1|239574|estExt_fgenesh2_pg.C_sca_3420002	627	FDGIMDDVK	9	0	1038.47	yes	yes	0.0012198	152.59	5.15	2.25		2	6	6		4	4		4				5.15	2.25		2	6	6		4	4		4				181720000
>jgi|Lotgi1|190352|estExt_Genewise1.C_sca_330286		FDHLYFNIAEYDKPLK	16	1	2012	yes	yes	0.0011661	138.87	4	0				1									4	0				1									617980
>jgi|Lotgi1|233199|estExt_fgenesh2_pg.C_sca_350161		FDLAALQK	8	0	904.502	yes	yes	0.00039195	231.34	6.1	2.93	2	3	1	4	2	3	5	4	2	2	1	1	6.1	2.93	2	3	1	4	2	3	5	4	2	2	1	1	2901000000
>jgi|Lotgi1|216416|estExt_Genewise1Plus.C_sca_330065		FDLTEIPAAPR	11	0	1228.65	yes	yes	0.0096392	110.14	4	0				1									4	0				1									588430
>jgi|Lotgi1|227996|estExt_fgenesh2_pg.C_sca_10362		FDTFDRFDR	9	1	1217.55	yes	yes	0.00043619	213.71	11.3	0.471											4	2	11.3	0.471											4	2	56005000
>jgi|Lotgi1|229175|estExt_fgenesh2_pg.C_sca_50437		FDVNCNFNGAEK	12	0	1413.6	yes	yes	3.9885e-24	282.99	4.75	0.433				1	3								4.75	0.433				1	3								5751000
>jgi|Lotgi1|233408|estExt_fgenesh2_pg.C_sca_390087		FEGVTIIQLNDLSDCK	16	0	1850.91	yes	yes	9.9578e-27	258.87	8	2.86		2							6	3			8	2.86		2							6	3			11546000
>jgi|Lotgi1|235988|estExt_fgenesh2_pg.C_sca_730030		FELAVDNR	8	0	962.482	yes	yes	0.00027991	235.46	4.25	0.433				3	1								4.25	0.433				3	1								11354000
>jgi|Lotgi1|193211|estExt_Genewise1.C_sca_510020		FELSQYGIDTTK	12	0	1400.68	yes	yes	4.6732e-06	190.56	6.25	0.433						3	1						6.25	0.433						3	1						8989600
>jgi|Lotgi1|233779|estExt_fgenesh2_pg.C_sca_430124		FENYLGSKPWFAGDK	15	1	1757.84	yes	yes	7.3368e-06	167.14	9	0									1				9	0									1				763160
>jgi|Lotgi1|174003|fgenesh2_pg.C_sca_179000009		FEVFSQNLTFSQYSK	15	0	1823.87	yes	yes	7.5747e-23	258.33	4.17	0.957			6	4	7	1							4.17	0.957			6	4	7	1							27278000
>jgi|Lotgi1|229818|estExt_fgenesh2_pg.C_sca_90208		FEVNTEITPGYVLYGK	16	0	1828.92	yes	yes	0.0062287	106.13	4	0				1									4	0				1									1660300
>jgi|Lotgi1|143247|e_gw1.195.12.1		FFDPSDCKK	9	1	1142.51	yes	yes	0.00048839	185.37	6.6	1.56				1	1	3	3	1		1			6.6	1.56				1	1	3	3	1		1			297190000
>jgi|Lotgi1|106937|e_gw1.6.157.1		FFPEDVSEELIQEITQR	17	0	2079.02	yes	yes	2.2698e-49	306.71	5.38	1.11				2	3	1	2						5.38	1.11				2	3	1	2						22846000
>jgi|Lotgi1|173200|fgenesh2_pg.C_sca_151000011		FFPRPNQTPSWGQSPNPTPQNAWNFR	26	1	3070.46	yes	yes	8.7494e-66	311.45	7.93	0.884						2		9	3				7.93	0.884						2		9	3				862500000
>jgi|Lotgi1|102397|e_gw1.1.358.1		FFQDVLR	7	0	923.486	yes	yes	0.0067987	192.46	7	0							1						7	0							1						815200
>jgi|Lotgi1|239574|estExt_fgenesh2_pg.C_sca_3420002		FGDGQVPQHWNWK	13	0	1597.74	yes	yes	1.6896e-06	174.1	4	1.41			2			1							4	1.41			2			1							7853900
>jgi|Lotgi1|239574|estExt_fgenesh2_pg.C_sca_3420002		FGDGQVPQHWNWKPTFGGK	19	1	2185.05	yes	yes	4.0044e-160	450.69	4.89	1.97		1	5	4		4	2	1	1				4.89	1.97		1	5	4		4	2	1	1				201040000
>jgi|Lotgi1|186095|estExt_Genewise1.C_sca_140132		FGDQILQIDGK	11	0	1232.64	yes	yes	5.1403e-05	190.05	7	0							1						7	0							1						828710
>jgi|Lotgi1|159314|fgenesh2_pg.C_sca_20000054		FGFAGGVGK	9	0	838.434	yes	yes	0.007039	125.96	7	0							1						7	0							1						4919000
>jgi|Lotgi1|159314|fgenesh2_pg.C_sca_20000054		FGFTGQLGK	9	0	953.497	yes	yes	0.0066094	128.1	7.5	0.5							1	1					7.5	0.5							1	1					9605400
>jgi|Lotgi1|238526|estExt_fgenesh2_pg.C_sca_1490037	568	FGMGQTGATVVTGSGGGGR	19	0	1695.8	yes	yes	3.996e-94	374.86	6.18	3.05	7	5	4	6	4	5	8	8	12	6	1	1	6.18	3.05	7	5	4	6	4	5	8	8	12	6	1	1	398100000
>jgi|Lotgi1|239125|estExt_fgenesh2_pg.C_sca_1950011		FGPCVITKDSCLSDVDCPPGR	21	1	2379.07	yes	yes	1.5646e-37	266.92	3	0			3										3	0			3										4289400
>jgi|Lotgi1|193211|estExt_Genewise1.C_sca_510020		FGQDLYHDLVAPFYK	15	0	1811.89	yes	yes	5.1559e-15	213.82	7	0							2						7	0							2						2533700
>jgi|Lotgi1|169925|fgenesh2_pg.C_sca_91000003		FGQGGTGSFLTVLCR	15	0	1598.79	yes	yes	1.0626e-11	201.02	9	0									3				9	0									3				5142400
>jgi|Lotgi1|201804|estExt_Genewise1.C_sca_1950010		FGSCPVPPSSFLLR	14	0	1562.79	yes	yes	6.1977e-10	155.15	3.5	0.5			1	1									3.5	0.5			1	1									2875500
>jgi|Lotgi1|158905|fgenesh2_pg.C_sca_18000255		FGTDPDNWPTDAK	13	0	1462.64	yes	yes	0	368.02	6.17	2.66	1	3		2	3	4	3	2	3	3			6.17	2.66	1	3		2	3	4	3	2	3	3			422250000
>jgi|Lotgi1|158905|fgenesh2_pg.C_sca_18000255		FGTDPDNWPTDAKDTIADIK	20	1	2219.04	yes	yes	5.0663e-111	383.6	6.29	0.452						5	2						6.29	0.452						5	2						50375000
>jgi|Lotgi1|228264|estExt_fgenesh2_pg.C_sca_20144		FGVVLYSSTIAGK	13	0	1340.73	yes	yes	0.00084169	123.8	4	0				2									4	0				2									3465400
>jgi|Lotgi1|231869|estExt_fgenesh2_pg.C_sca_230185		FHETLASGGCGTR	13	0	1391.63	yes	yes	8.4043e-48	331.45	4.15	1.96	3	2	6	5	5	2	2	2					4.15	1.96	3	2	6	5	5	2	2	2					136540000
>jgi|Lotgi1|124009|e_gw1.45.290.1		FHHDAISPLINDLK	14	0	1618.85	yes	yes	4.981e-06	155.15	6	0						2							6	0						2							1789200
>jgi|Lotgi1|236952|estExt_fgenesh2_pg.C_sca_900076;>jgi|Lotgi1|176774|fgenesh2_pg.C_sca_3794000001;>jgi|Lotgi1|173550|fgenesh2_pg.C_sca_164000001		FIDEESGIDHYK	12	0	1451.66	no	no	4.0296e-05	165.11	2	0.816	1	1	1										NaN	NaN													5454000
>jgi|Lotgi1|162872|fgenesh2_pg.C_sca_36000100		FIFSVADIK	9	0	1038.58	yes	yes	0.0046317	139.19	2	0		1											2	0		1											179960
>jgi|Lotgi1|162872|fgenesh2_pg.C_sca_36000100		FIFSVADIKK	10	1	1166.67	yes	yes	0.00037605	174.85	2.5	0.5		1	1										2.5	0.5		1	1										7042500
>jgi|Lotgi1|228640|estExt_fgenesh2_pg.C_sca_30301		FIPEECICVCNYR	13	0	1758.75	yes	yes	1.6896e-06	174.1	9	0									1				9	0									1				1175400
>jgi|Lotgi1|233461|estExt_fgenesh2_pg.C_sca_400001		FIQSLTNLGR	10	0	1147.63	yes	yes	1.0019e-17	290.13	6.15	3.46	3	5	5	7	3	2	3	4	4	3	3	4	6.15	3.46	3	5	5	7	3	2	3	4	4	3	3	4	1857300000
>jgi|Lotgi1|183052|estExt_Genewise1.C_sca_50416	252;253	FISMQMGGDLGEVYSR	16	0	1788.82	yes	yes	1.6732e-09	191.05	6.5	0.5						1	1						6.5	0.5						1	1						3650000
>jgi|Lotgi1|181139|estExt_Genewise1.C_sca_10571		FIVNLPTFNVR	11	0	1318.74	yes	yes	0.00057568	154.84	9	0									1				9	0									1				544040
>jgi|Lotgi1|132911|e_gw1.81.134.1		FIYGGCGGNDNSFDRPEECYK	21	1	2484.01	yes	yes	3.0825e-11	190.57	1.86	1.12	4	1	1	1									1.86	1.12	4	1	1	1									18777000
>jgi|Lotgi1|132911|e_gw1.81.134.1		FIYGGCGGNDNSFDRPEECYKR	22	2	2640.11	yes	yes	1.9444e-05	151.62	1	0	1												1	0	1												1082000
>jgi|Lotgi1|123902|e_gw1.45.230.1		FIYGGCQGNR	10	0	1170.52	yes	yes	1.0351e-08	228.05	8.55	2.97		1	1						4	2	3		8.55	2.97		1	1						4	2	3		16737000
>jgi|Lotgi1|233199|estExt_fgenesh2_pg.C_sca_350161		FKILEEHNK	9	1	1156.62	yes	yes	0.0012213	193.75	6.33	0.471						2	1						6.33	0.471						2	1						10350000
>jgi|Lotgi1|238082|estExt_fgenesh2_pg.C_sca_1300004		FKQLIPFHPVWPICK	15	1	1909.04	yes	yes	4.0527e-33	291.33	6	0						5							6	0						5							22032000
>jgi|Lotgi1|234885|estExt_fgenesh2_pg.C_sca_560116		FLAANPSLAGTGK	13	0	1245.67	yes	yes	5.5712e-27	288.67	6.72	3.13	6	5	3	4	4	7	12	8	9	6	4	4	6.72	3.13	6	5	3	4	4	7	12	8	9	6	4	4	8869500000
>jgi|Lotgi1|234885|estExt_fgenesh2_pg.C_sca_560116	483	FLAANPSLAGTGKWACAANYYSNVMR	26	1	2832.35	yes	yes	2.8784e-65	305.49	7	0							3						7	0							3						3010500
>jgi|Lotgi1|235497|estExt_fgenesh2_pg.C_sca_650036		FLDDFLSK	8	0	983.496	yes	yes	0.000526	183.43	8.24	2.02	1				1	4		11	12		2	2	8.24	2.02	1				1	4		11	12		2	2	11091000000
>jgi|Lotgi1|235497|estExt_fgenesh2_pg.C_sca_650036		FLDDFLSKQGYR	12	1	1487.74	yes	yes	6.7467e-42	330.52	7.03	2.68	3	2	3	3	3	4	7	19	8	1	2	3	7.03	2.68	3	2	3	3	3	4	7	19	8	1	2	3	2296600000
>jgi|Lotgi1|235497|estExt_fgenesh2_pg.C_sca_650036		FLDDFLSKQGYRGGNR	16	2	1871.93	yes	yes	1.6026e-07	180.54	8	0								5					8	0								5					9367400
>jgi|Lotgi1|230271|estExt_fgenesh2_pg.C_sca_110289	373	FLDDIELLPSDMK	13	0	1534.76	yes	yes	0.0017343	104.52	8	0								3					8	0								3					20347000
>jgi|Lotgi1|174003|fgenesh2_pg.C_sca_179000009	207	FLDKFLQMAK	10	1	1239.67	yes	yes	4.2466e-11	250.34	3.8	0.748			2	2	1								3.8	0.748			2	2	1								2556700
>jgi|Lotgi1|140786|e_gw1.151.5.1		FLETSRDPEQFSK	13	1	1582.76	yes	yes	7.4157e-08	204.64	4.24	2.62	2	3	4	2	1	2			3				4.24	2.62	2	3	4	2	1	2			3				84457000
>jgi|Lotgi1|181237|estExt_Genewise1.C_sca_10721		FLFSPDR	7	0	880.444	yes	yes	0.0082726	172.54	4	0				1									4	0				1									1349700
>jgi|Lotgi1|97333|gw1.2.1014.1		FLPNVEPNDLIDLVK	15	0	1724.93	yes	yes	7.8128e-13	209.99	7	0							3						7	0							3						12367000
>jgi|Lotgi1|186317|estExt_Genewise1.C_sca_150132	259	FLQDTMVDPK	10	0	1192.58	yes	yes	0.00056982	152.81	6	1.69		1				2	4						6	1.69		1				2	4						295070000
>jgi|Lotgi1|239447|estExt_fgenesh2_pg.C_sca_2510014	624	FLSPCYDGCPMTHNCIPIDPR	21	0	2549.1	yes	yes	1.9399e-88	349.76	8.38	2.4		2	3		1	1	10	9	11	7	10	2	8.38	2.4		2	3		1	1	10	9	11	7	10	2	1392900000
>jgi|Lotgi1|159173|fgenesh2_pg.C_sca_19000210;>jgi|Lotgi1|176428|fgenesh2_pg.C_sca_1317000001;>jgi|Lotgi1|159171|fgenesh2_pg.C_sca_19000208	141	FLTDMENACR	10	0	1255.53	yes	no	6.1661e-27	313.33	8.72	3.11		3	3		1	1	1		3	11	12	1	8.72	3.11		3	3		1	1	1		3	11	12	1	1557700000
>jgi|Lotgi1|189089|estExt_Genewise1.C_sca_270169		FLVDDVLSFSDCHLLPR	17	0	2032.01	yes	yes	9.4249e-21	235.13	7	0							3						7	0							3						31355000
>jgi|Lotgi1|98299|gw1.10.595.1		FLWEVYR	7	0	1011.52	yes	yes	0.009202	168.43	5	0					1								5	0					1								848550
>jgi|Lotgi1|205662|estExt_fgenesh2_pm.C_sca_30050	299;300	FMASGPLVAMVWEGLDVVK	19	0	2048.05	yes	yes	1.371e-35	263.72	9	0									1				9	0									1				2633500
>jgi|Lotgi1|222979|estExt_Genewise1Plus.C_sca_880061	330	FMIQGGDFTK	10	0	1142.54	yes	yes	0.00016673	172.47	6.49	3.19	2	3	3	4	2	4	1	2	8	1	5		6.49	3.19	2	3	3	4	2	4	1	2	8	1	5		464740000
>jgi|Lotgi1|235566|estExt_fgenesh2_pg.C_sca_670001	508	FMLYPTYQK	9	0	1189.58	yes	yes	0.0014733	143.85	7	0							3						7	0							3						8521200
>jgi|Lotgi1|160173|fgenesh2_pg.C_sca_23000191	154	FMPVFWDCSGFINCDPTPLGR	21	0	2515.11	yes	yes	6.8062e-146	421.27	3.6	0.49			2	3									3.6	0.49			2	3									68503000
>jgi|Lotgi1|239339|estExt_fgenesh2_pg.C_sca_2240004	617	FMSNNYRPFQDIHGR	15	1	1880.87	yes	yes	8.26e-29	278.13	4.36	1.44		1	4	3	2	3	1						4.36	1.44		1	4	3	2	3	1						105620000
>jgi|Lotgi1|235548|estExt_fgenesh2_pg.C_sca_660065		FNANIER	7	0	862.43	yes	yes	0.0010375	245.03	4.36	2.38	4	3	1	3	2	4	4		1				4.36	2.38	4	3	1	3	2	4	4		1				346340000
>jgi|Lotgi1|172698|fgenesh2_pg.C_sca_140000010		FNDQSNQQFNIQSNQK	16	0	1938.88	yes	yes	1.9854e-70	351.15	2.5	0.5		5	5										2.5	0.5		5	5										49065000
>jgi|Lotgi1|163448|fgenesh2_pg.C_sca_40000002		FNGIYITAITGGCHK	15	0	1650.82	yes	yes	3.396e-48	325.33	5.1	0.539				1	7	2							5.1	0.539				1	7	2							74495000
>jgi|Lotgi1|123129|e_gw1.42.68.1		FNHDLGEFGDVSAR	14	0	1562.71	yes	yes	1.8603e-06	167.14	5	0					1								5	0					1								558650
>jgi|Lotgi1|233461|estExt_fgenesh2_pg.C_sca_400001		FNNPNLGNAK	10	0	1087.54	yes	yes	3.1259e-17	279.15	2.54	1.39	4	3	3	1	2								2.54	1.39	4	3	3	1	2								44233000
>jgi|Lotgi1|228268|estExt_fgenesh2_pg.C_sca_20156		FPAFLPPLR	9	0	1056.61	yes	yes	3.9293e-07	250.62	8.19	3.08	4	9	3	3	2	5	4	5	29	20	23	3	8.19	3.08	4	9	3	3	2	5	4	5	29	20	23	3	6090400000
>jgi|Lotgi1|228268|estExt_fgenesh2_pg.C_sca_20156		FPAFLPPLRNYQQVNR	16	1	1959.05	yes	yes	6.6815e-20	228.21	10	1									3		3		10	1									3		3		6135000
>jgi|Lotgi1|228268|estExt_fgenesh2_pg.C_sca_20156		FPAFLPPLRNYQQVNRLEPFLPPPSGDR	28	2	3264.72	yes	yes	1.0293e-17	188.8	10	0										1			10	0										1			1911300
>jgi|Lotgi1|236770|estExt_fgenesh2_pg.C_sca_870051		FPESEVLAK	9	0	1018.53	yes	yes	0.0046317	139.19	4	0				1									4	0				1									1119300
>jgi|Lotgi1|154020|fgenesh2_pg.C_sca_5000060		FPNLVTPSNNPTVPR	15	0	1651.87	yes	yes	4.9821e-56	330.48	3.65	0.829		1	12	8	5								3.65	0.829		1	12	8	5								79409000
>jgi|Lotgi1|234884|estExt_fgenesh2_pg.C_sca_560115	478	FPNQQQTNFGLNQPTQPMSNNNPQTFNK	28	0	3233.49	yes	yes	9.7972e-105	351.53	3.67	0.667			4	4	1								3.67	0.667			4	4	1								12194000
>jgi|Lotgi1|236691|estExt_fgenesh2_pg.C_sca_850103		FPSNNPYPQQAVQYPPPGQSYAPPR	25	0	2799.34	yes	yes	0	365.84	3.46	1.59	2	9	8	9	4	2			1				3.46	1.59	2	9	8	9	4	2			1				172990000
>jgi|Lotgi1|152799|fgenesh2_pg.C_sca_2000219		FPSTDIIDNDPR	12	0	1388.66	yes	yes	1.3329e-05	181.62	4	0				5									4	0				5									4108300
>jgi|Lotgi1|152799|fgenesh2_pg.C_sca_2000219		FPTIPDFAK	9	0	1034.54	yes	yes	0.00026403	202.54	4.21	1.67	2	1	3	4	4	4	1						4.21	1.67	2	1	3	4	4	4	1						89014000
>jgi|Lotgi1|152799|fgenesh2_pg.C_sca_2000219		FPTIPDFVK	9	0	1062.58	yes	yes	0.00061834	188.29	4.29	1.53	1	1	2	3	3	4							4.29	1.53	1	1	2	3	3	4							109790000
>jgi|Lotgi1|152799|fgenesh2_pg.C_sca_2000219		FPTIPEDIK	9	0	1058.56	yes	yes	0.00030354	199.48	4.27	1.48	1	1	2	4	3	4							4.27	1.48	1	1	2	4	3	4							122200000
>jgi|Lotgi1|138864|e_gw1.130.22.1		FQDLGAAYEVLSDADK	16	0	1740.82	yes	yes	2.3313e-06	170.52	6	0						1							6	0						1							902150
>jgi|Lotgi1|138864|e_gw1.130.22.1		FQDLGAAYEVLSDADKR	17	1	1896.92	yes	yes	3.72e-49	298.4	5.4	1.74		1				3	1						5.4	1.74		1				3	1						15229000
>jgi|Lotgi1|233820|estExt_fgenesh2_pg.C_sca_440059		FQIFALR	7	0	893.512	yes	yes	0.009202	168.43	8	0								1					8	0								1					5118200
>jgi|Lotgi1|174652|fgenesh2_pg.C_sca_207000018		FQLGHQATYAATNK	14	0	1548.77	yes	yes	2.2822e-70	363.76	2.89	1.65	6	2	4	4	1	2							2.89	1.65	6	2	4	4	1	2							119120000
>jgi|Lotgi1|233199|estExt_fgenesh2_pg.C_sca_350161		FQNQFLGGQFAPNVNVYR	18	0	2098.04	yes	yes	0	518.72	6.08	2.61	6	8	7	11	7	15	28	10	9	6	2	2	6.08	2.61	6	8	7	11	7	15	28	10	9	6	2	2	7508100000
>jgi|Lotgi1|239574|estExt_fgenesh2_pg.C_sca_3420002		FQQSSQLCEVDR	12	0	1495.67	yes	yes	5.7002e-36	317.14	4.63	2.52	4	5	7	7	3	5	4	2	2	2			4.63	2.52	4	5	7	7	3	5	4	2	2	2			1029000000
>jgi|Lotgi1|60147|gw1.214.8.1		FQSYYDLNNDPHQLK	15	0	1880.87	yes	yes	6.6577e-12	204.64	6	0						1							6	0						1							1461700
>jgi|Lotgi1|115607|e_gw1.21.53.1		FQVPENIVQADDPNCVVR	18	0	2099.01	yes	yes	1.8147e-27	253.04	3.29	1.28	1	3	4	4	1	1							3.29	1.28	1	3	4	4	1	1							73706000
>jgi|Lotgi1|232714|estExt_fgenesh2_pg.C_sca_310076		FQVTGEICGK	10	0	1137.55	yes	yes	0.0006787	172.47	3.17	0.687		1	3	2									3.17	0.687		1	3	2									64537000
>jgi|Lotgi1|235609|estExt_fgenesh2_pg.C_sca_670059		FRPLYSR	7	1	937.513	yes	yes	0.0093896	239.28	6	0						1							6	0						1							2504400
>jgi|Lotgi1|233199|estExt_fgenesh2_pg.C_sca_350161		FRSDVVQK	8	1	977.529	yes	yes	0.0049933	216.9	6.5	0.5						1	1						6.5	0.5						1	1						2063000
>jgi|Lotgi1|172698|fgenesh2_pg.C_sca_140000010		FSDQSNQQFSDQSNQQVNSQSK	22	0	2530.1	yes	yes	0	580.31	3.25	0.829		2	2	4									3.25	0.829		2	2	4									18652000
>jgi|Lotgi1|228700|estExt_fgenesh2_pg.C_sca_40028		FSGVYSEEECR	11	0	1361.56	yes	yes	6.9897e-10	238.4	8	3.46		1								3			8	3.46		1								3			28339000
>jgi|Lotgi1|228700|estExt_fgenesh2_pg.C_sca_40028		FSGVYSEEECRR	12	1	1517.66	yes	yes	5.8202e-07	201.1	8	3.46		1								3			8	3.46		1								3			10144000
>jgi|Lotgi1|229818|estExt_fgenesh2_pg.C_sca_90208		FSILDDSSVK	10	0	1109.56	yes	yes	0.001256	159.11	4	0				4									4	0				4									4869100
>jgi|Lotgi1|115607|e_gw1.21.53.1		FSIQPHGVQLDK	12	0	1367.72	yes	yes	0.0030735	117.67	3	0			1										3	0			1										1137400
>jgi|Lotgi1|115607|e_gw1.21.53.1		FSIQPHGVQLDKDNEEFFYEDGQR	24	1	2897.33	yes	yes	2.9309e-207	480.78	3	0.535		1	5	1									3	0.535		1	5	1									32596000
>jgi|Lotgi1|124263|e_gw1.46.75.1		FSLFNFHSVLVNGK	14	0	1607.85	yes	yes	2.4198e-08	179.6	4	0				1									4	0				1									332030
>jgi|Lotgi1|233199|estExt_fgenesh2_pg.C_sca_350161		FSLGENCSIQQTCR	14	0	1698.75	yes	yes	8.7984e-125	462.67	6.06	2.71	7	8	7	10	8	15	24	12	10	3	3	3	6.06	2.71	7	8	7	10	8	15	24	12	10	3	3	3	9812400000
>jgi|Lotgi1|228264|estExt_fgenesh2_pg.C_sca_20144		FSNIEFGSK	9	0	1027.5	yes	yes	0.0008703	182.57	4	0				3									4	0				3									5245600
>jgi|Lotgi1|131935|e_gw1.77.174.1		FSQILAPIFEEASNK	15	0	1692.87	yes	yes	1.5736e-22	254.96	5.91	2.02		1			4	4			1	1			5.91	2.02		1			4	4			1	1			28330000
>jgi|Lotgi1|174203|fgenesh2_pg.C_sca_186000003		FSQINSYSSQPTNYPTK	17	0	1960.92	yes	yes	1.3475e-41	285.55	3.08	1.26	2	2	2	5	1								3.08	1.26	2	2	2	5	1								18105000
>jgi|Lotgi1|230171|estExt_fgenesh2_pg.C_sca_110109		FSSDASTAAAGFK	13	0	1258.58	yes	yes	8.6788e-05	144.65	1	0	2												1	0	2												680410
>jgi|Lotgi1|217342|estExt_Genewise1Plus.C_sca_390115		FSSINLENTEENR	13	0	1551.72	yes	yes	5.9443e-14	243.01	6	0						1							6	0						1							3520000
>jgi|Lotgi1|217342|estExt_Genewise1Plus.C_sca_390115		FSSINLENTEENRR	14	1	1707.82	yes	yes	7.3005e-05	123.8	6	0						2							6	0						2							2095500
>jgi|Lotgi1|122269|e_gw1.40.42.1		FSTVLDWVR	9	0	1121.59	yes	yes	0.0018595	168.72	5	0					1								5	0					1								731210
>jgi|Lotgi1|224800|estExt_Genewise1Plus.C_sca_1240051	332	FSYLNLIPEMLK	12	0	1466.78	yes	yes	5.0539e-06	181.62	6	4		1								1			6	4		1								1			2858200
>jgi|Lotgi1|173550|fgenesh2_pg.C_sca_164000001		FTAEFITSSNPR	12	0	1368.67	yes	yes	2.0017e-05	141.93	1	0	1												1	0	1												169280
>jgi|Lotgi1|82990|gw1.97.130.1	635	FTEMQADSPYR	11	0	1343.58	yes	yes	7.0332e-06	194.67	4.33	0.471				2	1								4.33	0.471				2	1								1469400
>jgi|Lotgi1|231475|estExt_fgenesh2_pg.C_sca_200019		FTGLEQTGYLDAATVTK	17	0	1813.91	yes	yes	2.0578e-08	183.58	5	0					3								5	0					3								2830800
>jgi|Lotgi1|209261|estExt_Genewise1Plus.C_sca_30137;>jgi|Lotgi1|176883|fgenesh2_pg.C_sca_5632000001		FTLYIDEVGNKPICIK	16	1	1909	yes	no	2.1883e-31	275.97	4.1	1.37		2	1	3	2	2							4.1	1.37		2	1	3	2	2							33765000
>jgi|Lotgi1|159264|fgenesh2_pg.C_sca_20000004	142	FTQDMSSHPFATFR	14	0	1670.75	yes	yes	8.0881e-07	165.7	4.33	0.471				2	1								4.33	0.471				2	1								2240400
>jgi|Lotgi1|113221|e_gw1.16.216.1		FTSLISCR	8	0	982.491	yes	yes	0.0060545	186.87	11	0											1		11	0											1		1746600
>jgi|Lotgi1|156525|fgenesh2_pg.C_sca_11000211		FTSNLIQSAGK	11	0	1164.61	yes	yes	3.1797e-07	216.87	1.57	0.728	4	2	1										1.57	0.728	4	2	1										6090900
>jgi|Lotgi1|236952|estExt_fgenesh2_pg.C_sca_900076		FTTEFVTSSNPR	12	0	1384.66	yes	yes	8.4838e-12	241.58	1.5	0.5	1	1											1.5	0.5	1	1											1989000
>jgi|Lotgi1|206060|estExt_fgenesh2_pm.C_sca_120032		FVDTTPYGVK	10	0	1125.57	yes	yes	0.0017728	145.92	7	0							2						7	0							2						2642600
>jgi|Lotgi1|122269|e_gw1.40.42.1		FVEDLTGDIR	10	0	1163.58	yes	yes	0.00013371	191.05	5	0					2								5	0					2								2535800
>jgi|Lotgi1|151231|fgenesh2_kg.C_sca_95000009		FVFVKPPSLDILK	13	1	1501.89	yes	yes	2.4763e-06	177.76	8	0								2					8	0								2					1869100
>jgi|Lotgi1|238082|estExt_fgenesh2_pg.C_sca_1300004		FVGHLENTGIQPAFK	15	0	1656.86	yes	yes	5.2817e-147	477.77	6.01	2.57	5	8	2	5	7	28	10	9	5	4	2	2	6.01	2.57	5	8	2	5	7	28	10	9	5	4	2	2	7099300000
>jgi|Lotgi1|238082|estExt_fgenesh2_pg.C_sca_1300004		FVGHLENTGIQPAFKR	16	1	1812.96	yes	yes	2.5568e-104	402.57	5.6	1.28		1			1	7	1						5.6	1.28		1			1	7	1						129640000
>jgi|Lotgi1|97333|gw1.2.1014.1		FVIDASGRPMFR	12	1	1394.71	yes	yes	0.0029819	120.68	7	0							2						7	0							2						3069400
>jgi|Lotgi1|174652|fgenesh2_pg.C_sca_207000018		FVLEPTIDLTLPDVK	15	0	1698.94	yes	yes	2.3802e-27	269.33	3.12	1.56	6	2	6	4	5	1							3.12	1.56	6	2	6	4	5	1							168250000
>jgi|Lotgi1|235549|estExt_fgenesh2_pg.C_sca_660066		FVNSDTLSFQCNIR	14	0	1699.8	yes	yes	1.4993e-36	305.68	5.79	2.06		3	1	2	3	4	8		3				5.79	2.06		3	1	2	3	4	8		3				108730000
>jgi|Lotgi1|232022|estExt_fgenesh2_pg.C_sca_250045		FVQCFFR	7	0	1002.47	yes	yes	0.0082726	172.54	4	0				1									4	0				1									465360
>jgi|Lotgi1|140786|e_gw1.151.5.1		FVRDPCSSETSTSISK	16	1	1799.84	yes	yes	0.0031318	126.63	3	0			1										3	0			1										333700
>jgi|Lotgi1|233408|estExt_fgenesh2_pg.C_sca_390087	455	FVVFLMSAPNIAGILK	16	0	1718.98	yes	yes	2.3033e-44	295.91	9.38	0.484									5	3			9.38	0.484									5	3			36136000
>jgi|Lotgi1|238970|estExt_fgenesh2_pg.C_sca_1800027		FVYWYEFDFK	10	0	1442.65	yes	yes	0.0010592	163.72	7.6	3.47		2	1						1	6			7.6	3.47		2	1						1	6			373760000
>jgi|Lotgi1|239574|estExt_fgenesh2_pg.C_sca_3420002		FWIENVGVTSK	11	0	1278.66	yes	yes	0.0004357	159.83	5.3	2.49	1	3	4	4	2	4	3	2	3	1			5.3	2.49	1	3	4	4	2	4	3	2	3	1			590440000
>jgi|Lotgi1|110884|e_gw1.12.381.1		FYDRDNPSASGDWEDLSTLR	20	1	2343.04	yes	yes	1.6165e-85	351.69	3.8	0.4			1	4									3.8	0.4			1	4									14268000
>jgi|Lotgi1|110884|e_gw1.12.381.1		FYDRDNPSASGDWEDLSTLRK	21	2	2471.14	yes	yes	4.1438e-30	247.55	4	0				2									4	0				2									3158800
>jgi|Lotgi1|162861|fgenesh2_pg.C_sca_36000089		FYHSFEYILR	10	0	1373.68	yes	yes	3.4699e-11	250.34	3	0			1										3	0			1										1898100
>jgi|Lotgi1|156599|fgenesh2_pg.C_sca_11000285		FYIGPQK	7	0	851.454	yes	yes	0.0067987	192.46	5	0					2								5	0					2								4661000
>jgi|Lotgi1|174652|fgenesh2_pg.C_sca_207000018		FYSAPTVDSQQQDTGSTPK	19	0	2055.94	yes	yes	1.6305e-82	352.85	3.6	1.39	2	3	3	6	5	1							3.6	1.39	2	3	3	6	5	1							58494000
>jgi|Lotgi1|222542|estExt_Genewise1Plus.C_sca_820192		GAAQNIIPSSTGAAK	15	0	1384.73	yes	yes	7.0193e-09	188.59	7	0							2						7	0							2						5267700
>jgi|Lotgi1|234488|estExt_fgenesh2_pg.C_sca_520002		GAFCTCDFIR	10	0	1245.53	yes	yes	8.2794e-09	231.37	7.33	2.15		1			2	2	2	2	4	2			7.33	2.15		1			2	2	2	2	4	2			286920000
>jgi|Lotgi1|239174|estExt_fgenesh2_pg.C_sca_2010016	604	GAGAAGGGAAGPGM	14	0	1000.44	yes	yes	1.1364e-09	192.32	9.15	3.57		1	2								9	1	9.15	3.57		1	2								9	1	828040000
>jgi|Lotgi1|174652|fgenesh2_pg.C_sca_207000018		GAGYGPEIIPK	11	0	1100.59	yes	yes	0.0017297	152.81	4.4	1.85	1			1	1	2							4.4	1.85	1			1	1	2							4234700
>jgi|Lotgi1|174652|fgenesh2_pg.C_sca_207000018		GAGYGPEIIPKPTTPPPVK	19	1	1918.06	yes	yes	2.7503e-16	213.32	4.06	1.6	1	2	3	3	4	2	1						4.06	1.6	1	2	3	3	4	2	1						17841000
>jgi|Lotgi1|235497|estExt_fgenesh2_pg.C_sca_650036		GAIIIAGVAYCCPQGYK	17	0	1839.9	yes	yes	2.4482e-211	306.95	7.33	2.61	3	1	3	2	5	6	4	26	8		3	5	7.33	2.61	3	1	3	2	5	6	4	26	8		3	5	835650000
>jgi|Lotgi1|235497|estExt_fgenesh2_pg.C_sca_650036	498	GAIIIAGVAYCCPQGYKPMIR	21	1	2337.18	yes	yes	0	390.55	7.3	2.35	6	7	12	12	17	25	24	111	31	8	11	11	7.3	2.35	6	7	12	12	17	25	24	111	31	8	11	11	11458000000
>jgi|Lotgi1|235497|estExt_fgenesh2_pg.C_sca_650036	498	GAIIIAGVAYCCPQGYKPMIRR	22	2	2493.28	yes	yes	0.0049886	100.35	8	0								1					8	0								1					2939300
>jgi|Lotgi1|176496|fgenesh2_pg.C_sca_1638000001		GAITQENILPSIDGTLK	17	0	1768.96	yes	yes	4.7074e-27	256.53	3.14	0.35			6	1									3.14	0.35			6	1									11562000
>jgi|Lotgi1|114599|e_gw1.19.215.1	25	GALGDMPSSGGDVFIHAK	18	0	1757.84	yes	yes	3.0162e-09	183.58	7	0							1						7	0							1						2159900
>jgi|Lotgi1|133595|e_gw1.85.51.1		GALVGVQSYHSNHHEDR	17	0	1904.89	yes	yes	1.3071e-20	231.49	8	2.71		2							8	2			8	2.71		2							8	2			31083000
>jgi|Lotgi1|236691|estExt_fgenesh2_pg.C_sca_850103		GAPVQTVYVQQPAVYPTNPK	20	0	2156.13	yes	yes	1.9087e-124	403.31	2.88	1.08	4	9	9	11	1								2.88	1.08	4	9	9	11	1								699770000
>jgi|Lotgi1|238831|estExt_fgenesh2_pg.C_sca_1730025		GARPAAAAKPAAK	13	2	1178.69	yes	yes	2.8527e-05	163.34	2	0		1											2	0		1											374860
>jgi|Lotgi1|233199|estExt_fgenesh2_pg.C_sca_350161		GASLASVYEK	10	0	1023.52	yes	yes	0.0005753	174.85	6.31	3.03	3	5	5	6	4	6	9	6	6	3	3	3	6.31	3.03	3	5	5	6	4	6	9	6	6	3	3	3	8962300000
>jgi|Lotgi1|233199|estExt_fgenesh2_pg.C_sca_350161	430	GASLASVYEKYTGSSLVSEFMSR	23	1	2468.19	yes	yes	4.4067e-81	345.88	7	1.1						2	2		1				7	1.1						2	2		1				56021000
>jgi|Lotgi1|234884|estExt_fgenesh2_pg.C_sca_560115		GASYTVYGAFAVYR	14	0	1523.74	yes	yes	5.1062e-10	195.68	3.43	0.876		2	13	4	4								3.43	0.876		2	13	4	4								17644000
>jgi|Lotgi1|233461|estExt_fgenesh2_pg.C_sca_400001		GCHAVCSPVSGSTCLSSK	18	0	1892.82	yes	yes	1.5217e-16	222.79	5.72	3.41	4	5	6	7	5	2	3	3	3	2	4	3	5.72	3.41	4	5	6	7	5	2	3	3	3	2	4	3	863210000
>jgi|Lotgi1|233461|estExt_fgenesh2_pg.C_sca_400001		GCHAVCSPVSGSTCLSSKLLR	21	1	2275.09	yes	yes	4.0862e-05	143.02	3	0			1										3	0			1										1054800
>jgi|Lotgi1|236304|estExt_fgenesh2_pg.C_sca_790048		GDAADITFEK	10	0	1065.5	yes	yes	0.0038885	181.25	9	0									2				9	0									2				3743700
>jgi|Lotgi1|163637|fgenesh2_pg.C_sca_40000191	174;175	GDAADMIDTVQDAQEDAVDNMADMIDTIQDAR	32	0	3452.47	yes	no	0	486.85	4.33	1.11		1	3	17	5	3		1					4.33	1.11		1	3	17	5	3		1					149140000
>jgi|Lotgi1|235621|estExt_fgenesh2_pg.C_sca_670079		GDALEALAEGYTK	13	0	1336.65	yes	yes	4.5427e-07	184.88	6.15	2.74	5	12	7	6	7	33	11	12	10	6	6	2	6.15	2.74	5	12	7	6	7	33	11	12	10	6	6	2	8882100000
>jgi|Lotgi1|235621|estExt_fgenesh2_pg.C_sca_670079	515	GDALEALAEGYTKTAEMLQEFLK	23	1	2527.25	yes	yes	1.5432e-58	305.76	6	0						3							6	0						3							9188500
>jgi|Lotgi1|165393|fgenesh2_pg.C_sca_51000073		GDDLNIAVHGLQDFNK	16	0	1754.86	yes	yes	3.1529e-07	176.08	1	0	1												1	0	1												3469600
>jgi|Lotgi1|228264|estExt_fgenesh2_pg.C_sca_20144	345	GDFINPYCEMR	11	0	1400.59	yes	yes	0.00028089	148.96	4	0				1									4	0				1									1930700
>jgi|Lotgi1|230842|estExt_fgenesh2_pg.C_sca_150359		GDFNYLEFTR	10	0	1260.58	yes	yes	5.3635e-09	236.04	9	0									3				9	0									3				2072900
>jgi|Lotgi1|152799|fgenesh2_pg.C_sca_2000219		GDISGTSVIPDFVK	14	0	1433.74	yes	yes	1.4856e-88	245.21	3.45	1.23	1	2	1	5	2								3.45	1.23	1	2	1	5	2								66048000
>jgi|Lotgi1|199626|estExt_Genewise1.C_sca_1220083		GDLGIEIPAEK	11	0	1140.6	yes	yes	0.0052419	120.68	5	0					1								5	0					1								549330
>jgi|Lotgi1|236812|estExt_fgenesh2_pg.C_sca_870115		GDPAVSTPQNVR	12	0	1239.62	yes	yes	0.00029481	141.93	3	0			2										3	0			2										2985300
>jgi|Lotgi1|238358|estExt_fgenesh2_pg.C_sca_1420009		GDRLDLDNDDDLEDEIK	17	1	1988.88	yes	yes	0.00066745	141.85	4	0				1									4	0				1									1084800
>jgi|Lotgi1|238358|estExt_fgenesh2_pg.C_sca_1420009		GDRLDLDNDDDLEDEIKEIDDK	22	2	2589.16	yes	yes	1.2209e-130	411.84	4.6	3.07	3	3	4	2	2		2		1	3			4.6	3.07	3	3	4	2	2		2		1	3			57202000
>jgi|Lotgi1|144968|e_gw1.276.10.1		GDSYIVLSIK	10	0	1093.6	yes	yes	0.0094136	114.84	4	0				1									4	0				1									998450
>jgi|Lotgi1|123440|e_gw1.44.99.1		GDVLQPVESWIPR	13	0	1494.78	yes	yes	6.2224e-05	149.31	8	0								1					8	0								1					1331600
>jgi|Lotgi1|188534|estExt_Genewise1.C_sca_240373	262	GDYGIQQGLMYSFPVQIGTDK	21	0	2316.11	yes	yes	8.3003e-21	225.96	7	0							1						7	0							1						1768100
>jgi|Lotgi1|205662|estExt_fgenesh2_pm.C_sca_30050	301	GDYSIDMGR	9	0	1012.43	yes	yes	0.00095444	152.59	7	3.56		1							1	1			7	3.56		1							1	1			1275300
>jgi|Lotgi1|239386|estExt_fgenesh2_pg.C_sca_2330010;>jgi|Lotgi1|175025|fgenesh2_pg.C_sca_233000011		GEADTFYVEQQHVGR	15	0	1734.8	yes	no	6.1555e-05	150.68	9	0									1				9	0									1				845060
>jgi|Lotgi1|201804|estExt_Genewise1.C_sca_1950010;>jgi|Lotgi1|239761|estExt_fgenesh2_pg.C_sca_30360001		GEAPLTLDR	9	0	970.508	yes	no	9.7793e-06	238.48	3.25	1.48	1		1	1	1								3.25	1.48	1		1	1	1								17636000
>jgi|Lotgi1|174003|fgenesh2_pg.C_sca_179000009		GECLTPSTDPVYINLR	16	0	1833.89	yes	yes	5.7502e-248	374.9	4.64	2.28	6	2	6	8	6	5	6	3	2				4.64	2.28	6	2	6	8	6	5	6	3	2				826820000
>jgi|Lotgi1|159694|fgenesh2_pg.C_sca_21000164		GEEGALCAPR	10	0	1058.48	yes	yes	3.3985e-05	202.21	1	0	1												1	0	1												394590
>jgi|Lotgi1|67491|gw1.79.102.1		GEFSALCPDLYR	12	0	1426.66	yes	yes	3.684e-05	166.93	8	0								1					8	0								1					1190600
>jgi|Lotgi1|110884|e_gw1.12.381.1		GEICEKPVDIEAR	13	1	1514.74	yes	yes	1.8353e-05	161.62	3.4	1.56	2	1	1	4	1	1							3.4	1.56	2	1	1	4	1	1							28956000
>jgi|Lotgi1|221163|estExt_Genewise1Plus.C_sca_690031		GELVTVPDEVDWR	13	0	1513.74	yes	yes	3.4715e-08	201.46	6	0						1							6	0						1							748080
>jgi|Lotgi1|233201|estExt_fgenesh2_pg.C_sca_350164		GENLAYVTGGGIK	13	0	1277.66	yes	yes	2.3205e-05	156.71	4.5	2.5		1					1						4.5	2.5		1					1						897730
>jgi|Lotgi1|234488|estExt_fgenesh2_pg.C_sca_520002	471	GEQCNPLLHPAQAHLNGMPICCQSASDK	28	0	3132.4	yes	yes	8.3376e-219	479.57	9	0									5				9	0									5				29132000
>jgi|Lotgi1|238526|estExt_fgenesh2_pg.C_sca_1490037	569	GEVDDFEMYECIPPFWG	17	0	2089.84	yes	yes	0.0017155	109.22	11	0											1		11	0											1		2096800
>jgi|Lotgi1|162872|fgenesh2_pg.C_sca_36000100		GEVDVDITDDK	11	0	1204.55	yes	yes	0.00040366	161.76	1.33	0.471	2	1											1.33	0.471	2	1											1941800
>jgi|Lotgi1|162872|fgenesh2_pg.C_sca_36000100		GEVDVDITDDKGNR	14	1	1531.71	yes	yes	7.8101e-08	179.6	3	2.07	2	2	1		1		1						3	2.07	2	2	1		1		1						14159000
>jgi|Lotgi1|204047|estExt_fgenesh2_kg.C_sca_340011	287	GFAIDMSTGQK	11	0	1153.54	yes	yes	1.3143e-09	233	5.67	1.33		1				7	1						5.67	1.33		1				7	1						35320000
>jgi|Lotgi1|159314|fgenesh2_pg.C_sca_20000054		GFDQFGFAGQLGK	13	0	1370.66	yes	yes	1.6896e-06	174.1	7.5	0.866							3		1				7.5	0.866							3		1				16955000
>jgi|Lotgi1|115607|e_gw1.21.53.1		GFDVSHLGILGPVIK	15	0	1550.88	yes	yes	5.3974e-34	293.6	4.15	2.19	4	4	6	6	5	3	2	1	2				4.15	2.19	4	4	6	6	5	3	2	1	2				269400000
>jgi|Lotgi1|238560|estExt_fgenesh2_pg.C_sca_1510007		GFDYFFSVR	9	0	1136.53	yes	yes	0.0013649	174.17	3	0			1										3	0			1										1458300
>jgi|Lotgi1|233348|estExt_fgenesh2_pg.C_sca_380029		GFEDYTR	7	0	886.382	yes	yes	0.0087744	157.42	4	0				2									4	0				2									0
>jgi|Lotgi1|154020|fgenesh2_pg.C_sca_5000060	101	GFFDSEEMPYDSELDNNDVVIR	22	0	2590.12	yes	yes	9.0556e-33	257.99	3	0			2										3	0			2										2658700
>jgi|Lotgi1|235988|estExt_fgenesh2_pg.C_sca_730030	522	GFMSTEEQQLK	11	0	1296.6	yes	yes	4.9234e-06	199.61	4.14	0.35				6	1								4.14	0.35				6	1								12422000
>jgi|Lotgi1|183859|estExt_Genewise1.C_sca_70183		GFQDTWFSHPR	11	0	1376.63	yes	yes	0.00068756	150.85	12	0												2	12	0												2	1096800
>jgi|Lotgi1|140773|e_gw1.151.14.1		GGENTTEEKPDTLTDPTIVK	20	1	2144.05	yes	yes	4.1655e-10	189.31	7	0							1						7	0							1						1870600
>jgi|Lotgi1|239173|estExt_fgenesh2_pg.C_sca_2010015	601;602;603	GGGQGGMSSMLPYILMR	17	0	1753.83	yes	yes	2.1332e-05	150.16	4.67	3.77		2								1			4.67	3.77		2								1			8455600
>jgi|Lotgi1|233199|estExt_fgenesh2_pg.C_sca_350161	431	GGICSACTTPPNMPVR	16	0	1716.77	yes	yes	3.6313e-26	252	6.39	2.48	4	5	8	12	12	22	21	16	12	6	6	1	6.39	2.48	4	5	8	12	12	22	21	16	12	6	6	1	6416300000
>jgi|Lotgi1|114561|e_gw1.19.150.1		GGKLLYSTNGYGDGGR	16	1	1613.78	yes	yes	1.0466e-36	284.8	5.29	0.452					5	2							5.29	0.452					5	2							46473000
>jgi|Lotgi1|234405|estExt_fgenesh2_pg.C_sca_500078		GGLAPACVQNGLFPDQGGR	19	0	1912.92	yes	yes	6.7032e-17	216.37	7	0							2						7	0							2						9708500
>jgi|Lotgi1|227783|estExt_fgenesh2_pg.C_sca_10013	342	GGMPPIPNYVR	11	0	1199.61	yes	yes	3.672e-10	236.04	8.72	3.15	1	3	1				2	1	5	12	2	5	8.72	3.15	1	3	1				2	1	5	12	2	5	648310000
>jgi|Lotgi1|178880|fgenesh2_pm.C_sca_44000018		GGNMQFEDVK	10	0	1123.5	yes	yes	0.0029418	118.26	8.5	0.5								2	2				8.5	0.5								2	2				9945200
>jgi|Lotgi1|165388|fgenesh2_pg.C_sca_51000068		GGSTIQPTDTDFTTTGNLK	19	0	1952.93	yes	yes	1.257e-12	197.2	1	0	2												1	0	2												1532200
>jgi|Lotgi1|236183|estExt_fgenesh2_pg.C_sca_760074		GGTCFDIR	8	0	924.412	yes	yes	0.00065119	205.41	6.5	3.91		1	2						1		2		6.5	3.91		1	2						1		2		745980000
>jgi|Lotgi1|236952|estExt_fgenesh2_pg.C_sca_900076		GGVAEYPIDGVDVVASR	17	0	1702.85	yes	yes	0.0074207	104.17	1	0	1												1	0	1												399830
>jgi|Lotgi1|114561|e_gw1.19.150.1	23	GGVSAYNAGVGNVQTIAGMDAGTTNDDYSNDVIAR	35	0	3472.58	yes	yes	0	563.28	5.2	2.15	4	5	5	8	27	13	4		7	3			5.2	2.15	4	5	5	8	27	13	4		7	3			1348600000
>jgi|Lotgi1|203811|estExt_fgenesh2_kg.C_sca_240005;>jgi|Lotgi1|202874|estExt_Genewise1.C_sca_21760001		GGYNVGDVTSAPHGK	15	0	1457.69	yes	no	1.2801e-22	256.18	4.2	0.4				4	1								4.2	0.4				4	1								14863000
>jgi|Lotgi1|234387|estExt_fgenesh2_pg.C_sca_500042	465;466	GIAQMNGQGVPGMPVLYLGVFK	22	0	2275.19	yes	yes	3.2617e-32	244.58	7.6	0.49							2	3					7.6	0.49							2	3					17730000
>jgi|Lotgi1|231953|estExt_fgenesh2_pg.C_sca_240135		GIFGNFLDTSLGGK	14	0	1424.73	yes	yes	8.1574e-11	208.42	6	4		1								1			6	4		1								1			3399600
>jgi|Lotgi1|173138|fgenesh2_pg.C_sca_149000038		GIGYNAYPEDCTK	13	0	1486.64	yes	yes	7.6721e-07	177.76	3.18	1.27	1	3	2	3	2								3.18	1.27	1	3	2	3	2								54605000
>jgi|Lotgi1|183052|estExt_Genewise1.C_sca_50416;>jgi|Lotgi1|194265|estExt_Genewise1.C_sca_580044;>jgi|Lotgi1|183151|estExt_Genewise1.C_sca_50557;>jgi|Lotgi1|183253|estExt_Genewise1.C_sca_50699		GIHGEHTESVGGVYDISNK	19	0	1997.94	yes	no	0.0088041	97.836	6	0						1							6	0						1							1759200
>jgi|Lotgi1|217342|estExt_Genewise1Plus.C_sca_390115		GILAADESTGTIGK	14	0	1331.69	yes	yes	0.00011782	141.73	6	0						1							6	0						1							1532700
>jgi|Lotgi1|217342|estExt_Genewise1Plus.C_sca_390115		GILAADESTGTIGKR	15	1	1487.79	yes	yes	0.0058105	101.6	6	0						1							6	0						1							248980
>jgi|Lotgi1|238526|estExt_fgenesh2_pg.C_sca_1490037		GINTGPTGGTNQINR	15	0	1498.75	yes	yes	3.0849e-56	336.42	3.62	1.62	2	4	4	5	3	2	1						3.62	1.62	2	4	4	5	3	2	1						77331000
>jgi|Lotgi1|109426|e_gw1.10.553.1	19	GIPEGLIHMIGHSLGAHASGFAGK	24	0	2356.21	yes	yes	1.2379e-05	123.41	5	0					1								5	0					1								570040
>jgi|Lotgi1|203020|estExt_fgenesh2_kg.C_sca_20001		GIQTHGGTSQASSEGTTHSVK	21	0	2068.98	yes	yes	0.0012132	112.8	5	0					1								5	0					1								406360
>jgi|Lotgi1|235694|estExt_fgenesh2_pg.C_sca_680068		GITGNFQYNPNDGYSCSYAECR	22	0	2572.04	yes	yes	4.0103e-47	286.33	8.11	3.28		2							1	6			8.11	3.28		2							1	6			245870000
>jgi|Lotgi1|169491|fgenesh2_pg.C_sca_86000024		GIWDPENVGLVHK	13	0	1462.76	yes	yes	1.6896e-06	174.1	7	0							1						7	0							1						381230
>jgi|Lotgi1|236952|estExt_fgenesh2_pg.C_sca_900076		GKLEFLSQHK	10	1	1185.65	yes	yes	0.0073027	139.96	5	0					1								5	0					1								341140
>jgi|Lotgi1|205662|estExt_fgenesh2_pm.C_sca_30050		GKPFFEGLVK	10	1	1120.63	yes	yes	0.0010345	183.57	9.6	0.8									3	1	1		9.6	0.8									3	1	1		10769000
>jgi|Lotgi1|181799|estExt_Genewise1.C_sca_20559		GLAPDIPEDLYHLIK	15	0	1692.91	yes	yes	5.2621e-07	174.68	9	0									3				9	0									3				7620300
>jgi|Lotgi1|231009|estExt_fgenesh2_pg.C_sca_160281	390	GLATLQDMK	9	0	975.506	yes	yes	0.00018323	191.36	8.27	3.6	3	3	6	1				3	5	13	12	5	8.27	3.6	3	3	6	1				3	5	13	12	5	4512200000
>jgi|Lotgi1|231009|estExt_fgenesh2_pg.C_sca_160281	390	GLATLQDMKIAK	12	1	1287.72	yes	yes	2.8739e-06	201.1	8.45	3.58		1	2							3	5		8.45	3.58		1	2							3	5		42518000
>jgi|Lotgi1|172187|fgenesh2_pg.C_sca_128000042		GLDECPASNDATSK	14	0	1463.62	yes	yes	0.0025936	106.01	6.5	1.5					1			1					6.5	1.5					1			1					307690
>jgi|Lotgi1|140786|e_gw1.151.5.1		GLDEDALSTSHPLELEDNR	19	0	2109.98	yes	yes	1.3209e-35	274.41	1.75	0.829	2	1	1										1.75	0.829	2	1	1										10132000
>jgi|Lotgi1|140786|e_gw1.151.5.1		GLDEDALSTSHPLELEDNRIPDVYDPIDYHK	31	1	3565.68	yes	yes	1.0563e-96	345.57	3.36	1.23		3	4	2	1	1							3.36	1.23		3	4	2	1	1							87480000
>jgi|Lotgi1|158607|fgenesh2_pg.C_sca_17000258		GLDGTDIDIDIIDK	14	0	1501.75	yes	yes	3.2234e-06	153.63	8	0								1					8	0								1					146680
>jgi|Lotgi1|159314|fgenesh2_pg.C_sca_20000054		GLDHYGFAGQLGK	13	0	1361.67	yes	no	4.8842e-33	302.49	7.83	0.898							3	1	2				7.83	0.898							3	1	2				47781000
>jgi|Lotgi1|159314|fgenesh2_pg.C_sca_20000054		GLDQLGFTGQLGK	13	0	1332.7	yes	yes	2.2542e-06	172.34	7.67	0.943							2		1				7.67	0.943							2		1				9794200
>jgi|Lotgi1|159314|fgenesh2_pg.C_sca_20000054		GLDQYGFAGQLGK	13	0	1352.67	yes	no	7.7784e-11	225.4	7.9	0.831							4	3	3				7.9	0.831							4	3	3				99864000
>jgi|Lotgi1|159314|fgenesh2_pg.C_sca_20000054		GLDQYGFTGQLGK	13	0	1382.68	yes	no	4.5866e-10	214.44	7.62	1.08					1		5	4	3				7.62	1.08					1		5	4	3				239310000
>jgi|Lotgi1|163448|fgenesh2_pg.C_sca_40000002		GLDSDDHINCQFFE	14	0	1695.68	yes	yes	5.7245e-10	193.85	5	2		1	1	1	5	1				1			5	2		1	1	1	5	1				1			143840000
>jgi|Lotgi1|174003|fgenesh2_pg.C_sca_179000009	208	GLFCVIPNGDTMQYDVLR	18	0	2097	yes	yes	5.6106e-22	238.63	4.13	1.19	1		6	7	6	3							4.13	1.19	1		6	7	6	3							255320000
>jgi|Lotgi1|142206|e_gw1.176.16.1		GLFNVLNSKPVLNK	14	1	1541.89	yes	yes	0.0010385	134.2	7	0							1						7	0							1						294500
>jgi|Lotgi1|203811|estExt_fgenesh2_kg.C_sca_240005;>jgi|Lotgi1|202874|estExt_Genewise1.C_sca_21760001		GLFTADQNLR	10	0	1133.58	yes	no	2.1209e-06	210.66	4.57	0.728				4	2	1							4.57	0.728				4	2	1							13652000
>jgi|Lotgi1|236952|estExt_fgenesh2_pg.C_sca_900076		GLICHIGDTCTK	12	0	1373.64	yes	yes	0.0070545	105.86	1	0	1												1	0	1												222010
>jgi|Lotgi1|163637|fgenesh2_pg.C_sca_40000191	176	GLIDADQEQLVGFLDMQLGANELK	24	0	2616.31	yes	yes	1.731e-138	412.8	4.94	1.99		1	2	7	4		1	2		1			4.94	1.99		1	2	7	4		1	2		1			187850000
>jgi|Lotgi1|163637|fgenesh2_pg.C_sca_40000191	176	GLIDADQEQLVGFLDMQLGANELKK	25	1	2744.41	yes	yes	9.9869e-208	473.45	4.29	1.36		1	4	6	3	1	2						4.29	1.36		1	4	6	3	1	2						338040000
>jgi|Lotgi1|234488|estExt_fgenesh2_pg.C_sca_520002		GLIINAGSR	9	0	899.519	yes	yes	0.00014332	212.67	9	0									4				9	0									4				187690000
>jgi|Lotgi1|230619|estExt_fgenesh2_pg.C_sca_140041		GLILDICEQSR	11	0	1302.66	yes	yes	4.2088e-07	213.37	7	3.56		1							1	1			7	3.56		1							1	1			4653800
>jgi|Lotgi1|235610|estExt_fgenesh2_pg.C_sca_670062	512	GLLSGMITR	9	0	946.527	yes	yes	1.0995e-05	223.75	5.96	2.93	2	3	7	4	6	7	4	4	4	2	1	3	5.96	2.93	2	3	7	4	6	7	4	4	4	2	1	3	538060000
>jgi|Lotgi1|235610|estExt_fgenesh2_pg.C_sca_670062	512	GLLSGMITRPTQR	13	1	1428.79	yes	yes	3.0309e-55	353.67	6.1	2.86	1	7	12	8	10	6	10	9	6	5	5	2	6.1	2.86	1	7	12	8	10	6	10	9	6	5	5	2	1924500000
>jgi|Lotgi1|128209|e_gw1.60.321.1		GLQNETISGR	10	0	1073.55	yes	yes	6.6521e-05	193.75	10	0										2			10	0										2			3087500
>jgi|Lotgi1|235609|estExt_fgenesh2_pg.C_sca_670059		GLQVGSGR	8	0	772.419	yes	yes	0.0049352	190.52	8	0								1					8	0								1					267090
>jgi|Lotgi1|152136|fgenesh2_pg.C_sca_1000274		GLSPDSPEDEDGIK	14	0	1457.65	yes	yes	0.00032377	117.23	8	0								1					8	0								1					1177100
>jgi|Lotgi1|152799|fgenesh2_pg.C_sca_2000219		GLTEGGKFPTIPEDIK	16	1	1700.9	yes	yes	7.7008e-70	348.76	4.24	1.11		2	1	7	5	2							4.24	1.11		2	1	7	5	2							166310000
>jgi|Lotgi1|181799|estExt_Genewise1.C_sca_20559		GLTPSQIGVILR	12	0	1252.75	yes	yes	8.9042e-07	201.1	9	0									2				9	0									2				1192300
>jgi|Lotgi1|205662|estExt_fgenesh2_pm.C_sca_30050		GLVGDIISR	9	0	928.534	yes	yes	0.00014332	212.67	8	2.71		1							4	1			8	2.71		1							4	1			21815000
>jgi|Lotgi1|77105|gw1.32.154.1		GLVGEPDR	8	0	841.429	yes	yes	0.0013713	213.83	3.92	2.3	2	3	1	3		1	2	1					3.92	2.3	2	3	1	3		1	2	1					83239000
>jgi|Lotgi1|89037|gw1.56.185.1		GLVPYSQTLLPNEFGHTTQR	20	0	2257.15	yes	yes	6.6462e-10	176.83	7	0							3						7	0							3						6492100
>jgi|Lotgi1|235609|estExt_fgenesh2_pg.C_sca_670059		GLVTSPFQR	9	0	1003.55	yes	yes	0.00017913	209.12	7.18	3.49		1	1		2	3					2	2	7.18	3.49		1	1		2	3					2	2	116260000
>jgi|Lotgi1|181237|estExt_Genewise1.C_sca_10721	250	GMEIGVHSVTHQNIDTR	17	0	1892.92	yes	yes	2.8354e-16	221.14	4.17	0.687			1	3	2								4.17	0.687			1	3	2								4237900
>jgi|Lotgi1|152699|fgenesh2_pg.C_sca_2000119	89	GMGNVVCSGCGEWDVGEVECK	21	0	2327.93	yes	yes	2.1039e-15	196.87	7.33	0.471							2	1					7.33	0.471							2	1					1560100
>jgi|Lotgi1|160356|fgenesh2_pg.C_sca_24000170	157;158	GMGSMLPQTNLPQNVNSR	18	0	1942.94	yes	yes	2.245e-72	339.63	3.5	1.12		1	1	1	1								3.5	1.12		1	1	1	1								13515000
>jgi|Lotgi1|152799|fgenesh2_pg.C_sca_2000219	91	GMKDGKFPTIPDFVK	15	2	1678.88	yes	yes	1.1213e-06	174.65	4	0				3									4	0				3									3734900
>jgi|Lotgi1|106937|e_gw1.6.157.1;>jgi|Lotgi1|107124|e_gw1.6.273.1	7;8	GMLKEDAMMEYLK	13	1	1557.72	yes	no	4.1706e-10	212.38	4.67	0.471				2	4								4.67	0.471				2	4								17415000
>jgi|Lotgi1|115607|e_gw1.21.53.1	34	GMSATYQVIR	10	0	1124.56	yes	yes	0.00044034	161.37	3	0			1										3	0			1										2042100
>jgi|Lotgi1|115607|e_gw1.21.53.1	34	GMSATYQVIRPR	12	1	1377.72	yes	yes	8.0713e-19	266.47	3.8	1.96	1	4	6	3	3	2				1			3.8	1.96	1	4	6	3	3	2				1			57960000
>jgi|Lotgi1|239174|estExt_fgenesh2_pg.C_sca_2010016	605	GNENMLPILLAAK	13	0	1382.76	yes	yes	2.8182e-43	303.15	7.98	3.5	12	8	18	11	7	12	12	14	12	21	68	15	7.98	3.5	12	8	18	11	7	12	12	14	12	21	68	15	33126000000
>jgi|Lotgi1|152799|fgenesh2_pg.C_sca_2000219		GNIPVIPDFVK	11	0	1197.68	yes	yes	0.0017297	136.32	4	0				2									4	0				2									4062400
>jgi|Lotgi1|152799|fgenesh2_pg.C_sca_2000219		GNIPVIPDFVKK	12	1	1325.77	yes	yes	0.0001927	141.93	4	0				2									4	0				2									3297400
>jgi|Lotgi1|173200|fgenesh2_pg.C_sca_151000011	195;196;197	GNLPNSMMNNMR	12	0	1377.6	yes	yes	9.2152e-31	302.91	8.19	1.03		1				4	7	53	30	5			8.19	1.03		1				4	7	53	30	5			2975000000
>jgi|Lotgi1|174203|fgenesh2_pg.C_sca_186000003	219	GNQAGVIESHMSSSVDR	17	0	1772.81	yes	yes	7.4822e-14	210.56	4.26	2.57	4	1	2	5	2	2			3				4.26	2.57	4	1	2	5	2	2			3				25381000
>jgi|Lotgi1|232714|estExt_fgenesh2_pg.C_sca_310076		GNSLINVK	8	0	843.481	yes	yes	0.0071082	183.43	3.5	0.5			1	1									3.5	0.5			1	1									1929600
>jgi|Lotgi1|233200|estExt_fgenesh2_pg.C_sca_350163		GNVRNELPYLTGNQCAQCSASR	22	1	2494.14	yes	yes	2.434e-88	347.64	6.6	0.49						2	3						6.6	0.49						2	3						11384000
>jgi|Lotgi1|162562|fgenesh2_pg.C_sca_34000165		GPCVEILSHIK	11	0	1251.66	yes	yes	6.9897e-10	238.4	9.12	2.57			1					1	2		4		9.12	2.57			1					1	2		4		171940000
>jgi|Lotgi1|154590|fgenesh2_pg.C_sca_6000093		GPGQFLFTGR	10	0	1078.56	yes	yes	1.4444e-12	260.58	7	0							3						7	0							3						1747400
>jgi|Lotgi1|162562|fgenesh2_pg.C_sca_34000165		GPPGPPGPPRPPGPL	15	1	1388.76	yes	yes	1.3296e-17	227.97	8.44	3.27		1	1						2	2	3		8.44	3.27		1	1						2	2	3		22681000
>jgi|Lotgi1|152688|fgenesh2_pg.C_sca_2000108		GPPPTQTFTGIGAIVK	16	0	1582.87	yes	yes	2.8473e-44	304.58	11.2	0.433											3	1	11.2	0.433											3	1	8524800
>jgi|Lotgi1|174003|fgenesh2_pg.C_sca_179000009		GPPTSNIVYAQSGPPAQSVVYAQNPQNAQPR	31	0	3235.6	yes	yes	0	566.41	4.95	1.97	2	2	6	7	7	7	4	4	1				4.95	1.97	2	2	6	7	7	7	4	4	1				255580000
>jgi|Lotgi1|236812|estExt_fgenesh2_pg.C_sca_870115		GPQIDLPR	8	0	894.492	yes	yes	0.00027991	235.46	3.25	0.433			3	1									3.25	0.433			3	1									5703700
>jgi|Lotgi1|221240|estExt_Genewise1Plus.C_sca_690138		GPTFWCTNLHYAK	13	0	1593.74	yes	yes	8.667e-15	231.97	4.5	0.5				1	1								4.5	0.5				1	1								2827000
>jgi|Lotgi1|174003|fgenesh2_pg.C_sca_179000009		GPTNVVYAQR	10	0	1103.57	yes	yes	1.4453e-38	354.44	5.12	2.4	2	3	5	5	4	5	4	2	3	1			5.12	2.4	2	3	5	5	4	5	4	2	3	1			348640000
>jgi|Lotgi1|115607|e_gw1.21.53.1	35	GPTPTAMPQTPTGINSPTR	19	0	1922.95	yes	yes	1.0884e-93	366.14	3.18	0.575		1	7	3									3.18	0.575		1	7	3									48289000
>jgi|Lotgi1|115607|e_gw1.21.53.1	35	GPTPTAMPQTPTGINSPTRR	20	1	2079.05	yes	yes	0.0018576	95.347	3	0			1										3	0			1										1574500
>jgi|Lotgi1|231186|estExt_fgenesh2_pg.C_sca_180106	405	GPVIGDTAAVQYSSAGSMPQNFPDPNTAR	29	0	2947.38	yes	yes	0	593.9	5	1.25		1	3	4	8	9	2						5	1.25		1	3	4	8	9	2						211620000
>jgi|Lotgi1|239735|estExt_fgenesh2_pg.C_sca_15860001		GQCYPLGHELFENCVTR	17	0	2078.93	yes	yes	1.3456e-05	159.02	7.33	3.77		1								2			7.33	3.77		1								2			4037400
>jgi|Lotgi1|224562|estExt_Genewise1Plus.C_sca_1170119		GQEAPDGEAYHVEK	14	0	1528.68	yes	yes	1.3683e-06	149.26	7	0							2						7	0							2						2311600
>jgi|Lotgi1|154713|fgenesh2_pg.C_sca_6000216		GQHNLILSLAK	11	0	1192.69	yes	yes	5.1967e-17	266.47	9	0									7				9	0									7				12015000
>jgi|Lotgi1|198904|estExt_Genewise1.C_sca_1090064		GQICLPIISPENWKPATK	18	1	2051.09	yes	yes	5.4695e-05	156.5	9	0									1				9	0									1				822740
>jgi|Lotgi1|172698|fgenesh2_pg.C_sca_140000010		GQLNQQFNGQLNQQFSDR	18	0	2121	yes	yes	3.9458e-61	315.52	3	1		1		1									3	1		1		1									1716500
>jgi|Lotgi1|174652|fgenesh2_pg.C_sca_207000018	227;228	GQLSNQDMTMINSR	14	0	1593.72	yes	yes	1.3264e-19	245.21	3	1.41	3	3	1	5	2								3	1.41	3	3	1	5	2								21830000
>jgi|Lotgi1|109284|e_gw1.10.19.1		GQNLEDFWK	9	0	1135.53	yes	yes	0.0030322	155.01	5.33	0.471					2	1							5.33	0.471					2	1							2428000
>jgi|Lotgi1|205248|estExt_fgenesh2_kg.C_sca_1680003;>jgi|Lotgi1|70408|gw1.2498.1.1		GQNTVLVQGIR	11	0	1183.67	yes	no	1.5632e-07	190.05	9	0									1				9	0									1				291050
>jgi|Lotgi1|115147|e_gw1.20.479.1		GQNVLTKPFPDSR	13	1	1457.76	yes	yes	1.8555e-12	229.72	3.83	0.799			5	4	3								3.83	0.799			5	4	3								28262000
>jgi|Lotgi1|99809|gw1.32.298.1		GRDHGLPSYNTFR	13	1	1518.73	yes	yes	1.7978e-12	230.18	3.75	1.51	2	2	7	6	5		2						3.75	1.51	2	2	7	6	5		2						103390000
>jgi|Lotgi1|99852|gw1.32.299.1		GRDHGVPPYNWFR	13	1	1599.77	yes	yes	3.1912e-06	176.29	3.88	2.07	3	7	6	7	6	1	1	1	2				3.88	2.07	3	7	6	7	6	1	1	1	2				82129000
>jgi|Lotgi1|99791|gw1.32.297.1		GRDNGLAPYNLYR	13	1	1507.75	yes	yes	4.7196e-92	414.15	2.35	1.19	6	3	4	4									2.35	1.19	6	3	4	4									55254000
>jgi|Lotgi1|228882|estExt_fgenesh2_pg.C_sca_50013	351	GREIPCIQDAQCQSGSHCMSGTGR	24	1	2691.14	yes	yes	2.4368e-18	210.06	6	0.816					1	1	1						6	0.816					1	1	1						8199800
>jgi|Lotgi1|162872|fgenesh2_pg.C_sca_36000100		GRIDIEVTAR	10	1	1128.63	yes	yes	0.0048504	152.81	2	0		1											2	0		1											506580
>jgi|Lotgi1|235120|estExt_fgenesh2_pg.C_sca_590106		GRPGLGLAIQQK	12	1	1236.73	yes	yes	1.9504e-42	341.57	4.31	1.65	1	1	4	2	3	4	1						4.31	1.65	1	1	4	2	3	4	1						122290000
>jgi|Lotgi1|168990|fgenesh2_pg.C_sca_81000036;>jgi|Lotgi1|234472|estExt_fgenesh2_pg.C_sca_510064;>jgi|Lotgi1|165393|fgenesh2_pg.C_sca_51000073		GRPIEDISLFPVER	14	1	1626.87	no	no	3.6709e-05	158.2	1	0	1												NaN	NaN													1676800
>jgi|Lotgi1|166451|fgenesh2_pg.C_sca_58000080		GRYQFVPVGK	10	1	1149.63	yes	yes	0.0021906	172.47	8	0								1					8	0								1					2379900
>jgi|Lotgi1|238156|estExt_fgenesh2_pg.C_sca_1330006		GSDSIDAPGTDPVSPFNR	18	0	1830.84	yes	yes	1.1703e-05	157.75	7.5	0.5							1	1					7.5	0.5							1	1					950210
>jgi|Lotgi1|170871|fgenesh2_pg.C_sca_105000037		GSDSYDCIYEGNPQLCQGFK	20	0	2336.97	yes	yes	3.1661e-06	157.03	10	0										1			10	0										1			1203200
>jgi|Lotgi1|239574|estExt_fgenesh2_pg.C_sca_3420002		GSENQLVQTLVLHPDDGR	18	0	1976.99	yes	yes	3.978e-117	406.44	4.54	2.93	4	7	14	6	2	5	3		2	2	1	2	4.54	2.93	4	7	14	6	2	5	3		2	2	1	2	704710000
>jgi|Lotgi1|238526|estExt_fgenesh2_pg.C_sca_1490037		GSFDVTVDK	9	0	966.466	yes	yes	0.003217	152.59	6.22	3.29		2		1	2		1		1		2		6.22	3.29		2		1	2		1		1		2		26374000
>jgi|Lotgi1|238526|estExt_fgenesh2_pg.C_sca_1490037		GSFDVTVDKTNIGPLDYNLR	20	1	2223.12	yes	yes	2.6645e-63	326.3	8.38	0.857							2	1	5				8.38	0.857							2	1	5				8918200
>jgi|Lotgi1|176686|fgenesh2_pg.C_sca_2579000001;>jgi|Lotgi1|175476|fgenesh2_pg.C_sca_287000002		GSFTNGVVTDSSWR	14	0	1511.7	yes	no	6.4379e-13	225.4	8.75	0.433								1	3				8.75	0.433								1	3				4625900
>jgi|Lotgi1|235120|estExt_fgenesh2_pg.C_sca_590106	490	GSGIPELMSLIK	12	0	1243.68	yes	yes	5.0539e-06	181.62	5.39	2.52	1	3	10	3	5	4	4	7	3			1	5.39	2.52	1	3	10	3	5	4	4	7	3			1	156730000
>jgi|Lotgi1|177036|fgenesh2_pg.C_sca_13085000001		GSINPGGSGTSYVPR	15	0	1447.71	yes	yes	8.9024e-07	173.11	5	0					1								5	0					1								116330
>jgi|Lotgi1|209261|estExt_Genewise1Plus.C_sca_30137		GSIVLSSFEQFNSVAR	16	0	1739.88	yes	yes	5.1692e-26	247.99	4.14	0.35				6	1								4.14	0.35				6	1								24424000
>jgi|Lotgi1|205030|estExt_fgenesh2_kg.C_sca_1120002	292	GSIYTMHLLIPR	12	0	1399.76	yes	yes	4.6547e-15	250.18	6.49	2.27	1	2	2	4	4		9	12	3	2			6.49	2.27	1	2	2	4	4		9	12	3	2			947080000
>jgi|Lotgi1|229818|estExt_fgenesh2_pg.C_sca_90208		GSLDFSSNLEQTIR	14	0	1565.77	yes	yes	1.0416e-39	204.64	4	0				2									4	0				2									1441500
>jgi|Lotgi1|66515|gw1.224.21.1		GSLTTPPCFESVTWTIFAVPQK	22	0	2465.23	yes	yes	9.8642e-12	126.88	3	0			1										3	0			1										9344400
>jgi|Lotgi1|209261|estExt_Genewise1Plus.C_sca_30137		GSNVYAVAVDK	11	0	1121.57	yes	yes	0.00048849	157.95	5	2.16			1	1				1					5	2.16			1	1				1					8300400
>jgi|Lotgi1|233200|estExt_fgenesh2_pg.C_sca_350163		GSTPTCNKDKLCEWYFPR	18	2	2258.02	yes	yes	0.00038334	144.12	6	0						2							6	0						2							12070000
>jgi|Lotgi1|229175|estExt_fgenesh2_pg.C_sca_50437		GSWFLTSSCNLR	12	0	1426.67	yes	yes	1.6044e-08	214.48	4.5	0.671			1	3	6								4.5	0.671			1	3	6								45045000
>jgi|Lotgi1|239339|estExt_fgenesh2_pg.C_sca_2240004		GSYSGSYTNSQYIPIPK	17	0	1860.89	yes	yes	8.0114e-27	253.07	4	1.76		1	5	3			1	1					4	1.76		1	5	3			1	1					31012000
>jgi|Lotgi1|234472|estExt_fgenesh2_pg.C_sca_510064	470	GTFAMESNHAANVIR	15	0	1616.77	yes	yes	1.988e-15	213.59	1	0	2												1	0	2												972240
>jgi|Lotgi1|238844|estExt_fgenesh2_pg.C_sca_1750005		GTFHIDSSLGK	11	0	1160.58	yes	yes	7.8256e-13	246.81	6	0						1							6	0						1							672530
>jgi|Lotgi1|233199|estExt_fgenesh2_pg.C_sca_350161	432	GTGAMNVLR	9	0	917.475	yes	yes	7.4811e-10	272.29	5.97	2.79	5	5	4	8	5	8	12	7	6	4	2	1	5.97	2.79	5	5	4	8	5	8	12	7	6	4	2	1	1268300000
>jgi|Lotgi1|162872|fgenesh2_pg.C_sca_36000100		GTGEIVADGLTFSVDR	16	0	1635.81	yes	yes	2.0664e-36	275.97	2	1	4	3	2	1									2	1	4	3	2	1									13319000
>jgi|Lotgi1|115607|e_gw1.21.53.1		GTLNVYGQR	9	0	1006.52	yes	yes	1.5287e-05	234.84	3.57	1.29	1		2	2	2								3.57	1.29	1		2	2	2								8730600
>jgi|Lotgi1|154020|fgenesh2_pg.C_sca_5000060		GTPLFPEEADAAEHLDEHIK	20	0	2218.05	yes	yes	1.1387e-36	274.85	4.48	1.71	1	1	8	6	5	4	2	2					4.48	1.71	1	1	8	6	5	4	2	2					282680000
>jgi|Lotgi1|183052|estExt_Genewise1.C_sca_50416		GVEAVIAR	8	0	813.471	yes	yes	0.0031164	201.59	6	0						2							6	0						2							6277700
>jgi|Lotgi1|209107|estExt_Genewise1Plus.C_sca_20912		GVECSDAAGQQVDYK	15	0	1625.7	yes	yes	7.0193e-09	188.59	4.67	1.89		1				2							4.67	1.89		1				2							2518000
>jgi|Lotgi1|183446|estExt_Genewise1.C_sca_51005	256	GVGVIAEYLESLGM	14	0	1436.72	yes	yes	4.4987e-07	170.72	8.4	3.2		1								4			8.4	3.2		1								4			37092000
>jgi|Lotgi1|233200|estExt_fgenesh2_pg.C_sca_350163	443	GVINAGSTPSSGTLSIASLQAMLATLMMTNK	31	0	3064.56	yes	yes	0	573.28	5.72	1.82	6	4	5	12	15	42	32	7	6				5.72	1.82	6	4	5	12	15	42	32	7	6				13657000000
>jgi|Lotgi1|234472|estExt_fgenesh2_pg.C_sca_510064		GVVIDVGLK	9	0	898.549	no	no	0.004225	141.47	1	0	1												NaN	NaN													1426700
>jgi|Lotgi1|217342|estExt_Genewise1Plus.C_sca_390115		GVVPLAGTFSEGTTQGLDGLSER	23	0	2290.14	yes	yes	7.4753e-09	168.89	6	0						1							6	0						1							1276300
>jgi|Lotgi1|238515|estExt_fgenesh2_pg.C_sca_1490019	565	GWDQGLLDMCVGEK	14	0	1606.71	yes	yes	1.8976e-22	193.85	8	0								5					8	0								5					8429200
>jgi|Lotgi1|192237|estExt_Genewise1.C_sca_450185	265	GWDQGLLNMCVGEK	14	0	1605.73	yes	yes	2.5212e-06	150.68	8.4	3.2		1								4			8.4	3.2		1								4			3708100
>jgi|Lotgi1|123129|e_gw1.42.68.1		GWLEPLLDR	9	0	1097.59	yes	yes	0.0038854	143.85	5	0					1								5	0					1								386190
>jgi|Lotgi1|233348|estExt_fgenesh2_pg.C_sca_380029		GYCSQLTEDK	10	0	1199.51	yes	yes	5.5357e-05	196.55	3.75	0.433			1	3									3.75	0.433			1	3									19918000
>jgi|Lotgi1|173200|fgenesh2_pg.C_sca_151000011	198	GYCYCKNFHSNLPSYQMGSTQIR	23	1	2810.24	yes	yes	3.7587e-177	266.97	8	0.877							4	6	2	1			8	0.877							4	6	2	1			108330000
>jgi|Lotgi1|230510|estExt_fgenesh2_pg.C_sca_120364	379	GYDRSSDPNFDMFGR	15	1	1762.74	yes	yes	1.5666e-22	256.18	9	0									4				9	0									4				24453000
>jgi|Lotgi1|219490|estExt_Genewise1Plus.C_sca_540057		GYLAIIASAK	10	0	1005.59	yes	yes	0.0077583	118.26	7	0							2						7	0							2						1651400
>jgi|Lotgi1|186317|estExt_Genewise1.C_sca_150132		GYNAIGFSQGGQFLR	15	0	1613.8	yes	yes	8.6939e-48	319.37	7.12	1.02						5	8	1	3				7.12	1.02						5	8	1	3				181470000
>jgi|Lotgi1|202971|estExt_fgenesh2_kg.C_sca_10023;>jgi|Lotgi1|205506|estExt_fgenesh2_kg.C_sca_8540001;>jgi|Lotgi1|208208|estExt_Genewise1Plus.C_sca_10400;>jgi|Lotgi1|215510|estExt_Genewise1Plus.C_sca_280246;CON__P60712;>jgi|Lotgi1|193218|estExt_Genewise1.		GYSFTTTAER	10	0	1131.52	no	no	2.1209e-06	210.66	5.67	3.22	1	2	1	3		3	2			1	1	1	NaN	NaN													102980000
>jgi|Lotgi1|229175|estExt_fgenesh2_pg.C_sca_50437		GYYGESCDQR	10	0	1233.47	yes	yes	0.00041234	179.89	4.67	0.471				1	2								4.67	0.471				1	2								3466400
>jgi|Lotgi1|172186|fgenesh2_pg.C_sca_128000041		GYYLLYR	7	0	946.491	yes	yes	0.0072924	177.02	5	0					1								5	0					1								952640
>jgi|Lotgi1|82990|gw1.97.130.1	636	HACYFTMPAEVYNLK	15	0	1842.84	yes	yes	1.6385e-05	153.63	5	0					1								5	0					1								110720
>jgi|Lotgi1|158316|fgenesh2_pg.C_sca_16000284;>jgi|Lotgi1|176424|fgenesh2_pg.C_sca_1280000001	130	HADSRPYPIQYTIPDSATPTEMR	23	1	2645.25	yes	no	2.3912e-79	335.76	3.95	1.68	4	5	8	10	7	6	3						3.95	1.68	4	5	8	10	7	6	3						382590000
>jgi|Lotgi1|239574|estExt_fgenesh2_pg.C_sca_3420002		HALFDLATLPVSK	13	0	1410.79	yes	yes	1.1701e-07	192.55	3	0			2										3	0			2										2376700
>jgi|Lotgi1|178880|fgenesh2_pm.C_sca_44000018	249	HALIAMEDTLVIEK	14	0	1581.84	yes	yes	1.1005e-28	225.4	8.6	0.49								2	3				8.6	0.49								2	3				18421000
>jgi|Lotgi1|236770|estExt_fgenesh2_pg.C_sca_870051	532	HCSVYAMSDR	10	0	1224.5	yes	yes	0.00067222	145.92	4	0				2									4	0				2									681750
>jgi|Lotgi1|140786|e_gw1.151.5.1		HDTLEVFGHIGANPIGR	17	0	1831.93	yes	yes	1.6874e-167	472.04	5.62	3.21	5	3	6	4	5	3	2	1	7	3	3		5.62	3.21	5	3	6	4	5	3	2	1	7	3	3		66061000
>jgi|Lotgi1|158316|fgenesh2_pg.C_sca_16000284;>jgi|Lotgi1|176424|fgenesh2_pg.C_sca_1280000001	131	HDTPQAAQTHQYHGMNVIPK	20	0	2272.08	yes	no	1.2026e-238	520.62	4.21	1.59	2	3	6	12	8	5	1		1				4.21	1.59	2	3	6	12	8	5	1		1				423950000
>jgi|Lotgi1|159173|fgenesh2_pg.C_sca_19000210;>jgi|Lotgi1|176428|fgenesh2_pg.C_sca_1317000001;>jgi|Lotgi1|159171|fgenesh2_pg.C_sca_19000208		HDVCYFCGAAR	11	0	1354.55	yes	no	2.2342e-51	367.63	8.85	3.23		2	2						1	7	8		8.85	3.23		2	2						1	7	8		1169400000
>jgi|Lotgi1|237103|estExt_fgenesh2_pg.C_sca_950032		HDVQIVLPIYIAGTNK	16	0	1779.99	yes	yes	6.7639e-16	222.79	8.25	0.433								3	1				8.25	0.433								3	1				6171600
>jgi|Lotgi1|174065|fgenesh2_pg.C_sca_180000029		HEECFPTQPFCSCCK	15	0	1985.75	yes	yes	2.1217e-98	408.24	8.86	3.61	1	2	2	1	1		1		2	4	8	7	8.86	3.61	1	2	2	1	1		1		2	4	8	7	2260700000
>jgi|Lotgi1|235497|estExt_fgenesh2_pg.C_sca_650036		HEFFKFLDDFLSK	13	1	1671.83	yes	yes	0	434.61	7.92	0.909						3	1	16	3	1			7.92	0.909						3	1	16	3	1			858360000
>jgi|Lotgi1|158316|fgenesh2_pg.C_sca_16000284;>jgi|Lotgi1|176424|fgenesh2_pg.C_sca_1280000001		HEPAPLPSR	9	0	1002.52	yes	no	8.3977e-05	220.24	4.33	1.64	2	1	3	4	5	5	1						4.33	1.64	2	1	3	4	5	5	1						22819000
>jgi|Lotgi1|156599|fgenesh2_pg.C_sca_11000285	115	HFADSESIAPILLRPHLIAMDR	22	1	2501.32	yes	yes	1.0446e-31	249.06	4.86	0.639				2	4	1							4.86	0.639				2	4	1							14491000
>jgi|Lotgi1|239174|estExt_fgenesh2_pg.C_sca_2010016	606	HFALMNMLGGGGGMGGSR	18	0	1748.79	yes	yes	0	458.6	8.79	3.5	13	11	67	12	9	11	8	13	17	35	219	57	8.79	3.5	13	11	67	12	9	11	8	13	17	35	219	57	44366000000
>jgi|Lotgi1|129390|e_gw1.64.333.1		HFGGGFLEWEER	12	0	1462.66	yes	yes	2.1988e-05	174.73	9	0									4				9	0									4				3290400
>jgi|Lotgi1|174003|fgenesh2_pg.C_sca_179000009	209	HFPCMVYLDLSNNLITAAK	19	0	2206.09	yes	yes	1.7603e-160	341.85	4.53	1.74	1	2	9	5	7	5	3	2					4.53	1.74	1	2	9	5	7	5	3	2					338180000
>jgi|Lotgi1|230991|estExt_fgenesh2_pg.C_sca_160246	386	HFPLDCGPVCMIACPFGK	18	0	2104.94	yes	yes	2.414e-06	159.02	7.33	3.77		1								2			7.33	3.77		1								2			2051400
>jgi|Lotgi1|174652|fgenesh2_pg.C_sca_207000018		HFPQTSLNSQQTVLDPR	17	0	1966.99	yes	yes	1.0167e-75	352.85	2.64	1.07	2	3	3	3									2.64	1.07	2	3	3	3									9930300
>jgi|Lotgi1|206060|estExt_fgenesh2_pm.C_sca_120032		HFTNIIATYNPNSPNR	16	0	1857.91	yes	yes	0.0032447	114.74	7	0							1						7	0							1						361120
>jgi|Lotgi1|229978|estExt_fgenesh2_pg.C_sca_100167	371	HFTPMPQVLGTLQR	14	0	1623.86	yes	yes	1.0236e-08	177.93	9	0									1				9	0									1				5801300
>jgi|Lotgi1|152799|fgenesh2_pg.C_sca_2000219		HGDIDLPTINLPDSQNPEFLQFVK	24	0	2736.38	yes	yes	5.2939e-247	504.14	4.42	0.64				8	3	1							4.42	0.64				8	3	1							751840000
>jgi|Lotgi1|233348|estExt_fgenesh2_pg.C_sca_380029		HGDVVDTVEVNK	12	0	1310.65	yes	yes	4.7428e-50	352.63	3.89	0.567			2	6	1								3.89	0.567			2	6	1								20759000
>jgi|Lotgi1|233348|estExt_fgenesh2_pg.C_sca_380029		HGDVVDTVEVNKDIER	16	1	1823.9	yes	yes	3.5692e-156	467.9	3.89	0.567			2	6	1								3.89	0.567			2	6	1								49200000
>jgi|Lotgi1|204019|estExt_fgenesh2_kg.C_sca_320016		HGETTQDGLLKDTVK	15	1	1640.84	yes	yes	9.6899e-100	413.68	8	0								2					8	0								2					14092000
>jgi|Lotgi1|238526|estExt_fgenesh2_pg.C_sca_1490037	570	HGIGSTPNVQIPQGSLLMK	19	0	1976.05	yes	yes	2.6936e-82	346.24	5.46	2.67	3	4	3	3	4	5	8	4		2		1	5.46	2.67	3	4	3	3	4	5	8	4		2		1	453160000
>jgi|Lotgi1|174003|fgenesh2_pg.C_sca_179000009		HGPVHTHVIAAPTGHHAPESHIAHPQAPR	29	0	3058.55	yes	yes	0	558.98	5.58	1.6		1	2	2	1	7	5	1					5.58	1.6		1	2	2	1	7	5	1					34008000
>jgi|Lotgi1|171918|fgenesh2_pg.C_sca_122000036		HGWAVNEDGCEICK	14	0	1673.69	yes	yes	1.981e-101	426.77	7.47	0.848						2	7	6	2				7.47	0.848						2	7	6	2				222390000
>jgi|Lotgi1|237152|estExt_fgenesh2_pg.C_sca_970022		HGYPPFEAQISPSPFK	16	0	1800.88	yes	yes	7.1078e-16	222.54	2.75	0.433		1	3										2.75	0.433		1	3										5981000
>jgi|Lotgi1|239188|estExt_fgenesh2_pg.C_sca_2050005	612	HHMLCEAITEPCFSYDR	17	0	2164.91	yes	yes	3.6167e-66	331.46	4.91	1.97	2	5	4	17	10	4	7	7	1				4.91	1.97	2	5	4	17	10	4	7	7	1				992030000
>jgi|Lotgi1|228882|estExt_fgenesh2_pg.C_sca_50013		HHTLSQPQAK	10	0	1145.59	yes	yes	0.0016891	148.05	6	0						1							6	0						1							276680
>jgi|Lotgi1|203487|estExt_fgenesh2_kg.C_sca_140018		HIDIAIPCNNK	11	0	1293.65	yes	yes	0.0090071	111.65	6	0						1							6	0						1							718970
>jgi|Lotgi1|228385|estExt_fgenesh2_pg.C_sca_20360		HIISPSAPGVVPYR	14	0	1491.82	yes	yes	6.1556e-30	286.04	9	0									4				9	0									4				9819400
>jgi|Lotgi1|235120|estExt_fgenesh2_pg.C_sca_590106		HIVSIGGNGDDDDDDGDDIDEAQQELIIDQLK	32	0	3466.55	yes	yes	9.1911e-114	354.76	3	0			4										3	0			4										46176000
>jgi|Lotgi1|235120|estExt_fgenesh2_pg.C_sca_590106		HIVSIGGNGDDDDDDGDDIDEAQQELIIDQLKK	33	1	3594.64	yes	yes	7.3901e-176	421.24	3	0			3										3	0			3										7523400
>jgi|Lotgi1|181237|estExt_Genewise1.C_sca_10721		HIVSLPDVYIVTVK	14	0	1581.91	yes	yes	6.1556e-30	286.04	5.09	1.24			1	3	3	2	2						5.09	1.24			1	3	3	2	2						21989000
>jgi|Lotgi1|121860|e_gw1.39.96.1		HLEFVGHNVR	10	0	1206.63	yes	yes	2.441e-32	330.87	4.86	2.1				6						1			4.86	2.1				6						1			58179000
>jgi|Lotgi1|237143|estExt_fgenesh2_pg.C_sca_960048;>jgi|Lotgi1|237142|estExt_fgenesh2_pg.C_sca_960047		HLELAAEK	8	0	909.492	no	no	0.00051026	227.44	8	0								2					NaN	NaN													901960
>jgi|Lotgi1|237143|estExt_fgenesh2_pg.C_sca_960048;>jgi|Lotgi1|237142|estExt_fgenesh2_pg.C_sca_960047		HLELAAEKDK	10	1	1152.61	no	no	1.1199e-10	250.34	7.67	0.471							2	4					NaN	NaN													5992800
>jgi|Lotgi1|159694|fgenesh2_pg.C_sca_21000164		HLGFAESEVLDVDTK	15	0	1658.82	yes	yes	0.00031139	137.59	1	0	1												1	0	1												353940
>jgi|Lotgi1|103470|e_gw1.2.933.1		HLIYESDVDKDNR	13	1	1602.76	yes	yes	8.0354e-73	385.83	5.67	1.7		1				3	2						5.67	1.7		1				3	2						21365000
>jgi|Lotgi1|237131|estExt_fgenesh2_pg.C_sca_960028	547	HLQAFEMSEGETCCYQFVNK	20	0	2477.05	yes	yes	3.1302e-64	326.3	10	0										2			10	0										2			3320400
>jgi|Lotgi1|181153|estExt_Genewise1.C_sca_10585;>jgi|Lotgi1|146485|e_gw1.829.35.1;>jgi|Lotgi1|147122|e_gw1.2012.3.1;>jgi|Lotgi1|147263|e_gw1.2197.10.1;>jgi|Lotgi1|147368|e_gw1.2348.3.1;>jgi|Lotgi1|147730|e_gw1.4137.3.1;>jgi|Lotgi1|147766|e_gw1.4307.4.1;>j		HLQLAIR	7	0	849.518	yes	no	0.00046853	255.02	7.62	3.57	1	1							2	4			7.62	3.57	1	1							2	4			47449000
>jgi|Lotgi1|159264|fgenesh2_pg.C_sca_20000004		HLTLSPDILLK	11	0	1248.74	yes	yes	4.3278e-21	283.75	5	0					2								5	0					2								1308700
>jgi|Lotgi1|231869|estExt_fgenesh2_pg.C_sca_230185	415	HMFPGDPLGGK	11	0	1154.55	yes	yes	6.2376e-05	176.83	3.65	1.28	2	5	8	8	10	1							3.65	1.28	2	5	8	8	10	1							117620000
>jgi|Lotgi1|131935|e_gw1.77.174.1	63;64	HMYVFPGNVAEDMGKPGVLK	20	1	2188.08	yes	yes	2.4766e-10	184.31	6	0						1							6	0						1							3186300
>jgi|Lotgi1|156599|fgenesh2_pg.C_sca_11000285		HNAEIAAFHLDR	12	0	1392.69	yes	yes	3.6248e-59	379.12	4.6	0.49				2	3								4.6	0.49				2	3								10957000
>jgi|Lotgi1|238515|estExt_fgenesh2_pg.C_sca_1490019	566	HNAPTEGQEEQHDNMIK	17	0	1976.86	yes	yes	0	635.17	8	0								8					8	0								8					11740000
>jgi|Lotgi1|205030|estExt_fgenesh2_kg.C_sca_1120002		HNEVWLLK	8	0	1037.57	yes	yes	8.9127e-05	242.49	7	0							2						7	0							2						40168000
>jgi|Lotgi1|205030|estExt_fgenesh2_kg.C_sca_1120002		HNEVWLLKK	9	1	1165.66	yes	yes	0.00021852	197.1	7.67	0.471							1	2					7.67	0.471							1	2					8736000
>jgi|Lotgi1|219843|estExt_Genewise1Plus.C_sca_570032	324	HNFASESMESLK	12	0	1378.62	yes	yes	3.1804e-06	186.72	10	0										2			10	0										2			1202300
>jgi|Lotgi1|154020|fgenesh2_pg.C_sca_5000060		HNGHFLVGK	9	0	1007.53	yes	yes	0.0033941	150.28	3	0			1										3	0			1										1110900
>jgi|Lotgi1|203811|estExt_fgenesh2_kg.C_sca_240005	282	HNILQMADRNENFPLPFEK	19	1	2312.14	yes	yes	7.1018e-07	160.48	4	0				1									4	0				1									919240
>jgi|Lotgi1|153233|fgenesh2_pg.C_sca_3000136	94	HNQAIADLTDQLEHMSK	17	0	1949.93	yes	yes	1.0118e-06	169.19	3	0			1										3	0			1										640660
>jgi|Lotgi1|233201|estExt_fgenesh2_pg.C_sca_350164	444	HNQLSASSMNLLLK	14	0	1554.82	yes	yes	5.1554e-44	318	7	0							2						7	0							2						3214000
>jgi|Lotgi1|174920|fgenesh2_pg.C_sca_225000003		HNVDWTNYIK	10	0	1288.62	yes	yes	1.5583e-53	386.75	5.06	1.14			1	4	6	4		1					5.06	1.14			1	4	6	4		1					119450000
>jgi|Lotgi1|171839|fgenesh2_pg.C_sca_121000029	183	HPIPADYTSSPAMSQTTAQTQYGK	24	0	2579.2	yes	yes	1.5908e-17	197.21	6	0						1							6	0						1							1130400
>jgi|Lotgi1|171839|fgenesh2_pg.C_sca_121000029	183	HPIPADYTSSPAMSQTTAQTQYGKPIGSSHR	31	1	3313.58	yes	yes	1.7148e-13	161.16	7	0							1						7	0							1						3029700
>jgi|Lotgi1|198455|estExt_Genewise1.C_sca_1000022		HPNINVPNLHVIK	13	0	1493.85	yes	yes	1.9469e-21	267.47	9	0									4				9	0									4				3920700
>jgi|Lotgi1|235812|estExt_fgenesh2_pg.C_sca_700055		HPNPHYADPSAPIPDR	16	0	1782.84	yes	yes	4.4538e-52	319.87	4	1.41		3	5	4	4	2	1						4	1.41		3	5	4	4	2	1						115390000
>jgi|Lotgi1|114561|e_gw1.19.150.1		HPSWPAHYQLK	11	0	1362.68	yes	yes	1.7147e-44	356.2	5.76	2.56	2	2	5	4	14	8	4		5	2	2	1	5.76	2.56	2	2	5	4	14	8	4		5	2	2	1	2881500000
>jgi|Lotgi1|115714|e_gw1.22.148.1	45	HQADVCHAYQIMK	13	0	1599.73	yes	yes	2.3281e-08	194.24	5	0					1								5	0					1								1033100
>jgi|Lotgi1|174203|fgenesh2_pg.C_sca_186000003		HQFSQNPNTNHQVDNSR	17	0	2021.91	yes	yes	7.6854e-21	236.87	3	1.18	1	3	2	3	1								3	1.18	1	3	2	3	1								6797500
>jgi|Lotgi1|202971|estExt_fgenesh2_kg.C_sca_10023;>jgi|Lotgi1|205506|estExt_fgenesh2_kg.C_sca_8540001;>jgi|Lotgi1|208208|estExt_Genewise1Plus.C_sca_10400;>jgi|Lotgi1|215510|estExt_Genewise1Plus.C_sca_280246;CON__P60712;>jgi|Lotgi1|193218|estExt_Genewise1.		HQGVMVGMGQK	11	0	1170.56	no	no	0.0064849	96.89	6	0						1							NaN	NaN													226890
>jgi|Lotgi1|236952|estExt_fgenesh2_pg.C_sca_900076		HQIYPADGEWIDVK	14	0	1669.81	yes	yes	0.001872	112.51	2	0		1											2	0		1											585230
>jgi|Lotgi1|171839|fgenesh2_pg.C_sca_121000029		HQTPTFESWHGPYTK	15	0	1814.84	yes	yes	1.0208e-65	357.45	6.67	2.09		1		1	4			8		1			6.67	2.09		1		1	4			8		1			252310000
>jgi|Lotgi1|171839|fgenesh2_pg.C_sca_121000029		HQTPTFESWHGPYTKEEEHELYGNR	25	1	3071.38	yes	yes	0	620.42	8	0								4					8	0								4					48968000
>jgi|Lotgi1|239574|estExt_fgenesh2_pg.C_sca_3420002		HRFWIENVGVTSK	13	1	1571.82	yes	yes	1.4138e-05	165.7	3	0			1										3	0			1										620300
>jgi|Lotgi1|217320|estExt_Genewise1Plus.C_sca_390079		HSGNLTLEDIINIAR	15	0	1664.88	yes	yes	1.4045e-47	313.35	9	0									2				9	0									2				12191000
>jgi|Lotgi1|239005|estExt_fgenesh2_pg.C_sca_1830012		HSPIGAGEWGNPHSSYLSDDNCWR	24	0	2741.17	yes	yes	1.7899e-207	480.14	9.67	0.471									1	2			9.67	0.471									1	2			9749200
>jgi|Lotgi1|236183|estExt_fgenesh2_pg.C_sca_760074		HTSFNRKPSYGNTPASR	17	2	1918.94	yes	yes	5.2363e-20	235.13	9	0									3				9	0									3				5492200
>jgi|Lotgi1|210191|estExt_Genewise1Plus.C_sca_50626		HVGDLGNVTANDGNVAEFTITDK	23	0	2386.14	yes	yes	1.2677e-68	322.04	9	0									3				9	0									3				3559200
>jgi|Lotgi1|239188|estExt_fgenesh2_pg.C_sca_2050005		HVGGIAVVSIFLTNDK	16	0	1668.92	yes	yes	4.692e-52	319.37	4.79	2.16	2	3	4	15	6	4	3	1	2	2			4.79	2.16	2	3	4	15	6	4	3	1	2	2			328200000
>jgi|Lotgi1|239188|estExt_fgenesh2_pg.C_sca_2050005		HVGGIAVVSIFLTNDKQR	18	1	1953.08	yes	yes	1.124e-103	383.36	4.53	0.752				11	7		1						4.53	0.752				11	7		1						49804000
>jgi|Lotgi1|131935|e_gw1.77.174.1		HVIGYFENK	9	0	1105.56	yes	yes	7.0225e-13	291.83	6	0						1							6	0						1							295010000
>jgi|Lotgi1|140786|e_gw1.151.5.1		HVNIIDR	7	0	865.477	yes	yes	0.0069486	187.77	3	0			1										3	0			1										119910
>jgi|Lotgi1|163448|fgenesh2_pg.C_sca_40000002		HYDGLAVDLK	10	0	1129.58	yes	yes	9.9252e-14	247.19	4.52	1.59	1	1	3	3	10	2			1				4.52	1.59	1	1	3	3	10	2			1				177770000
>jgi|Lotgi1|163448|fgenesh2_pg.C_sca_40000002		HYDGLAVDLKK	11	1	1257.67	yes	yes	1.7458e-31	319.47	4.64	1.15		1	1	1	6	2							4.64	1.15		1	1	1	6	2							127500000
>jgi|Lotgi1|163637|fgenesh2_pg.C_sca_40000191		HYSRPGNYFSGLR	13	1	1552.75	yes	yes	7.708e-115	451.65	8.29	3.41		3	2		1		1	1	3	7	2	4	8.29	3.41		3	2		1		1	1	3	7	2	4	322900000
>jgi|Lotgi1|234472|estExt_fgenesh2_pg.C_sca_510064		HYSVQIGTCPGCDDVLLQTETR	22	0	2548.17	yes	yes	7.2718e-26	237.52	1	0	1												1	0	1												1062800
>jgi|Lotgi1|83160|gw1.21.261.1		HYTDETFIK	9	0	1152.55	yes	yes	4.3726e-12	260.58	4.82	2.95	1	1	3	2	1				2	1			4.82	2.95	1	1	3	2	1				2	1			64338000
>jgi|Lotgi1|231395|estExt_fgenesh2_pg.C_sca_190155		IAATGVDYYR	10	0	1127.56	yes	yes	4.8416e-11	245.93	5.87	2.16		1	1	2	3	3	1	2	1	1			5.87	2.16		1	1	2	3	3	1	2	1	1			223600000
>jgi|Lotgi1|205379|estExt_fgenesh2_kg.C_sca_2180002;>jgi|Lotgi1|145856|e_gw1.517.5.1	295	IAENMQTTHPIR	12	0	1409.71	yes	no	0.001281	116.23	7	0							1						7	0							1						1501400
>jgi|Lotgi1|237754|estExt_fgenesh2_pg.C_sca_1160033		IAGIFMVTVLSK	12	0	1277.74	yes	yes	0.0055709	94.297	4	0				1									4	0				1									225950
>jgi|Lotgi1|230881|estExt_fgenesh2_pg.C_sca_160086		IAKPATLAGPLSIYNLPIVSR	21	1	2193.29	yes	yes	5.0918e-101	376.45	7.25	0.661						1	4	3					7.25	0.661						1	4	3					52714000
>jgi|Lotgi1|230881|estExt_fgenesh2_pg.C_sca_160086		IAKPATLAGPLSIYNLPIVSRPVDQIPAYDNEVETK	36	2	3892.1	yes	yes	1.2805e-07	137.88	7	0							1						7	0							1						8521900
>jgi|Lotgi1|174003|fgenesh2_pg.C_sca_179000009	210	IAMLPTMQIEFLLDSR	16	0	1876.98	yes	yes	5.041e-118	425.27	4.56	2.21	6	6	13	10	11	8	6	4	4				4.56	2.21	6	6	13	10	11	8	6	4	4				1808400000
>jgi|Lotgi1|235120|estExt_fgenesh2_pg.C_sca_590106		IANLDLDVSEAR	12	0	1314.68	yes	yes	2.5423e-259	306.01	4.21	2.35	3	5	7	7	5	2	1	1	1	2			4.21	2.35	3	5	7	7	5	2	1	1	1	2			290750000
>jgi|Lotgi1|204921|estExt_fgenesh2_kg.C_sca_960001		IANLENENDKVR	12	1	1413.72	yes	yes	0.0072875	129.7	7	0							1						7	0							1						430920
>jgi|Lotgi1|231426|estExt_fgenesh2_pg.C_sca_190203		IAPFVPIVIR	10	0	1123.71	yes	yes	2.1209e-06	210.66	8.43	2.66		1							3	3			8.43	2.66		1							3	3			9902300
>jgi|Lotgi1|239171|estExt_fgenesh2_pg.C_sca_2010013		IAPLLLLQQNR	11	0	1277.78	yes	yes	7.6242e-13	247.19	11	0											1		11	0											1		421780
>jgi|Lotgi1|106937|e_gw1.6.157.1;>jgi|Lotgi1|107124|e_gw1.6.273.1	9	IAQDLEMYGVNYFDIK	16	0	1917.92	yes	no	4.1261e-52	221.14	4.79	0.773				6	5	3							4.79	0.773				6	5	3							37073000
>jgi|Lotgi1|159264|fgenesh2_pg.C_sca_20000004		IATITFALR	9	0	1004.6	yes	yes	0.00061834	188.29	4.5	0.5				2	2								4.5	0.5				2	2								1423300
>jgi|Lotgi1|215828|estExt_Genewise1Plus.C_sca_290385		IAVQQLGDVLR	11	0	1210.7	yes	yes	4.9794e-07	210.75	10	0										1			10	0										1			930330
>jgi|Lotgi1|205248|estExt_fgenesh2_kg.C_sca_1680003;>jgi|Lotgi1|70408|gw1.2498.1.1		IAVVVGTITDDVR	13	0	1356.76	yes	no	0.0051713	113.47	9	0									1				9	0									1				499570
>jgi|Lotgi1|201804|estExt_Genewise1.C_sca_1950010		ICCPGVCANR	10	0	1205.51	yes	yes	2.1209e-06	210.66	3.8	0.748			2	2	1								3.8	0.748			2	2	1								8249700
>jgi|Lotgi1|204040|estExt_fgenesh2_kg.C_sca_340003		ICDEIAIIPSK	11	0	1257.66	yes	yes	5.1403e-05	190.05	9	0									1				9	0									1				1326800
>jgi|Lotgi1|156526|fgenesh2_pg.C_sca_11000212		ICGGNLEALNCK	12	0	1347.63	yes	yes	1.0926e-06	198.87	1	0	1												1	0	1												158130
>jgi|Lotgi1|117176|e_gw1.25.188.1		ICTCDDSFHACLK	13	0	1625.66	yes	yes	1.1105e-06	175.91	7.25	3.11		1						1	1	1			7.25	3.11		1						1	1	1			14127000
>jgi|Lotgi1|209261|estExt_Genewise1Plus.C_sca_30137		IDCESPEYEYK	11	0	1431.59	yes	yes	0.00040366	161.76	5	1.73				3				1					5	1.73				3				1					16085000
>jgi|Lotgi1|230171|estExt_fgenesh2_pg.C_sca_110109		IDCHSNAVCTNVATDK	16	0	1803.79	yes	yes	0.006842	105.14	2	0		1											2	0		1											343620
>jgi|Lotgi1|232714|estExt_fgenesh2_pg.C_sca_310076		IDDSIRDDNEVK	12	1	1417.67	yes	yes	3.5162e-08	218.71	3.75	0.829			2	1	1								3.75	0.829			2	1	1								5935400
>jgi|Lotgi1|233420|estExt_fgenesh2_pg.C_sca_390106		IDETVQELLDEIK	13	0	1543.8	yes	yes	7.5629e-33	297.15	4.2	1.6	1				4								4.2	1.6	1				4								13650000
>jgi|Lotgi1|235609|estExt_fgenesh2_pg.C_sca_670059		IDFEISR	7	0	878.45	yes	yes	0.0069486	198.6	8.07	2.12			1		1	1	1	3	3	3	1		8.07	2.12			1		1	1	1	3	3	3	1		91203000
>jgi|Lotgi1|231869|estExt_fgenesh2_pg.C_sca_230185		IDFKNPCDYQR	11	1	1454.66	yes	yes	0.00063864	174.73	3.5	0.5			1	1									3.5	0.5			1	1									1800600
>jgi|Lotgi1|174920|fgenesh2_pg.C_sca_225000003	237	IDGIQYDDHMSFPTGFK	17	0	1969.89	yes	yes	2.9141e-21	236.87	4.41	1.57	1	2	1	3	6	3	1						4.41	1.57	1	2	1	3	6	3	1						91046000
>jgi|Lotgi1|167053|fgenesh2_pg.C_sca_63000057		IDHGTGELSLQIDGR	15	0	1609.81	yes	yes	0.0063249	100.55	4	0				1									4	0				1									141820
>jgi|Lotgi1|154423|fgenesh2_pg.C_sca_5000463		IDIALER	7	0	828.471	yes	yes	0.0047562	234.01	6.86	2.03				2		1		2	2				6.86	2.03				2		1		2	2				44930000
>jgi|Lotgi1|163637|fgenesh2_pg.C_sca_40000191		IDIESLTDEEVK	12	0	1389.69	yes	yes	2.7419e-06	192.55	4.79	2.37	1	1	1	6	1	1		2		1			4.79	2.37	1	1	1	6	1	1		2		1			43527000
>jgi|Lotgi1|162872|fgenesh2_pg.C_sca_36000100		IDIEVTAR	8	0	915.503	yes	yes	0.0010183	197.99	2	0.816	1	1	1										2	0.816	1	1	1										5736400
>jgi|Lotgi1|228264|estExt_fgenesh2_pg.C_sca_20144		IDISGNAGHIIPGIR	15	0	1531.85	yes	yes	3.6939e-18	229.68	4.2	0.4				4	1								4.2	0.4				4	1								7321500
>jgi|Lotgi1|229175|estExt_fgenesh2_pg.C_sca_50437	357	IDMLTDPLQCSPK	13	0	1516.73	yes	yes	5.7431e-22	269.89	4.26	1.19	1	1	3	6	10	2							4.26	1.19	1	1	3	6	10	2							71389000
>jgi|Lotgi1|109284|e_gw1.10.19.1		IDNQSTQIGSYEGELGTLR	19	0	2080.01	yes	yes	0.0028427	112.8	7	0							1						7	0							1						913810
>jgi|Lotgi1|151060|fgenesh2_kg.C_sca_80000004		IDPNNLDALIDR	12	0	1367.7	yes	yes	6.6288e-23	255.29	5.5	0.5					2	2							5.5	0.5					2	2							1104500
>jgi|Lotgi1|233095|estExt_fgenesh2_pg.C_sca_340181		IDQLEAQLK	9	0	1056.58	yes	yes	0.0008703	182.57	6.5	0.5						1	1						6.5	0.5						1	1						2187100
>jgi|Lotgi1|233420|estExt_fgenesh2_pg.C_sca_390106		IDSKLDSILSELQK	14	1	1587.87	yes	yes	1.0574e-70	377.59	6	1.73					6				2				6	1.73					6				2				6343700
>jgi|Lotgi1|237143|estExt_fgenesh2_pg.C_sca_960048		IDVHLTIQNK	10	0	1179.66	yes	yes	5.9325e-213	301.12	6.58	2.39	1	2	1	1	2	2	5	7	4	1			6.58	2.39	1	2	1	1	2	2	5	7	4	1			86444000
>jgi|Lotgi1|233095|estExt_fgenesh2_pg.C_sca_340181		IEEDLNTLQK	10	0	1201.62	yes	yes	9.3753e-14	264.74	7	0							2						7	0							2						3162000
>jgi|Lotgi1|108898|e_gw1.9.258.1		IEFEDATVQLYCR	13	0	1642.77	yes	yes	5.9443e-14	243.01	8	0								2					8	0								2					654870
>jgi|Lotgi1|235988|estExt_fgenesh2_pg.C_sca_730030		IEFPLVPLLR	10	0	1195.73	yes	yes	3.1322e-11	236.04	4.29	1.58	1			3	1	2							4.29	1.58	1			3	1	2							34292000
>jgi|Lotgi1|156526|fgenesh2_pg.C_sca_11000212		IEGFCEACPVDQFK	14	0	1698.74	yes	yes	0.00011782	141.73	1	0	2												1	0	2												893050
>jgi|Lotgi1|198904|estExt_Genewise1.C_sca_1090064		IEISFPAEYPFKPPK	15	1	1761.93	yes	yes	3.7113e-08	185.27	9	0									2				9	0									2				5331700
>jgi|Lotgi1|233852|estExt_fgenesh2_pg.C_sca_440123		IELQPNHILYK	11	0	1366.76	yes	yes	1.8733e-13	257.96	8	3.46		1								3			8	3.46		1								3			9888900
>jgi|Lotgi1|125538|e_gw1.50.140.1	59;60	IEMTAPVLMR	10	0	1159.61	yes	yes	0.00094721	130.96	7	0							1						7	0							1						4319100
>jgi|Lotgi1|234472|estExt_fgenesh2_pg.C_sca_510064		IENTVGLHTVISSEPLTYK	19	0	2100.11	no	no	6.8277e-13	203.37	1	0	1												NaN	NaN													1995500
>jgi|Lotgi1|233348|estExt_fgenesh2_pg.C_sca_380029		IETVVETELPSDDLNETNEGK	21	0	2331.1	yes	yes	2.2748e-46	288.82	3.88	0.331			1	7									3.88	0.331			1	7									28872000
>jgi|Lotgi1|238515|estExt_fgenesh2_pg.C_sca_1490019		IEVVEKPENCER	12	1	1500.72	yes	yes	0.00011891	166.93	8	0								3					8	0								3					7759100
>jgi|Lotgi1|232714|estExt_fgenesh2_pg.C_sca_310076		IEYDCIYDHSLVDICSK	17	0	2128.94	yes	yes	1.3247e-26	247.58	3.91	0.996		1	3	3	4								3.91	0.996		1	3	3	4								47070000
>jgi|Lotgi1|237303|estExt_fgenesh2_pg.C_sca_1020012		IEYFNVR	7	0	939.481	yes	yes	0.009202	168.43	9	0									1				9	0									1				635450
>jgi|Lotgi1|156525|fgenesh2_pg.C_sca_11000211	109	IFDEESMSTSYHSDGGFNEIVGSK	24	0	2635.14	yes	yes	0.0022529	83.213	1	0	2												1	0	2												805810
>jgi|Lotgi1|221240|estExt_Genewise1Plus.C_sca_690138		IFESKPIQEVK	11	1	1316.73	yes	yes	0.00063864	174.73	4.5	0.5				1	1								4.5	0.5				1	1								4247600
>jgi|Lotgi1|225558|estExt_Genewise1Plus.C_sca_1440059		IFGVTTLDTVR	11	0	1220.68	yes	yes	0.00063256	152.81	7	0							2						7	0							2						1243300
>jgi|Lotgi1|101611|gw1.56.268.1	1	IFNPYQMAHGGR	12	0	1389.66	yes	yes	3.2941e-11	233.02	5.11	2.23	6	7	7	25	19	16	9	3	8	4			5.11	2.23	6	7	7	25	19	16	9	3	8	4			2684800000
>jgi|Lotgi1|203811|estExt_fgenesh2_kg.C_sca_240005		IFNVNVR	7	0	860.487	yes	yes	0.0067987	192.46	5	0					3								5	0					3								1610800
>jgi|Lotgi1|77624|gw1.45.200.1		IFTSEEIAK	9	0	1036.54	yes	yes	0.0046317	139.19	2	0		1											2	0		1											573730
>jgi|Lotgi1|126264|e_gw1.53.255.1		IFVKPSQSVLEAPK	14	1	1541.88	yes	yes	1.0418e-23	269.33	4	0				1									4	0				1									1084600
>jgi|Lotgi1|238094|estExt_fgenesh2_pg.C_sca_1300025		IFYNPVLK	8	0	992.569	yes	yes	0.0071082	183.43	10	0										1			10	0										1			3236400
>jgi|Lotgi1|238094|estExt_fgenesh2_pg.C_sca_1300025		IFYNPVLKR	9	1	1148.67	yes	yes	0.00014552	205.75	9	0									2				9	0									2				2403900
>jgi|Lotgi1|152699|fgenesh2_pg.C_sca_2000119		IGAEYSFTCNSGFK	14	0	1579.7	yes	yes	1.6629e-15	238.53	7.33	0.471							2	1					7.33	0.471							2	1					2866300
>jgi|Lotgi1|236952|estExt_fgenesh2_pg.C_sca_900076	538	IGASFGVLMK	10	0	1021.56	yes	yes	0.0012791	130.96	1	0	1												1	0	1												474900
>jgi|Lotgi1|163637|fgenesh2_pg.C_sca_40000191		IGDGIDPTR	9	0	942.477	yes	yes	1.5287e-05	234.84	4.27	2.09	3	2	5	5	4	3	2	1	1				4.27	2.09	3	2	5	5	4	3	2	1	1				180000000
>jgi|Lotgi1|163637|fgenesh2_pg.C_sca_40000191	172;173	IGDGIDPTRETYEDAADNMVDEEDSMDTNQDIIDDIR	37	1	4185.77	yes	yes	2.0398e-59	264.47	4	0				4									4	0				4									10074000
>jgi|Lotgi1|103470|e_gw1.2.933.1		IGDPEPDWVASER	13	0	1469.68	yes	yes	4.2011e-08	199.49	6.5	0.5						1	1						6.5	0.5						1	1						3468700
>jgi|Lotgi1|233583|estExt_fgenesh2_pg.C_sca_410033		IGEFYQGTGLR	11	0	1239.62	yes	yes	4.429e-11	244.16	8	0.707							1	2	1				8	0.707							1	2	1				2619200
>jgi|Lotgi1|106937|e_gw1.6.157.1		IGFPWSEIR	9	0	1103.58	yes	yes	0.00017913	209.12	4.64	1.49		1	1	4	2	1	2						4.64	1.49		1	1	4	2	1	2						43829000
>jgi|Lotgi1|239271|estExt_fgenesh2_pg.C_sca_2180008		IGGIGTVPVGR	11	0	1024.6	yes	yes	0.0039074	123.88	2.67	1.7	1	1			1								2.67	1.7	1	1			1								1049300
>jgi|Lotgi1|238400|estExt_fgenesh2_pg.C_sca_1440037	561	IGIIMTFGGEDLSADNEQDLR	21	0	2293.09	yes	yes	1.6e-06	122.1	7	0							1						7	0							1						2185200
>jgi|Lotgi1|203020|estExt_fgenesh2_kg.C_sca_20001		IGLLSDIDLAHHPNLVALLR	20	0	2179.25	yes	yes	3.0531e-74	337.07	5	0					1								5	0					1								7326300
>jgi|Lotgi1|222979|estExt_Genewise1Plus.C_sca_880061		IGNEPIGR	8	0	854.461	yes	yes	0.00051026	227.44	9	0									3				9	0									3				6967700
>jgi|Lotgi1|231869|estExt_fgenesh2_pg.C_sca_230185	416	IGNPLHCAQYYDCTAPMSSR	20	0	2340.01	yes	yes	3.1302e-64	326.3	3.61	1.44	4	3	9	11	6	2	1						3.61	1.44	4	3	9	11	6	2	1						451950000
>jgi|Lotgi1|217320|estExt_Genewise1Plus.C_sca_390079	320	IGPMGLSPK	9	0	898.495	yes	yes	0.0025061	128.1	9	0									3				9	0									3				5548400
>jgi|Lotgi1|115714|e_gw1.22.148.1		IGQLTVGEFQGK	12	0	1275.68	yes	yes	8.9986e-05	156.12	5.5	0.5					1	1							5.5	0.5					1	1							2648200
>jgi|Lotgi1|238526|estExt_fgenesh2_pg.C_sca_1490037	571	IGSGPLPMNVGGSSQWTVSGSGTSGPSSIDINK	33	0	3173.53	yes	yes	1.7737e-14	168.57	7	3.56		2							2	2			7	3.56		2							2	2			13128000
>jgi|Lotgi1|238526|estExt_fgenesh2_pg.C_sca_1490037	572	IGSGQPSIMK	10	0	1016.53	yes	yes	3.2935e-07	197.1	6.45	2.67	1	2	2	3	2	3	5	2	6	2	1		6.45	2.67	1	2	2	3	2	3	5	2	6	2	1		45104000
>jgi|Lotgi1|238526|estExt_fgenesh2_pg.C_sca_1490037		IGSGQPSVVK	10	0	970.545	yes	no	0.00057682	167.97	4.88	2.47	1	1		2		2	1		1				4.88	2.47	1	1		2		2	1		1				8773200
>jgi|Lotgi1|223558|estExt_Genewise1Plus.C_sca_970107;>jgi|Lotgi1|227593|estExt_Genewise1Plus.C_sca_7870016;>jgi|Lotgi1|206001|estExt_fgenesh2_pm.C_sca_110005;>jgi|Lotgi1|191841|estExt_Genewise1.C_sca_420306;>jgi|Lotgi1|203508|estExt_fgenesh2_kg.C_sca_1500		IHFPLATYAPVISAEK	16	0	1755.96	yes	no	2.1396e-05	158.2	5.5	0.5					1	1							5.5	0.5					1	1							1656600
>jgi|Lotgi1|158113|fgenesh2_pg.C_sca_16000081	121	IHHNSFSGDPSSMDFAGDPIVLEGTNPMHFQHNPIPMGDMR	41	0	4532.02	yes	yes	1.3357e-213	431.58	7.59	0.605						2	9	21					7.59	0.605						2	9	21					586620000
>jgi|Lotgi1|229818|estExt_fgenesh2_pg.C_sca_90208	365;366	IHLEPMNSMNIYHPGLPVK	19	0	2189.11	yes	yes	0.00010865	130.98	4	0				1									4	0				1									863400
>jgi|Lotgi1|201804|estExt_Genewise1.C_sca_1950010		IHPADAYALCCPIEPDDPKPGVCPK	25	1	2819.31	yes	yes	3.3834e-13	188.38	3.6	0.917		1	4	3	2								3.6	0.917		1	4	3	2								106510000
>jgi|Lotgi1|201804|estExt_Genewise1.C_sca_1950010		IHPADAYAVCCPK	13	0	1500.69	yes	yes	8.538e-17	247.72	4	0.707			1	2	1								4	0.707			1	2	1								20872000
>jgi|Lotgi1|124263|e_gw1.46.75.1		IIAAGVQVPFR	11	0	1169.69	yes	yes	0.0001068	183.57	3.5	1.26	1		1	3	1								3.5	1.26	1		1	3	1								5946000
>jgi|Lotgi1|203487|estExt_fgenesh2_kg.C_sca_140018		IIAAVENPADISVLSAR	17	0	1737.96	yes	yes	1.7824e-15	212.18	6.33	0.471						2	1						6.33	0.471						2	1						2183400
>jgi|Lotgi1|202971|estExt_fgenesh2_kg.C_sca_10023;>jgi|Lotgi1|205506|estExt_fgenesh2_kg.C_sca_8540001;>jgi|Lotgi1|208208|estExt_Genewise1Plus.C_sca_10400;CON__P60712;>jgi|Lotgi1|193218|estExt_Genewise1.C_sca_510040		IIAPPER	7	0	794.465	no	no	0.0082726	172.54	11	0											1		NaN	NaN													306460
>jgi|Lotgi1|230689|estExt_fgenesh2_pg.C_sca_140208		IIDLECIAENGDCK	14	0	1648.74	yes	yes	2.1336e-08	181.32	3	0			1										3	0			1										244470
>jgi|Lotgi1|219397|estExt_Genewise1Plus.C_sca_530145		IIDLHSPSEIVK	12	0	1349.76	yes	yes	1.3329e-05	181.62	8	3.03		1							2	2			8	3.03		1							2	2			8685700
>jgi|Lotgi1|154020|fgenesh2_pg.C_sca_5000060		IIESYREQDDLK	12	1	1507.75	yes	yes	6.0915e-08	212.15	4	1.05			4	2	2	1							4	1.05			4	2	2	1							62904000
>jgi|Lotgi1|233200|estExt_fgenesh2_pg.C_sca_350163		IIGCAAER	8	0	888.449	yes	yes	0.00045144	229.15	7.2	2.32				2	1	1	1	2	1	1	1		7.2	2.32				2	1	1	1	2	1	1	1		163600000
>jgi|Lotgi1|233200|estExt_fgenesh2_pg.C_sca_350163	441;442	IIGCAAERCSDMTNMVCLFEPK	22	1	2601.15	yes	yes	4.8238e-40	277.4	4.67	1.89		1				2							4.67	1.89		1				2							11245000
>jgi|Lotgi1|124263|e_gw1.46.75.1		IIGDNLDIDCR	11	0	1302.62	yes	yes	2.5141e-17	272.62	4	0				4									4	0				4									4553300
>jgi|Lotgi1|230231|estExt_fgenesh2_pg.C_sca_110215		IIGEYGLR	8	0	919.513	yes	yes	0.0049352	190.52	9	0									2				9	0									2				5665000
>jgi|Lotgi1|233824|estExt_fgenesh2_pg.C_sca_440067		IILQTEAGSDVNK	13	0	1386.74	yes	yes	1.1701e-07	192.55	6	4		1								1			6	4		1								1			5386200
>jgi|Lotgi1|190284|estExt_Genewise1.C_sca_330111		IINEPTAAALAYGLDKK	17	1	1786.98	yes	yes	1.4454e-06	170.52	4	0				2									4	0				2									792490
>jgi|Lotgi1|233461|estExt_fgenesh2_pg.C_sca_400001		IINITGGCHR	10	0	1139.59	yes	yes	9.3567e-22	298.22	6.4	3.45	4	6	6	6	7	4	5	2	6	6	5	5	6.4	3.45	4	6	6	6	7	4	5	2	6	6	5	5	792350000
>jgi|Lotgi1|232718|estExt_fgenesh2_pg.C_sca_310081		IIPLGVMSKPVINQQTPQTSDTTDK	25	1	2710.42	yes	yes	0.0067949	81.967	4	0				1									4	0				1									800320
>jgi|Lotgi1|207549|estExt_fgenesh2_pm.C_sca_1080008		IISSLEQKEEGSSNSEK	17	1	1863.91	yes	yes	4.7511e-08	186.49	8	0								2					8	0								2					4685200
>jgi|Lotgi1|174003|fgenesh2_pg.C_sca_179000009		IIVDLQGNPINCAVQSNTLR	20	0	2224.16	yes	yes	3.1171e-125	412.05	4.98	2.28	4	1	9	6	9	4	5	4	4				4.98	2.28	4	1	9	6	9	4	5	4	4				710640000
>jgi|Lotgi1|238526|estExt_fgenesh2_pg.C_sca_1490037		IIWSSGNQQWTIAKPDGTVIK	21	1	2341.24	yes	yes	1.5572e-125	262.67	5.21	2.29	1	3	2	3	4	4	3	1	3				5.21	2.29	1	3	2	3	4	4	3	1	3				83949000
>jgi|Lotgi1|159694|fgenesh2_pg.C_sca_21000164		IKEGLISQTR	10	1	1143.66	yes	yes	2.1855e-06	221.89	1	0	1												1	0	1												163110
>jgi|Lotgi1|140773|e_gw1.151.14.1;>jgi|Lotgi1|225865|estExt_Genewise1Plus.C_sca_1510034		IKENFEIFDFSLTPEEVK	18	1	2184.1	yes	no	2.5426e-06	171.67	7	0							1						7	0							1						2931700
>jgi|Lotgi1|154423|fgenesh2_pg.C_sca_5000463		IKIPVGCSCK	10	1	1160.6	yes	yes	0.004329	156.94	9	0									2				9	0									2				6527000
>jgi|Lotgi1|109426|e_gw1.10.553.1		IKPELIGPDNLGDR	14	1	1535.83	yes	yes	2.4947e-51	336.42	4.58	1.8	1	1	1	2	3	2	2						4.58	1.8	1	1	1	2	3	2	2						28602000
>jgi|Lotgi1|235120|estExt_fgenesh2_pg.C_sca_590106	491;492	IKPIQDMTAADINMIGVGIR	20	1	2155.15	yes	yes	1.1595e-74	342.3	3.75	1.52	4	6	16	10	8	8	1						3.75	1.52	4	6	16	10	8	8	1						283260000
>jgi|Lotgi1|106937|e_gw1.6.157.1;>jgi|Lotgi1|107124|e_gw1.6.273.1	10;11	ILALCMGNHELYMR	14	0	1719.83	yes	yes	1.256e-10	197.56	4.25	0.661			1	4	3								4.25	0.661			1	4	3								18521000
>jgi|Lotgi1|238760|estExt_fgenesh2_pg.C_sca_1660028		ILALFETSELSK	12	0	1349.74	yes	yes	8.9986e-05	156.12	9	0									2				9	0									2				5767400
>jgi|Lotgi1|174652|fgenesh2_pg.C_sca_207000018		ILASPDNVAPQGTETNIQDNHLDLSSTHR	29	0	3142.53	yes	yes	1.2775e-164	421.05	3.09	1.5	3	1	1	4	2								3.09	1.5	3	1	1	4	2								35880000
>jgi|Lotgi1|203020|estExt_fgenesh2_kg.C_sca_20001		ILDIIQPGVVDWNK	14	0	1608.89	yes	yes	1.3572e-07	176.29	4.75	0.433				1	3								4.75	0.433				1	3								4614700
>jgi|Lotgi1|233199|estExt_fgenesh2_pg.C_sca_350161		ILEEHNKFR	9	1	1184.63	yes	yes	0.0019958	188.29	6.5	1.12				1		2	4	1					6.5	1.12				1		2	4	1					19247000
>jgi|Lotgi1|138864|e_gw1.130.22.1	65	ILEIEIEPGMR	11	0	1298.69	yes	yes	5.529e-05	179	5.4	1.74		1				3	1						5.4	1.74		1				3	1						15290000
>jgi|Lotgi1|123440|e_gw1.44.99.1		ILEIIDMPANNK	12	0	1369.73	yes	yes	0.0072199	128.17	8	0								1					8	0								1					995770
>jgi|Lotgi1|236952|estExt_fgenesh2_pg.C_sca_900076		ILEQDHGYYATVIGVDK	17	0	1919.96	yes	yes	3.1179e-06	167.88	1	0	1												1	0	1												1090800
>jgi|Lotgi1|69892|gw1.49.115.1		ILLDEFR	7	0	904.502	yes	yes	0.0082726	172.54	4	1			1		1								4	1			1		1								716530
>jgi|Lotgi1|159694|fgenesh2_pg.C_sca_21000164		ILPNFDPEPCTK	12	0	1429.69	yes	yes	0.0033782	116.23	1	0	1												1	0	1												1608900
>jgi|Lotgi1|233461|estExt_fgenesh2_pg.C_sca_400001		ILQMSNR	7	0	860.454	yes	yes	0.0051863	153.52	6.67	2.62			1					1	1				6.67	2.62			1					1	1				3314900
>jgi|Lotgi1|217446|estExt_Genewise1Plus.C_sca_390353		ILQSEFLTAVR	11	0	1275.72	yes	yes	0.0060147	132.91	9	0									1				9	0									1				35863
>jgi|Lotgi1|158316|fgenesh2_pg.C_sca_16000284;>jgi|Lotgi1|176424|fgenesh2_pg.C_sca_1280000001		ILSDMGHTR	9	0	1028.51	yes	no	0.002839	157.54	4	1.05			4	2	2	1							4	1.05			4	2	2	1							11297000
>jgi|Lotgi1|112867|e_gw1.16.367.1		ILSLHFTPPTR	11	0	1280.72	yes	yes	0.0015097	138.11	6.8	0.4						1	4						6.8	0.4						1	4						4695600
>jgi|Lotgi1|121932|e_gw1.39.370.1		ILSSVGIESEADK	13	0	1346.69	yes	yes	0.007436	98.353	10	0										1			10	0										1			628340
>jgi|Lotgi1|121932|e_gw1.39.370.1		ILSSVGIESEADKVK	15	1	1573.86	yes	yes	1.8609e-05	159.64	10	0										1			10	0										1			3737800
>jgi|Lotgi1|239125|estExt_fgenesh2_pg.C_sca_1950011	588	IMCDLHCQYGFK	12	0	1570.67	yes	yes	1.7648e-20	277.54	4.12	1.96	4	5	13	9	9	7	2			2			4.12	1.96	4	5	13	9	9	7	2			2			1218100000
>jgi|Lotgi1|239125|estExt_fgenesh2_pg.C_sca_1950011	588	IMCDLHCQYGFKR	13	1	1726.77	yes	yes	1.5286e-22	274.93	3.17	0.687		1	3	2									3.17	0.687		1	3	2									37422000
>jgi|Lotgi1|143759|e_gw1.214.1.1		IMGEQGATFR	10	0	1108.53	yes	yes	0.0077474	102.61	5	0					1								5	0					1								249770
>jgi|Lotgi1|174920|fgenesh2_pg.C_sca_225000003	238	IMKDFMDQIK	10	1	1267.63	yes	yes	0.00053161	179	4.89	0.737			1		7	1							4.89	0.737			1		7	1							26198000
>jgi|Lotgi1|223043|estExt_Genewise1Plus.C_sca_880146;>jgi|Lotgi1|223078|estExt_Genewise1Plus.C_sca_880181;>jgi|Lotgi1|202077|estExt_Genewise1.C_sca_2180072;>jgi|Lotgi1|220547|estExt_Genewise1Plus.C_sca_630094;>jgi|Lotgi1|197703|estExt_Genewise1.C_sca_8801		IMNTFSVVPSPK	12	0	1318.7	yes	no	0.0041855	116.23	6	0						1							6	0						1							940630
>jgi|Lotgi1|232718|estExt_fgenesh2_pg.C_sca_310081	427	IMPVPPIGHSEPPVGQHVPIR	21	0	2256.22	yes	yes	4.3281e-21	226.75	4.17	0.687			1	3	2								4.17	0.687			1	3	2								8697500
>jgi|Lotgi1|232722|estExt_fgenesh2_pg.C_sca_310087		INCHLTCQYGFER	13	0	1696.74	yes	yes	1.3243e-64	375.89	11	0											1		11	0											1		94356
>jgi|Lotgi1|231862|estExt_fgenesh2_pg.C_sca_230174		INIFLEEK	8	0	1004.55	yes	yes	0.0034952	197.99	1	0	1												1	0	1												2722300
>jgi|Lotgi1|196021|estExt_Genewise1.C_sca_710246		INNGLIEELILQASR	15	0	1681.94	yes	yes	2.6979e-12	208.24	10	0										1			10	0										1			594690
>jgi|Lotgi1|238082|estExt_fgenesh2_pg.C_sca_1300004		INPNELLADDPEYYVFNGGLTTPPCSESVLWLVAK	35	0	3920.92	yes	yes	1.7941e-39	229.82	6.36	0.643						8	2	1					6.36	0.643						8	2	1					512410000
>jgi|Lotgi1|238082|estExt_fgenesh2_pg.C_sca_1300004		INPNELLADDPEYYVFNGGLTTPPCSESVLWLVAKQPR	38	1	4302.13	yes	yes	1.9461e-20	178.28	6	0						1							6	0						1							4758000
>jgi|Lotgi1|108395|e_gw1.8.192.1		INSLPAFTSYVR	12	0	1366.72	yes	yes	0.00039757	140.3	9	0									1				9	0									1				428280
>jgi|Lotgi1|235609|estExt_fgenesh2_pg.C_sca_670059		INSVVSR	7	0	773.44	yes	yes	0.0085458	198.6	5.75	0.433					1	3							5.75	0.433					1	3							1001200
>jgi|Lotgi1|235812|estExt_fgenesh2_pg.C_sca_700055		INTQYQPR	8	0	1018.52	yes	yes	7.3171e-09	285.98	3	0			2										3	0			2										722350
>jgi|Lotgi1|235988|estExt_fgenesh2_pg.C_sca_730030		INVDVVR	7	0	813.471	yes	yes	0.0010375	245.03	4.5	0.5				1	1								4.5	0.5				1	1								16371000
>jgi|Lotgi1|223043|estExt_Genewise1Plus.C_sca_880146;>jgi|Lotgi1|223078|estExt_Genewise1Plus.C_sca_880181;>jgi|Lotgi1|202077|estExt_Genewise1.C_sca_2180072;>jgi|Lotgi1|220547|estExt_Genewise1Plus.C_sca_630094;>jgi|Lotgi1|197703|estExt_Genewise1.C_sca_8801		INVYYNEATGGK	12	0	1327.64	yes	no	0.00039757	140.3	5	0					1								5	0					1								773070
>jgi|Lotgi1|227783|estExt_fgenesh2_pg.C_sca_10013		IPAYAWR	7	0	875.465	yes	yes	0.0043005	235.31	7	2.6	1			2	3	1	4	4		1	3		7	2.6	1			2	3	1	4	4		1	3		751650000
>jgi|Lotgi1|238082|estExt_fgenesh2_pg.C_sca_1300004		IPDIFKFKQLIPFHPVWPICK	21	2	2622.45	yes	yes	5.4352e-15	208.26	6	0						1							6	0						1							2102600
>jgi|Lotgi1|140786|e_gw1.151.5.1		IPDVYDPIDYHK	12	0	1473.71	yes	yes	2.2605e-11	236.64	4.07	2.89	3	2	3	3	1				2	1			4.07	2.89	3	2	3	3	1				2	1			16924000
>jgi|Lotgi1|198613|estExt_Genewise1.C_sca_1030018;>jgi|Lotgi1|176452|fgenesh2_pg.C_sca_1403000002		IPDWFLNR	8	0	1059.55	yes	no	0.0060545	186.87	9	0									1				9	0									1				1269200
>jgi|Lotgi1|227783|estExt_fgenesh2_pg.C_sca_10013		IPEFILR	7	0	886.528	yes	yes	0.00013035	260.96	6.92	3.59	2	3	1	2	3		1	2	4	3	3	2	6.92	3.59	2	3	1	2	3		1	2	4	3	3	2	244910000
>jgi|Lotgi1|162562|fgenesh2_pg.C_sca_34000165		IPFDIIEAR	9	0	1072.59	yes	yes	1.5357e-07	257.26	7.54	3.05		1	2	3	3	2	3	2	3	2	4	3	7.54	3.05		1	2	3	3	2	3	2	3	2	4	3	233920000
>jgi|Lotgi1|236952|estExt_fgenesh2_pg.C_sca_900076		IPFIDDPVVK	10	0	1141.64	yes	yes	0.001256	159.11	1	0	2												1	0	2												939250
>jgi|Lotgi1|229543|estExt_fgenesh2_pg.C_sca_80085		IPFSYPLLLK	10	0	1189.71	yes	yes	2.4516e-11	253.62	5.96	2.99	2	3	2	2	3	3	2	3	3	3	1		5.96	2.99	2	3	2	2	3	3	2	3	3	3	1		380730000
>jgi|Lotgi1|229543|estExt_fgenesh2_pg.C_sca_80085		IPFSYPLLLKGQNTK	15	1	1717.98	yes	yes	1.6922e-14	213.59	8	0								2					8	0								2					5401700
>jgi|Lotgi1|138941|e_gw1.131.2.1		IPGDAIYHIDPAEIYLK	17	0	1927.01	yes	yes	1.5564e-11	200.01	8	0								2					8	0								2					1630800
>jgi|Lotgi1|121860|e_gw1.39.96.1	51;52	IPGHLDVMNPHSFEMK	16	0	1850.88	yes	yes	8.077e-22	242.27	4.11	0.314				8	1								4.11	0.314				8	1								25348000
>jgi|Lotgi1|121860|e_gw1.39.96.1	51;52	IPGHLDVMNPHSFEMKDLESLIK	23	1	2649.33	yes	yes	7.0916e-05	126	4	0				1									4	0				1									131730
>jgi|Lotgi1|238526|estExt_fgenesh2_pg.C_sca_1490037		IPGSSVGSSGPR	12	0	1099.56	yes	yes	1.313e-08	216.87	5.83	2.7	1	3	2	2	2	3	4	3	2	1	1		5.83	2.7	1	3	2	2	2	3	4	3	2	1	1		58749000
>jgi|Lotgi1|204047|estExt_fgenesh2_kg.C_sca_340011		IPHSLSLIENHDVLCVADR	19	0	2187.11	yes	yes	2.637e-177	477.93	6.25	0.433						6	2						6.25	0.433						6	2						48536000
>jgi|Lotgi1|204047|estExt_fgenesh2_kg.C_sca_340011		IPHSLSLIENHDVLCVADREDR	22	1	2587.28	yes	yes	1.3283e-47	294.38	5.25	1.92		1				2	1						5.25	1.92		1				2	1						12789000
>jgi|Lotgi1|227783|estExt_fgenesh2_pg.C_sca_10013		IPKVPDFLK	9	1	1055.64	yes	yes	0.0012213	193.75	2	0		1											2	0		1											1162400
>jgi|Lotgi1|239628|estExt_fgenesh2_pg.C_sca_6100001;>jgi|Lotgi1|239234|estExt_fgenesh2_pg.C_sca_2130001;>jgi|Lotgi1|176784|fgenesh2_pg.C_sca_3931000001		IPNVPSEGVNITVR	14	0	1493.82	yes	no	2.5772e-05	155.15	1	0	1												1	0	1												462650
>jgi|Lotgi1|192237|estExt_Genewise1.C_sca_450185		IPPLATLTFEVELLK	15	0	1682.99	yes	yes	2.3407e-09	192.05	10	0										2			10	0										2			3098600
>jgi|Lotgi1|231862|estExt_fgenesh2_pg.C_sca_230174		IPSAVVQQIADFR	13	0	1442.79	yes	yes	1.5676e-55	347.43	1	0	5												1	0	5												5527500
>jgi|Lotgi1|231869|estExt_fgenesh2_pg.C_sca_230185		IPSCVGVPNK	10	0	1069.56	yes	yes	9.9183e-22	297.38	4.05	1.88	3	2	2	4	4	3	2						4.05	1.88	3	2	2	4	4	3	2						256870000
>jgi|Lotgi1|233348|estExt_fgenesh2_pg.C_sca_380029		IPSECLYYLGK	11	0	1341.66	yes	yes	6.3608e-13	249.56	4.2	0.748			2	4	4								4.2	0.748			2	4	4								40880000
>jgi|Lotgi1|162872|fgenesh2_pg.C_sca_36000100		IPSLSGYSK	9	0	950.507	yes	yes	0.0046317	139.19	2	0.816	1	1	1										2	0.816	1	1	1										12460000
>jgi|Lotgi1|162872|fgenesh2_pg.C_sca_36000100	165	IPVTTSMSPSSHILVYYTR	19	0	2151.1	yes	yes	1.2187e-22	237.43	2	1.15	3	1	1	1									2	1.15	3	1	1	1									20767000
>jgi|Lotgi1|236691|estExt_fgenesh2_pg.C_sca_850103		IQELLTKIR	9	1	1112.69	yes	yes	0.0011017	196.55	3	0			2										3	0			2										2662400
>jgi|Lotgi1|235120|estExt_fgenesh2_pg.C_sca_590106		IQESDDYDEPGSLTSVQIGR	20	0	2208.02	yes	yes	5.5262e-74	329.79	3.31	1.56	6	6	7	8	7	1	1						3.31	1.56	6	6	7	8	7	1	1						314810000
>jgi|Lotgi1|229427|estExt_fgenesh2_pg.C_sca_70053		IQFQISPTSAISEVFSLSQDGLAK	24	0	2565.33	yes	yes	2.4781e-95	353.07	4	0				2									4	0				2									3233100
>jgi|Lotgi1|209261|estExt_Genewise1Plus.C_sca_30137		IQLFTSNGDSYGVVENELK	19	0	2112.04	yes	yes	4.9611e-43	279.88	4	0				4									4	0				4									6749100
>jgi|Lotgi1|236812|estExt_fgenesh2_pg.C_sca_870115		IQLGYPCTLAK	11	0	1262.67	yes	yes	0.0017297	136.32	3.25	0.433			3	1									3.25	0.433			3	1									3482600
>jgi|Lotgi1|204381|estExt_fgenesh2_kg.C_sca_520011		IQLVALHQQR	10	0	1204.7	yes	yes	3.3887e-09	239.2	5	0					1								5	0					1								101450
>jgi|Lotgi1|225558|estExt_Genewise1Plus.C_sca_1440059		IQNAGTEVVEAK	12	0	1257.66	yes	yes	0.00039757	140.3	7	0							2						7	0							2						1155800
>jgi|Lotgi1|235566|estExt_fgenesh2_pg.C_sca_670001		IQNEAQNNLVK	11	0	1269.67	yes	yes	5.4963e-21	280.63	6.8	0.4						1	4						6.8	0.4						1	4						8281400
>jgi|Lotgi1|158316|fgenesh2_pg.C_sca_16000284;>jgi|Lotgi1|176424|fgenesh2_pg.C_sca_1280000001		IQQPEVTR	8	0	969.524	yes	no	4.3541e-06	260.01	3.42	1.26	1	2	3	3	3								3.42	1.26	1	2	3	3	3								21644000
>jgi|Lotgi1|190352|estExt_Genewise1.C_sca_330286	264	IQVGSLPDMIKPTK	14	1	1525.85	yes	yes	4.8932e-05	152.14	4	0				1									4	0				1									1047900
>jgi|Lotgi1|115607|e_gw1.21.53.1		IRDVESGLIGPLQICR	16	1	1824.99	yes	yes	2.687e-77	222.79	3.6	0.8			3	1	1								3.6	0.8			3	1	1								13938000
>jgi|Lotgi1|230619|estExt_fgenesh2_pg.C_sca_140041		IREIQDESNCQIK	13	1	1631.79	yes	yes	1.5416e-26	289.61	7.75	3.34		1							1	2			7.75	3.34		1							1	2			4305900
>jgi|Lotgi1|153233|fgenesh2_pg.C_sca_3000136		IRELEDSLDFER	12	1	1520.75	yes	yes	1.5164e-18	269.89	3.5	0.5			1	1									3.5	0.5			1	1									3507500
>jgi|Lotgi1|231427|estExt_fgenesh2_pg.C_sca_190205		IRPYIPFVIGAVGK	14	1	1528.91	yes	yes	7.8378e-06	164.13	7.5	3.2		1							2	1			7.5	3.2		1							2	1			3643400
>jgi|Lotgi1|98299|gw1.10.595.1		ISALDPAGLLFAR	13	0	1342.76	yes	yes	4.2011e-08	199.49	5	0					1								5	0					1								4896900
>jgi|Lotgi1|109426|e_gw1.10.553.1		ISALDPAGPR	10	0	995.54	yes	yes	2.3779e-05	204.92	4.33	2.29	1	1			3			1					4.33	2.29	1	1			3			1					9911000
>jgi|Lotgi1|236136|estExt_fgenesh2_pg.C_sca_750076		ISDAQIETLKR	11	1	1272.7	yes	yes	0.0025541	123.88	10	0										1			10	0										1			363640
>jgi|Lotgi1|174652|fgenesh2_pg.C_sca_207000018		ISEGFPDISLGFGAGAPTTNTR	22	0	2207.09	yes	yes	6.4772e-116	388.26	3.25	1.44	3	4	3	6	3	1							3.25	1.44	3	4	3	6	3	1							49024000
>jgi|Lotgi1|209261|estExt_Genewise1Plus.C_sca_30137		ISFALNPQNYKPGFVNK	17	1	1936.02	yes	yes	1.0988e-97	388.7	4.27	1.98	2	1	1	4	4	2			1				4.27	1.98	2	1	1	4	4	2			1				71063000
>jgi|Lotgi1|228882|estExt_fgenesh2_pg.C_sca_50013		ISFNSQYSPK	10	0	1169.57	yes	yes	0.00013371	191.05	4.95	2.22	2	1	2	3	4	3	3		2				4.95	2.22	2	1	2	3	4	3	3		2				171730000
>jgi|Lotgi1|158316|fgenesh2_pg.C_sca_16000284		ISGGKAASSQVLGGR	15	1	1386.76	yes	yes	1.1159e-56	344.99	3.5	0.5			1	1									3.5	0.5			1	1									3454700
>jgi|Lotgi1|175997|fgenesh2_pg.C_sca_619000003;>jgi|Lotgi1|176928|fgenesh2_pg.C_sca_7041000001;>jgi|Lotgi1|145439|e_gw1.324.28.1;>jgi|Lotgi1|146028|e_gw1.619.24.1;>jgi|Lotgi1|146029|e_gw1.619.16.1;>jgi|Lotgi1|146923|e_gw1.1414.5.1;>jgi|Lotgi1|147261|e_gw1		ISGLIYEETR	10	0	1179.61	yes	no	4.6316e-14	271.64	8	3.57	2	1	1			1			4	5	3	1	8	3.57	2	1	1			1			4	5	3	1	144480000
>jgi|Lotgi1|235610|estExt_fgenesh2_pg.C_sca_670062		ISLDNLLR	8	0	942.55	yes	yes	4.3663e-12	306.77	6.18	3.22	2	4	5	5	5	4	4	3	3	3	3	3	6.18	3.22	2	4	5	5	5	4	4	3	3	3	3	3	1880700000
>jgi|Lotgi1|235610|estExt_fgenesh2_pg.C_sca_670062		ISLDNLLRAATTIQNLKDQVATAQSQK	27	2	2939.6	yes	yes	2.5042e-113	373.99	3	0			1										3	0			1										566020
>jgi|Lotgi1|53031|gw1.20.5.1		ISNDHIFVNVDDALAVAR	18	0	1968.01	yes	yes	1.1498e-06	169.25	5.75	4.26	1	1								2			5.75	4.26	1	1								2			2806300
>jgi|Lotgi1|234481|estExt_fgenesh2_pg.C_sca_510144		ISNLDKDAYPGSFLVR	16	1	1793.93	yes	yes	8.1887e-05	157.75	4	0				1									4	0				1									473480
>jgi|Lotgi1|154021|fgenesh2_pg.C_sca_5000061		ISPFINTILCNVFPYLK	17	0	2038.1	yes	yes	0.0009273	127.76	1	0	1												1	0	1												1878600
>jgi|Lotgi1|229175|estExt_fgenesh2_pg.C_sca_50437		ISQALTDSNGCPLK	14	0	1502.74	yes	yes	2.1509e-30	292.07	4.44	0.685			1	3	5								4.44	0.685			1	3	5								33747000
>jgi|Lotgi1|231869|estExt_fgenesh2_pg.C_sca_230185	417	ISQCPAETFFDPLMR	15	0	1810.84	yes	yes	8.5995e-28	269.75	3.85	1.29		5	6	6	6	3							3.85	1.29		5	6	6	6	3							225790000
>jgi|Lotgi1|173200|fgenesh2_pg.C_sca_151000011		ISQCVPGVPR	10	0	1111.58	yes	yes	3.4429e-23	230.07	7.28	3.05	3	4	4	4	4	5	7	10	10	8	6	4	7.28	3.05	3	4	4	4	4	5	7	10	10	8	6	4	10659000000
>jgi|Lotgi1|174203|fgenesh2_pg.C_sca_186000003		ISQGHPPASVNGELEVPIPR	20	0	2096.1	yes	yes	1.2509e-17	212.25	1.33	0.471	2	1											1.33	0.471	2	1											1272800
>jgi|Lotgi1|234262|estExt_fgenesh2_pg.C_sca_480108	461	ISQTEQKPLMIVIHK	15	1	1764	yes	yes	1.4795e-15	224.39	9	0									3				9	0									3				10860000
>jgi|Lotgi1|218124|estExt_Genewise1Plus.C_sca_450107		ISYDELDRR	9	1	1165.57	yes	yes	0.001721	160.19	8	0								1					8	0								1					469250
>jgi|Lotgi1|186317|estExt_Genewise1.C_sca_150132		ITDEWFISK	9	0	1137.57	yes	yes	0.00015925	210.66	5.86	1.64		1				3	3						5.86	1.64		1				3	3						102360000
>jgi|Lotgi1|98300|gw1.10.596.1;>jgi|Lotgi1|70058|gw1.10.228.1		ITGLDPAGFR	10	0	1045.56	yes	no	1.3168e-05	207.73	3.33	2.62	1	1					1						3.33	2.62	1	1					1						2794200
>jgi|Lotgi1|102397|e_gw1.1.358.1		ITGLDPASFGFSTK	14	0	1439.73	yes	yes	1.831e-06	167.3	7	0							2						7	0							2						1516700
>jgi|Lotgi1|233779|estExt_fgenesh2_pg.C_sca_430124	460	ITICDFPMYELLDQQR	16	0	2040.96	yes	yes	4.6513e-38	291.33	8.5	0.5								2	2				8.5	0.5								2	2				8538500
>jgi|Lotgi1|168990|fgenesh2_pg.C_sca_81000036		ITIDTSPPHVGVVHDGR	17	0	1798.93	no	no	0.0033746	114.74	1.5	0.5	1	1											NaN	NaN													1079100
>jgi|Lotgi1|233095|estExt_fgenesh2_pg.C_sca_340181		ITLLEEDLER	10	0	1229.65	yes	yes	3.3887e-09	239.2	6.75	0.433						1	3						6.75	0.433						1	3						16158000
>jgi|Lotgi1|239628|estExt_fgenesh2_pg.C_sca_6100001;>jgi|Lotgi1|239234|estExt_fgenesh2_pg.C_sca_2130001		ITLTPVGNNLPVTTTGALEVK	21	0	2137.2	yes	no	3.6135e-88	353.65	1	0	1												1	0	1												1372000
>jgi|Lotgi1|209261|estExt_Genewise1Plus.C_sca_30137	304	ITMTPPCDLTWK	12	0	1461.7	yes	yes	1.7184e-05	150.94	4	0				2									4	0				2									964970
>jgi|Lotgi1|109284|e_gw1.10.19.1	16	ITNLEGMVAALESER	15	0	1631.82	yes	yes	5.5676e-19	238.63	6.75	3.42		1			1					2			6.75	3.42		1			1					2			3406100
>jgi|Lotgi1|133595|e_gw1.85.51.1		ITPANNYLTGVYSEHNNHR	19	0	2199.05	yes	yes	5.9126e-52	295.87	9	0									4				9	0									4				56169000
>jgi|Lotgi1|133595|e_gw1.85.51.1		ITPANNYLTGVYSEHNNHREDR	22	1	2599.22	yes	yes	1.4067e-05	149.57	9	0									3				9	0									3				42532000
>jgi|Lotgi1|237754|estExt_fgenesh2_pg.C_sca_1160033		ITSPGQHYGVNTVFK	15	0	1646.84	yes	yes	1.1498e-08	185.27	4.6	1.2				4			1						4.6	1.2				4			1						12791000
>jgi|Lotgi1|165388|fgenesh2_pg.C_sca_51000068;>jgi|Lotgi1|234475|estExt_fgenesh2_pg.C_sca_510081;>jgi|Lotgi1|165458|fgenesh2_pg.C_sca_51000138		ITTTIGGFVK	10	0	1035.6	no	no	0.0036034	129.1	1	0	1												NaN	NaN													494660
>jgi|Lotgi1|157689|fgenesh2_pg.C_sca_15000027;>jgi|Lotgi1|230733|estExt_fgenesh2_pg.C_sca_150031		ITVEEYESVTTVLANAGDK	19	0	2038.01	yes	no	8.521e-17	213.32	10	0										1			10	0										1			464350
>jgi|Lotgi1|157689|fgenesh2_pg.C_sca_15000027;>jgi|Lotgi1|230733|estExt_fgenesh2_pg.C_sca_150031		ITVEEYESVTTVLANAGDKEN	21	1	2281.1	yes	no	3.7838e-55	308.47	10	0										2			10	0										2			5190400
>jgi|Lotgi1|230732|estExt_fgenesh2_pg.C_sca_150029		ITVEEYR	7	0	908.46	yes	yes	0.0069486	187.77	7.83	3.8		1	1							2	2		7.83	3.8		1	1							2	2		11421000
>jgi|Lotgi1|108898|e_gw1.9.258.1		ITWFNNHGK	9	0	1115.55	yes	yes	0.002839	157.54	7	0							2						7	0							2						12524000
>jgi|Lotgi1|231046|estExt_fgenesh2_pg.C_sca_170090		IVAYVTPDPDVR	12	0	1343.71	yes	yes	1.6043e-23	269.49	6.22	3.45	14	8	7	7	6	8	9	14	9	8	8	5	6.22	3.45	14	8	7	7	6	8	9	14	9	8	8	5	13178000000
>jgi|Lotgi1|231046|estExt_fgenesh2_pg.C_sca_170090		IVAYVTPDPDVRR	13	1	1499.81	yes	yes	2.037e-33	306.01	7.75	2.42		2	1	1	1	1	6	9	1	8	1	1	7.75	2.42		2	1	1	1	1	6	9	1	8	1	1	389920000
>jgi|Lotgi1|115450|e_gw1.21.366.1		IVDEILLAQK	10	0	1140.68	yes	yes	3.4699e-11	250.34	7.5	1.5					1			2	1				7.5	1.5					1			2	1				7063000
>jgi|Lotgi1|154424|fgenesh2_pg.C_sca_5000464		IVDEYSYDCVCK	12	0	1549.64	yes	yes	1.1377e-05	183.64	7.45	2.02		1				2		4	4				7.45	2.02		1				2		4	4				72780000
>jgi|Lotgi1|235988|estExt_fgenesh2_pg.C_sca_730030		IVDPDNLER	9	0	1069.54	yes	yes	5.6503e-05	223.75	4	0				3									4	0				3									18049000
>jgi|Lotgi1|222979|estExt_Genewise1Plus.C_sca_880061	331	IVMGLFGNVVPR	12	0	1300.73	yes	yes	4.1639e-43	337.9	7.33	3.23	3	4	4	1	3	4	4	6	13	3	6	4	7.33	3.23	3	4	4	1	3	4	4	6	13	3	6	4	350150000
>jgi|Lotgi1|140660|e_gw1.149.31.1	69	IVNMIMSLK	9	0	1047.58	yes	yes	0.00052214	168.72	3.83	3.75	4	5	5	1								3	3.83	3.75	4	5	5	1								3	57562000
>jgi|Lotgi1|173550|fgenesh2_pg.C_sca_164000001		IVSHEIAIGTTPGGGQVK	18	0	1762.96	yes	yes	1.3546e-06	167.88	1	0	1												1	0	1												575890
>jgi|Lotgi1|236689|estExt_fgenesh2_pg.C_sca_850101	528;529	IVSMCQEFDTVFKPGLMEFDTLQGGCR	27	1	3164.44	yes	yes	9.8399e-254	514.24	6.2	1.8		2				4	8		1				6.2	1.8		2				4	8		1				150150000
>jgi|Lotgi1|226175|estExt_Genewise1Plus.C_sca_1660040		IVSVDISVK	9	0	958.57	yes	yes	0.0046317	139.19	9	0									2				9	0									2				3888700
>jgi|Lotgi1|124263|e_gw1.46.75.1		IVSVEADVER	10	0	1115.58	yes	yes	0.0005753	174.85	2.5	1.5	1			1									2.5	1.5	1			1									2367900
>jgi|Lotgi1|235694|estExt_fgenesh2_pg.C_sca_680068	517	IWADNMCTNIQMIK	14	0	1736.8	yes	yes	6.3467e-16	236.37	8	3.65		4								10		1	8	3.65		4								10		1	93761000
>jgi|Lotgi1|202971|estExt_fgenesh2_kg.C_sca_10023;>jgi|Lotgi1|205506|estExt_fgenesh2_kg.C_sca_8540001;>jgi|Lotgi1|208208|estExt_Genewise1Plus.C_sca_10400;>jgi|Lotgi1|204036|estExt_fgenesh2_kg.C_sca_330018;>jgi|Lotgi1|232973|estExt_fgenesh2_pg.C_sca_330197		IWHHTFYNELR	11	0	1514.74	no	no	3.1192e-21	286.98	4.73	1.91	1	2	1	2	1	7		1					NaN	NaN													65031000
>jgi|Lotgi1|231869|estExt_fgenesh2_pg.C_sca_230185		IYEAECKYPNLFDIASSSCK	20	1	2394.09	yes	yes	2.271e-18	226.75	3.67	0.471			1	2									3.67	0.471			1	2									2491400
>jgi|Lotgi1|233095|estExt_fgenesh2_pg.C_sca_340181		IYELDEELHVVGNNLK	16	0	1883.96	yes	yes	5.9152e-26	246.05	7	0							1						7	0							1						2612100
>jgi|Lotgi1|183614|estExt_Genewise1.C_sca_60290		IYFYVQR	7	0	987.518	yes	yes	0.0067987	192.46	8.33	0.471								2	1				8.33	0.471								2	1				5244500
>jgi|Lotgi1|235549|estExt_fgenesh2_pg.C_sca_660066		IYIADCVALNGLTGR	15	0	1634.85	yes	yes	3.9355e-22	245.21	7	1.08					1	2	7		2				7	1.08					1	2	7		2				30850000
>jgi|Lotgi1|235548|estExt_fgenesh2_pg.C_sca_660065		IYIPLADTGR	10	0	1117.61	yes	yes	1.0441e-22	264.3	6.09	2.96	3	5	4	6	7	6	7	5	5	4	1	3	6.09	2.96	3	5	4	6	7	6	7	5	5	4	1	3	3567200000
>jgi|Lotgi1|99791|gw1.32.297.1	641	IYNNVNDIDVYTGGMAEENLPGSSVGPLFANLIAR	35	0	3722.82	yes	yes	2.4633e-93	320.36	2.33	0.745	1	2	3										2.33	0.745	1	2	3										28524000
>jgi|Lotgi1|95501|gw1.76.152.1		IYSSISTPPDAR	12	0	1305.66	yes	yes	4.7386e-11	227.97	6	0						3							6	0						3							5268300
>jgi|Lotgi1|235988|estExt_fgenesh2_pg.C_sca_730030		IYTIHASGTVK	11	0	1188.65	yes	yes	3.1797e-07	216.87	6.75	0.433						1	3						6.75	0.433						1	3						7928400
>jgi|Lotgi1|174652|fgenesh2_pg.C_sca_207000018	229	IYTVAPLFIPQQPIM	15	0	1729.95	yes	yes	3.0038e-12	203.49	8.23	3.35			1	3			2			1	4	2	8.23	3.35			1	3			2			1	4	2	33478000
>jgi|Lotgi1|201804|estExt_Genewise1.C_sca_1950010		KADPTLVLCK	10	1	1143.63	yes	yes	5.4422e-28	327.01	3.67	0.471			1	2									3.67	0.471			1	2									4117600
>jgi|Lotgi1|119031|e_gw1.30.74.1	48	KAFLITGASFLLSGMVLFNAYYQK	24	1	2681.43	yes	yes	0.00022757	101.64	3	0			1										3	0			1										2080200
>jgi|Lotgi1|233095|estExt_fgenesh2_pg.C_sca_340181		KANELETEAAGFTR	14	1	1535.76	yes	yes	9.8613e-44	316.78	6.5	0.5						1	1						6.5	0.5						1	1						7524000
>jgi|Lotgi1|106937|e_gw1.6.157.1		KAPDFVFYAPR	11	1	1309.68	yes	yes	2.8994e-11	244.16	4.6	0.49				2	3								4.6	0.49				2	3								4914900
>jgi|Lotgi1|156599|fgenesh2_pg.C_sca_11000285		KAYWEVYDDLCEK	13	1	1717.77	yes	yes	0.0010993	116.01	5	0					2								5	0					2								1434700
>jgi|Lotgi1|239125|estExt_fgenesh2_pg.C_sca_1950011		KCCPTSCGNFCQAPSPK	17	1	1997.82	yes	yes	1.2274e-41	281.72	4.25	0.829			1	1	2								4.25	0.829			1	1	2								24032000
>jgi|Lotgi1|239125|estExt_fgenesh2_pg.C_sca_1950011		KCDADFECPFYEK	13	1	1707.69	yes	yes	2.8918e-64	366.48	3.47	1.59	4	6	8	7	6	1	2						3.47	1.59	4	6	8	7	6	1	2						695310000
>jgi|Lotgi1|174065|fgenesh2_pg.C_sca_180000029		KCSIHDILACR	11	1	1371.68	yes	yes	1.5072e-51	367.24	9.33	3.56		1	3							1	9	4	9.33	3.56		1	3							1	9	4	647750000
>jgi|Lotgi1|174065|fgenesh2_pg.C_sca_180000029		KCSIHDILACRPIPK	15	2	1806.96	yes	yes	1.1594e-120	435.9	9.67	2.88		1	4				2		3	4	18	7	9.67	2.88		1	4				2		3	4	18	7	3895200000
>jgi|Lotgi1|231869|estExt_fgenesh2_pg.C_sca_230185		KCVYFLDADCQSR	13	1	1660.73	yes	yes	1.4437e-10	221.28	3.56	0.831		1	3	4	1								3.56	0.831		1	3	4	1								13693000
>jgi|Lotgi1|231869|estExt_fgenesh2_pg.C_sca_230185		KCVYFLDADCQSRPVPR	17	2	2110.01	yes	yes	5.4381e-26	251.21	3.67	0.816		1	2	5	1								3.67	0.816		1	2	5	1								23582000
>jgi|Lotgi1|114561|e_gw1.19.150.1		KDCYVQAGK	9	1	1067.51	yes	yes	0.0019906	154.84	5.2	0.4					4	1							5.2	0.4					4	1							3283100
>jgi|Lotgi1|114561|e_gw1.19.150.1		KDCYVQAGKNHCIHPAVIAAIASR	24	2	2678.35	yes	yes	1.8663e-12	187.33	5	0					2								5	0					2								3401200
>jgi|Lotgi1|152799|fgenesh2_pg.C_sca_2000219		KDIEDGKNPTIPDFVK	16	2	1814.94	yes	yes	5.993e-130	441.51	4.25	0.433				6	2								4.25	0.433				6	2								21550000
>jgi|Lotgi1|233200|estExt_fgenesh2_pg.C_sca_350163		KDIVENLNK	9	1	1071.59	yes	yes	3.0449e-25	341.79	6.3	2.08		1	2	4	5	5	7	4	3	1	1		6.3	2.08		1	2	4	5	5	7	4	3	1	1		113300000
>jgi|Lotgi1|233200|estExt_fgenesh2_pg.C_sca_350163		KDIVENLNKIR	11	2	1340.78	yes	yes	9.7414e-59	385.63	6	0						3							6	0						3							12163000
>jgi|Lotgi1|202971|estExt_fgenesh2_kg.C_sca_10023;>jgi|Lotgi1|205506|estExt_fgenesh2_kg.C_sca_8540001	272	KDLYANTVLSGGSTMYPGIADR	22	1	2328.14	no	no	3.2806e-41	266.97	4	2		1				1							NaN	NaN													10817000
>jgi|Lotgi1|183052|estExt_Genewise1.C_sca_50416		KDNLGYLTFCPSNLGTTLR	19	1	2169.09	yes	yes	8.5248e-23	241.66	6	0						1							6	0						1							8313600
>jgi|Lotgi1|124263|e_gw1.46.75.1;>jgi|Lotgi1|98336|gw1.46.343.1		KDTIIVPTGGYVVVR	15	1	1615.93	yes	no	1.1819e-15	222.79	3	1.41	1			2									3	1.41	1			2									2944100
>jgi|Lotgi1|233200|estExt_fgenesh2_pg.C_sca_350163	440	KDVKAQNMNCLLWSEK	16	2	1962.97	yes	yes	0.00021755	148.91	6	0						1							6	0						1							4594900
>jgi|Lotgi1|201804|estExt_Genewise1.C_sca_1950010		KECPAVNTHPIYK	13	1	1555.78	yes	yes	1.5592e-21	265.01	3.5	0.5			1	1									3.5	0.5			1	1									997870
>jgi|Lotgi1|159694|fgenesh2_pg.C_sca_21000164		KEDILVCLR	9	1	1144.63	yes	yes	1.0589e-07	257.02	1	0	2												1	0	2												626320
>jgi|Lotgi1|121860|e_gw1.39.96.1		KEFEENEDWK	10	1	1352.59	yes	yes	2.4229e-07	224.52	4	0				4									4	0				4									1784400
>jgi|Lotgi1|230493|estExt_fgenesh2_pg.C_sca_120332	377	KEFYNGPFVLEMDVNEQDDTYCK	23	1	2840.23	yes	yes	1.5679e-12	181.88	7	0							1						7	0							1						1096500
>jgi|Lotgi1|82990|gw1.97.130.1	637	KEGYEPILEFETVEMK	16	1	1940.94	yes	yes	0.00037995	123.38	5	0					1								5	0					1								406690
>jgi|Lotgi1|230492|estExt_fgenesh2_pg.C_sca_120331	376	KELALAIGEDIAHPDFMK	18	1	1997.03	yes	yes	5.7259e-105	387.9	7.83	1.81			1	1	1	2	1	6	9	2			7.83	1.81			1	1	1	2	1	6	9	2			205380000
>jgi|Lotgi1|235610|estExt_fgenesh2_pg.C_sca_670062		KESSTAALGNIR	12	1	1245.67	yes	yes	1.2369e-66	390.22	5.23	2.81	2	6	6	8	8	3	5	2	2	2	1	2	5.23	2.81	2	6	6	8	8	3	5	2	2	2	1	2	116450000
>jgi|Lotgi1|175997|fgenesh2_pg.C_sca_619000003;>jgi|Lotgi1|147338|e_gw1.2263.2.1;>jgi|Lotgi1|148145|e_gw1.6373.2.1;>jgi|Lotgi1|148156|e_gw1.6429.8.1;>jgi|Lotgi1|148339|e_gw1.7848.4.1;>jgi|Lotgi1|148688|e_gw1.11499.5.1;>jgi|Lotgi1|176431|fgenesh2_pg.C_sca_		KESYSIYIYK	10	1	1292.67	yes	no	0.00013971	187.85	6	4		1								1			6	4		1								1			2076400
>jgi|Lotgi1|106937|e_gw1.6.157.1		KETPLQFR	8	1	1017.56	yes	yes	0.0030576	191.36	4	0				1									4	0				1									404280
>jgi|Lotgi1|239574|estExt_fgenesh2_pg.C_sca_3420002	627	KFDGIMDDVK	10	1	1166.56	yes	yes	2.7305e-12	257.96	5.06	2.86	3	7	11	8		5	5	3	5	2	2		5.06	2.86	3	7	11	8		5	5	3	5	2	2		307950000
>jgi|Lotgi1|229175|estExt_fgenesh2_pg.C_sca_50437		KFDVNCNFNGAEK	13	1	1541.69	yes	yes	4.8465e-17	249.53	5	0					3								5	0					3								6040200
>jgi|Lotgi1|239574|estExt_fgenesh2_pg.C_sca_3420002		KFGDGQVPQHWNWK	14	1	1725.84	yes	yes	0.0012953	111.39	3	0			1										3	0			1										461940
>jgi|Lotgi1|239574|estExt_fgenesh2_pg.C_sca_3420002		KFGDGQVPQHWNWKPTFGGK	20	2	2313.14	yes	yes	3.0702e-73	329.79	3	0			5										3	0			5										19945000
>jgi|Lotgi1|115607|e_gw1.21.53.1		KFNENQSWFLDANILSSAPGR	21	1	2393.18	yes	yes	4.2417e-101	365.66	3	0			2										3	0			2										7974300
>jgi|Lotgi1|233461|estExt_fgenesh2_pg.C_sca_400001		KFNNPNLGNAK	11	1	1215.64	yes	yes	2.0784e-07	216.87	2.6	0.49		2	3										2.6	0.49		2	3										4683200
>jgi|Lotgi1|231065|estExt_fgenesh2_pg.C_sca_170141		KFQNDFFSEFFPK	13	1	1679.8	yes	yes	3.9801e-28	294.58	8.33	3.77			1								2		8.33	3.77			1								2		9271500
>jgi|Lotgi1|115607|e_gw1.21.53.1		KFSIQPHGVQLDKDNEEFFYEDGQR	25	2	3025.42	yes	yes	7.9426e-36	258.53	3	0.471		1	7	1									3	0.471		1	7	1									25521000
>jgi|Lotgi1|209261|estExt_Genewise1Plus.C_sca_30137;>jgi|Lotgi1|176883|fgenesh2_pg.C_sca_5632000001		KFTLYIDEVGNKPICIK	17	2	2037.1	yes	no	6.5801e-20	232.72	4	0				3									4	0				3									3042700
>jgi|Lotgi1|238082|estExt_fgenesh2_pg.C_sca_1300004		KFVGHLENTGIQPAFK	16	1	1784.96	yes	yes	0	576.51	5.45	2.47	6	8	8	10	10	23	9	9	4	4	2		5.45	2.47	6	8	8	10	10	23	9	9	4	4	2		8573800000
>jgi|Lotgi1|238082|estExt_fgenesh2_pg.C_sca_1300004		KFVGHLENTGIQPAFKR	17	2	1941.06	yes	yes	0.00019168	156.5	6	0						2							6	0						2							2425200
>jgi|Lotgi1|238970|estExt_fgenesh2_pg.C_sca_1800027		KFVYWYEFDFK	11	1	1570.75	yes	yes	6.9421e-05	183.64	8.72	2.93		4								21			8.72	2.93		4								21			168380000
>jgi|Lotgi1|162861|fgenesh2_pg.C_sca_36000089		KFYHSFEYILR	11	1	1501.77	yes	yes	2.2081e-10	241.58	3.75	0.661			3	4	1								3.75	0.661			3	4	1								20062000
>jgi|Lotgi1|133595|e_gw1.85.51.1		KGALVGVQSYHSNHHEDR	18	1	2032.98	yes	yes	3.5367e-22	242.38	7.8	2.93		1							3	1			7.8	2.93		1							3	1			2808100
>jgi|Lotgi1|227783|estExt_fgenesh2_pg.C_sca_10013	342	KGGMPPIPNYVR	12	1	1327.71	yes	yes	6.3359e-10	225.56	9.04	2.97	1	2							4	11	3	2	9.04	2.97	1	2							4	11	3	2	928950000
>jgi|Lotgi1|234488|estExt_fgenesh2_pg.C_sca_520002		KGLIINAGSR	10	1	1027.61	yes	yes	2.2151e-09	239.2	9	0									4				9	0									4				4016300
>jgi|Lotgi1|152799|fgenesh2_pg.C_sca_2000219		KGLTEGGKFPTIPEDIK	17	2	1828.99	yes	yes	4.0194e-33	270.93	4	0				7									4	0				7									17065000
>jgi|Lotgi1|181799|estExt_Genewise1.C_sca_20559		KGLTPSQIGVILR	13	1	1380.85	yes	yes	1.5018e-08	204.64	9	0									2				9	0									2				1614600
>jgi|Lotgi1|115607|e_gw1.21.53.1		KGTLNVYGQR	10	1	1134.61	yes	yes	1.0904e-06	213.37	3	0			1										3	0			1										528580
>jgi|Lotgi1|233420|estExt_fgenesh2_pg.C_sca_390106		KIDETVQELLDEIK	14	1	1671.89	yes	yes	1.6882e-37	311.1	4.8	2.14	2				5	1	1	1					4.8	2.14	2				5	1	1	1					53276000
>jgi|Lotgi1|235120|estExt_fgenesh2_pg.C_sca_590106	491;492	KIKPIQDMTAADINMIGVGIR	21	2	2283.24	yes	yes	8.7987e-20	223.35	3.27	0.445			8	3									3.27	0.445			8	3									15148000
>jgi|Lotgi1|231869|estExt_fgenesh2_pg.C_sca_230185	417	KISQCPAETFFDPLMR	16	1	1938.93	yes	yes	1.5961e-92	381.89	3.54	1.5	2	1	3	3	3	1							3.54	1.5	2	1	3	3	3	1							72117000
>jgi|Lotgi1|235549|estExt_fgenesh2_pg.C_sca_660066		KIYIADCVALNGLTGR	16	1	1762.94	yes	yes	4.4574e-13	161.63	7	0							1						7	0							1						1031900
>jgi|Lotgi1|235548|estExt_fgenesh2_pg.C_sca_660065	501	KKVECSGTEITINYMPIPTFSGDIFILDNR	30	2	3457.73	yes	yes	3.2033e-16	176.84	6	0.816					1	1	1						6	0.816					1	1	1						83968000
>jgi|Lotgi1|236952|estExt_fgenesh2_pg.C_sca_900076		KLAEEGIEYGIK	12	1	1348.72	yes	yes	0.00051115	134.2	1	0	1												1	0	1												196300
>jgi|Lotgi1|233095|estExt_fgenesh2_pg.C_sca_340181		KLAITEVDLER	11	1	1285.72	yes	yes	1.0628e-05	196.7	6.67	0.471						1	2						6.67	0.471						1	2						5761700
>jgi|Lotgi1|109284|e_gw1.10.19.1		KLALSEDELATEK	13	1	1445.76	yes	yes	6.4628e-07	176.29	5.67	3.3		1			1					1			5.67	3.3		1			1					1			6909000
>jgi|Lotgi1|158113|fgenesh2_pg.C_sca_16000081		KLAQQQQQITQQQIQQQR	18	1	2222.19	yes	yes	3.1952e-260	551.96	8.02	2.84	1	3	3	1	4	1	7	10	9	6	11	3	8.02	2.84	1	3	3	1	4	1	7	10	9	6	11	3	2576000000
>jgi|Lotgi1|238515|estExt_fgenesh2_pg.C_sca_1490019	567	KLDNLQMQYTGTLEDGK	17	1	1952.95	yes	yes	3.8614e-12	200	8	0								2					8	0								2					4267400
>jgi|Lotgi1|238515|estExt_fgenesh2_pg.C_sca_1490019		KLDNLQMQYTGTLEDGKK	18	2	2081.05	yes	yes	4.1062e-08	184.31	8	0								1					8	0								1					323570
>jgi|Lotgi1|189089|estExt_Genewise1.C_sca_270169		KLEEFLESHESK	12	1	1474.73	yes	yes	8.9644e-43	335.87	6.14	2.1	1						6						6.14	2.1	1						6						42536000
>jgi|Lotgi1|236689|estExt_fgenesh2_pg.C_sca_850101		KLPTTQTVYTPGPVYSASSAVNPYYQSQAVER	32	1	3501.74	yes	yes	9.5377e-213	459.95	6.64	0.481						4	7						6.64	0.481						4	7						199810000
>jgi|Lotgi1|203020|estExt_fgenesh2_kg.C_sca_20001		KLSLPEFTNLYIAEK	15	1	1764.97	yes	yes	2.1916e-66	361.17	4.5	0.5				1	1								4.5	0.5				1	1								2134700
>jgi|Lotgi1|234387|estExt_fgenesh2_pg.C_sca_500042		KLTDSCTYLQTR	12	1	1484.73	yes	yes	1.3785e-42	330.38	6.48	2.77	2	3	4	4	4	4	6	10	5	3	2	1	6.48	2.77	2	3	4	4	4	4	6	10	5	3	2	1	3010500000
>jgi|Lotgi1|236952|estExt_fgenesh2_pg.C_sca_900076		KLTFDPSASVNNYR	14	1	1610.81	yes	yes	3.1148e-24	265.01	3	0			1										3	0			1										1250400
>jgi|Lotgi1|235988|estExt_fgenesh2_pg.C_sca_730030		KLTQWAICSK	10	1	1233.65	yes	yes	4.083e-05	194.67	4	0				2									4	0				2									1427100
>jgi|Lotgi1|163670|fgenesh2_pg.C_sca_41000032		KLVCYFSAGSYENWRPDANQFPASTLGNK	29	2	3319.57	yes	yes	3.6714e-13	169.42	8	0								1					8	0								1					1856600
>jgi|Lotgi1|192237|estExt_Genewise1.C_sca_450185		KLVIPSELAYGAR	13	1	1415.81	yes	yes	4.8465e-17	249.53	8.4	3.2		1								4			8.4	3.2		1								4			6969000
>jgi|Lotgi1|235120|estExt_fgenesh2_pg.C_sca_590106	493;494	KMEFGEPNSFNAEMMK	16	1	1888.82	yes	yes	2.4997e-32	272.8	3.29	1.28	2	1	5	3	3								3.29	1.28	2	1	5	3	3								162430000
>jgi|Lotgi1|115607|e_gw1.21.53.1	36	KMEYIQYTDDSYGQK	15	1	1867.83	yes	yes	2.7402e-23	256.9	3.12	0.599		1	5	2									3.12	0.599		1	5	2									25287000
>jgi|Lotgi1|174652|fgenesh2_pg.C_sca_207000018	230;231	KMSGGVVPNQSNLQSIQEAMK	21	1	2245.12	yes	yes	9.2681e-32	252.04	3.4	0.8		1	1	3									3.4	0.8		1	1	3									6499600
>jgi|Lotgi1|237510|estExt_fgenesh2_pg.C_sca_1090023		KNCAIQIGR	9	1	1058.57	yes	yes	0.0093956	112.94	1	0	2												1	0	2												345750
>jgi|Lotgi1|239125|estExt_fgenesh2_pg.C_sca_1950011		KNTECTATNNAVNDVCCPTCSPVLCK	26	1	3012.29	yes	yes	1.4792e-175	443.95	4.07	1.7	3	1	6	6	6	2	3						4.07	1.7	3	1	6	6	6	2	3						174820000
>jgi|Lotgi1|77105|gw1.32.154.1		KPDGTISGLK	10	1	1014.57	yes	yes	2.2466e-27	320.33	3.61	1.42	1	4	3	5	3	2							3.61	1.42	1	4	3	5	3	2							13266000
>jgi|Lotgi1|236183|estExt_fgenesh2_pg.C_sca_760074		KPSYGNTPASR	11	1	1176.59	yes	yes	1.0478e-09	230.46	9.25	0.433									3	1			9.25	0.433									3	1			22585000
>jgi|Lotgi1|143247|e_gw1.195.12.1		KPTTKPIVHEGACPFFSPEGIDCPAVEEEYSCNEDSDCPLDEK	43	2	4953.14	yes	yes	6.4029e-77	294.16	6.46	0.634					1	5	7						6.46	0.634					1	5	7						315900000
>jgi|Lotgi1|124263|e_gw1.46.75.1		KPVVSALTQPQEIEIECK	18	1	2068.09	yes	yes	4.1618e-09	185.62	4	0				1									4	0				1									1994100
>jgi|Lotgi1|159694|fgenesh2_pg.C_sca_21000164		KPWDVNPLPENESNYCYK	18	1	2252.02	yes	yes	0.0035847	106.19	1	0	1												1	0	1												902690
>jgi|Lotgi1|237510|estExt_fgenesh2_pg.C_sca_1090023		KQAVISNGDCSTSGSLYIIAADK	23	1	2397.18	yes	yes	4.704e-09	169.19	1	0	2												1	0	2												1037100
>jgi|Lotgi1|140786|e_gw1.151.5.1		KQEAVLTISR	10	1	1143.66	yes	yes	1.2571e-11	255.31	3	0.894	1	1	5	3									3	0.894	1	1	5	3									16470000
>jgi|Lotgi1|205030|estExt_fgenesh2_kg.C_sca_1120002		KQLDLAVPLLTK	12	1	1337.83	yes	yes	4.3483e-31	210.38	7.67	0.471							2	4					7.67	0.471							2	4					25648000
>jgi|Lotgi1|229543|estExt_fgenesh2_pg.C_sca_80085		KQLFVPIHEYSR	12	1	1515.82	yes	yes	2.7379e-31	311.04	8.23	1.31				1			4	7	7	3			8.23	1.31				1			4	7	7	3			356880000
>jgi|Lotgi1|233200|estExt_fgenesh2_pg.C_sca_350163		KQLILTNR	8	1	984.608	yes	yes	8.8256e-06	255.16	5.87	1.79		1	3	3	5	7	6	4	2				5.87	1.79		1	3	3	5	7	6	4	2				299850000
>jgi|Lotgi1|228882|estExt_fgenesh2_pg.C_sca_50013		KQPNLPYR	8	1	1014.56	yes	yes	0.002037	201.59	5	0					1								5	0					1								782140
>jgi|Lotgi1|142814|e_gw1.186.23.1		KQQQPVQLNIQQNR	14	1	1720.93	yes	yes	1.2928e-44	327.53	2.44	1.5	4	1	1	2	1								2.44	1.5	4	1	1	2	1								17440000
>jgi|Lotgi1|230231|estExt_fgenesh2_pg.C_sca_110215		KQVVNIPSYIVR	12	1	1414.83	yes	yes	0.0001927	141.93	9	0									1				9	0									1				860240
>jgi|Lotgi1|230881|estExt_fgenesh2_pg.C_sca_160086	382	KSDNEESMNSGFGMPR	16	1	1784.75	yes	yes	3.2749e-38	289.52	7	0.632						2	6	2					7	0.632						2	6	2					21190000
>jgi|Lotgi1|229175|estExt_fgenesh2_pg.C_sca_50437		KSETEQYALIK	11	1	1308.69	yes	yes	1.3732e-64	360.26	4.12	1.18	1	1	1	7	6	1							4.12	1.18	1	1	1	7	6	1							94970000
>jgi|Lotgi1|158905|fgenesh2_pg.C_sca_18000255		KSLLDKLINQFK	12	2	1445.86	yes	yes	2.4633e-95	433.33	6	0						1							6	0						1							193070
>jgi|Lotgi1|233199|estExt_fgenesh2_pg.C_sca_350161	433	KSNINANSLYQPELMNTNVPYMGNSLQQSR	30	1	3410.63	yes	yes	9.1713e-207	455.04	5.66	1.81	2	4	2	6	4	16	20	4					5.66	1.81	2	4	2	6	4	16	20	4					1781400000
>jgi|Lotgi1|201804|estExt_Genewise1.C_sca_1950010	269	KSPCEDEAPMTLDSTGNTINCGR	23	1	2552.09	yes	yes	9.5293e-43	277.31	3.8	0.748			2	2	1								3.8	0.748			2	2	1								28319000
>jgi|Lotgi1|239574|estExt_fgenesh2_pg.C_sca_3420002	628	KSSLIIGSGDGMK	13	1	1291.68	yes	yes	5.246e-14	239.08	5.15	2.78	1	2	6	7	1	2	3		2	2		1	5.15	2.78	1	2	6	7	1	2	3		2	2		1	49871000
>jgi|Lotgi1|239574|estExt_fgenesh2_pg.C_sca_3420002	628	KSSLIIGSGDGMKK	14	2	1419.78	yes	yes	2.8591e-07	176.29	3	0			2										3	0			2										865280
>jgi|Lotgi1|158316|fgenesh2_pg.C_sca_16000284;>jgi|Lotgi1|176424|fgenesh2_pg.C_sca_1280000001	132	KSTAASNSNVYDQPQQQSQSMYDQPR	26	1	2957.32	yes	no	1.7229e-128	394.29	3.73	0.445			3	8									3.73	0.445			3	8									38502000
>jgi|Lotgi1|231065|estExt_fgenesh2_pg.C_sca_170141		KSVVVVEPQK	10	1	1111.66	yes	yes	0.0032949	123.88	11	0											1		11	0											1		246970
>jgi|Lotgi1|98299|gw1.10.595.1		KTAELIQAISK	11	1	1200.71	yes	yes	0.0079003	107.24	5	0					1								5	0					1								196040
>jgi|Lotgi1|233461|estExt_fgenesh2_pg.C_sca_400001		KTDNHSAILR	10	1	1153.62	yes	yes	0.0011588	145.92	3	0.816		1	1	1									3	0.816		1	1	1									1338600
>jgi|Lotgi1|238082|estExt_fgenesh2_pg.C_sca_1300004		KTFPVADDSDNSGSGVVCNFYLPNGLCGEK	30	1	3246.46	yes	yes	4.1427e-225	472.48	6	0						2							6	0						2							18822000
>jgi|Lotgi1|234488|estExt_fgenesh2_pg.C_sca_520002		KTINVNKPGLPAR	13	2	1406.84	yes	yes	1.545e-20	262.8	9	0									8				9	0									8				28016000
>jgi|Lotgi1|162861|fgenesh2_pg.C_sca_36000089		KTIVGDQVYVIYR	13	1	1552.86	yes	yes	2.8633e-06	165.7	3	0			1										3	0			1										830120
>jgi|Lotgi1|162861|fgenesh2_pg.C_sca_36000089		KTKPTNIWFGFR	12	2	1493.81	yes	yes	0.0069769	126.67	3	0			1										3	0			1										485580
>jgi|Lotgi1|201804|estExt_Genewise1.C_sca_1950010;>jgi|Lotgi1|239761|estExt_fgenesh2_pg.C_sca_30360001		KTPCKGEAPLTLDR	14	2	1584.83	yes	no	4.8587e-10	208.24	4	0				1									4	0				1									1127100
>jgi|Lotgi1|174003|fgenesh2_pg.C_sca_179000009		KTPSYNPHVVR	11	1	1296.69	yes	yes	1.0478e-09	230.46	4.82	1.67	1	2	5	6	7	7	5	1					4.82	1.67	1	2	5	6	7	7	5	1					34755000
>jgi|Lotgi1|239574|estExt_fgenesh2_pg.C_sca_3420002		KTQQPTEDIKTEQTASDDSQTK	22	2	2478.17	yes	yes	3.8463e-38	265.55	3	0			2										3	0			2										4162500
>jgi|Lotgi1|231460|estExt_fgenesh2_pg.C_sca_190282		KTSSVEDLIDPIPDLFK	17	1	1916.01	yes	yes	2.5073e-42	292.53	7	0							4						7	0							4						27705000
>jgi|Lotgi1|121860|e_gw1.39.96.1		KTTNDLEELDKQR	13	2	1588.81	yes	yes	9.1913e-40	324.74	4	0				3									4	0				3									4262100
>jgi|Lotgi1|175997|fgenesh2_pg.C_sca_619000003;>jgi|Lotgi1|176928|fgenesh2_pg.C_sca_7041000001;>jgi|Lotgi1|145439|e_gw1.324.28.1;>jgi|Lotgi1|146028|e_gw1.619.24.1;>jgi|Lotgi1|146029|e_gw1.619.16.1;>jgi|Lotgi1|146923|e_gw1.1414.5.1;>jgi|Lotgi1|147261|e_gw1	246	KTVTAMDVVYALK	13	1	1437.79	yes	no	9.0469e-08	186.91	8	3.46		1								3			8	3.46		1								3			1316200
>jgi|Lotgi1|157909|fgenesh2_pg.C_sca_15000247		KVFSEIAGYDSIPDPK	16	1	1764.89	yes	yes	0.00086433	124.45	10	0										1			10	0										1			914680
>jgi|Lotgi1|238082|estExt_fgenesh2_pg.C_sca_1300004		KVGADKVYLEGIGSPVGK	18	2	1816.01	yes	yes	8.3444e-226	416.42	5.2	1.78		2		1		5	2						5.2	1.78		2		1		5	2						39351000
>jgi|Lotgi1|109908|e_gw1.11.685.1;>jgi|Lotgi1|176394|fgenesh2_pg.C_sca_1164000001		KVHLDYYGGCR	11	1	1366.65	no	no	1.0534e-17	274.69	7	0							7						NaN	NaN													51017000
>jgi|Lotgi1|235120|estExt_fgenesh2_pg.C_sca_590106		KVIGTVDLDEIDSIR	15	1	1671.9	yes	yes	2.5068e-59	297.91	4.14	1.96	1	1	5	2	2		2	1					4.14	1.96	1	1	5	2	2		2	1					60645000
>jgi|Lotgi1|174920|fgenesh2_pg.C_sca_225000003		KVLDVDIPK	9	1	1025.61	yes	yes	3.3765e-07	247.19	4.33	1.25		2	1	1	7	1							4.33	1.25		2	1	1	7	1							37573000
>jgi|Lotgi1|238082|estExt_fgenesh2_pg.C_sca_1300004		KVSVFYPYVVR	11	1	1355.76	yes	yes	1.6031e-21	288.76	6.51	3.01	4	7	4	7	7	17	6	7	9	8	3	5	6.51	3.01	4	7	4	7	7	17	6	7	9	8	3	5	3529600000
>jgi|Lotgi1|233852|estExt_fgenesh2_pg.C_sca_440123		KVTEGVIEVK	10	1	1100.64	yes	yes	0.0066659	113.22	10	0										1			10	0										1			268750
>jgi|Lotgi1|174003|fgenesh2_pg.C_sca_179000009	211	KVVMLTPGTHK	11	1	1209.69	yes	yes	7.9256e-06	192.32	4.38	1.32			3	2		3							4.38	1.32			3	2		3							3477200
>jgi|Lotgi1|229482|estExt_fgenesh2_pg.C_sca_70303		KVWAICYR	8	1	1094.57	yes	yes	0.0099074	165.9	9	0									1				9	0									1				939150
>jgi|Lotgi1|222979|estExt_Genewise1Plus.C_sca_880061		KVYFDIK	7	1	911.512	yes	yes	0.0045734	194.42	9	0									4				9	0									4				14002000
>jgi|Lotgi1|203275|estExt_fgenesh2_kg.C_sca_80038		KYDEGEAQQALEWLK	15	1	1806.88	yes	yes	1.7007e-06	165.73	9	0									2				9	0									2				2156600
>jgi|Lotgi1|233200|estExt_fgenesh2_pg.C_sca_350163		KYFSYGNDCR	10	1	1308.56	yes	yes	2.3442e-39	360.87	5.95	2.76	2	7	4	8	8	6	8	4	7	6	2		5.95	2.76	2	7	4	8	8	6	8	4	7	6	2		1104500000
>jgi|Lotgi1|156599|fgenesh2_pg.C_sca_11000285		KYHLYSPDDDVIPGLLK	17	1	1972.03	yes	yes	3.5598e-09	191.09	4.83	0.373				1	5								4.83	0.373				1	5								6602100
>jgi|Lotgi1|209261|estExt_Genewise1Plus.C_sca_30137		KYLDATGQLSSSLAAK	16	1	1651.88	yes	yes	1.3419e-44	306.71	3.75	1.56	1	1	1	2	2	1							3.75	1.56	1	1	1	2	2	1							28748000
>jgi|Lotgi1|114561|e_gw1.19.150.1	24	KYPWDSCEHINQLTDIILLNYVNQMK	26	1	3234.58	yes	yes	9.6575e-143	401.53	5.5	1.37			3		8	7	3		1				5.5	1.37			3		8	7	3		1				1517700000
>jgi|Lotgi1|236183|estExt_fgenesh2_pg.C_sca_760074		KYSYGHHLCTR	11	1	1420.67	yes	yes	2.8798e-22	294.13	7.94	3.2	1	3	2		1	2	1	1	10	4	5	2	7.94	3.2	1	3	2		1	2	1	1	10	4	5	2	195130000
>jgi|Lotgi1|234387|estExt_fgenesh2_pg.C_sca_500042	467	KYTSVLWFPTEMAMNVPSIQFIGK	24	1	2786.42	yes	yes	2.4205e-73	324.8	7.55	1.62		1			1	1	4	12	1	2			7.55	1.62		1			1	1	4	12	1	2			1184100000
>jgi|Lotgi1|238831|estExt_fgenesh2_pg.C_sca_1730025		KYYAWYQR	8	1	1176.57	yes	yes	8.1546e-12	296.64	7.03	3.33	2	5	6	3	5	4	5	3	4	12	6	3	7.03	3.33	2	5	6	3	5	4	5	3	4	12	6	3	11196000000
>jgi|Lotgi1|159264|fgenesh2_pg.C_sca_20000004		LAAGDALEIDR	11	0	1142.59	yes	yes	1.8549e-05	194.67	4.5	0.5				2	2								4.5	0.5				2	2								3125300
>jgi|Lotgi1|62022|gw1.31.71.1		LAALGGLDIR	10	0	997.592	yes	yes	0.00095284	166.17	3	0			3										3	0			3										2162800
>jgi|Lotgi1|233199|estExt_fgenesh2_pg.C_sca_350161	434	LAAQASLEVMNCSYVNQGR	19	0	2109.99	yes	yes	1.4785e-52	301.44	7	0							2						7	0							2						2912400
>jgi|Lotgi1|234845|estExt_fgenesh2_pg.C_sca_560041		LACCVIGYADSR	12	0	1383.63	yes	yes	2.9631e-05	170.72	7.5	0.5							2	2					7.5	0.5							2	2					22793000
>jgi|Lotgi1|230493|estExt_fgenesh2_pg.C_sca_120332		LACGLGCGR	9	0	962.443	yes	yes	1.5346e-09	265.85	12	0												3	12	0												3	9593400
>jgi|Lotgi1|230492|estExt_fgenesh2_pg.C_sca_120331		LACNLGCR	8	0	962.443	yes	yes	1.1302e-08	280.89	8.73	4.2	1	1	1							2	2	4	8.73	4.2	1	1	1							2	2	4	43850000
>jgi|Lotgi1|188989|estExt_Genewise1.C_sca_260397		LADAEDSDGQLLGHLLLVAR	20	0	2105.11	yes	yes	1.6634e-36	273.22	7.33	3.77		1								2			7.33	3.77		1								2			8941200
>jgi|Lotgi1|230068|estExt_fgenesh2_pg.C_sca_100317		LADIYDELPAGIK	13	0	1416.75	yes	no	0.00035569	134.2	4.5	3.5	1							1					4.5	3.5	1							1					1108700
>jgi|Lotgi1|157909|fgenesh2_pg.C_sca_15000247		LADTEDGLEGADLLNFR	17	0	1847.89	yes	yes	3.6403e-16	224.46	7.33	3.77		1								2			7.33	3.77		1								2			2133600
>jgi|Lotgi1|174003|fgenesh2_pg.C_sca_179000009		LAELAVLIK	9	0	968.627	yes	yes	0.00013514	213.71	4.84	2.68	4	3	9	3	5	3	4	2	2	3			4.84	2.68	4	3	9	3	5	3	4	2	2	3			434180000
>jgi|Lotgi1|174003|fgenesh2_pg.C_sca_179000009		LAELAVLIKR	10	1	1124.73	yes	yes	2.9083e-11	247.19	4.36	1.07			3	3	3	2							4.36	1.07			3	3	3	2							7225000
>jgi|Lotgi1|166196|fgenesh2_pg.C_sca_56000109		LAEPLINR	8	0	924.539	yes	yes	0.0031164	201.59	11.5	0.5											1	1	11.5	0.5											1	1	6386200
>jgi|Lotgi1|228640|estExt_fgenesh2_pg.C_sca_30301		LAFPDECSPR	10	0	1190.54	yes	yes	0.0011613	161.37	9	0									2				9	0									2				2496200
>jgi|Lotgi1|228640|estExt_fgenesh2_pg.C_sca_30301		LAFPDECSPRPMSVAIPR	18	1	2042.01	yes	yes	0.0042688	111.74	9	0									1				9	0									1				974110
>jgi|Lotgi1|140786|e_gw1.151.5.1		LAHQWTNLVSPK	12	0	1392.75	yes	yes	4.7178e-43	342.56	2.91	1.44	3	1	3	2	2								2.91	1.44	3	1	3	2	2								27542000
>jgi|Lotgi1|203811|estExt_fgenesh2_kg.C_sca_240005		LAINTAQFGR	10	0	1089.59	yes	yes	2.3482e-17	283.17	4.33	0.471				4	2								4.33	0.471				4	2								22200000
>jgi|Lotgi1|233095|estExt_fgenesh2_pg.C_sca_340181		LAITEVDLER	10	0	1157.63	yes	yes	3.2953e-07	224.88	7	0							2						7	0							2						4610300
>jgi|Lotgi1|228264|estExt_fgenesh2_pg.C_sca_20144		LALESLVLDLNVRPDNTR	18	1	2037.12	yes	yes	3.8807e-24	207.41	4	0				3									4	0				3									10269000
>jgi|Lotgi1|109284|e_gw1.10.19.1		LALSEDELATEK	12	0	1317.67	yes	yes	0.0035094	117.67	5.67	1.7				1	1			1					5.67	1.7				1	1			1					1808600
>jgi|Lotgi1|206060|estExt_fgenesh2_pm.C_sca_120032		LALVCHFDSK	10	0	1188.6	yes	yes	0.0028862	134.91	7	0							2						7	0							2						1619800
>jgi|Lotgi1|182683|estExt_Genewise1.C_sca_40534		LAMQEFMILPLGAK	14	0	1560.84	yes	yes	0.0082086	79.633	6	0						1							6	0						1							512650
>jgi|Lotgi1|203275|estExt_fgenesh2_kg.C_sca_80038		LANVLHPGCVNSSK	14	0	1494.76	yes	yes	8.1574e-11	208.42	9	0									1				9	0									1				2401100
>jgi|Lotgi1|229482|estExt_fgenesh2_pg.C_sca_70303		LAPILSLGPIISR	13	0	1348.84	yes	yes	3.0652e-13	236.64	8.5	0.764							1	1	4				8.5	0.764							1	1	4				43447000
>jgi|Lotgi1|235120|estExt_fgenesh2_pg.C_sca_590106		LAQLGNILR	9	0	996.608	yes	yes	7.0225e-13	291.83	6.17	3.49	4	4	5	3	3	4	3	3	3	4	3	3	6.17	3.49	4	4	5	3	3	4	3	3	3	4	3	3	248200000
>jgi|Lotgi1|158113|fgenesh2_pg.C_sca_16000081		LAQQQQQITQQQIQQQR	17	0	2094.09	yes	yes	2.8452e-230	544.18	7.45	3.07	4	4	6	4	4	5	11	12	12	9	11	5	7.45	3.07	4	4	6	4	4	5	11	12	12	9	11	5	6238100000
>jgi|Lotgi1|156525|fgenesh2_pg.C_sca_11000211	110	LAQTHGMIHSPGYIK	15	0	1651.85	yes	yes	2.4335e-12	204.86	1.25	0.433	3	1											1.25	0.433	3	1											2366700
>jgi|Lotgi1|178880|fgenesh2_pm.C_sca_44000018		LASNNNDPHLTNFLEDK	17	0	1940.92	yes	yes	5.6911e-49	298.4	8.25	0.433								3	1				8.25	0.433								3	1				79211000
>jgi|Lotgi1|178880|fgenesh2_pm.C_sca_44000018		LASNNNDPHLTNFLEDKYLDEQVEAIKK	28	2	3257.62	yes	yes	6.187e-18	190.79	8	0								1					8	0								1					4830800
>jgi|Lotgi1|166196|fgenesh2_pg.C_sca_56000109		LATSISIAYLAVK	13	0	1348.8	yes	yes	2.2542e-06	172.34	4	0				1									4	0				1									855920
>jgi|Lotgi1|121932|e_gw1.39.370.1		LATVPSGGGAAPAAAAAPAAAAGGDAK	27	0	2161.11	yes	yes	3.6545e-77	326.31	7.33	3.77		1								2			7.33	3.77		1								2			10157000
>jgi|Lotgi1|156526|fgenesh2_pg.C_sca_11000212		LAVENLVAEQNSAAFEK	17	0	1831.93	yes	yes	1.3247e-26	247.58	1.2	0.4	4	1											1.2	0.4	4	1											3376500
>jgi|Lotgi1|235120|estExt_fgenesh2_pg.C_sca_590106		LAVGLGEDDIEDLIEDR	17	0	1870.92	yes	yes	1.6656e-20	227.91	3.25	0.433			3	1									3.25	0.433			3	1									72932000
>jgi|Lotgi1|235120|estExt_fgenesh2_pg.C_sca_590106	489	LAVGLGEDDIEDLIEDREEILASASVLGDHDDDLTDGQSEAMAEK	45	1	4798.21	yes	yes	1.0299e-11	113.7	3	0			2										3	0			2										88617000
>jgi|Lotgi1|112328|e_gw1.15.161.1		LAVNNVFNQK	10	0	1145.62	yes	yes	0.0016891	148.05	7	0							1						7	0							1						558950
>jgi|Lotgi1|239125|estExt_fgenesh2_pg.C_sca_1950011		LCCNNPCGR	9	0	1149.45	yes	yes	0.004225	141.47	3	0			2										3	0			2										7603500
>jgi|Lotgi1|233200|estExt_fgenesh2_pg.C_sca_350163		LCEWYFPR	8	0	1169.53	yes	yes	0.0012038	220.39	5.95	3.14	2	2	1	1	1	4	3	1		3		1	5.95	3.14	2	2	1	1	1	4	3	1		3		1	1918700000
>jgi|Lotgi1|233200|estExt_fgenesh2_pg.C_sca_350163		LCEWYFPRPK	10	1	1394.68	yes	yes	1.4949e-13	271.64	6.74	2.4	1	1	4	3	7	10	7	7	6	5	3		6.74	2.4	1	1	4	3	7	10	7	7	6	5	3		3447400000
>jgi|Lotgi1|233200|estExt_fgenesh2_pg.C_sca_350163		LCEWYFPRPKF	11	2	1541.75	yes	yes	0.0039098	150.28	6	0						1							6	0						1							727170
>jgi|Lotgi1|239125|estExt_fgenesh2_pg.C_sca_1950011		LCLESER	7	0	905.428	yes	yes	0.0067987	213.35	3	1.51	1	3		1	2								3	1.51	1	3		1	2								15776000
>jgi|Lotgi1|239125|estExt_fgenesh2_pg.C_sca_1950011		LCLYGFK	7	0	899.458	yes	yes	0.0067987	192.46	4.79	2.71	3	2	3	1	1	3	2	2	2				4.79	2.71	3	2	3	1	1	3	2	2	2				682730000
>jgi|Lotgi1|239125|estExt_fgenesh2_pg.C_sca_1950011		LCLYGFKLK	9	1	1140.64	yes	yes	0.00071854	205.75	5	2.16			1	1				1					5	2.16			1	1				1					1951300
>jgi|Lotgi1|173200|fgenesh2_pg.C_sca_151000011	199	LCMVNGENTHK	11	0	1301.59	yes	yes	4.429e-11	244.16	7.71	0.452							2	5					7.71	0.452							2	5					8826100
>jgi|Lotgi1|233779|estExt_fgenesh2_pg.C_sca_430124		LCSFLNR	7	0	908.454	yes	yes	0.0067987	192.46	9	0									2				9	0									2				1947000
>jgi|Lotgi1|238156|estExt_fgenesh2_pg.C_sca_1330006		LCYIDTINWQAISGR	15	0	1808.89	yes	yes	0.00036056	136.27	7	0							1						7	0							1						500780
>jgi|Lotgi1|239574|estExt_fgenesh2_pg.C_sca_3420002		LDCAPSTGFNPK	12	0	1305.6	yes	yes	1.1103e-12	244.16	5.03	2.38	2	3	5	5	3	4	4	4	1	1			5.03	2.38	2	3	5	5	3	4	4	4	1	1			876530000
>jgi|Lotgi1|239574|estExt_fgenesh2_pg.C_sca_3420002		LDCAPSTGFNPKTCLCSDR	19	1	2197.96	yes	yes	5.6251e-09	183.01	3	0			1										3	0			1										2102500
>jgi|Lotgi1|131935|e_gw1.77.174.1;>jgi|Lotgi1|60316|gw1.617.1.1		LDDADIVR	8	0	915.466	yes	no	4.3663e-12	306.77	5.75	0.433					1	3							5.75	0.433					1	3							15135000
>jgi|Lotgi1|169491|fgenesh2_pg.C_sca_86000024		LDDLLPLVNFK	11	0	1285.73	yes	yes	6.5279e-08	192.32	6	0						1							6	0						1							0
>jgi|Lotgi1|175346|fgenesh2_pg.C_sca_270000008	243	LDDMEHGILR	10	0	1197.58	yes	yes	0.00085791	139.96	7	0							1						7	0							1						727010
>jgi|Lotgi1|230689|estExt_fgenesh2_pg.C_sca_140208		LDDNILR	7	0	857.461	yes	yes	0.0068575	205.41	3.6	0.49			2	3									3.6	0.49			2	3									4891000
>jgi|Lotgi1|154020|fgenesh2_pg.C_sca_5000060		LDEVGLVEGPHGFIK	15	0	1608.85	yes	yes	4.0635e-27	262.92	3.45	1.48	5	4	11	9	6	2	1						3.45	1.48	5	4	11	9	6	2	1						506520000
>jgi|Lotgi1|228385|estExt_fgenesh2_pg.C_sca_20360		LDHSHSHDFFGSGR	14	0	1597.7	yes	yes	3.9712e-15	230.18	9	0									3				9	0									3				5721200
>jgi|Lotgi1|230492|estExt_fgenesh2_pg.C_sca_120331		LDIDDDLIDVIEGELVNQAPNFIEGNQVK	29	0	3224.61	yes	yes	1.211e-119	378.77	8.83	0.373								1	5				8.83	0.373								1	5				32435000
>jgi|Lotgi1|220528|estExt_Genewise1Plus.C_sca_630075		LDKPSVVHYLCSK	13	1	1544.8	yes	yes	1.0788e-05	168.94	6	0						1							6	0						1							938880
>jgi|Lotgi1|229818|estExt_fgenesh2_pg.C_sca_90208		LDLDKDQNIDVK	12	1	1414.73	yes	yes	7.296e-11	236.64	3.75	0.433			1	3									3.75	0.433			1	3									4567100
>jgi|Lotgi1|238358|estExt_fgenesh2_pg.C_sca_1420009		LDLDNDDDLEDEIK	14	0	1660.73	yes	yes	2.7171e-06	162.6	2.25	0.829	1	1	2										2.25	0.829	1	1	2										2887800
>jgi|Lotgi1|238358|estExt_fgenesh2_pg.C_sca_1420009		LDLDNDDDLEDEIKEIDDK	19	1	2261.01	yes	yes	3.4015e-93	374.86	5.1	2.79	2	3	1	3	3	2	1	2	1	2			5.1	2.79	2	3	1	3	3	2	1	2	1	2			78268000
>jgi|Lotgi1|238358|estExt_fgenesh2_pg.C_sca_1420009		LDLDNDDDLEDEIKEIDDKFK	21	2	2536.17	yes	yes	8.0634e-145	423.07	3	0			3										3	0			3										12001000
>jgi|Lotgi1|239339|estExt_fgenesh2_pg.C_sca_2240004		LDLPFQPK	8	0	956.533	yes	yes	0.0060545	186.87	4	0				1									4	0				1									2337900
>jgi|Lotgi1|239339|estExt_fgenesh2_pg.C_sca_2240004		LDLPFQPKPLSNYQNFGLLESPASQRPTETAPK	33	2	3682.9	yes	yes	9.7028e-07	97.441	7	0							1						7	0							1						979340
>jgi|Lotgi1|235120|estExt_fgenesh2_pg.C_sca_590106	495	LDLSTIDTMSSSGK	14	0	1453.7	yes	yes	5.1461e-08	176.29	7	0							2						7	0							2						2935500
>jgi|Lotgi1|236812|estExt_fgenesh2_pg.C_sca_870115		LDRPPVPSLPDR	12	1	1360.75	yes	yes	0.00016181	159.94	3.33	0.471			2	1									3.33	0.471			2	1									4125300
>jgi|Lotgi1|236812|estExt_fgenesh2_pg.C_sca_870115		LDRPPVPSLPDRR	13	2	1516.85	yes	yes	1.2271e-09	221.28	3.33	0.471			2	1									3.33	0.471			2	1									4107900
>jgi|Lotgi1|158316|fgenesh2_pg.C_sca_16000284;>jgi|Lotgi1|176424|fgenesh2_pg.C_sca_1280000001		LDSHGILVAQK	11	0	1179.66	yes	no	4.1772e-151	367.63	4.42	2.45	6	9	7	8	9	5	4	2	3	2			4.42	2.45	6	9	7	8	9	5	4	2	3	2			1189000000
>jgi|Lotgi1|158316|fgenesh2_pg.C_sca_16000284;>jgi|Lotgi1|176424|fgenesh2_pg.C_sca_1280000001		LDSHGILVAQKR	12	1	1335.76	yes	no	6.0937e-08	209.89	3	0			1										3	0			1										2221200
>jgi|Lotgi1|233420|estExt_fgenesh2_pg.C_sca_390106		LDSILSELQK	10	0	1144.63	yes	yes	4.8188e-22	305.01	6.21	2.99	5	3	5	4	18	5	4	4	8	6	4	2	6.21	2.99	5	3	5	4	18	5	4	4	8	6	4	2	1989500000
>jgi|Lotgi1|114599|e_gw1.19.215.1		LDVIDGEKDR	10	1	1158.59	yes	yes	0.0065403	141.88	7	0							1						7	0							1						708010
>jgi|Lotgi1|168990|fgenesh2_pg.C_sca_81000036;>jgi|Lotgi1|234472|estExt_fgenesh2_pg.C_sca_510064;>jgi|Lotgi1|165393|fgenesh2_pg.C_sca_51000073		LDWSLHHGYK	10	0	1254.61	no	no	0.0036034	129.1	1	0	1												NaN	NaN													271470
>jgi|Lotgi1|235621|estExt_fgenesh2_pg.C_sca_670079		LEAAYAQYGADSTSFK	16	0	1720.79	yes	yes	3.1579e-95	271.79	6.3	2.26	8	22	7	9	10	147	19	34	21	14	5	6	6.3	2.26	8	22	7	9	10	147	19	34	21	14	5	6	9117600000
>jgi|Lotgi1|162872|fgenesh2_pg.C_sca_36000100	166	LEAMLVSR	8	0	917.5	yes	yes	0.0013253	197.99	2.7	1.73	4	2		1	3								2.7	1.73	4	2		1	3								10739000
>jgi|Lotgi1|230231|estExt_fgenesh2_pg.C_sca_110215		LEDFLER	7	0	920.46	yes	yes	0.0067987	183.46	9	0									1				9	0									1				2317600
>jgi|Lotgi1|192237|estExt_Genewise1.C_sca_450185		LEDGTEFDSSYSR	13	0	1504.63	yes	yes	3.8542e-10	216.54	8.4	3.2		1								4			8.4	3.2		1								4			25821000
>jgi|Lotgi1|159383|fgenesh2_pg.C_sca_20000123		LEDLIYDQNK	10	0	1249.62	yes	yes	1.0245e-06	218.9	4	0				2									4	0				2									2285200
>jgi|Lotgi1|233112|estExt_fgenesh2_pg.C_sca_350043		LEDLLENLTK	10	0	1186.64	yes	yes	0.00047649	177.32	6	1.55					3	1			1				6	1.55					3	1			1				13109000
>jgi|Lotgi1|214285|estExt_Genewise1Plus.C_sca_200359	314	LEEAQCAKPEMVK	13	1	1531.74	yes	yes	9.6444e-05	146.16	8	3.46		1								3			8	3.46		1								3			1353000
>jgi|Lotgi1|189089|estExt_Genewise1.C_sca_270169		LEEFLESHESK	11	0	1346.64	yes	yes	0.0090071	111.65	7	0							1						7	0							1						788790
>jgi|Lotgi1|183052|estExt_Genewise1.C_sca_50416	254	LEGDLAGEYFPLTGMSK	17	0	1826.88	yes	yes	8.3847e-07	170.52	6.5	0.5						3	3						6.5	0.5						3	3						21052000
>jgi|Lotgi1|69892|gw1.49.115.1		LEIMYNGR	8	0	994.491	yes	yes	0.0074917	148.98	3	0			1										3	0			1										1554700
>jgi|Lotgi1|156525|fgenesh2_pg.C_sca_11000211		LELADKVDNIK	11	1	1256.7	yes	yes	3.6498e-05	201.1	1.33	0.471	2	1											1.33	0.471	2	1											1843400
>jgi|Lotgi1|154590|fgenesh2_pg.C_sca_6000093		LELKPEVVGPFK	12	1	1354.79	yes	yes	8.5692e-05	172.34	7.5	0.5							1	1					7.5	0.5							1	1					1001400
>jgi|Lotgi1|232714|estExt_fgenesh2_pg.C_sca_310076		LELPIESHDSCENSNYVK	18	0	2132.97	yes	yes	4.029e-16	214.83	3.33	0.471			2	1									3.33	0.471			2	1									6816800
>jgi|Lotgi1|167297|fgenesh2_pg.C_sca_65000017		LENVKDPVIDLTADK	15	1	1668.89	yes	yes	9.4454e-22	249.38	8.25	0.433								3	1				8.25	0.433								3	1				21133000
>jgi|Lotgi1|228268|estExt_fgenesh2_pg.C_sca_20156		LEPFLPPPSGDR	12	0	1323.68	yes	yes	3.8132e-15	257.96	6.81	3.48	10	10	6	5	7	4	9	12	14	12	9	7	6.81	3.48	10	10	6	5	7	4	9	12	14	12	9	7	4042800000
>jgi|Lotgi1|205401|estExt_fgenesh2_kg.C_sca_2230002		LEQFHLHWGSADK	13	0	1566.76	yes	yes	1.9437e-17	258.33	7.57	0.495							3	4					7.57	0.495							3	4					9375700
>jgi|Lotgi1|150144|fgenesh2_kg.C_sca_26000011	84	LEQIGMNPTAEAYLVLHR	18	0	2054.06	yes	yes	1.2211e-34	261.99	6.2	0.4						4	1						6.2	0.4						4	1						7582700
>jgi|Lotgi1|205030|estExt_fgenesh2_kg.C_sca_1120002		LESAGDR	7	0	746.356	yes	yes	0.009202	168.43	8	0								1					8	0								1					233180
>jgi|Lotgi1|234386|estExt_fgenesh2_pg.C_sca_500041		LETDGFYGDVR	11	0	1270.58	yes	yes	0.00012664	181.25	7	0							2						7	0							2						3693900
>jgi|Lotgi1|231869|estExt_fgenesh2_pg.C_sca_230185	418;419	LFCEAMPGQIIPHPGECAMYYDCSQTAYSGNFK	33	0	3841.63	yes	yes	1.6549e-48	252.03	3.64	0.771		1	3	6	1								3.64	0.771		1	3	6	1								38389000
>jgi|Lotgi1|201804|estExt_Genewise1.C_sca_1950010		LFCSPPLNPPCQVDR	15	0	1798.85	yes	yes	6.1555e-05	150.68	3	0			2										3	0			2										6614900
>jgi|Lotgi1|201804|estExt_Genewise1.C_sca_1950010		LFCSPPLNPPCQVDRDCPQGK	21	1	2484.13	yes	yes	0.004112	111.92	3	0			1										3	0			1										3969800
>jgi|Lotgi1|230231|estExt_fgenesh2_pg.C_sca_110215		LFEGNALLR	9	0	1031.58	yes	yes	0.00048324	191.36	9	0									3				9	0									3				7371500
>jgi|Lotgi1|114599|e_gw1.19.215.1		LFELAQVIIK	10	0	1172.72	yes	yes	0.0018534	143.86	7	0							1						7	0							1						2529500
>jgi|Lotgi1|155299|fgenesh2_pg.C_sca_8000087		LFGLIDYAK	9	0	1038.58	yes	yes	0.004225	141.47	6.5	0.5						1	1						6.5	0.5						1	1						2538100
>jgi|Lotgi1|192553|estExt_Genewise1.C_sca_460294		LFILADEVYQHNIYAK	16	0	1936.01	yes	yes	2.5485e-08	182.08	5	0					1								5	0					1								568840
>jgi|Lotgi1|162872|fgenesh2_pg.C_sca_36000100		LFNHEVSLK	9	0	1085.59	yes	yes	0.00023332	204.92	2	1.05	4	2	2	1									2	1.05	4	2	2	1									15109000
>jgi|Lotgi1|229427|estExt_fgenesh2_pg.C_sca_70053		LFNPSSDSIGNDFK	14	0	1539.72	yes	yes	1.5633e-11	210.38	4	0				2									4	0				2									5551900
>jgi|Lotgi1|231010|estExt_fgenesh2_pg.C_sca_160282	393	LFPLECNEVVLTSMFK	16	0	1925.96	yes	yes	1.715e-37	280.65	6.5	1.5					5	1	3	1	2				6.5	1.5					5	1	3	1	2				31500000
>jgi|Lotgi1|155173|fgenesh2_pg.C_sca_7000322	105;106	LFQGTMMLR	9	0	1095.56	yes	yes	0.0017438	132.69	11	0											2		11	0											2		5106800
>jgi|Lotgi1|234405|estExt_fgenesh2_pg.C_sca_500078		LFSPITNK	8	0	918.517	yes	yes	0.0071082	183.43	7.67	0.471							1	2					7.67	0.471							1	2					20859000
>jgi|Lotgi1|231869|estExt_fgenesh2_pg.C_sca_230185	420	LFSYEYMECQPFEK	14	0	1869.8	yes	yes	5.8969e-44	316.4	3.69	1.39	3	3	9	11	6	2	1						3.69	1.39	3	3	9	11	6	2	1						239980000
>jgi|Lotgi1|236812|estExt_fgenesh2_pg.C_sca_870115		LGAGQEESQLEIK	13	0	1400.71	yes	yes	6.6146e-34	310.91	3.67	0.745			3	2	1								3.67	0.745			3	2	1								13883000
>jgi|Lotgi1|101611|gw1.56.268.1		LGDFGNVR	8	0	876.445	yes	yes	3.3549e-05	244.54	4.63	2.08	1	2	2	5	4	2	1		2				4.63	2.08	1	2	2	5	4	2	1		2				1593300000
>jgi|Lotgi1|212640|estExt_Genewise1Plus.C_sca_130084		LGDVYVNDAFGTAHR	15	0	1633.78	yes	yes	0.008191	100.55	12	0												1	12	0												1	324400
>jgi|Lotgi1|236952|estExt_fgenesh2_pg.C_sca_900076		LGEIDESELPPFIR	14	0	1613.83	yes	yes	0.0092729	93.959	1	0	1												1	0	1												399000
>jgi|Lotgi1|178880|fgenesh2_pm.C_sca_44000018		LGEYIFDQR	9	0	1139.56	yes	yes	3.196e-09	220.24	8.25	0.433								3	1				8.25	0.433								3	1				69636000
>jgi|Lotgi1|178880|fgenesh2_pm.C_sca_44000018		LGEYITQLR	9	0	1091.6	yes	yes	8.3977e-05	220.24	8	1.22						1		1	2				8	1.22						1		1	2				33530000
>jgi|Lotgi1|159694|fgenesh2_pg.C_sca_21000164		LGFAGGDDLDDGQILTK	17	0	1733.85	yes	yes	5.7203e-06	160.31	1	0	1												1	0	1												1249300
>jgi|Lotgi1|221240|estExt_Genewise1Plus.C_sca_690138		LGGFEGVCK	9	0	965.464	yes	yes	0.004225	141.47	4	0				1									4	0				1									1296000
>jgi|Lotgi1|159173|fgenesh2_pg.C_sca_19000210		LGGFLYYKK	9	1	1087.61	yes	yes	0.0027617	141.47	6.25	3.77		1	1							2			6.25	3.77		1	1							2			16063000
>jgi|Lotgi1|172186|fgenesh2_pg.C_sca_128000041		LGGLETEKEYGYK	13	1	1485.74	yes	yes	0.00086474	137.17	5	0					2								5	0					2								3148600
>jgi|Lotgi1|160356|fgenesh2_pg.C_sca_24000170		LGGPQTQFIPR	11	0	1212.66	yes	yes	1.993e-12	238.4	4.35	1.57		3	2	4	4	2	2						4.35	1.57		3	2	4	4	2	2						29496000
>jgi|Lotgi1|174920|fgenesh2_pg.C_sca_225000003	239	LGGQQTSMIAGIR	13	0	1330.7	yes	yes	8.0961e-22	266.42	4.56	1.73	1	3	3	4	10	3	2		1				4.56	1.73	1	3	3	4	10	3	2		1				191520000
>jgi|Lotgi1|168990|fgenesh2_pg.C_sca_81000036;>jgi|Lotgi1|165459|fgenesh2_pg.C_sca_51000139;>jgi|Lotgi1|165394|fgenesh2_pg.C_sca_51000074;>jgi|Lotgi1|234472|estExt_fgenesh2_pg.C_sca_510064;>jgi|Lotgi1|165389|fgenesh2_pg.C_sca_51000069		LGHEINSFK	9	0	1043.54	no	no	0.00034133	196.55	1.33	0.471	2	1											NaN	NaN													893040
>jgi|Lotgi1|188534|estExt_Genewise1.C_sca_240373		LGISNENVQR	10	0	1128.59	yes	yes	2.8487e-12	260.58	7	0							1						7	0							1						1557000
>jgi|Lotgi1|238156|estExt_fgenesh2_pg.C_sca_1330006		LGLIELHFPQLK	12	0	1406.83	yes	yes	1.5226e-05	179.67	7	0							2						7	0							2						3555900
>jgi|Lotgi1|103470|e_gw1.2.933.1		LGLIIDKIDK	10	1	1126.7	yes	yes	0.00064009	188.46	7.67	0.471							1	2					7.67	0.471							1	2					3957100
>jgi|Lotgi1|183614|estExt_Genewise1.C_sca_60290		LGLLVEGR	8	0	855.518	yes	yes	0.0022861	209.48	8	0								1					8	0								1					3338600
>jgi|Lotgi1|195517|estExt_Genewise1.C_sca_670288		LGLNLDKYPAIK	12	1	1343.78	yes	yes	4.823e-14	247.72	8	0								2					8	0								2					4491700
>jgi|Lotgi1|238831|estExt_fgenesh2_pg.C_sca_1730025		LGLPIGEPGEDVGK	14	0	1379.73	yes	yes	1.8406e-08	183.08	7.21	3.48	7	5	5	4	4	5	4	4	7	21	8	3	7.21	3.48	7	5	5	4	4	5	4	4	7	21	8	3	12855000000
>jgi|Lotgi1|238831|estExt_fgenesh2_pg.C_sca_1730025		LGLPIGEPGEDVGKR	15	1	1535.83	yes	yes	6.6867e-34	292.07	7.03	3.64	10	20	9	8	8	7	8	6	11	39	13	10	7.03	3.64	10	20	9	8	8	7	8	6	11	39	13	10	24120000000
>jgi|Lotgi1|238831|estExt_fgenesh2_pg.C_sca_1730025	580	LGLPIGEPGEDVGKRMR	17	2	1822.97	yes	yes	0.00049287	141.32	10	0										1			10	0										1			7950200
>jgi|Lotgi1|183052|estExt_Genewise1.C_sca_50416	255	LGLTEIDALQEMR	13	0	1487.77	yes	yes	8.0961e-22	266.42	6	0						4							6	0						4							13967000
>jgi|Lotgi1|225601|estExt_Genewise1Plus.C_sca_1460061	334;335	LGMVDPDEKDAAGMPLTCR	19	1	2074.95	yes	yes	1.1125e-05	152.89	9	0									1				9	0									1				1085300
>jgi|Lotgi1|204047|estExt_fgenesh2_kg.C_sca_340011		LGQVGGLAVAPNDNLVVFHR	20	0	2075.13	yes	yes	1.4928e-124	405.59	5.69	1.32		1		1	1	7	3						5.69	1.32		1		1	1	7	3						124150000
>jgi|Lotgi1|239339|estExt_fgenesh2_pg.C_sca_2240004		LGSANEGLLPHK	12	0	1234.67	yes	yes	2.7803e-50	356.92	3.07	0.884	1	2	6	5									3.07	0.884	1	2	6	5									89927000
>jgi|Lotgi1|235120|estExt_fgenesh2_pg.C_sca_590106	496	LGSIIAGLKPEQMNK	15	1	1597.89	yes	yes	5.7594e-09	190.3	7	0							1						7	0							1						2316100
>jgi|Lotgi1|106937|e_gw1.6.157.1		LGVDALGLNVYEK	13	0	1389.75	yes	yes	4.8778e-13	231.97	4.69	1.43	1			5	3	3	1						4.69	1.43	1			5	3	3	1						25047000
>jgi|Lotgi1|106937|e_gw1.6.157.1		LGVDALGLNVYEKDDK	16	1	1747.9	yes	yes	2.2366e-80	369.68	5.22	1.13				3	3	1	2						5.22	1.13				3	3	1	2						33366000
>jgi|Lotgi1|106937|e_gw1.6.157.1		LGVDALGLNVYEKDDKLTPK	20	2	2187.18	yes	yes	1.2873e-62	321.15	4.33	0.471				2	1								4.33	0.471				2	1								10131000
>jgi|Lotgi1|236952|estExt_fgenesh2_pg.C_sca_900076	539	LHDEDENLMEK	11	0	1371.6	yes	yes	0.0019876	120.68	5	0					2								5	0					2								294060
>jgi|Lotgi1|223043|estExt_Genewise1Plus.C_sca_880146;>jgi|Lotgi1|223078|estExt_Genewise1Plus.C_sca_880181;>jgi|Lotgi1|202077|estExt_Genewise1.C_sca_2180072;>jgi|Lotgi1|220547|estExt_Genewise1Plus.C_sca_630094;>jgi|Lotgi1|197703|estExt_Genewise1.C_sca_8801	268	LHFFMPGFAPLTSR	14	0	1619.83	yes	no	7.8658e-08	175.91	5	2.1	1				1	2	1						5	2.1	1				1	2	1						5023800
>jgi|Lotgi1|186317|estExt_Genewise1.C_sca_150132		LHLLSSDSNHLR	12	0	1390.73	yes	yes	1.2865e-75	408.43	6.83	1.43		1				6	13		2	1			6.83	1.43		1				6	13		2	1			356050000
>jgi|Lotgi1|235988|estExt_fgenesh2_pg.C_sca_730030		LHPLIADCYSQIVYHLNK	18	0	2183.12	yes	yes	1.2872e-104	391.85	4	0				4									4	0				4									16853000
>jgi|Lotgi1|237103|estExt_fgenesh2_pg.C_sca_950032		LHYFLFNPSSHGVGGTFGGQFK	22	0	2396.17	yes	yes	1.7188e-20	219.77	8	0								4					8	0								4					4571100
>jgi|Lotgi1|235609|estExt_fgenesh2_pg.C_sca_670059		LIDENTSALNNLPLLVR	17	0	1894.05	yes	yes	2.1792e-152	449.82	5.9	2.32		2	1		6	6	2		1		2		5.9	2.32		2	1		6	6	2		1		2		279760000
>jgi|Lotgi1|226726|estExt_Genewise1Plus.C_sca_1950014		LIDPPNR	7	0	823.455	yes	yes	0.009202	168.43	4.88	1.45		1		2	2	2	1						4.88	1.45		1		2	2	2	1						24305000
>jgi|Lotgi1|128209|e_gw1.60.321.1	61	LIHFAADYGQPEMIEFLVHK	20	0	2357.19	yes	yes	2.1164e-18	220.76	7.33	3.77		1								2			7.33	3.77		1								2			2484400
>jgi|Lotgi1|229175|estExt_fgenesh2_pg.C_sca_50437		LIIQDPSTK	9	0	1013.58	yes	yes	0.0018595	168.72	5.05	2.35	1	1	2	5	5	1		1	2	1			5.05	2.35	1	1	2	5	5	1		1	2	1			269010000
>jgi|Lotgi1|156599|fgenesh2_pg.C_sca_11000285	116	LIITFQDEGIALLKPMR	17	1	1957.11	yes	yes	6.8242e-16	222.79	4.8	0.4				1	4								4.8	0.4				1	4								10263000
>jgi|Lotgi1|203020|estExt_fgenesh2_kg.C_sca_20001		LINHSVPDTISEDAINK	17	0	1864.95	yes	yes	1.1134e-20	233.42	4.33	0.471				2	1								4.33	0.471				2	1								4216700
>jgi|Lotgi1|195517|estExt_Genewise1.C_sca_670288		LIPDQPAEHASVLQR	15	0	1672.89	yes	yes	7.0193e-09	188.59	8	0								3					8	0								3					11196000
>jgi|Lotgi1|235621|estExt_fgenesh2_pg.C_sca_670079		LISEHEHKLSVVFR	14	1	1692.93	yes	yes	1.1019e-14	232.2	6.22	0.416						7	2						6.22	0.416						7	2						70864000
>jgi|Lotgi1|154424|fgenesh2_pg.C_sca_5000464		LISSVYYQNQR	11	0	1369.7	yes	yes	1.3818e-18	261.48	7.4	1.45				1		4	1	5	4				7.4	1.45				1		4	1	5	4				133510000
>jgi|Lotgi1|196202|estExt_Genewise1.C_sca_730098		LITEGPIIFFK	11	0	1276.74	yes	yes	0.00014582	179	9	0									2				9	0									2				1524500
>jgi|Lotgi1|184255|estExt_Genewise1.C_sca_80549		LITLTEDMTK	10	0	1163.61	yes	yes	0.0029418	118.26	5	0					1								5	0					1								754910
>jgi|Lotgi1|235529|estExt_fgenesh2_pg.C_sca_660030		LIVQDPSTK	9	0	999.56	yes	yes	0.004225	141.47	5	0					1								5	0					1								217980
>jgi|Lotgi1|235529|estExt_fgenesh2_pg.C_sca_660030		LIVQDPSTKEPISR	14	1	1581.87	yes	yes	0.00024312	144.65	5	0					2								5	0					2								1728200
>jgi|Lotgi1|173200|fgenesh2_pg.C_sca_151000011		LKDVIEFLGHPNIEK	15	1	1750.96	yes	yes	1.2938e-253	352.85	6.86	2.8	4	9	9	7	6	10	17	29	15	8	7	4	6.86	2.8	4	9	9	7	6	10	17	29	15	8	7	4	7399600000
>jgi|Lotgi1|173200|fgenesh2_pg.C_sca_151000011		LKDVIEFLGHPNIEKVPK	18	2	2075.18	yes	yes	8.7394e-81	349.76	8	0.905							7	10	3	2			8	0.905							7	10	3	2			110360000
>jgi|Lotgi1|159694|fgenesh2_pg.C_sca_21000164		LKFDIAQCQQPPK	13	1	1571.81	yes	yes	1.4138e-05	165.7	1	0	2												1	0	2												1185700
>jgi|Lotgi1|236770|estExt_fgenesh2_pg.C_sca_870051		LKFPESEVLAK	11	1	1259.71	yes	yes	1.9463e-12	250.18	4.48	1.98	2	2	3	5	4	3	2	2					4.48	1.98	2	2	3	5	4	3	2	2					77608000
>jgi|Lotgi1|153233|fgenesh2_pg.C_sca_3000136		LKGQVDDLTR	10	1	1143.62	yes	yes	6.3682e-06	210.75	3.5	0.5			1	1									3.5	0.5			1	1									710650
>jgi|Lotgi1|233200|estExt_fgenesh2_pg.C_sca_350163		LKKDIVENLNK	11	2	1312.77	yes	yes	9.7414e-59	385.63	6.45	1.83		1			1	3	4		2				6.45	1.83		1			1	3	4		2				65573000
>jgi|Lotgi1|237303|estExt_fgenesh2_pg.C_sca_1020012		LKPFENILK	9	1	1100.66	yes	yes	0.0012213	193.75	9	0									1				9	0									1				627230
>jgi|Lotgi1|209261|estExt_Genewise1Plus.C_sca_30137;>jgi|Lotgi1|176883|fgenesh2_pg.C_sca_5632000001		LKPGFISIIDYYNPENSATASYK	23	1	2590.3	yes	no	5.0909e-49	289.15	4.14	0.99			2	3	1	1							4.14	0.99			2	3	1	1							41529000
>jgi|Lotgi1|113682|e_gw1.17.155.1		LKPQDHIDALK	11	1	1276.71	yes	yes	4.2454e-07	223.21	6	0						1							6	0						1							1956500
>jgi|Lotgi1|238082|estExt_fgenesh2_pg.C_sca_1300004	555	LKRNWEHGDTAANDNDAMDSPFSVLGIN	28	2	3086.42	yes	yes	2.9228e-13	162.01	6	0						1							6	0						1							1283100
>jgi|Lotgi1|174003|fgenesh2_pg.C_sca_179000009		LKTYLSSGIGLTEIPK	16	1	1718.98	yes	yes	8.2886e-26	254.77	4.14	0.833			2	2	3								4.14	0.833			2	2	3								7114300
>jgi|Lotgi1|174003|fgenesh2_pg.C_sca_179000009		LKTYLSSGIGLTEIPKELSSFPK	23	2	2507.39	yes	yes	2.5528e-20	212.35	3.33	0.471			2	1									3.33	0.471			2	1									1535500
>jgi|Lotgi1|235988|estExt_fgenesh2_pg.C_sca_730030		LKVEQAFDEK	10	1	1205.63	yes	yes	4.2566e-17	266.47	4	0				4									4	0				4									10039000
>jgi|Lotgi1|231046|estExt_fgenesh2_pg.C_sca_170090		LKVRPSFYR	9	2	1164.68	yes	yes	0.00014197	228.05	7.78	2.35		1					2	3		3			7.78	2.35		1					2	3		3			139010000
>jgi|Lotgi1|202499|estExt_Genewise1.C_sca_2790018		LLAEDVQGK	9	0	971.529	yes	yes	0.002839	157.54	7	0							1						7	0							1						763810
>jgi|Lotgi1|153233|fgenesh2_pg.C_sca_3000136		LLAETQFQYDQLSDR	15	0	1825.88	yes	yes	1.3564e-18	239.08	3	0			1										3	0			1										1101400
>jgi|Lotgi1|233199|estExt_fgenesh2_pg.C_sca_350161	435;436	LLATFQMMQGAQGGNTAPSSSLPGVSSMPMPSANQISR	38	0	3848.83	yes	yes	0	381.51	5.69	1.77	2	8	2	9	7	22	38	2	1				5.69	1.77	2	8	2	9	7	22	38	2	1				2908600000
>jgi|Lotgi1|214482|estExt_Genewise1Plus.C_sca_210234	315	LLDMRPIFVAQGPNFK	16	1	1845	yes	yes	3.5079e-12	208.97	5	0					1								5	0					1								2408600
>jgi|Lotgi1|238430|estExt_fgenesh2_pg.C_sca_1460006		LLGELLLDR	9	0	1040.62	yes	yes	0.00026403	202.54	7	0							1						7	0							1						610900
>jgi|Lotgi1|183614|estExt_Genewise1.C_sca_60290		LLGSGLDGPVIVEPNNPNFVIVK	23	0	2390.32	yes	yes	2.0591e-58	301.67	8	0								2					8	0								2					30769000
>jgi|Lotgi1|159694|fgenesh2_pg.C_sca_21000164	147	LLLESGMYCDNIK	13	0	1554.74	yes	yes	0.00026125	125.22	1	0	2												1	0	2												847830
>jgi|Lotgi1|175997|fgenesh2_pg.C_sca_619000003;>jgi|Lotgi1|147338|e_gw1.2263.2.1;>jgi|Lotgi1|148145|e_gw1.6373.2.1;>jgi|Lotgi1|148156|e_gw1.6429.8.1;>jgi|Lotgi1|148339|e_gw1.7848.4.1;>jgi|Lotgi1|148688|e_gw1.11499.5.1;>jgi|Lotgi1|176431|fgenesh2_pg.C_sca_		LLLPGELAK	9	0	952.596	yes	no	0.004225	141.47	5.75	3.83	1		1						1	1			5.75	3.83	1		1						1	1			19451000
>jgi|Lotgi1|121410|e_gw1.37.195.1		LLNGLHYTTSGEVVTVSPSVGLICK	25	0	2643.39	yes	yes	7.1252e-18	204.55	4	0				2									4	0				2									2810800
>jgi|Lotgi1|230171|estExt_fgenesh2_pg.C_sca_110109		LLNIDHEGLK	10	0	1150.63	yes	yes	0.0013412	156.94	1	0	2												1	0	2												720100
>jgi|Lotgi1|167053|fgenesh2_pg.C_sca_63000057		LLNVNTLLQLGGR	13	0	1409.84	yes	yes	0.00031237	135.66	4	0				1									4	0				1									366940
>jgi|Lotgi1|174652|fgenesh2_pg.C_sca_207000018	232	LLPEHHMDLPTANFGSIPDHYSDIPPR	27	0	3068.48	yes	yes	2.8088e-05	111.83	3.2	0.748		1	2	2									3.2	0.748		1	2	2									2881200
>jgi|Lotgi1|236952|estExt_fgenesh2_pg.C_sca_900076		LLPLTATYYFTVR	13	0	1556.86	yes	yes	5.3609e-05	150.94	2	0		1											2	0		1											1269100
>jgi|Lotgi1|227783|estExt_fgenesh2_pg.C_sca_10013		LLRIPEFILR	10	1	1268.8	yes	yes	1.9724e-13	269.49	10	0										1			10	0										1			6979300
>jgi|Lotgi1|172698|fgenesh2_pg.C_sca_140000010		LLSGKPLVDSFR	12	1	1330.76	yes	yes	0.00013006	165.11	4.11	1.45		2	1	2	2	2							4.11	1.45		2	1	2	2	2							6661500
>jgi|Lotgi1|181153|estExt_Genewise1.C_sca_10585;>jgi|Lotgi1|146485|e_gw1.829.35.1;>jgi|Lotgi1|147122|e_gw1.2012.3.1;>jgi|Lotgi1|147263|e_gw1.2197.10.1;>jgi|Lotgi1|147368|e_gw1.2348.3.1;>jgi|Lotgi1|147730|e_gw1.4137.3.1;>jgi|Lotgi1|147766|e_gw1.4307.4.1;>j		LLSGVTIAQGGVLPNIQAVLLPK	23	0	2300.38	yes	no	1.7865e-186	385.34	7.92	3.1		2	1						4	6			7.92	3.1		2	1						4	6			208870000
>jgi|Lotgi1|236952|estExt_fgenesh2_pg.C_sca_900076		LLSHYLALNPLSR	13	0	1495.85	yes	yes	9.3906e-56	353.67	5.57	0.728					4	2	1						5.57	0.728					4	2	1						8037400
>jgi|Lotgi1|122269|e_gw1.40.42.1		LLSTGYSTHIPVEDQR	16	0	1814.92	yes	yes	6.9262e-12	206.53	5	0					2								5	0					2								4411200
>jgi|Lotgi1|219492|estExt_Genewise1Plus.C_sca_540059		LLVSLCSGAR	10	0	1074.59	yes	yes	1.0351e-08	228.05	7	0							1						7	0							1						1786400
>jgi|Lotgi1|235547|estExt_fgenesh2_pg.C_sca_660064		LLVTSLDELITAK	13	0	1414.83	yes	yes	7.6721e-07	177.76	4	0				1									4	0				1									2289400
>jgi|Lotgi1|205205|estExt_fgenesh2_kg.C_sca_1490003		LLWTTSR	7	0	875.486	yes	yes	0.0067987	192.46	5.5	0.5					1	1							5.5	0.5					1	1							848320
>jgi|Lotgi1|114561|e_gw1.19.150.1		LLYSTNGYGDGGR	13	0	1371.64	yes	yes	5.6375e-70	302.91	4.81	2.35	4	3	5	6	12	6	2		2	3			4.81	2.35	4	3	5	6	12	6	2		2	3			1331700000
>jgi|Lotgi1|173756|fgenesh2_pg.C_sca_170000019		LMIPNILLK	9	0	1053.66	yes	yes	0.00022262	205.75	6.71	1.79				2	2	3	2	1	4				6.71	1.79				2	2	3	2	1	4				39189000
>jgi|Lotgi1|156144|fgenesh2_pg.C_sca_10000177	108	LMLAGHEVTVADNFFTGR	18	0	1976.98	yes	yes	3.0749e-13	208.97	6	0						2							6	0						2							2481400
>jgi|Lotgi1|188534|estExt_Genewise1.C_sca_240373	263	LMPAQEAIKDDNWVK	15	1	1756.88	yes	yes	1.1361e-08	186.91	7	0							2						7	0							2						2075500
>jgi|Lotgi1|236952|estExt_fgenesh2_pg.C_sca_900076	540	LMVHIISSDEVPSQK	15	0	1681.87	yes	yes	8.461e-24	260.54	5	0					3								5	0					3								5477800
>jgi|Lotgi1|204047|estExt_fgenesh2_kg.C_sca_340011	288	LMYAVVDPSTNNLNAR	16	0	1776.88	yes	yes	1.8269e-143	258.33	5.45	1.67		2				7	2						5.45	1.67		2				7	2						27770000
>jgi|Lotgi1|230107|estExt_fgenesh2_pg.C_sca_110025;>jgi|Lotgi1|176992|fgenesh2_pg.C_sca_10047000001		LNAIISDGVATK	12	0	1200.67	yes	no	4.8559e-07	205.57	10	0										1			10	0										1			1213500
>jgi|Lotgi1|229482|estExt_fgenesh2_pg.C_sca_70303		LNCSPTNTTFR	11	0	1309.61	yes	yes	1.6666e-13	258.34	8.17	2.79		1							3	2			8.17	2.79		1							3	2			37126000
>jgi|Lotgi1|231869|estExt_fgenesh2_pg.C_sca_230185		LNDPGLNLIPDNTATYPTEWYICLDK	26	0	3035.46	yes	yes	1.7652e-24	212.1	3.4	0.49			3	2									3.4	0.49			3	2									28422000
>jgi|Lotgi1|231869|estExt_fgenesh2_pg.C_sca_230185		LNDPGLNLIPDNTATYPTEWYICLDKR	27	1	3191.56	yes	yes	1.2501e-55	278.66	3.62	0.696			4	3	1								3.62	0.696			4	3	1								54385000
>jgi|Lotgi1|225558|estExt_Genewise1Plus.C_sca_1440059		LNDYETELLK	10	0	1236.62	yes	yes	0.0093523	139.96	7	0							1						7	0							1						667650
>jgi|Lotgi1|169717|fgenesh2_pg.C_sca_88000068		LNFDNSIPGR	10	0	1131.57	yes	yes	0.00047649	177.32	9	0									2				9	0									2				4837700
>jgi|Lotgi1|163448|fgenesh2_pg.C_sca_40000002		LNLQHTCNNQK	11	0	1368.66	yes	yes	1.8549e-05	194.67	5	0					1								5	0					1								499510
>jgi|Lotgi1|228640|estExt_fgenesh2_pg.C_sca_30301		LNPLDCEPYQR	11	0	1403.65	yes	yes	0.0015097	138.11	9	0									1				9	0									1				1717700
>jgi|Lotgi1|235120|estExt_fgenesh2_pg.C_sca_590106		LNPQALADALDTIGLEDLDDDEAALICEK	29	0	3140.51	yes	yes	1.0174e-133	391.82	3.75	0.75			7	6	3								3.75	0.75			7	6	3								185430000
>jgi|Lotgi1|115147|e_gw1.20.479.1	27	LNTMPSPIDITPGISNIAPNFNKPLTDLSVNPALEYR	37	1	4022.08	yes	yes	3.8475e-123	360.39	3	0			2										3	0			2										10159000
>jgi|Lotgi1|229543|estExt_fgenesh2_pg.C_sca_80085		LNVYVTEKPK	10	1	1189.67	yes	yes	0.00014143	199.61	6.93	2.92		3	2	3	2	1	3	5	4	3	2	1	6.93	2.92		3	2	3	2	1	3	5	4	3	2	1	534230000
>jgi|Lotgi1|236812|estExt_fgenesh2_pg.C_sca_870115		LPANVNIQYSCCAPDHLAK	19	0	2170.03	yes	yes	5.8104e-83	359.38	4	0				1									4	0				1									909790
>jgi|Lotgi1|169267|fgenesh2_pg.C_sca_83000093		LPAVDLFENDPGTK	14	0	1514.76	yes	yes	3.2959e-05	153.63	2	0		1											2	0		1											420030
>jgi|Lotgi1|181237|estExt_Genewise1.C_sca_10721		LPDCLCSSFSHR	12	0	1477.64	yes	yes	1.5226e-05	179.67	4	0.816			1	1	1								4	0.816			1	1	1								2780200
>jgi|Lotgi1|236304|estExt_fgenesh2_pg.C_sca_790048		LPDGDLGENIR	11	0	1197.6	yes	yes	3.2847e-13	255.31	9	0									3				9	0									3				7055000
>jgi|Lotgi1|152975|fgenesh2_pg.C_sca_2000395		LPDILPIQIHIEDQHIDCDLQK	22	0	2652.36	yes	yes	2.3444e-146	420.97	9	0									1				9	0									1				376320
>jgi|Lotgi1|230171|estExt_fgenesh2_pg.C_sca_110109		LPEFTSPNNFILVK	14	0	1617.88	yes	yes	0.0015286	116.01	1	0	1												1	0	1												598520
>jgi|Lotgi1|239189|estExt_fgenesh2_pg.C_sca_2050009;>jgi|Lotgi1|143482|e_gw1.205.21.1		LPGLYGGDPGCSGGR	15	0	1461.67	yes	no	3.57e-18	230.18	8	0								2					8	0								2					6323900
>jgi|Lotgi1|174652|fgenesh2_pg.C_sca_207000018	233	LPGSPVAPNSQGLTPSSGMPHYLTSSAQQPPFDPR	35	0	3617.76	yes	yes	1.6916e-25	198.79	2.7	1.35	3	1	3	2	1								2.7	1.35	3	1	3	2	1								28492000
>jgi|Lotgi1|159264|fgenesh2_pg.C_sca_20000004		LPGTPAYQFHR	11	0	1285.66	yes	yes	4.429e-11	244.16	4.5	0.5				2	2								4.5	0.5				2	2								4761200
>jgi|Lotgi1|99809|gw1.32.298.1	642	LPHFYAMEAANVLK	14	0	1602.82	yes	yes	3.4417e-37	308.26	4.92	2.6	5	6	11	9	6	5	6	4	5	3			4.92	2.6	5	6	11	9	6	5	6	4	5	3			380260000
>jgi|Lotgi1|236770|estExt_fgenesh2_pg.C_sca_870051		LPIDGTSCGHK	11	0	1183.57	yes	yes	0.00019787	174.73	3.92	1.32	1	1	1	5	3	1							3.92	1.32	1	1	1	5	3	1							9467700
>jgi|Lotgi1|201804|estExt_Genewise1.C_sca_1950010;>jgi|Lotgi1|239761|estExt_fgenesh2_pg.C_sca_30360001		LPNPLPR	7	0	805.481	yes	no	0.0010375	245.03	3.2	0.748		1	2	2									3.2	0.748		1	2	2									11266000
>jgi|Lotgi1|197554|estExt_Genewise1.C_sca_870140		LPQDVLDAR	9	0	1025.55	yes	yes	0.00011015	216.9	7.33	3.77		1								2			7.33	3.77		1								2			4186100
>jgi|Lotgi1|236690|estExt_fgenesh2_pg.C_sca_850102		LPSAAADQEALFQSK	15	0	1574.79	yes	yes	3.7251e-253	380.34	4.44	2.55	8	10	12	9	7	7	4	4	5	2			4.44	2.55	8	10	12	9	7	7	4	4	5	2			659400000
>jgi|Lotgi1|173199|fgenesh2_pg.C_sca_151000010		LPTATNVELQINSQPPSPAVANPPTESPTPFQVSACVK	38	0	3986.01	yes	yes	1.8541e-16	169.65	4	0				1									4	0				1									10848000
>jgi|Lotgi1|235120|estExt_fgenesh2_pg.C_sca_590106		LPTAVLK	7	0	740.48	yes	yes	0.0072141	179.47	3.5	0.5			1	1									3.5	0.5			1	1									40738000
>jgi|Lotgi1|140786|e_gw1.151.5.1	73;74	LPTHMVPLHYELVLKPHMYHK	21	1	2582.37	yes	yes	8.6555e-12	190.57	3.2	2.04	1	1	2				1						3.2	2.04	1	1	2				1						8730100
>jgi|Lotgi1|236770|estExt_fgenesh2_pg.C_sca_870051		LPTSIFGLGGVLGQR	15	0	1513.86	yes	yes	6.02e-98	398.11	4.84	2.35	5	3	4	7	8	5	6		5				4.84	2.35	5	3	4	7	8	5	6		5				341780000
>jgi|Lotgi1|236689|estExt_fgenesh2_pg.C_sca_850101		LPTTQTVYTPGPVYSASSAVNPYYQSQAVER	31	0	3373.65	yes	yes	1.3091e-153	398.92	6.47	1.41		1				5	8		1				6.47	1.41		1				5	8		1				90228000
>jgi|Lotgi1|235497|estExt_fgenesh2_pg.C_sca_650036	499;500	LPTYKPMYQMIR	12	1	1539.79	yes	yes	5.2224e-50	353.67	6.79	2.64	20	13	21	13	15	26	17	130	31	15	14	1	6.79	2.64	20	13	21	13	15	26	17	130	31	15	14	1	62452000000
>jgi|Lotgi1|236770|estExt_fgenesh2_pg.C_sca_870051		LPVQATQQDPSK	12	0	1310.68	yes	yes	4.1887e-31	311.04	4.67	1.25		1	1	3	3	4							4.67	1.25		1	1	3	3	4							15578000
>jgi|Lotgi1|225601|estExt_Genewise1Plus.C_sca_1460061		LPYPIIADPK	10	0	1125.64	yes	yes	0.0005753	174.85	8.5	0.5								1	1				8.5	0.5								1	1				2239800
>jgi|Lotgi1|209261|estExt_Genewise1Plus.C_sca_30137		LQATVFNYLGSAANAEVR	18	0	1922.98	yes	yes	1.391e-61	324.34	4.44	1.71	1		1	3	1	2	1						4.44	1.71	1		1	3	1	2	1						15929000
>jgi|Lotgi1|231395|estExt_fgenesh2_pg.C_sca_190155		LQIDNQSPITNTAYAGLAGQPSPLSVGSGVTGEPFIGYVDDLSLFR	46	0	4764.39	yes	yes	1.2658e-60	247.81	6	0						1							6	0						1							3645700
>jgi|Lotgi1|159383|fgenesh2_pg.C_sca_20000123		LQLNQPNQIR	10	0	1222.68	yes	yes	5.3635e-09	236.04	4.25	0.433				3	1								4.25	0.433				3	1								2962300
>jgi|Lotgi1|160356|fgenesh2_pg.C_sca_24000170		LQNPISGVNIGPTNPGSSINLR	22	0	2247.2	yes	yes	3.8328e-12	190.81	5.5	0.5					1	1							5.5	0.5					1	1							6439400
>jgi|Lotgi1|174203|fgenesh2_pg.C_sca_186000003		LQPPVELNNQQPTVELNNQQPPTVALNQQQQTVELQK	37	0	4205.17	yes	yes	4.1107e-27	207.01	1.33	0.471	2	1											1.33	0.471	2	1											5090300
>jgi|Lotgi1|205662|estExt_fgenesh2_pm.C_sca_30050		LQQVSEDHLR	10	0	1223.63	yes	yes	2.3779e-05	204.92	8.25	2.38		1							6	1			8.25	2.38		1							6	1			15105000
>jgi|Lotgi1|174003|fgenesh2_pg.C_sca_179000009		LQSLEIYNSMVNIK	14	0	1650.87	yes	yes	5.0711e-62	360.9	4.27	1.95	4	5	12	10	12	6	2	1	3				4.27	1.95	4	5	12	10	12	6	2	1	3				361980000
>jgi|Lotgi1|174652|fgenesh2_pg.C_sca_207000018		LQSPQLGLR	9	0	1010.59	yes	yes	1.3841e-15	302.56	4.84	2.74	4	4	3	4	4	3	4		3	2			4.84	2.74	4	4	3	4	4	3	4		3	2			90239000
>jgi|Lotgi1|156526|fgenesh2_pg.C_sca_11000212		LQSSCIENCPDGFYR	15	0	1844.78	yes	yes	0.00059157	130.07	1	0	1												1	0	1												516470
>jgi|Lotgi1|174003|fgenesh2_pg.C_sca_179000009		LQTCTYPNLIHLDESGSPLSSLYYHQLVTTNAVFPK	36	0	4106.05	yes	yes	3.5115e-219	462.65	4.08	1.19		1	2	6	2		1						4.08	1.19		1	2	6	2		1						580740000
>jgi|Lotgi1|230068|estExt_fgenesh2_pg.C_sca_100317		LQTLFEEYK	9	0	1169.6	yes	yes	0.0050211	137	1	0	1												1	0	1												72036
>jgi|Lotgi1|143759|e_gw1.214.1.1;>jgi|Lotgi1|146130|e_gw1.667.3.1		LQTLQSVDDLVQK	13	0	1485.8	yes	no	4.7883e-13	232.2	5	0					1								5	0					1								571560
>jgi|Lotgi1|235812|estExt_fgenesh2_pg.C_sca_700055		LQYPDPQYQNDVLYQSQPSQPPQPYTPPFQPAPPR	35	0	4080.96	yes	yes	3.4239e-19	180.06	3	0			3										3	0			3										13334000
>jgi|Lotgi1|109908|e_gw1.11.685.1		LREWLFIVMK	10	1	1333.76	yes	yes	0.0080636	120.68	7	0							1						7	0							1						1191600
>jgi|Lotgi1|235621|estExt_fgenesh2_pg.C_sca_670079		LRPQATSSLPTTGGQPSTGGQPSTGGK	27	1	2567.29	yes	yes	4.9954e-69	251.3	6.5	1.61				1		3		1	1				6.5	1.61				1		3		1	1				390500000
>jgi|Lotgi1|207552|estExt_fgenesh2_pm.C_sca_1080011		LRPSITPGTVLIVLAGK	17	1	1734.08	yes	yes	4.4484e-08	186.95	8	0								1					8	0								1					694520
>jgi|Lotgi1|181799|estExt_Genewise1.C_sca_20559		LSAEDVQEQIYK	12	0	1421.7	yes	yes	2.9211e-07	207.7	9	0									1				9	0									1				2224700
>jgi|Lotgi1|231186|estExt_fgenesh2_pg.C_sca_180106		LSAIGGNAGGPLGTVSGSAR	20	0	1740.91	yes	yes	5.0943e-144	394.58	5.44	2.05	1	3	2	3	6	7	5	3	2				5.44	2.05	1	3	2	3	6	7	5	3	2				192500000
>jgi|Lotgi1|162872|fgenesh2_pg.C_sca_36000100		LSATGDILGLTVDNLR	16	0	1656.9	yes	yes	4.202e-52	320.39	2.2	1.22	6	3	4	1	1								2.2	1.22	6	3	4	1	1								53185000
>jgi|Lotgi1|154931|fgenesh2_pg.C_sca_7000080	104	LSAVVENSSVMDK	13	0	1377.68	yes	yes	0.00057788	126.67	6.91	1.44		1			1	2	16		2	1			6.91	1.44		1			1	2	16		2	1			3670600000
>jgi|Lotgi1|234386|estExt_fgenesh2_pg.C_sca_500041		LSDACSYLK	9	0	1055.5	yes	yes	0.0027113	152.59	7	0							1						7	0							1						0
>jgi|Lotgi1|225601|estExt_Genewise1Plus.C_sca_1460061		LSFLYPATTGR	11	0	1224.65	yes	yes	3.2891e-06	208.22	9	0									2				9	0									2				2464000
>jgi|Lotgi1|228882|estExt_fgenesh2_pg.C_sca_50013		LSFPLPAETLPVVNDSPHR	19	0	2088.1	yes	yes	5.3755e-118	406.44	5.69	1.91		2	2	2	9	5	3	3	3				5.69	1.91		2	2	2	9	5	3	3	3				268540000
>jgi|Lotgi1|166166|fgenesh2_pg.C_sca_56000079		LSGSDPGHAIVK	12	0	1179.62	yes	yes	1.4797e-06	194.6	10	0										1			10	0										1			589520
>jgi|Lotgi1|174920|fgenesh2_pg.C_sca_225000003	240	LSGSSKPYNTPSDDVNEMIK	20	1	2181.03	yes	yes	9.932e-55	311.93	4.38	1.27		2	1	2	6	2							4.38	1.27		2	1	2	6	2							191200000
>jgi|Lotgi1|156525|fgenesh2_pg.C_sca_11000211		LSIENFNTEEHR	12	0	1487.7	yes	yes	1.6044e-08	214.48	1.25	0.433	3	1											1.25	0.433	3	1											3566400
>jgi|Lotgi1|113682|e_gw1.17.155.1		LSIGEIMDR	9	0	1032.53	yes	yes	0.0058569	111.04	6	0						1							6	0						1							329920
>jgi|Lotgi1|202962|estExt_fgenesh2_kg.C_sca_10013		LSKEDLYFLETNTNFEK	17	1	2090.02	yes	yes	3.6094e-15	217.93	9	0									1				9	0									1				795620
>jgi|Lotgi1|233397|estExt_fgenesh2_pg.C_sca_390071	454	LSLGVESVNGQMK	13	0	1360.7	yes	yes	2.9015e-33	296.97	7.41	2.26	1	3			1	3	14	15	2	4	1	2	7.41	2.26	1	3			1	3	14	15	2	4	1	2	2735800000
>jgi|Lotgi1|233397|estExt_fgenesh2_pg.C_sca_390071	454	LSLGVESVNGQMKSTCK	17	1	1836.91	yes	yes	9.4057e-21	236.87	7.2	0.4							4	1					7.2	0.4							4	1					31018000
>jgi|Lotgi1|235988|estExt_fgenesh2_pg.C_sca_730030		LSLGVPVDYFK	11	0	1236.68	yes	yes	0.0001645	176.83	5.33	2.31		1		4	1		1		2				5.33	2.31		1		4	1		1		2				25812000
>jgi|Lotgi1|239574|estExt_fgenesh2_pg.C_sca_3420002		LSNGGFR	7	0	749.382	yes	yes	0.0069486	187.77	3	0			1										3	0			1										355400
>jgi|Lotgi1|232718|estExt_fgenesh2_pg.C_sca_310081		LSNSPFMK	8	0	922.458	yes	yes	0.0076114	146.35	4	0				1									4	0				1									388430
>jgi|Lotgi1|232022|estExt_fgenesh2_pg.C_sca_250045		LSNVEFTTK	9	0	1037.54	yes	yes	0.0033941	150.28	4	0				1									4	0				1									1073100
>jgi|Lotgi1|239628|estExt_fgenesh2_pg.C_sca_6100001;>jgi|Lotgi1|239234|estExt_fgenesh2_pg.C_sca_2130001;>jgi|Lotgi1|176784|fgenesh2_pg.C_sca_3931000001		LSPDGNPVPLSDVEAINTDNVK	22	0	2293.14	yes	no	1.7052e-66	324.56	1	0	1												1	0	1												1235300
>jgi|Lotgi1|230881|estExt_fgenesh2_pg.C_sca_160086		LSQVSSDFFLNK	12	0	1383.7	yes	yes	5.1409e-19	269.09	6.7	0.458						3	7						6.7	0.458						3	7						79912000
>jgi|Lotgi1|209261|estExt_Genewise1Plus.C_sca_30137		LSSEPIFGTWQIK	13	0	1504.79	yes	yes	3.6065e-12	227.53	4.55	0.782			1	4	5	1							4.55	0.782			1	4	5	1							43201000
>jgi|Lotgi1|108898|e_gw1.9.258.1		LSTTVSNLFLDCLTPETEGEYSCIAETPK	29	0	3274.53	yes	yes	6.9675e-134	393.4	7	0							3						7	0							3						69755000
>jgi|Lotgi1|113221|e_gw1.16.216.1		LSVFPPTR	8	0	915.518	yes	yes	0.00058682	220.39	8.05	0.223								18	1				8.05	0.223								18	1				2973400
>jgi|Lotgi1|110884|e_gw1.12.381.1		LTDGRPYTAGGDIITLSASVGLICK	25	1	2577.35	yes	yes	2.2997e-17	204.55	4	0				2									4	0				2									6978100
>jgi|Lotgi1|234387|estExt_fgenesh2_pg.C_sca_500042		LTDSCTYLQTR	11	0	1356.63	yes	yes	4.2877e-40	323.13	6.2	2.69	3	4		2	1	4	7	8	4	2			6.2	2.69	3	4		2	1	4	7	8	4	2			970560000
>jgi|Lotgi1|183052|estExt_Genewise1.C_sca_50416		LTEDHFLFNDSDR	13	0	1607.72	yes	yes	2.6199e-40	322.17	6.29	0.7					1	3	3						6.29	0.7					1	3	3						69546000
>jgi|Lotgi1|89037|gw1.56.185.1		LTELQSTWPR	10	0	1229.64	yes	yes	0.00019832	188.46	7	0							1						7	0							1						516310
>jgi|Lotgi1|205401|estExt_fgenesh2_kg.C_sca_2230002	296	LTENPLTVNYSPEPAMELCNPGLSVK	26	0	2872.4	yes	yes	1.811e-55	281.26	7.67	0.471							1	2					7.67	0.471							1	2					9585400
>jgi|Lotgi1|231833|estExt_fgenesh2_pg.C_sca_230100		LTEVYNESQK	10	0	1209.59	yes	yes	0.0006787	172.47	9	0									1				9	0									1				254110
>jgi|Lotgi1|236952|estExt_fgenesh2_pg.C_sca_900076		LTFDPSASVNNYR	13	0	1482.71	yes	yes	5.3609e-05	150.94	3	0			1										3	0			1										654070
>jgi|Lotgi1|239574|estExt_fgenesh2_pg.C_sca_3420002		LTGEVGGLSK	10	0	959.529	yes	yes	0.00026052	185.97	6	3.38	4	3	4	2	3	3	3	3	4	2	2	2	6	3.38	4	3	4	2	3	3	3	3	4	2	2	2	419110000
>jgi|Lotgi1|239574|estExt_fgenesh2_pg.C_sca_3420002		LTGEVGGLSKSTPASGSVELR	21	1	2044.08	yes	yes	1.1266e-75	335.21	3	0			2										3	0			2										5727200
>jgi|Lotgi1|227996|estExt_fgenesh2_pg.C_sca_10362		LTGLNYDTPALAHR	14	0	1540.8	yes	yes	3.127e-61	358.11	11.3	1.11									1		1	4	11.3	1.11									1		1	4	17471000
>jgi|Lotgi1|210191|estExt_Genewise1Plus.C_sca_50626		LTGPYSIIGR	10	0	1075.6	yes	yes	0.0005753	174.85	9	0									4				9	0									4				4822000
>jgi|Lotgi1|174920|fgenesh2_pg.C_sca_225000003	241	LTIDMGMEDR	10	0	1179.53	yes	yes	0.00037661	156.94	5	0					4								5	0					4								6586800
>jgi|Lotgi1|140786|e_gw1.151.5.1		LTNSLTGFYYSR	12	0	1420.7	yes	yes	6.2368e-61	274.69	4.3	2.63	3	4	3	1	3		2	3	1				4.3	2.63	3	4	3	1	3		2	3	1				41467000
>jgi|Lotgi1|153233|fgenesh2_pg.C_sca_3000136		LTQENFDLQHQVQELDSNNAALAK	24	0	2725.33	yes	yes	6.7517e-13	180.83	3	0			1										3	0			1										2887800
>jgi|Lotgi1|235988|estExt_fgenesh2_pg.C_sca_730030		LTQWAICSK	9	0	1105.56	yes	yes	0.00037839	193.75	4.33	0.471				2	1								4.33	0.471				2	1								6194900
>jgi|Lotgi1|233199|estExt_fgenesh2_pg.C_sca_350161		LTRSYNLDEEQK	12	1	1494.73	yes	yes	1.2363e-23	283.48	6.5	1.8				1		1	1		1				6.5	1.8				1		1	1		1				4685300
>jgi|Lotgi1|159694|fgenesh2_pg.C_sca_21000164	148	LTSLAQCIHIAMVAR	15	0	1682.9	yes	yes	4.36e-09	185.27	1	0	1												1	0	1												1050200
>jgi|Lotgi1|201804|estExt_Genewise1.C_sca_1950010		LTSTDHAGTCPALDPK	16	0	1682.79	yes	yes	5.2022e-21	240.44	3.7	1.62	1	1	3	2	2		1						3.7	1.62	1	1	3	2	2		1						62999000
>jgi|Lotgi1|204040|estExt_fgenesh2_kg.C_sca_340003		LTTDFHVNK	9	0	1073.55	yes	yes	0.0038854	143.85	9	0									1				9	0									1				340400
>jgi|Lotgi1|232714|estExt_fgenesh2_pg.C_sca_310076		LTTSSPQTATTPR	13	0	1359.7	yes	yes	4.8778e-13	231.97	3.91	1.08		1	3	4	2	1							3.91	1.08		1	3	4	2	1							23837000
>jgi|Lotgi1|229427|estExt_fgenesh2_pg.C_sca_70053		LTVTSTLPR	9	0	986.576	yes	yes	0.0018595	168.72	4	0				1									4	0				1									3820900
>jgi|Lotgi1|209340|estExt_Genewise1Plus.C_sca_30274		LVADPDRFPSGIK	13	1	1413.76	yes	yes	1.8555e-12	229.72	5.2	1.6		1				4							5.2	1.6		1				4							17120000
>jgi|Lotgi1|236952|estExt_fgenesh2_pg.C_sca_900076		LVAPFPGNIR	10	0	1082.62	yes	yes	1.6286e-06	213.71	1	0	1												1	0	1												354370
>jgi|Lotgi1|230171|estExt_fgenesh2_pg.C_sca_110109		LVATLSGDMTSK	12	0	1221.63	yes	yes	0.0030105	104.52	1	0	1												1	0	1												364470
>jgi|Lotgi1|160173|fgenesh2_pg.C_sca_23000191		LVDCGDRPLPQGTCGYR	17	1	1962.9	yes	yes	3.919e-86	372.27	4.59	2.25	3	3	5	3	4	4	4	2	1				4.59	2.25	3	3	5	3	4	4	4	2	1				741590000
>jgi|Lotgi1|173199|fgenesh2_pg.C_sca_151000010	193	LVDCSSECPPSTITAICTNPCSYMSCPAHPNAVCR	35	0	4011.68	yes	yes	5.9082e-49	254.14	4	0				2									4	0				2									10756000
>jgi|Lotgi1|114561|e_gw1.19.150.1		LVDNDLAELNK	11	0	1242.65	yes	yes	2.0128e-20	272.62	5.21	2.08	3	4	4	4	19	9	6	2	4	1			5.21	2.08	3	4	4	4	19	9	6	2	4	1			3624500000
>jgi|Lotgi1|114561|e_gw1.19.150.1		LVDNDLAELNKR	12	1	1398.75	yes	yes	4.8356e-58	363.69	5.34	2.41	4	4	6	5	13	10	4	3	7	2			5.34	2.41	4	4	6	5	13	10	4	3	7	2			2067600000
>jgi|Lotgi1|150191|fgenesh2_kg.C_sca_28000025		LVEALCAEHGINLLK	15	0	1678.91	yes	yes	1.2467e-06	171.57	2	0		1											2	0		1											3285200
>jgi|Lotgi1|234405|estExt_fgenesh2_pg.C_sca_500078		LVEHVSPCEYR	11	0	1387.66	yes	yes	1.1011e-17	275.86	7	1.84		1					6	1	2				7	1.84		1					6	1	2				80659000
>jgi|Lotgi1|153653|fgenesh2_pg.C_sca_4000112	97	LVELLVKPMVR	11	1	1295.8	yes	yes	0.0021168	136.32	8.33	0.471								2	1				8.33	0.471								2	1				2045700
>jgi|Lotgi1|158316|fgenesh2_pg.C_sca_16000284;>jgi|Lotgi1|176424|fgenesh2_pg.C_sca_1280000001	133	LVFMAEVSNSGK	12	0	1280.64	yes	no	1.4442e-34	283.75	3.95	1.72	6	5	12	10	12	5	5						3.95	1.72	6	5	12	10	12	5	5						181910000
>jgi|Lotgi1|69892|gw1.49.115.1		LVGGAGPYAGR	11	0	1016.54	yes	yes	4.2088e-07	213.37	3	0			3										3	0			3										5271400
>jgi|Lotgi1|236770|estExt_fgenesh2_pg.C_sca_870051		LVGLLILK	8	0	867.616	yes	yes	0.0049352	190.52	6	0						1							6	0						1							308960
>jgi|Lotgi1|236815|estExt_fgenesh2_pg.C_sca_870118		LVIIANNTPPLVK	13	0	1390.85	yes	yes	6.8343e-07	179.67	7.33	3.77		1								2			7.33	3.77		1								2			3721800
>jgi|Lotgi1|239125|estExt_fgenesh2_pg.C_sca_1950011		LVINPGDCPK	10	0	1111.57	yes	yes	0.0011613	161.37	3	0			1										3	0			1										18119000
>jgi|Lotgi1|239125|estExt_fgenesh2_pg.C_sca_1950011		LVINPGDCPKPDK	13	1	1451.74	yes	yes	5.3494e-21	269.09	4.3	2.44	7	5	16	11	6	6	3	1	3	2	1		4.3	2.44	7	5	16	11	6	6	3	1	3	2	1		2567300000
>jgi|Lotgi1|239125|estExt_fgenesh2_pg.C_sca_1950011		LVINPGDCPKPDKNIVICLIYQK	23	2	2696.44	yes	yes	9.1883e-91	354.89	3.83	1.21			4		1	1							3.83	1.21			4		1	1							34721000
>jgi|Lotgi1|192237|estExt_Genewise1.C_sca_450185		LVIPSELAYGAR	12	0	1287.72	yes	yes	1.313e-08	216.87	8.4	3.2		1								4			8.4	3.2		1								4			11353000
>jgi|Lotgi1|233200|estExt_fgenesh2_pg.C_sca_350163		LVKECTYQNTNK	12	1	1496.73	yes	yes	2.1376e-18	266.42	7.33	0.745						1	2	3					7.33	0.745						1	2	3					5030700
>jgi|Lotgi1|209107|estExt_Genewise1Plus.C_sca_20912		LVLGVPWYGYR	11	0	1321.72	yes	yes	1.2984e-05	199.61	6.6	0.8						3	1	1					6.6	0.8						3	1	1					5040100
>jgi|Lotgi1|209261|estExt_Genewise1Plus.C_sca_30137	305	LVLPIESLMAPK	12	0	1309.77	yes	yes	0.00036603	131.28	4.93	2.37	1	1	2	4	1		2	2	1				4.93	2.37	1	1	2	4	1		2	2	1				45791000
>jgi|Lotgi1|203811|estExt_fgenesh2_kg.C_sca_240005;>jgi|Lotgi1|202874|estExt_Genewise1.C_sca_21760001	283	LVLQYMCQPEGTTEDVLR	18	0	2151.03	yes	no	4.3952e-07	169.19	4	0				2									4	0				2									1420500
>jgi|Lotgi1|236183|estExt_fgenesh2_pg.C_sca_760074		LVNDGCGGEYNYCCTPNHYR	20	0	2447.97	yes	yes	1.4237e-184	470.31	8.89	2.29		1	1						8	7	2		8.89	2.29		1	1						8	7	2		629170000
>jgi|Lotgi1|236183|estExt_fgenesh2_pg.C_sca_760074		LVNDGCGGEYNYCCTPNHYRPYPYTQR	27	1	3353.41	yes	yes	0	565.38	7.62	2.76	1	2	1	1	2	2	4		10	7	2		7.62	2.76	1	2	1	1	2	2	4		10	7	2		2495800000
>jgi|Lotgi1|236952|estExt_fgenesh2_pg.C_sca_900076		LVNLPAENK	9	0	996.56	yes	yes	0.004225	141.47	1	0	2												1	0	2												747500
>jgi|Lotgi1|158316|fgenesh2_pg.C_sca_16000284;>jgi|Lotgi1|176424|fgenesh2_pg.C_sca_1280000001		LVNQQPQVQR	10	0	1208.66	yes	no	2.1032e-22	309.08	4.5	2.06	3	5	5	8	6	5	5	2	1				4.5	2.06	3	5	5	8	6	5	5	2	1				252030000
>jgi|Lotgi1|234387|estExt_fgenesh2_pg.C_sca_500042		LVPPYNTGGR	10	0	1072.57	yes	yes	9.1885e-06	199.48	5.95	2.88	3	2		1	1	4	4	2	3	2			5.95	2.88	3	2		1	1	4	4	2	3	2			1919700000
>jgi|Lotgi1|205205|estExt_fgenesh2_kg.C_sca_1490003		LVQNCLWTLR	10	0	1301.69	yes	yes	0.0011613	161.37	9	3.69				1	1							3	9	3.69				1	1							3	1435700
>jgi|Lotgi1|159264|fgenesh2_pg.C_sca_20000004		LVSALEETQIVVSNLR	16	0	1769.99	yes	yes	7.8173e-62	344.99	5	0					1								5	0					1								1713100
>jgi|Lotgi1|174003|fgenesh2_pg.C_sca_179000009		LVSGQNTVWITTTPSNNYVSPTTIANFDAYAR	32	0	3500.72	yes	yes	1.365e-142	387.09	3.67	0.745			3	2	1								3.67	0.745			3	2	1								29620000
>jgi|Lotgi1|102899|e_gw1.1.259.1		LVSLIQPDIK	10	0	1124.68	yes	yes	0.0006787	172.47	8	0								1					8	0								1					870430
>jgi|Lotgi1|162861|fgenesh2_pg.C_sca_36000089		LVSSISSTR	9	0	948.524	yes	yes	0.0038854	143.85	4	0				1									4	0				1									226170
>jgi|Lotgi1|230493|estExt_fgenesh2_pg.C_sca_120332		LVSTASEPETQK	12	0	1288.65	yes	yes	9.3678e-06	185.71	7.33	0.745						1	2	3					7.33	0.745						1	2	3					8303200
>jgi|Lotgi1|230493|estExt_fgenesh2_pg.C_sca_120332		LVSTASEPETQKK	13	1	1416.75	yes	yes	0.00055017	123.8	7	1						2		2					7	1						2		2					963080
>jgi|Lotgi1|236812|estExt_fgenesh2_pg.C_sca_870115		LVSTGQNAVSQR	12	0	1258.66	yes	yes	8.2146e-19	263.54	3	0			2										3	0			2										1552900
>jgi|Lotgi1|174003|fgenesh2_pg.C_sca_179000009		LVSVDQPLPPPAPK	14	0	1456.83	yes	yes	1.5364e-19	256.18	4.87	2	2	6	8	7	9	10	9	2	2				4.87	2	2	6	8	7	9	10	9	2	2				145230000
>jgi|Lotgi1|222542|estExt_Genewise1Plus.C_sca_820192		LVSWYDNEYGYSNR	14	0	1764.77	yes	yes	0.0092729	93.959	7	0							1						7	0							1						759580
>jgi|Lotgi1|233779|estExt_fgenesh2_pg.C_sca_430124		LVYNPDYKK	9	1	1138.6	yes	yes	0.0035341	171.38	8	0								1					8	0								1					723100
>jgi|Lotgi1|140773|e_gw1.151.14.1		LWSTYHDPEWVEFALK	16	0	2019.97	yes	yes	3.5374e-08	177.54	7	0							1						7	0							1						729620
>jgi|Lotgi1|215059|estExt_Genewise1Plus.C_sca_250227		LYDAASQIK	9	0	1007.53	yes	yes	0.007039	125.96	5.67	2.62		1					1	1					5.67	2.62		1					1	1					387690
>jgi|Lotgi1|215059|estExt_Genewise1Plus.C_sca_250227		LYDAASQIKK	10	1	1135.62	yes	yes	0.0066659	113.22	8	0								1					8	0								1					11775000
>jgi|Lotgi1|234865|estExt_fgenesh2_pg.C_sca_560073		LYDLKPVAK	9	1	1045.62	yes	yes	0.0019958	188.29	4	0				5									4	0				5									8984000
>jgi|Lotgi1|235549|estExt_fgenesh2_pg.C_sca_660066		LYFALYDTGK	10	0	1189.6	yes	yes	0.0005753	174.85	5.15	2.77	3	3	3	3	3	2	4	2	2	2			5.15	2.77	3	3	3	3	3	2	4	2	2	2			394450000
>jgi|Lotgi1|234472|estExt_fgenesh2_pg.C_sca_510064		LYFTVQAR	8	0	996.539	yes	yes	0.0022861	209.48	1	0	1												1	0	1												817970
>jgi|Lotgi1|159694|fgenesh2_pg.C_sca_21000164		LYGSSVLQGFNPENCDIPSEHDVPR	25	0	2829.3	yes	yes	1.5625e-06	137.43	1	0	1												1	0	1												2203600
>jgi|Lotgi1|236770|estExt_fgenesh2_pg.C_sca_870051		LYQQLNTEFR	10	0	1310.66	yes	yes	2.3679e-18	294.08	5.22	2.69	3	3	3	5	4	4	3	2	2	3			5.22	2.69	3	3	3	5	4	4	3	2	2	3			169790000
>jgi|Lotgi1|233824|estExt_fgenesh2_pg.C_sca_440067		LYTDSHLTAPGFK	13	0	1448.73	yes	yes	1.6896e-06	174.1	8	3.46		1								3			8	3.46		1								3			5339900
>jgi|Lotgi1|200036|estExt_Genewise1.C_sca_1320036		LYTLVSYVPCTDFSGK	16	0	1848.9	yes	yes	0.00014783	143.86	6	4		1								1			6	4		1								1			1991100
>jgi|Lotgi1|115607|e_gw1.21.53.1		LYYSADDFPGDVNEGLIGPLLICR	24	0	2696.32	yes	yes	7.0177e-73	326.83	3.17	0.373			5	1									3.17	0.373			5	1									35877000
>jgi|Lotgi1|162861|fgenesh2_pg.C_sca_36000089	160	MADVVDCQCLVLSR	14	0	1664.77	yes	yes	2.1065e-24	262.8	3.6	0.49			2	3									3.6	0.49			2	3									9853200
>jgi|Lotgi1|163637|fgenesh2_pg.C_sca_40000191		MAFAGGR	7	0	708.338	yes	yes	0.0083997	138.75	2	0		1											2	0		1											284090
>jgi|Lotgi1|109284|e_gw1.10.19.1	17	MAGLQDLVDSLK	12	0	1288.67	yes	yes	1.9192e-06	170.72	6	1					1		1						6	1					1		1						338540
>jgi|Lotgi1|109284|e_gw1.10.19.1	17	MAGLQDLVDSLKDTNETLENHNNELR	26	1	2968.42	yes	yes	0.0035384	87.772	5	0					2								5	0					2								1295900
>jgi|Lotgi1|204921|estExt_fgenesh2_kg.C_sca_960001		MAGLQDLVDTLR	12	0	1330.69	yes	yes	0.0066851	131.28	8	0								1					8	0								1					234440
>jgi|Lotgi1|82990|gw1.97.130.1		MALLWFYVR	9	0	1197.64	yes	yes	0.0089575	103.92	6	0						1							6	0						1							12929000
>jgi|Lotgi1|152688|fgenesh2_pg.C_sca_2000108	86;87	MAMPGFGFGSGLGNFPNPR	19	0	1952.9	yes	yes	1.2641e-82	355.13	8.5	4.33	1										3		8.5	4.33	1										3		2291000
>jgi|Lotgi1|231010|estExt_fgenesh2_pg.C_sca_160282	394;395	MAPIMQLYEQEGCINPIAFLPANILEGAK	29	0	3230.62	yes	yes	3.2891e-92	329.56	5.75	0.829					2	1	1						5.75	0.829					2	1	1						8243100
>jgi|Lotgi1|234885|estExt_fgenesh2_pg.C_sca_560116	484	MAPSVETICSTQSPLLNPR	19	0	2100.03	yes	yes	2.7677e-162	463.71	6.73	2.83	5	10	8	7	12	16	28	14	13	13	8	5	6.73	2.83	5	10	8	7	12	16	28	14	13	13	8	5	4110000000
>jgi|Lotgi1|231475|estExt_fgenesh2_pg.C_sca_200019		MDDNGLISGYPK	12	0	1308.6	yes	yes	0.0079592	89.548	5	0					1								5	0					1								415470
>jgi|Lotgi1|235120|estExt_fgenesh2_pg.C_sca_590106	493;494	MEFGEPNSFNAEMMK	15	0	1760.72	yes	yes	6.7826e-23	249.97	3.5	0.866		2	6	6	2								3.5	0.866		2	6	6	2								47134000
>jgi|Lotgi1|236770|estExt_fgenesh2_pg.C_sca_870051	533	MEIFYHWIAR	10	0	1364.67	yes	yes	5.1274e-07	216.09	6.04	2.5		2	2	6	2	4	3	2	2	4			6.04	2.5		2	2	6	2	4	3	2	2	4			34524000
>jgi|Lotgi1|171918|fgenesh2_pg.C_sca_122000036	184	MELPCDGASPLQNK	14	0	1558.71	yes	yes	2.1509e-30	292.07	6.61	0.92				1	2	4	14	2					6.61	0.92				1	2	4	14	2					139840000
>jgi|Lotgi1|171918|fgenesh2_pg.C_sca_122000036	184	MELPCDGASPLQNKDGK	17	1	1858.86	yes	yes	1.7456e-75	348.76	7.5	0.5							1	1					7.5	0.5							1	1					2568500
>jgi|Lotgi1|141290|e_gw1.158.1.1	80;81	METAMENTPMLKR	13	1	1550.73	yes	yes	0.00013411	123.8	5	2		3				5	2						5	2		3				5	2						85126000
>jgi|Lotgi1|229427|estExt_fgenesh2_pg.C_sca_70053	360	MEVVYPGQDPITDAASIR	18	0	1960.96	yes	yes	3.1715e-13	208.92	4	0				3									4	0				3									5676200
>jgi|Lotgi1|115607|e_gw1.21.53.1	36	MEYIQYTDDSYGQK	14	0	1739.73	yes	yes	8.4531e-37	302.49	3.25	0.595		1	7	4									3.25	0.595		1	7	4									22422000
>jgi|Lotgi1|113221|e_gw1.16.216.1	21	MFCPNGFVTNSR	12	0	1428.63	yes	yes	4.9785e-09	216.87	8.67	0.471								1	2				8.67	0.471								1	2				9796600
>jgi|Lotgi1|239574|estExt_fgenesh2_pg.C_sca_3420002	629	MFFCQNDGK	9	0	1145.46	yes	yes	0.00051753	174.17	3	0			1										3	0			1										2020900
>jgi|Lotgi1|106937|e_gw1.6.157.1		MFFLQVK	7	0	911.494	yes	yes	0.0031368	172.54	4.55	0.498				5	6								4.55	0.498				5	6								21932000
>jgi|Lotgi1|238094|estExt_fgenesh2_pg.C_sca_1300025	557;558	MFFPQFILQMLQLANLQSYPVSK	23	0	2742.43	yes	yes	0.00022931	106.16	9	0									1				9	0									1				633440
>jgi|Lotgi1|236136|estExt_fgenesh2_pg.C_sca_750076	526	MFLLQPIPQIQK	12	0	1454.83	yes	yes	0.0020814	157.95	2	0		1											2	0		1											476300
>jgi|Lotgi1|155299|fgenesh2_pg.C_sca_8000087	107	MFNAQNVLDACR	12	0	1437.65	yes	yes	3.1209e-16	260.7	7	0							1						7	0							1						498790
>jgi|Lotgi1|205401|estExt_fgenesh2_kg.C_sca_2230002	297	MFPAELHLVHYNATK	15	0	1769.89	yes	yes	4.0292e-12	201.02	7.8	0.748							2	2	1				7.8	0.748							2	2	1				7215200
>jgi|Lotgi1|115607|e_gw1.21.53.1	37	MFSINGESNGNLK	13	0	1409.66	yes	yes	7.4125e-09	205.57	3	0			1										3	0			1										1508300
>jgi|Lotgi1|229002|estExt_fgenesh2_pg.C_sca_50187		MFTPTLIK	8	0	949.531	yes	yes	0.0077039	135.16	6	4		1								1			6	4		1								1			621440
>jgi|Lotgi1|121721|e_gw1.38.143.1	49	MFYFDVGSNR	10	0	1234.54	yes	yes	0.0011885	132.9	7	0							1						7	0							1						369890
>jgi|Lotgi1|239339|estExt_fgenesh2_pg.C_sca_2240004	614;618	MGEQGDTPAKDYVHGGPMYPHASSR	25	1	2687.19	yes	yes	2.3866e-10	170.19	3.5	1.12			5			1							3.5	1.12			5			1							19906000
>jgi|Lotgi1|228268|estExt_fgenesh2_pg.C_sca_20156	346;347	MGMNQPYGPDR	11	0	1264.53	yes	yes	6.8098e-38	330.87	7.71	3.09	3	11	17	6	4	5	5	16	36	28	27	1	7.71	3.09	3	11	17	6	4	5	5	16	36	28	27	1	3555900000
>jgi|Lotgi1|228268|estExt_fgenesh2_pg.C_sca_20156	346;347	MGMNQPYGPDRTVGGITVDGSDVSYA	26	1	2686.2	yes	yes	0.0002464	106.03	10	0.816									1	1	1		10	0.816									1	1	1		2481600
>jgi|Lotgi1|174920|fgenesh2_pg.C_sca_225000003	242	MGVNDYDGGYQER	13	0	1502.61	yes	yes	2.9015e-33	296.97	5	0					7								5	0					7								7244100
>jgi|Lotgi1|197554|estExt_Genewise1.C_sca_870140	267	MGVYTDDILIVTPEIEEALK	20	0	2248.15	yes	yes	0.00067379	114.59	2	0		1											2	0		1											1411300
>jgi|Lotgi1|209261|estExt_Genewise1Plus.C_sca_30137		MIALPYPK	8	0	931.52	yes	yes	0.0031405	137.77	5	2.24		1		3				2					5	2.24		1		3				2					9268500
>jgi|Lotgi1|218330|estExt_Genewise1Plus.C_sca_460073	321	MIFRPFQDSANR	12	1	1480.72	yes	yes	1.9497e-14	246.81	2	0		3											2	0		3											2083800
>jgi|Lotgi1|229427|estExt_fgenesh2_pg.C_sca_70053	361	MIITYQDSGK	10	0	1154.56	yes	yes	0.00070277	143.86	4	0				2									4	0				2									2910100
>jgi|Lotgi1|239170|estExt_fgenesh2_pg.C_sca_2010012	591;592	MIMTKMLLK	9	1	1107.62	yes	yes	0.00046308	193.75	9.38	3.1			7							4	26		9.38	3.1			7							4	26		86728000
>jgi|Lotgi1|108898|e_gw1.9.258.1	15	MITDEDEEYK	10	0	1271.52	yes	yes	0.0013663	129.1	7	0							2						7	0							2						2740200
>jgi|Lotgi1|108898|e_gw1.9.258.1	15	MITDEDEEYKVADNGDLIIK	20	1	2310.09	yes	yes	6.6662e-29	247.55	7	0							3						7	0							3						14440000
>jgi|Lotgi1|115147|e_gw1.20.479.1	28	MITPEAADPK	10	0	1071.53	yes	no	0.00070277	143.86	4.77	2.13	2		5	4	3	3	2	2	1				4.77	2.13	2		5	4	3	3	2	2	1				92064000
>jgi|Lotgi1|115147|e_gw1.20.479.1	29	MITPEAADPKDTAVSSTLGQNVLTK	25	1	2586.32	yes	yes	1.9122e-06	137.43	3.25	0.433			3	1									3.25	0.433			3	1									2954600
>jgi|Lotgi1|115147|e_gw1.20.479.1	29	MITPEAADPKDTAVSSTLGQNVLTKPFPDSR	31	2	3285.66	yes	yes	0.00018914	110.31	3.5	0.5			1	1									3.5	0.5			1	1									3611200
>jgi|Lotgi1|115147|e_gw1.20.479.1	30	MITPEASDPK	10	0	1087.52	yes	yes	0.00070277	143.86	3.75	0.661			3	4	1								3.75	0.661			3	4	1								14455000
>jgi|Lotgi1|156526|fgenesh2_pg.C_sca_11000212	111	MIYEFGAPISSCK	13	0	1501.69	yes	yes	0.00084846	110.86	1	0	2												1	0	2												396380
>jgi|Lotgi1|154020|fgenesh2_pg.C_sca_5000060	100	MKPYFEIEASENEMPTPR	18	1	2167.99	yes	yes	8.3142e-117	396.88	3.89	1.6	2	3	14	4	4	6	2						3.89	1.6	2	3	14	4	4	6	2						317350000
>jgi|Lotgi1|169267|fgenesh2_pg.C_sca_83000093		MLADTCAEFSK	11	0	1271.55	yes	yes	0.0042085	134.59	2	0		1											2	0		1											445960
>jgi|Lotgi1|173200|fgenesh2_pg.C_sca_151000011	200	MLGDKNIEK	9	1	1046.54	yes	yes	0.00046308	193.75	8.09	0.287								10	1				8.09	0.287								10	1				12879000
>jgi|Lotgi1|228268|estExt_fgenesh2_pg.C_sca_20156	348	MLGISPHGHMMNR	13	0	1479.69	yes	yes	8.0961e-22	266.42	8.05	2.99		11	25	6	4	4	6	21	42	31	49		8.05	2.99		11	25	6	4	4	6	21	42	31	49		2621100000
>jgi|Lotgi1|232718|estExt_fgenesh2_pg.C_sca_310081	428	MLLEFISSVGQK	12	0	1350.72	yes	yes	5.0539e-06	181.62	4.33	0.471				4	2								4.33	0.471				4	2								2727700
>jgi|Lotgi1|239174|estExt_fgenesh2_pg.C_sca_2010016	607	MLPLMAALR	9	0	1014.57	yes	yes	5.3875e-06	231.34	8.11	3.73	16	7	41	14	7	14	9	9	11	20	105	35	8.11	3.73	16	7	41	14	7	14	9	9	11	20	105	35	23692000000
>jgi|Lotgi1|239174|estExt_fgenesh2_pg.C_sca_2010016	605;607	MLPLMAALRGNENMLPILLAAK	22	1	2379.32	yes	yes	1.1894e-56	308.42	8.79	3.07			3						1	5	5		8.79	3.07			3						1	5	5		71290000
>jgi|Lotgi1|140786|e_gw1.151.5.1	75	MLQFIMGER	9	0	1123.55	yes	yes	6.2512e-05	205.75	3.56	2.55	4	1	5	3	1				1	1			3.56	2.55	4	1	5	3	1				1	1			22630000
>jgi|Lotgi1|163448|fgenesh2_pg.C_sca_40000002	171	MLQYIESLIISR	12	0	1464.8	yes	yes	4.3429e-30	299.9	4.8	1.6		1	4	7	14	1	1		1	1			4.8	1.6		1	4	7	14	1	1		1	1			233350000
>jgi|Lotgi1|168990|fgenesh2_pg.C_sca_81000036;>jgi|Lotgi1|234472|estExt_fgenesh2_pg.C_sca_510064;>jgi|Lotgi1|165393|fgenesh2_pg.C_sca_51000073		MLTLPYR	7	0	892.484	no	no	0.0057299	149.92	1.5	0.5	1	1											NaN	NaN													749040
>jgi|Lotgi1|233408|estExt_fgenesh2_pg.C_sca_390087	456	MLYTASADVLK	11	0	1210.63	yes	yes	0.00014102	163.77	9	2.62		1							3	4		1	9	2.62		1							3	4		1	34726000
>jgi|Lotgi1|239174|estExt_fgenesh2_pg.C_sca_2010016	608;609	MMLPMLMGGMDMK	13	0	1484.64	yes	yes	4.3586e-14	241.58	8.86	3.45	4	7	59	2	4	5	3		6	23	196	8	8.86	3.45	4	7	59	2	4	5	3		6	23	196	8	15432000000
>jgi|Lotgi1|179413|fgenesh2_pm.C_sca_65000007		MMMMMMMITRR	11	1	1461.63	yes	yes	0.006842	8.9543	8.33	3.77			1								2		8.33	3.77			1								2		4042700
>jgi|Lotgi1|179413|fgenesh2_pm.C_sca_65000007		MMMMMMMMITRR	12	1	1592.67	yes	yes	0.0066394	8.1043	10.5	1.5						1					9		10.5	1.5						1					9		25748000
>jgi|Lotgi1|158316|fgenesh2_pg.C_sca_16000284;>jgi|Lotgi1|176424|fgenesh2_pg.C_sca_1280000001	134	MNNIPVQVK	9	0	1041.56	yes	no	5.2481e-16	302.56	3.28	1.19	2	2	6	5	3								3.28	1.19	2	2	6	5	3								243830000
>jgi|Lotgi1|166196|fgenesh2_pg.C_sca_56000109		MNPPAEPMVLPNRR	14	1	1620.82	yes	yes	0.0040669	84.289	12	0												1	12	0												1	301720
>jgi|Lotgi1|231010|estExt_fgenesh2_pg.C_sca_160282	396;397	MNTQILLQSMLTPESK	16	0	1832.94	yes	yes	2.1285e-52	313.35	6.29	1.58					7	2	2		3				6.29	1.58					7	2	2		3				13575000
>jgi|Lotgi1|237510|estExt_fgenesh2_pg.C_sca_1090023	550	MPCAPGTNYFMDTCSCSTFAK	21	0	2444.96	yes	yes	1.2727e-76	331.97	1.17	0.373	5	1											1.17	0.373	5	1											20913000
>jgi|Lotgi1|159694|fgenesh2_pg.C_sca_21000164	149	MPCSVIQDLGSCIK	14	0	1606.75	yes	yes	1.3059e-09	192.05	1	0	2												1	0	2												969960
>jgi|Lotgi1|109284|e_gw1.10.19.1	18	MPQESQKPVLIK	12	1	1396.77	yes	yes	5.3434e-05	163.34	5	0					2								5	0					2								1049900
>jgi|Lotgi1|113682|e_gw1.17.155.1	22	MQEHFDEAITENEQIFK	17	0	2107.95	yes	yes	1.5145e-06	165.33	6	0						1							6	0						1							202510
>jgi|Lotgi1|174652|fgenesh2_pg.C_sca_207000018	234	MQSQVQAQNPLFGK	14	0	1574.79	yes	yes	7.1951e-71	366.48	4.48	2.38	7	4	6	8	8	5	5		5				4.48	2.38	7	4	6	8	8	5	5		5				134160000
>jgi|Lotgi1|203811|estExt_fgenesh2_kg.C_sca_240005	280	MQVTLDNTPASYPGVVLK	18	0	1932	yes	yes	2.4143e-09	185.62	4	0				5									4	0				5									6351300
>jgi|Lotgi1|235549|estExt_fgenesh2_pg.C_sca_660066	504	MRDTPTPGDETYK	13	1	1509.68	yes	yes	5.3609e-06	165.7	7	0							4						7	0							4						6601100
>jgi|Lotgi1|235549|estExt_fgenesh2_pg.C_sca_660066	504	MRDTPTPGDETYKVEITVLHSQTIQTK	27	2	3087.55	yes	yes	1.8734e-12	172.81	7	0							3						7	0							3						17211000
>jgi|Lotgi1|121860|e_gw1.39.96.1	53	MREHIFTEIDQNHDK	15	1	1911.89	yes	yes	3.8626e-98	405.55	4.2	0.4				4	1								4.2	0.4				4	1								12846000
>jgi|Lotgi1|174652|fgenesh2_pg.C_sca_207000018	230;231	MSGGVVPNQSNLQSIQEAMK	20	0	2117.02	yes	yes	4.117e-87	359.68	3.22	1.47	2	1	1	3	2								3.22	1.47	2	1	1	3	2								11858000
>jgi|Lotgi1|174652|fgenesh2_pg.C_sca_207000018	230;231	MSGGVVPNQSNLQSIQEAMKR	21	1	2273.13	yes	yes	1.7018e-57	311.93	3.8	0.98		1		3	1								3.8	0.98		1		3	1								3006900
>jgi|Lotgi1|236770|estExt_fgenesh2_pg.C_sca_870051	534	MSNTINSLQIK	11	0	1247.65	yes	yes	5.7833e-32	323.62	5.36	3.28	3	3	2	4	3	2	2		1	3	1	1	5.36	3.28	3	3	2	4	3	2	2		1	3	1	1	77227000
>jgi|Lotgi1|203020|estExt_fgenesh2_kg.C_sca_20001	275	MSPEQILLR	9	0	1085.59	yes	yes	0.00061346	171.38	4.5	0.5				1	1								4.5	0.5				1	1								2496200
>jgi|Lotgi1|158113|fgenesh2_pg.C_sca_16000081	122	MSSTLQDIGK	10	0	1078.53	yes	yes	3.4468e-09	230.07	7.83	2.82	1	2	4	1	3	1	8	8	7	7	8	2	7.83	2.82	1	2	4	1	3	1	8	8	7	7	8	2	2594100000
>jgi|Lotgi1|158113|fgenesh2_pg.C_sca_16000081	122;123	MSSTLQDIGKLMGK	14	1	1507.77	yes	yes	8.3603e-09	188.59	7	0							1						7	0							1						2157800
>jgi|Lotgi1|233201|estExt_fgenesh2_pg.C_sca_350164	445;446;447	MSVDAQDMYVMK	12	0	1416.61	yes	yes	0.00012128	138.71	7	0							3						7	0							3						5088500
>jgi|Lotgi1|114599|e_gw1.19.215.1	26	MTSGNNFNAPKPVEIVR	17	1	1872.95	yes	yes	5.0305e-21	240.44	7	0							1						7	0							1						1485100
>jgi|Lotgi1|162872|fgenesh2_pg.C_sca_36000100	167	MTTLIQTDK	9	0	1049.54	yes	yes	0.0012198	155.01	2	0.756	2	3	2										2	0.756	2	3	2										10839000
>jgi|Lotgi1|235549|estExt_fgenesh2_pg.C_sca_660066	505	MTVEMTPFPPFDGR	14	0	1623.74	yes	yes	2.3027e-32	294.58	6.16	2.17	2	3		5	4	6	13	6	6				6.16	2.17	2	3		5	4	6	13	6	6				188120000
>jgi|Lotgi1|232714|estExt_fgenesh2_pg.C_sca_310076	425	MTYLIGGIDDTR	12	0	1353.66	yes	yes	4.0228e-31	309.21	3.55	1.5	2	2	7	4	3	1	1						3.55	1.5	2	2	7	4	3	1	1						80587000
>jgi|Lotgi1|232714|estExt_fgenesh2_pg.C_sca_310076	425	MTYLIGGIDDTRK	13	1	1481.75	yes	yes	1.1368e-10	214.44	3.71	0.7			3	3	1								3.71	0.7			3	3	1								7427200
>jgi|Lotgi1|141887|e_gw1.169.3.1	83	MVNTPIPHSLKSEAKK	16	2	1778.97	yes	yes	0.001247	130.07	10.5	0.5										1	1		10.5	0.5										1	1		1779300
>jgi|Lotgi1|116974|e_gw1.25.101.1;>jgi|Lotgi1|116834|e_gw1.25.150.1	47	MVWDDELATIATK	13	0	1491.73	yes	no	0.00037557	122.42	5	0					6								5	0					6								3457500
>jgi|Lotgi1|171918|fgenesh2_pg.C_sca_122000036	185	MYCANGWALNEDGCEICK	18	0	2189.86	yes	yes	8.941e-22	235.13	7.33	0.471							2	1					7.33	0.471							2	1					3465800
>jgi|Lotgi1|233348|estExt_fgenesh2_pg.C_sca_380029	449;450	MYMSSFIQQK	10	0	1261.58	yes	yes	1.8679e-05	193.75	4	0				3									4	0				3									6142900
>jgi|Lotgi1|235988|estExt_fgenesh2_pg.C_sca_730030	523	MYNVLISLQK	10	0	1207.66	yes	yes	3.7989e-18	290.13	3.86	0.833		1		5	1								3.86	0.833		1		5	1								15239000
>jgi|Lotgi1|238526|estExt_fgenesh2_pg.C_sca_1490037	573	MYSLDTVNFLGGK	13	0	1443.71	yes	yes	6.2522e-18	258.81	4.46	2.54	4	7	5	4	4	5	3	1	3	1			4.46	2.54	4	7	5	4	4	5	3	1	3	1			59814000
>jgi|Lotgi1|204019|estExt_fgenesh2_kg.C_sca_320016		NACGTVGIVHAIANSADK	18	0	1796.88	yes	yes	7.8792e-12	193.96	8	0								1					8	0								1					2451000
>jgi|Lotgi1|235548|estExt_fgenesh2_pg.C_sca_660065		NADCGLEIAK	10	0	1089.51	yes	yes	4.2978e-41	260.7	5.23	2.6	3	3	3	3	4	5	4	2	2	2			5.23	2.6	3	3	3	3	4	5	4	2	2	2			1239500000
>jgi|Lotgi1|121860|e_gw1.39.96.1	54	NADEDDPVERVEEMNR	16	1	1916.82	yes	yes	3.9337e-08	179.02	4	0				3									4	0				3									3385300
>jgi|Lotgi1|157690|fgenesh2_pg.C_sca_15000028		NADFDAAYNAAAEDGVFTDDEIK	23	0	2461.06	yes	yes	2.1718e-58	301.09	7	3.87		3								5			7	3.87		3								5			46450000
>jgi|Lotgi1|174652|fgenesh2_pg.C_sca_207000018		NAEWAVYIQQNPGTTQNSEAR	21	0	2376.11	yes	yes	5.9553e-138	354.89	3.38	1.39	1	3	3	3	2	1							3.38	1.39	1	3	3	3	2	1							17258000
>jgi|Lotgi1|230689|estExt_fgenesh2_pg.C_sca_140208		NAGASCVNADGSCAAQGSVR	20	0	1950.83	yes	yes	2.1573e-168	456.8	3.67	0.471			1	2									3.67	0.471			1	2									3798600
>jgi|Lotgi1|236812|estExt_fgenesh2_pg.C_sca_870115		NAGFTGSNVRPPVVHKPK	18	2	1904.04	yes	yes	0.0030231	130.98	10	0										1			10	0										1			931970
>jgi|Lotgi1|229543|estExt_fgenesh2_pg.C_sca_80085		NALLENK	7	0	800.439	yes	yes	0.0070865	183.46	8	0								1					8	0								1					3018000
>jgi|Lotgi1|109284|e_gw1.10.19.1		NAQLEQELDVYR	12	0	1476.72	yes	yes	4.7386e-11	227.97	6.33	0.943					1		2						6.33	0.943					1		2						4098300
>jgi|Lotgi1|237510|estExt_fgenesh2_pg.C_sca_1090023		NCAIQIGR	8	0	930.471	yes	yes	0.00016076	239.85	3	2.83	2						1						3	2.83	2						1						8897200
>jgi|Lotgi1|174003|fgenesh2_pg.C_sca_179000009	212	NCAMIDFFK	9	0	1144.5	yes	yes	0.00033	182.57	4.49	2.06	3	2	8	5	6	6	2	1	2				4.49	2.06	3	2	8	5	6	6	2	1	2				375750000
>jgi|Lotgi1|231869|estExt_fgenesh2_pg.C_sca_230185		NCPPCEESNPSCK	13	0	1577.59	yes	yes	0.007436	98.353	4	0				1									4	0				1									451110
>jgi|Lotgi1|160173|fgenesh2_pg.C_sca_23000191		NCVTSSYCPDGK	12	0	1386.55	yes	yes	9.3226e-08	209.89	4.48	2.01	1	3	3	5	3	1	3	2					4.48	2.01	1	3	3	5	3	1	3	2					133750000
>jgi|Lotgi1|159331|fgenesh2_pg.C_sca_20000071		NCYQTPTQQTSYPSTYSYNEAFR	23	0	2805.2	yes	yes	1.4181e-68	321.19	3.8	0.748			2	2	1								3.8	0.748			2	2	1								5929700
>jgi|Lotgi1|227996|estExt_fgenesh2_pg.C_sca_10362		NDFLGVR	7	0	819.424	yes	yes	0.0047562	234.01	9	4.24			1									2	9	4.24			1									2	15658000
>jgi|Lotgi1|236770|estExt_fgenesh2_pg.C_sca_870051		NDIPNNDHIIAFTGYGLQK	19	0	2129.05	yes	yes	2.2905e-17	223.77	4.5	0.5				1	1								4.5	0.5				1	1								3114600
>jgi|Lotgi1|158113|fgenesh2_pg.C_sca_16000081	124	NDQSWMTAVR	10	0	1206.55	yes	yes	1.7815e-32	334.98	7.6	2.81	1	3	3	1	1	4	5	10	5	6	8		7.6	2.81	1	3	3	1	1	4	5	10	5	6	8		1555600000
>jgi|Lotgi1|115607|e_gw1.21.53.1		NDQSYIGSVYK	11	0	1272.6	yes	yes	1.382e-05	198.87	3.27	1.53	2	3	4	3	1	2							3.27	1.53	2	3	4	3	1	2							97473000
>jgi|Lotgi1|115607|e_gw1.21.53.1		NDQSYIGSVYKK	12	1	1400.69	yes	yes	4.4054e-07	203.49	3	0			1										3	0			1										2183700
>jgi|Lotgi1|235621|estExt_fgenesh2_pg.C_sca_670079		NDVLATELEIK	11	0	1243.67	yes	yes	6.0342e-10	230.46	6.1	2.31	3	9	5	7	6	63	8	7	6	5	4	3	6.1	2.31	3	9	5	7	6	63	8	7	6	5	4	3	6112300000
>jgi|Lotgi1|235621|estExt_fgenesh2_pg.C_sca_670079		NDVLATELEIKGDALEALAEGYTK	24	1	2562.31	yes	yes	1.8453e-267	521.68	6.37	2.17		5	3	4	5	23	9	6	7	5	1		6.37	2.17		5	3	4	5	23	9	6	7	5	1		5274300000
>jgi|Lotgi1|229818|estExt_fgenesh2_pg.C_sca_90208		NDVLVLIQTDK	11	0	1256.7	yes	yes	4.5673e-07	212.15	4	0				1									4	0				1									512510
>jgi|Lotgi1|83160|gw1.21.261.1		NDVNTELVVFNK	12	0	1390.71	yes	yes	9.3226e-08	209.89	2.8	1.51	3	4	4	3			1						2.8	1.51	3	4	4	3			1						61151000
>jgi|Lotgi1|231460|estExt_fgenesh2_pg.C_sca_190282	411	NEGAGQMLSAVER	13	0	1360.64	yes	yes	1.8159e-40	316.4	6.8	0.4						1	4						6.8	0.4						1	4						15085000
>jgi|Lotgi1|158379|fgenesh2_pg.C_sca_17000030		NEIGDILEK	9	0	1029.53	yes	yes	0.0051459	121.96	1	0	1												1	0	1												0
>jgi|Lotgi1|233200|estExt_fgenesh2_pg.C_sca_350163		NELPYLTGNQCAQCSASR	18	0	2067.91	yes	yes	4.3447e-260	553.52	6.34	3.16	6	8	8	6	6	12	9	9	10	7	4	5	6.34	3.16	6	8	8	6	6	12	9	9	10	7	4	5	5766100000
>jgi|Lotgi1|234865|estExt_fgenesh2_pg.C_sca_560073	476	NEMDIGQLR	9	0	1074.51	yes	yes	0.00014348	193.75	4	0				4									4	0				4									9248700
>jgi|Lotgi1|138864|e_gw1.130.22.1	66	NEMVTTQLGPGR	12	0	1301.64	yes	yes	5.9321e-12	239.07	6.33	0.471						2	1						6.33	0.471						2	1						3444300
>jgi|Lotgi1|203811|estExt_fgenesh2_kg.C_sca_240005		NENFPLPFEK	10	0	1233.6	yes	yes	0.00037841	181.25	4	0				4									4	0				4									4366600
>jgi|Lotgi1|83160|gw1.21.261.1		NENGPSLSDPSCIPWVYR	18	0	2089.95	yes	yes	1.4712e-82	361.75	3	0			5										3	0			5										14119000
>jgi|Lotgi1|158905|fgenesh2_pg.C_sca_18000255		NEVSFESLPSPISQIPASGPSR	22	0	2298.15	yes	yes	1.2443e-193	466.82	6	1.33		1		1	1	8	5	1					6	1.33		1		1	1	8	5	1					438370000
>jgi|Lotgi1|141455|e_gw1.162.30.1		NFDEGATDKPYGHALVAGIAK	21	1	2173.08	yes	yes	6.0035e-31	257.99	9	0									2				9	0									2				4398700
>jgi|Lotgi1|203845|estExt_fgenesh2_kg.C_sca_250008;>jgi|Lotgi1|206820|estExt_fgenesh2_pm.C_sca_480015;>jgi|Lotgi1|218332|estExt_Genewise1Plus.C_sca_460075;>jgi|Lotgi1|218336|estExt_Genewise1Plus.C_sca_460079;>jgi|Lotgi1|218759|estExt_Genewise1Plus.C_sca_4		NFGSYVTHETK	11	0	1281.6	yes	no	0.0063884	156.12	11	0											1		11	0											1		229050
>jgi|Lotgi1|157827|fgenesh2_pg.C_sca_15000165		NFGVIASCSGWCGCR	15	0	1729.71	yes	yes	3.2977e-33	284.87	7.5	3.2		1							2	1			7.5	3.2		1							2	1			8851100
>jgi|Lotgi1|173200|fgenesh2_pg.C_sca_151000011	198	NFHSNLPSYQMGSTQIR	17	0	1978.93	yes	yes	7.1598e-262	414.03	7.36	2.77	5	8	7	5	6	6	14	38	18	16	11	3	7.36	2.77	5	8	7	5	6	6	14	38	18	16	11	3	11014000000
>jgi|Lotgi1|183052|estExt_Genewise1.C_sca_50416;>jgi|Lotgi1|194265|estExt_Genewise1.C_sca_580044;>jgi|Lotgi1|183151|estExt_Genewise1.C_sca_50557;>jgi|Lotgi1|183253|estExt_Genewise1.C_sca_50699		NFLVWVNEEDHLR	13	0	1669.82	yes	no	3.8542e-10	216.54	6	0						2							6	0						2							7075700
>jgi|Lotgi1|229482|estExt_fgenesh2_pg.C_sca_70303		NFSHNFFDGK	10	0	1211.54	yes	yes	6.1111e-14	269.49	9	0									5				9	0									5				28829000
>jgi|Lotgi1|207488|estExt_fgenesh2_pm.C_sca_990003		NFVLLEELEQGQK	13	0	1545.8	yes	yes	6.2239e-06	159.94	9	0									1				9	0									1				624890
>jgi|Lotgi1|239125|estExt_fgenesh2_pg.C_sca_1950011		NGCEICECQDSPIIPHNFGCPTPPSR	26	0	3041.29	yes	yes	5.4864e-88	336.76	3.42	0.759		1	6	4	1								3.42	0.759		1	6	4	1								42316000
>jgi|Lotgi1|152799|fgenesh2_pg.C_sca_2000219		NGDIAAILHLHK	12	0	1300.73	yes	yes	5.503e-15	256.4	4	0.447			1	8	1								4	0.447			1	8	1								42192000
>jgi|Lotgi1|159173|fgenesh2_pg.C_sca_19000210;>jgi|Lotgi1|176428|fgenesh2_pg.C_sca_1317000001;>jgi|Lotgi1|159171|fgenesh2_pg.C_sca_19000208		NGDINGCSIPFGLPLPFK	18	0	1944.98	yes	no	1.2745e-42	288.77	8.07	3.55		2	2							7	3		8.07	3.55		2	2							7	3		203500000
>jgi|Lotgi1|152799|fgenesh2_pg.C_sca_2000219	92	NGDMPPFSDFVK	12	0	1352.61	yes	yes	3.5174e-07	194.6	4.25	0.433				3	1								4.25	0.433				3	1								19613000
>jgi|Lotgi1|209261|estExt_Genewise1Plus.C_sca_30137	306	NGEASVSIPMTELK	14	0	1474.73	yes	yes	9.1067e-13	219.29	4.5	0.5				3	3								4.5	0.5				3	3								8401600
>jgi|Lotgi1|235549|estExt_fgenesh2_pg.C_sca_660066		NGGVCVETKPECACGTR	17	1	1893.81	yes	yes	1.9089e-20	238.63	6.92	1.38				1	1	2	5	2	2				6.92	1.38				1	1	2	5	2	2				59687000
>jgi|Lotgi1|234885|estExt_fgenesh2_pg.C_sca_560116		NGLLSDLVGK	10	0	1014.57	yes	yes	0.0013412	156.94	6.86	2.99	1	2	4	4	3	4	8	3	3	4	3	3	6.86	2.99	1	2	4	4	3	4	8	3	3	4	3	3	1291600000
>jgi|Lotgi1|234885|estExt_fgenesh2_pg.C_sca_560116		NGLLSDLVGKEISR	14	1	1499.83	yes	yes	6.9484e-19	254.06	7.6	0.8							6	2	2				7.6	0.8							6	2	2				16362000
>jgi|Lotgi1|235548|estExt_fgenesh2_pg.C_sca_660065	502	NGNPMPVPVNLGDELR	16	0	1720.86	yes	yes	2.2045e-104	397.12	4.9	2.18	7	5	6	7	13	16	7	3	4				4.9	2.18	7	5	6	7	13	16	7	3	4				1238700000
>jgi|Lotgi1|227783|estExt_fgenesh2_pg.C_sca_10013		NGNSLNIR	8	0	886.462	yes	yes	0.0012038	220.39	10	0										1			10	0										1			537240
>jgi|Lotgi1|239574|estExt_fgenesh2_pg.C_sca_3420002		NGVGFLSHTSDCTK	14	0	1521.69	yes	yes	2.1528e-19	254.06	3.3	0.64		1	5	4									3.3	0.64		1	5	4									168570000
>jgi|Lotgi1|173200|fgenesh2_pg.C_sca_151000011	201	NGYPPSYMTPSPR	13	0	1465.67	yes	yes	1.1659e-08	207.7	8	0								12					8	0								12					29339000
>jgi|Lotgi1|114561|e_gw1.19.150.1		NHCIHPAVIAAIASR	15	0	1628.86	yes	yes	1.624e-146	470.16	5.24	2.53	8	10	9	11	20	17	7	4	12	5			5.24	2.53	8	10	9	11	20	17	7	4	12	5			5209300000
>jgi|Lotgi1|236952|estExt_fgenesh2_pg.C_sca_900076	541	NHILDAAMGTDTER	14	0	1542.71	yes	yes	2.0311e-05	149.26	5	0					1								5	0					1								476370
>jgi|Lotgi1|227996|estExt_fgenesh2_pg.C_sca_10362		NHLGPGSLIDPR	12	0	1274.67	yes	yes	2.9211e-07	207.7	11.8	0.433											1	3	11.8	0.433											1	3	3361200
>jgi|Lotgi1|239339|estExt_fgenesh2_pg.C_sca_2240004	619	NHPISTHPEPPVHEKPGQSSTYYGFQNIMPSR	32	1	3631.73	yes	yes	4.7215e-67	279.17	3.38	0.484			5	3									3.38	0.484			5	3									32411000
>jgi|Lotgi1|235988|estExt_fgenesh2_pg.C_sca_730030		NIEFVNNER	9	0	1133.55	yes	yes	2.9643e-07	253.3	3.5	0.866		1		3									3.5	0.866		1		3									19485000
>jgi|Lotgi1|173200|fgenesh2_pg.C_sca_151000011		NIEKISQCVPGVPR	14	1	1595.85	yes	yes	3.8483e-43	319.37	9	0.775								3	4	3			9	0.775								3	4	3			48875000
>jgi|Lotgi1|239188|estExt_fgenesh2_pg.C_sca_2050005		NIEYMNK	7	0	910.422	yes	yes	0.0096913	135.36	4.67	0.471				1	2								4.67	0.471				1	2								4510300
>jgi|Lotgi1|231869|estExt_fgenesh2_pg.C_sca_230185		NIFNPTER	8	0	989.493	yes	yes	0.0012038	220.39	3.11	1.45	2	1	2	2	2								3.11	1.45	2	1	2	2	2								106480000
>jgi|Lotgi1|235609|estExt_fgenesh2_pg.C_sca_670059	510	NIMINNPTQR	10	0	1199.61	yes	yes	1.2849e-09	239.2	8.25	2.74		1	2		2		1	5	3	6	2	2	8.25	2.74		1	2		2		1	5	3	6	2	2	142950000
>jgi|Lotgi1|232718|estExt_fgenesh2_pg.C_sca_310081		NIPLGNPYMPTMMR	14	0	1633.78	yes	yes	0.0096437	73.848	4	0				1									4	0				1									684300
>jgi|Lotgi1|228268|estExt_fgenesh2_pg.C_sca_20156	349	NIPLTPGVMR	10	0	1096.61	yes	yes	3.3985e-05	202.21	7.68	3.19	3	4	4	4	2	3	4	5	13	11	11	2	7.68	3.19	3	4	4	4	2	3	4	5	13	11	11	2	8367700000
>jgi|Lotgi1|228882|estExt_fgenesh2_pg.C_sca_50013		NIQPPQYQTR	10	0	1243.63	yes	yes	3.3887e-09	239.2	5	1.95	2	3	3	5	8	8	6		2				5	1.95	2	3	3	5	8	8	6		2				299880000
>jgi|Lotgi1|227783|estExt_fgenesh2_pg.C_sca_10013		NIRPKTLSPAISK	13	2	1423.85	yes	yes	4.1275e-47	333.14	8	3.46		2								6			8	3.46		2								6			13814000
>jgi|Lotgi1|239125|estExt_fgenesh2_pg.C_sca_1950011		NIVICLIYQK	10	0	1262.71	yes	yes	5.3635e-09	236.04	3.34	1.43	5	4	11	6	7	2							3.34	1.43	5	4	11	6	7	2							283720000
>jgi|Lotgi1|239125|estExt_fgenesh2_pg.C_sca_1950011		NIVICLIYQKK	11	1	1390.8	yes	yes	2.0902e-05	192.32	3	0			4										3	0			4										3134000
>jgi|Lotgi1|159695|fgenesh2_pg.C_sca_21000165		NKPYIVAQALK	11	1	1243.73	yes	yes	0.00063864	174.73	1	0	3												1	0	3												1419700
>jgi|Lotgi1|236691|estExt_fgenesh2_pg.C_sca_850103		NKWNAIFR	8	1	1047.56	yes	yes	2.4313e-06	270.54	2.67	0.471		1	2										2.67	0.471		1	2										4117900
>jgi|Lotgi1|234865|estExt_fgenesh2_pg.C_sca_560073		NLCSLCGGEQFCHR	14	0	1736.72	yes	yes	8.1574e-11	208.42	4	0				3									4	0				3									5517400
>jgi|Lotgi1|223558|estExt_Genewise1Plus.C_sca_970107;>jgi|Lotgi1|227593|estExt_Genewise1Plus.C_sca_7870016;>jgi|Lotgi1|206001|estExt_fgenesh2_pm.C_sca_110005;>jgi|Lotgi1|191841|estExt_Genewise1.C_sca_420306;>jgi|Lotgi1|203508|estExt_fgenesh2_kg.C_sca_1500		NLDIERPTYTNLNR	14	1	1717.87	yes	no	4.5405e-10	186.91	4.25	1.92	1				2	1							4.25	1.92	1				2	1							7109500
>jgi|Lotgi1|234488|estExt_fgenesh2_pg.C_sca_520002		NLDVCCPPSGSAK	13	0	1403.62	yes	yes	2.3325e-13	238.53	6.91	2.71	1	1	1	2	2	2	1	2	7	3			6.91	2.71	1	1	1	2	2	2	1	2	7	3			277760000
>jgi|Lotgi1|234488|estExt_fgenesh2_pg.C_sca_520002		NLDVCCPPSGSAKCSK	16	1	1778.78	yes	yes	6.5709e-11	198.46	9	0									2				9	0									2				1741300
>jgi|Lotgi1|231046|estExt_fgenesh2_pg.C_sca_170090	403	NLDYIAFQHHMR	12	0	1543.74	yes	yes	2.3495e-58	374.76	7.06	2.98	6	9	9	7	8	9	26	23	11	12	15	6	7.06	2.98	6	9	9	7	8	9	26	23	11	12	15	6	7636000000
>jgi|Lotgi1|121932|e_gw1.39.370.1		NLEDLIAEGQK	11	0	1228.63	yes	yes	1.886e-09	227.97	7.71	3.61		2								5			7.71	3.61		2								5			11704000
>jgi|Lotgi1|209261|estExt_Genewise1Plus.C_sca_30137		NLEIIIQTDK	10	0	1185.66	yes	yes	0.0015028	152.81	4.67	0.471				1	2								4.67	0.471				1	2								2025900
>jgi|Lotgi1|209261|estExt_Genewise1Plus.C_sca_30137		NLEIIIQTDKK	11	1	1313.76	yes	yes	0.00015048	172.69	5	1.58				4	3				1				5	1.58				4	3				1				18576000
>jgi|Lotgi1|236952|estExt_fgenesh2_pg.C_sca_900076		NLGGEFFER	9	0	1067.5	yes	yes	0.0030322	155.01	1	0	1												1	0	1												575100
>jgi|Lotgi1|236770|estExt_fgenesh2_pg.C_sca_870051	535	NLHYTEGYDNMCR	13	0	1671.68	yes	yes	1.0471e-121	283.48	4	1.71	3		2	5	4	2	1						4	1.71	3		2	5	4	2	1						90688000
>jgi|Lotgi1|232718|estExt_fgenesh2_pg.C_sca_310081		NLINIQTK	8	0	942.55	yes	yes	0.0034952	197.99	4	0				1									4	0				1									1761400
>jgi|Lotgi1|236952|estExt_fgenesh2_pg.C_sca_900076;>jgi|Lotgi1|173550|fgenesh2_pg.C_sca_164000001		NLINYEWGTK	10	0	1236.61	no	no	0.0094136	114.84	1	0	1												NaN	NaN													34319
>jgi|Lotgi1|82990|gw1.97.130.1		NLIVTPSADEK	11	0	1185.62	yes	yes	0.0052419	120.68	5	0					2								5	0					2								820780
[truncated: 1,437 more rows]
