# Supplementary material for: In-depth proteomic analysis of a mollusc shell: acid-soluble and acid-insoluble matrix of the limpet Lottia gigantea
Source: Proteome Sci. 2012 Jun 13;10:28. doi: 10.1186/1477-5956-10-28 (PMC3374290; doi:10.1186/1477-5956-10-28)
Supplement: Additional file 5 — Proteins identified in acid-soluble matrix B. Xls-file containing MaxQuant output data such as Lotgi1 entries grouped together because of sequence identity, number of sequence-unique and non-unique peptides, sequence coverage, protein length and molecular weight, PEP values and distribution among gel slices. [file 1477-5956-10-28-S5.xls]

## Sheet: proteinGroups
Additional file 5: Proteins identified in acid-soluble matrix B
Protein IDs	Proteins	Peptides	Razor + unique Peptides	Unique Peptides	Sequence Coverage [%]	Unique + Razor Sequence Coverage [%]	Unique Sequence Coverage [%]	Mol. Weight [kDa]	Sequence Length	Slice Average	Slice 1	Slice 2	Slice 3	Slice 4	Slice 5	Slice 6	Slice 7	Slice 8	Slice 9	Slice 10	Slice 11	Slice 12	PEP	Intensity
>jgi|Lotgi1|101611|gw1.56.268.1	1	7	7	7	56	56	56	11.221	109	5.34	4	12	18	52	30	24	16	13	17	6	2		1.5855e-211	6491900000
>jgi|Lotgi1|102397|e_gw1.1.358.1	1	1	1	1	4.8	4.8	4.8	31.421	291	7							2						1.0704e-06	3146600
>jgi|Lotgi1|102434|e_gw1.1.536.1	1	1	1	1	2.3	2.3	2.3	119.07	1022	12												1	1.4198e-08	4338500
>jgi|Lotgi1|103470|e_gw1.2.933.1	1	6	6	6	24.3	24.3	24.3	39.369	333	7.33						4	2	9					2.8097e-54	57983000
>jgi|Lotgi1|104132|e_gw1.2.758.1;>jgi|Lotgi1|181676|estExt_Genewise1.C_sca_20377;>jgi|Lotgi1|134797|e_gw1.93.157.1	3	2	2	1	21.4	21.4	11.1	13.227	117	6.33						2	1						4.1046e-08	642910
>jgi|Lotgi1|105757|e_gw1.4.297.1	1	2	2	2	11.2	11.2	11.2	31.02	269	6						2							1.1104e-08	315810
>jgi|Lotgi1|106937|e_gw1.6.157.1;>jgi|Lotgi1|107124|e_gw1.6.273.1	2	10	10	10	41.8	41.8	41.8	37.315	316	4.6				21	10	1	3						2.4267e-98	21771000
>jgi|Lotgi1|59617|gw1.6.93.1;>jgi|Lotgi1|107438|e_gw1.6.90.1	2	1	1	1	16.7	16.7	16.7	12.049	102	4				2									4.2345e-32	569510
>jgi|Lotgi1|108395|e_gw1.8.192.1	1	1	1	1	10.2	10.2	10.2	18.304	157	9									1				2.4401e-13	140840
>jgi|Lotgi1|108898|e_gw1.9.258.1	1	8	8	8	46.7	46.7	46.7	22.779	197	7.06							17	1					9.7676e-285	79992000
>jgi|Lotgi1|109284|e_gw1.10.19.1	1	1	1	1	2.6	2.6	2.6	51.873	457	5					1								1.6797e-05	140200
>jgi|Lotgi1|109426|e_gw1.10.553.1	1	2	2	2	10.1	10.1	10.1	26.582	237	5					3								7.3226e-16	2908000
>jgi|Lotgi1|109908|e_gw1.11.685.1	1	13	13	9	55.8	55.8	35.4	24.328	206	7.21					2		53	13	3				0	508370000
>jgi|Lotgi1|110884|e_gw1.12.381.1	1	6	6	6	33.3	33.3	33.3	12.416	111	4.48		1	3	11	3	2	3						7.4813e-145	14478000
>jgi|Lotgi1|112867|e_gw1.16.367.1	1	4	4	4	17.6	17.6	17.6	31.4	278	6.94						1	15						0	56350000
>jgi|Lotgi1|113221|e_gw1.16.216.1	1	2	2	2	9.2	9.2	9.2	27.104	240	9									2				1.0263e-21	11190000
>jgi|Lotgi1|114561|e_gw1.19.150.1	1	22	22	22	82.1	82.1	82.1	20.292	184	4.84	47	62	68	59	200	74	53	7	41	10	4	4	0	38513000000
>jgi|Lotgi1|114599|e_gw1.19.215.1	1	2	2	2	7.4	7.4	7.4	33.136	298	7							2						9.1811e-08	505590
>jgi|Lotgi1|115147|e_gw1.20.479.1	1	11	11	11	51.7	51.7	51.7	34.259	319	3.77	1	10	32	28	14	8	1						0	472280000
>jgi|Lotgi1|115607|e_gw1.21.53.1	1	31	31	31	55.6	55.6	55.6	85.149	763	3	10	31	111	29	8	2							0	357640000
>jgi|Lotgi1|115714|e_gw1.22.148.1	1	1	1	1	2.7	2.7	2.7	50.046	448	5					2								0.00060384	2122300
>jgi|Lotgi1|116974|e_gw1.25.101.1;>jgi|Lotgi1|116834|e_gw1.25.150.1	2	1	1	1	8.3	8.3	8.3	19.651	180	5					1								0.00023017	457770
>jgi|Lotgi1|120072|e_gw1.33.359.1	1	2	2	2	3.4	3.4	3.4	45.978	412	5					2								4.9888e-06	510300
>jgi|Lotgi1|121410|e_gw1.37.195.1	1	1	1	1	8.1	8.1	8.1	15.254	135	4				3									1.7636e-06	4212100
>jgi|Lotgi1|121599|e_gw1.37.202.1	1	1	1	1	15.7	15.7	15.7	15.765	140	4				1									9.5562e-30	1577900
>jgi|Lotgi1|121860|e_gw1.39.96.1	1	18	18	18	48.4	48.4	48.4	36.457	304	4.05		1	3	66	9								1.0468e-249	244420000
>jgi|Lotgi1|122269|e_gw1.40.42.1	1	4	4	4	11.6	11.6	11.6	51.55	438	5					9								3.4785e-20	9019200
>jgi|Lotgi1|123611|e_gw1.44.160.1	1	1	1	1	6.6	6.6	6.6	18.829	167	5	4	7	2	2	2	4	1		4			3	1.0267e-08	29659000
>jgi|Lotgi1|124263|e_gw1.46.75.1	1	2	2	2	3.5	3.5	3.5	71.517	635	4				2									6.6607e-06	436500
>jgi|Lotgi1|125538|e_gw1.50.140.1	1	2	2	2	16.1	16.1	16.1	25.3	217	8								2					4.9597e-27	1462200
>jgi|Lotgi1|234561|estExt_fgenesh2_pg.C_sca_520131;>jgi|Lotgi1|162671|fgenesh2_pg.C_sca_35000072;>jgi|Lotgi1|233138|estExt_fgenesh2_pg.C_sca_350080;>jgi|Lotgi1|126004|e_gw1.52.177.1;>jgi|Lotgi1|104946|e_gw1.3.534.1;>jgi|Lotgi1|80461|gw1.233.28.1	6	3	3	3	44.7	44.7	44.7	59.861	533	9.38	2	1				2	1		2			13	1.3383e-65	33737000
>jgi|Lotgi1|126264|e_gw1.53.255.1	1	1	1	1	3.2	3.2	3.2	48.985	435	4				2									5.0956e-12	483870
>jgi|Lotgi1|129390|e_gw1.64.333.1	1	5	5	5	67	67	67	13.16	115	9.13									13	2			6.9958e-178	170130000
>jgi|Lotgi1|131935|e_gw1.77.174.1;>jgi|Lotgi1|60316|gw1.617.1.1	2	13	13	13	44	44	44	41.934	366	5.9					20	24	4		1	2			1.5491e-198	85403000
>jgi|Lotgi1|132911|e_gw1.81.134.1	1	2	2	2	47.1	47.1	47.1	7.875	70	1.75	2	1	1										1.9609e-08	4059400
>jgi|Lotgi1|133595|e_gw1.85.51.1	1	2	2	2	21.7	21.7	21.7	19.517	166	9									3				9.3303e-25	1109300
>jgi|Lotgi1|134810|e_gw1.93.144.1	1	2	1	1	19.4	10.1	10.1	14.711	129	6						2							8.0964e-07	719240
>jgi|Lotgi1|138864|e_gw1.130.22.1	1	6	6	6	23.2	23.2	23.2	38.896	341	6.31						18	8						2.5438e-113	75825000
>jgi|Lotgi1|138941|e_gw1.131.2.1	1	1	1	1	2.2	2.2	2.2	85.742	760	8								1					5.2453e-30	354870
>jgi|Lotgi1|139814|e_gw1.140.76.1	1	1	1	1	1.2	1.2	1.2	77.31	670	6						1							7.9772e-09	134260
>jgi|Lotgi1|140660|e_gw1.149.31.1	1	7	7	7	30.2	30.2	30.2	33.531	305	4.28	30	46	45	36	13	7	24	5	11	7	4	6	0	1124200000
>jgi|Lotgi1|140786|e_gw1.151.5.1	1	33	33	33	44.3	44.3	44.3	101.66	875	3.88	31	66	130	36	19	29	23	4	12	3	2	7	0	926470000
>jgi|Lotgi1|142790|e_gw1.186.49.1	1	5	5	5	68.1	68.1	68.1	20.891	182	2.06	18	29	18	2									6.5126e-126	205510000
>jgi|Lotgi1|142814|e_gw1.186.23.1	1	11	11	11	42.5	42.5	42.5	38.324	322	2.09	28	41	12	9	2								4.2714e-255	177150000
>jgi|Lotgi1|143247|e_gw1.195.12.1	1	6	6	6	36.9	36.9	36.9	27.938	252	6.64						20	16	1	1	1			0	372660000
>jgi|Lotgi1|143759|e_gw1.214.1.1;>jgi|Lotgi1|146130|e_gw1.667.3.1	2	2	2	2	8.1	8.1	8.1	39.724	345	5					2								2.342e-05	346600
>jgi|Lotgi1|143837|e_gw1.218.1.1;>jgi|Lotgi1|239280|estExt_fgenesh2_pg.C_sca_2180019	2	1	1	1	1.7	1.7	1.7	58.701	517	3.87		4	4	2	2	1	2						0.00071613	73905000
>jgi|Lotgi1|205379|estExt_fgenesh2_kg.C_sca_2180002;>jgi|Lotgi1|145856|e_gw1.517.5.1;>jgi|Lotgi1|207549|estExt_fgenesh2_pm.C_sca_1080008;>jgi|Lotgi1|222442|estExt_Genewise1Plus.C_sca_820013	4	2	2	2	8.9	8.9	8.9	29.878	259	8.27							5	4				2	8.4654e-20	6988700
>jgi|Lotgi1|190168|estExt_Genewise1.C_sca_320189;>jgi|Lotgi1|182889|estExt_Genewise1.C_sca_50206;>jgi|Lotgi1|193371|estExt_Genewise1.C_sca_520168;>jgi|Lotgi1|195948|estExt_Genewise1.C_sca_710140;>jgi|Lotgi1|195970|estExt_Genewise1.C_sca_710162;>jgi|Lotgi1	36	2	2	2	5.8	5.8	5.8	50.34	447	8.5					1							1	6.3751e-07	754740
>jgi|Lotgi1|181153|estExt_Genewise1.C_sca_10585;>jgi|Lotgi1|146485|e_gw1.829.35.1;>jgi|Lotgi1|147122|e_gw1.2012.3.1;>jgi|Lotgi1|147263|e_gw1.2197.10.1;>jgi|Lotgi1|147368|e_gw1.2348.3.1;>jgi|Lotgi1|147730|e_gw1.4137.3.1;>jgi|Lotgi1|147766|e_gw1.4307.4.1;>j	37	3	3	3	27.5	27.5	27.5	14.932	142	8.29	2			1					2	7	2		6.1364e-118	59028000
>jgi|Lotgi1|148903|e_gw1.14011.11.1;>jgi|Lotgi1|190032|estExt_Genewise1.C_sca_310299;>jgi|Lotgi1|203998|estExt_fgenesh2_kg.C_sca_310023;>jgi|Lotgi1|216228|estExt_Genewise1Plus.C_sca_310312;>jgi|Lotgi1|219848|estExt_Genewise1Plus.C_sca_570037;>jgi|Lotgi1|1	9	2	2	2	20	20	20	16.88	150	8.67		1										2	7.2785e-07	451930
>jgi|Lotgi1|150191|fgenesh2_kg.C_sca_28000025	1	1	1	1	9.4	9.4	9.4	15.201	139	10										1			0.00032498	0
>jgi|Lotgi1|150310|fgenesh2_kg.C_sca_34000006	1	1	1	1	5.1	5.1	5.1	22.255	198	7.33	1								1			1	1.6488e-11	5435800
>jgi|Lotgi1|151060|fgenesh2_kg.C_sca_80000004	1	5	5	5	12.8	12.8	12.8	55.584	491	5.29					6		1						1.3976e-20	15639000
>jgi|Lotgi1|152136|fgenesh2_pg.C_sca_1000274	1	2	2	2	10.5	10.5	10.5	23.784	219	8								3					6.2162e-06	5167000
>jgi|Lotgi1|152688|fgenesh2_pg.C_sca_2000108	1	2	2	2	25.5	25.5	25.5	14.39	137	11.2											5	1	1.1653e-63	32195000
>jgi|Lotgi1|152699|fgenesh2_pg.C_sca_2000119	1	4	4	4	14.2	14.2	14.2	27.643	253	7							8						1.8342e-33	24948000
>jgi|Lotgi1|152799|fgenesh2_pg.C_sca_2000219	1	26	26	26	57.9	57.9	57.9	41.883	380	4.35			8	113	33	16	1						0	479930000
>jgi|Lotgi1|152975|fgenesh2_pg.C_sca_2000395	1	1	1	1	2.3	2.3	2.3	103.36	939	9									1				1.0963e-05	1714100
>jgi|Lotgi1|153233|fgenesh2_pg.C_sca_3000136	1	2	2	2	4.1	4.1	4.1	33.537	293	3			2										9.2405e-07	524920
>jgi|Lotgi1|153235|fgenesh2_pg.C_sca_3000138	1	1	1	1	14	14	14	12.648	107	3			1										5.9612e-17	130820
>jgi|Lotgi1|153652|fgenesh2_pg.C_sca_4000111	1	1	1	1	8.8	8.8	8.8	15.383	137	9									1				2.586e-06	211710
>jgi|Lotgi1|153653|fgenesh2_pg.C_sca_4000112	1	2	2	2	13.1	13.1	13.1	22.292	198	8.67								2	4				4.1444e-180	8399300
>jgi|Lotgi1|154020|fgenesh2_pg.C_sca_5000060	1	28	28	28	57.5	57.5	57.5	72.768	669	3.6	24	64	175	121	62	29	12	5					0	6530400000
>jgi|Lotgi1|154423|fgenesh2_pg.C_sca_5000463	1	2	2	2	15.9	15.9	15.9	24.173	214	8.56								4	5				9.1845e-54	12372000
>jgi|Lotgi1|154424|fgenesh2_pg.C_sca_5000464	1	4	4	4	15.6	15.6	15.6	26.319	224	8						2		2	4				4.0713e-17	10346000
>jgi|Lotgi1|154576|fgenesh2_pg.C_sca_6000079	1	1	1	1	1.1	1.1	1.1	152.02	1452	7							1						1.4668e-06	417660
>jgi|Lotgi1|154590|fgenesh2_pg.C_sca_6000093	1	5	5	5	17.7	17.7	17.7	33.197	293	7							8						1.4793e-16	4702300
>jgi|Lotgi1|154713|fgenesh2_pg.C_sca_6000216	1	2	2	2	9.9	9.9	9.9	25.634	223	9									6				9.0393e-15	4205300
>jgi|Lotgi1|156257|fgenesh2_pg.C_sca_10000290	1	1	1	1	3.9	3.9	3.9	27.274	228	5			1	4	3	2	2						0.00012958	159070000
>jgi|Lotgi1|156525|fgenesh2_pg.C_sca_11000211	1	4	4	4	4.5	4.5	4.5	114.99	1027	1.27	8	3											4.8479e-21	4731600
>jgi|Lotgi1|156526|fgenesh2_pg.C_sca_11000212	1	2	2	2	3.5	3.5	3.5	74.25	685	1	2												2.7053e-06	818480
>jgi|Lotgi1|156599|fgenesh2_pg.C_sca_11000285	1	15	15	15	41.1	41.1	41.1	42.722	365	5.31			1	4	34	9	5		1				0	214280000
>jgi|Lotgi1|156601|fgenesh2_pg.C_sca_11000287	1	3	3	3	17.5	17.5	17.5	23.776	206	5					6								6.6023e-41	24683000
>jgi|Lotgi1|157133|fgenesh2_pg.C_sca_13000067	1	2	2	2	14.7	14.7	14.7	19.014	170	9									4				3.9265e-26	7312800
>jgi|Lotgi1|157681|fgenesh2_pg.C_sca_15000019;>jgi|Lotgi1|157683|fgenesh2_pg.C_sca_15000021	2	1	1	1	15.2	15.2	15.2	13.812	125	10.1									1	12	2		2.076e-99	173790000
>jgi|Lotgi1|157689|fgenesh2_pg.C_sca_15000027;>jgi|Lotgi1|230733|estExt_fgenesh2_pg.C_sca_150031	2	5	5	5	60.2	60.2	60.2	12.701	113	9.14			1			1	1	1	2	15			3.5293e-113	565250000
>jgi|Lotgi1|157690|fgenesh2_pg.C_sca_15000028;>jgi|Lotgi1|157678|fgenesh2_pg.C_sca_15000016;>jgi|Lotgi1|157688|fgenesh2_pg.C_sca_15000026	3	4	4	4	36.7	36.7	36.7	17.564	150	10.3										14	5		7.9114e-125	324180000
>jgi|Lotgi1|157695|fgenesh2_pg.C_sca_15000033	1	1	1	1	13.6	13.6	13.6	11.505	103	10										3			6.5413e-13	5893900
>jgi|Lotgi1|157827|fgenesh2_pg.C_sca_15000165;>jgi|Lotgi1|157680|fgenesh2_pg.C_sca_15000018	2	4	4	4	35.9	35.9	35.9	18.525	167	8.42	2		1		1		4	3	12	10	3		2.53e-175	254540000
>jgi|Lotgi1|158113|fgenesh2_pg.C_sca_16000081	1	15	15	15	74	74	74	29.11	258	7.69	5	10	9	20	17	21	53	115	52	36	28	10	0	27488000000
>jgi|Lotgi1|158316|fgenesh2_pg.C_sca_16000284;>jgi|Lotgi1|176424|fgenesh2_pg.C_sca_1280000001	2	55	55	55	61.4	61.4	61.4	111.58	1011	3.89	114	183	317	278	186	117	79	22	12	8	4		0	13434000000
>jgi|Lotgi1|158905|fgenesh2_pg.C_sca_18000255	1	13	13	13	60.6	60.6	60.6	40.561	368	6.18		3	1	6	10	66	28	4	4	3			0	748680000
>jgi|Lotgi1|159173|fgenesh2_pg.C_sca_19000210;>jgi|Lotgi1|159171|fgenesh2_pg.C_sca_19000208;>jgi|Lotgi1|176428|fgenesh2_pg.C_sca_1317000001	3	4	4	4	17.5	17.5	17.5	30.732	274	10.3							1		2	19	15		3.2152e-78	961060000
>jgi|Lotgi1|159264|fgenesh2_pg.C_sca_20000004	1	9	9	9	16.2	16.2	16.2	72.26	637	4.47		2	4	12	14	1						1	7.8717e-69	44691000
>jgi|Lotgi1|159314|fgenesh2_pg.C_sca_20000054	1	3	3	3	47.7	47.7	47.7	35.211	327	8.5								4	4				6.0532e-20	36786000
>jgi|Lotgi1|159331|fgenesh2_pg.C_sca_20000071	1	2	2	2	10.1	10.1	10.1	39.608	348	4.32	5	10	15	16	8	7	6	7		1			3.737e-154	2385200000
>jgi|Lotgi1|159694|fgenesh2_pg.C_sca_21000164	1	9	9	9	4.4	4.4	4.4	342.66	3061	1.06	15	1											2.5233e-50	5987400
>jgi|Lotgi1|159735|fgenesh2_pg.C_sca_21000205	1	1	1	1	10.9	10.9	10.9	21.708	183	9									1				5.5245e-05	283000
>jgi|Lotgi1|160173|fgenesh2_pg.C_sca_23000191	1	12	12	12	53.6	53.6	53.6	28.252	250	3.79	14	29	53	50	29	10	19	1					0	751400000
>jgi|Lotgi1|160356|fgenesh2_pg.C_sca_24000170	1	5	5	5	20.7	20.7	20.7	44.609	426	5.22		7	4	8	11	13	13	1	2				2.2612e-163	136060000
>jgi|Lotgi1|160396|fgenesh2_pg.C_sca_25000001	1	1	1	1	3.6	3.6	3.6	37.121	335	7							2						2.7831e-07	1262300
>jgi|Lotgi1|161608|fgenesh2_pg.C_sca_30000028	1	1	1	1	1.9	1.9	1.9	83.074	724	5	1	1										1	1.9686e-07	484700
>jgi|Lotgi1|162562|fgenesh2_pg.C_sca_34000165	1	2	2	2	19.4	19.4	19.4	11.593	103	10.5									1	1	4		1.6724e-08	21227000
>jgi|Lotgi1|162861|fgenesh2_pg.C_sca_36000089	1	15	15	15	20.1	20.1	20.1	74.909	676	3.3	5	9	57	34	6	1	1						4.4496e-189	398600000
>jgi|Lotgi1|162872|fgenesh2_pg.C_sca_36000100	1	47	47	47	44.4	44.4	44.4	154.69	1385	2.11	97	130	45	10	22								0	344740000
>jgi|Lotgi1|163448|fgenesh2_pg.C_sca_40000002	1	18	18	18	47.8	47.8	47.8	49.693	450	4.56	7	35	45	30	91	28	9		7	10	2		0	2354100000
>jgi|Lotgi1|163637|fgenesh2_pg.C_sca_40000191	1	16	16	16	35.9	35.9	35.9	69.857	643	5.32	8	9	18	63	17	7	9	8	6	12	5	7	0	1594400000
>jgi|Lotgi1|163670|fgenesh2_pg.C_sca_41000032	1	4	4	4	28.2	28.2	28.2	29.384	255	8								10					1.1767e-55	21781000
>jgi|Lotgi1|164956|fgenesh2_pg.C_sca_48000088	1	2	2	2	6.6	6.6	6.6	45.645	423	2.2	8	8	5	4									8.5731e-60	120930000
>jgi|Lotgi1|166129|fgenesh2_pg.C_sca_56000042	1	1	1	1	4.4	4.4	4.4	30.092	270	8								1					1.6107e-10	4007100
>jgi|Lotgi1|166451|fgenesh2_pg.C_sca_58000080	1	6	6	6	51.2	51.2	51.2	18.921	168	8.32						2		15	14				3.5922e-161	177470000
>jgi|Lotgi1|167053|fgenesh2_pg.C_sca_63000057	1	1	1	1	0.5	0.5	0.5	304.68	2740	4				1									0.00026649	289430
>jgi|Lotgi1|167297|fgenesh2_pg.C_sca_65000017	1	1	1	1	7.8	7.8	7.8	21.795	192	8								1					1.0578e-16	134980
>jgi|Lotgi1|168791|fgenesh2_pg.C_sca_79000059	1	1	1	1	0.4	0.4	0.4	314.09	2835	3	1				1								4.1107e-05	1046900
>jgi|Lotgi1|169439|fgenesh2_pg.C_sca_85000102	1	1	1	1	2.1	2.1	2.1	77.811	725	3			1										3.2248e-05	1669500
>jgi|Lotgi1|169491|fgenesh2_pg.C_sca_86000024	1	2	2	2	8.4	8.4	8.4	37.079	321	7							3						1.1931e-16	384790
>jgi|Lotgi1|169925|fgenesh2_pg.C_sca_91000003	1	2	2	2	17.1	17.1	17.1	21.793	187	9									3				2.15e-88	1975200
>jgi|Lotgi1|171084|fgenesh2_pg.C_sca_109000024	1	3	3	3	8.4	8.4	8.4	39.146	357	2.51	12	11	7	1	3	2	1						7.145e-49	344590000
>jgi|Lotgi1|171605|fgenesh2_pg.C_sca_117000029	1	1	1	1	9.7	9.7	9.7	19.066	165	10										3			5.7334e-27	16416000
>jgi|Lotgi1|171839|fgenesh2_pg.C_sca_121000029	1	10	10	10	38.1	38.1	38.1	40.406	352	7				2	9	9	13	23	2	2			0	651530000
>jgi|Lotgi1|171918|fgenesh2_pg.C_sca_122000036	1	8	8	8	41.7	41.7	41.7	28.708	264	7.09						1	19	3					1.2261e-223	52345000
>jgi|Lotgi1|172698|fgenesh2_pg.C_sca_140000010	1	16	16	16	27.9	27.9	27.9	135.68	1184	3.79	1	47	40	52	25	14	8	5					0	695750000
>jgi|Lotgi1|173138|fgenesh2_pg.C_sca_149000038	1	6	6	6	38.4	38.4	38.4	25.861	232	2.93	10	16	12	12	2	2	1		1				5.8125e-63	228990000
>jgi|Lotgi1|173199|fgenesh2_pg.C_sca_151000010	1	2	2	2	2.6	2.6	2.6	65.835	613	5.57				5					1	1			9.7793e-06	16688000
>jgi|Lotgi1|173200|fgenesh2_pg.C_sca_151000011	1	34	34	34	47.8	47.8	47.8	61.998	563	7.48	22	33	33	34	44	44	98	272	107	81	63	17	0	65396000000
>jgi|Lotgi1|174003|fgenesh2_pg.C_sca_179000009	1	47	47	47	68.7	68.7	68.7	96.376	882	4.54	74	118	236	225	187	153	129	42	51	5	2	1	0	12642000000
>jgi|Lotgi1|174065|fgenesh2_pg.C_sca_180000029	1	10	10	10	65.4	65.4	65.4	12.057	107	10.3	1	1		1	2		6	4	16	35	76	23	0	10649000000
>jgi|Lotgi1|174203|fgenesh2_pg.C_sca_186000003	1	13	13	13	24.5	24.5	24.5	111.25	990	2.93	6	25	15	26	3								0	72804000
>jgi|Lotgi1|174652|fgenesh2_pg.C_sca_207000018	1	49	49	49	46.8	46.8	46.8	163.65	1512	3.76	76	127	130	163	89	64	50	2	1	5	4		0	2200900000
>jgi|Lotgi1|174755|fgenesh2_pg.C_sca_216000004	1	1	1	1	11.2	11.2	11.2	18.58	160	9									1				7.9344e-17	1952400
>jgi|Lotgi1|174920|fgenesh2_pg.C_sca_225000003	1	22	22	22	43.8	43.8	43.8	58.24	516	4.43	35	44	49	49	108	43	33	11	10	2	1		0	3373200000
>jgi|Lotgi1|174941|fgenesh2_pg.C_sca_227000003	1	1	1	1	1.9	1.9	1.9	89.44	774	6					1		1						7.3253e-17	162590000
>jgi|Lotgi1|175997|fgenesh2_pg.C_sca_619000003;>jgi|Lotgi1|147338|e_gw1.2263.2.1;>jgi|Lotgi1|148145|e_gw1.6373.2.1;>jgi|Lotgi1|148156|e_gw1.6429.8.1;>jgi|Lotgi1|148339|e_gw1.7848.4.1;>jgi|Lotgi1|148688|e_gw1.11499.5.1;>jgi|Lotgi1|176431|fgenesh2_pg.C_sca_	39	8	8	8	42.6	42.6	42.6	23.934	216	8.62	6	1				1	1		5	14	12	2	8.6872e-64	111730000
>jgi|Lotgi1|176394|fgenesh2_pg.C_sca_1164000001	1	5	1	1	11.4	2	2	50.468	446	7							3						5.7788e-74	4313000
>jgi|Lotgi1|176463|fgenesh2_pg.C_sca_1465000001	1	4	4	1	20.2	20.2	6.9	44.783	406	6.67		1	2	1	1	4	11	8	2				0	1950200000
>jgi|Lotgi1|176496|fgenesh2_pg.C_sca_1638000001	1	2	2	2	12.7	12.7	12.7	22.291	204	3.09		1	8	2									6.87e-32	12082000
>jgi|Lotgi1|176686|fgenesh2_pg.C_sca_2579000001;>jgi|Lotgi1|175476|fgenesh2_pg.C_sca_287000002	2	2	2	2	22.5	22.5	22.5	10.872	102	8.4							1	1	3				4.6278e-16	11672000
>jgi|Lotgi1|177837|fgenesh2_pm.C_sca_12000025	1	2	1	1	3.7	2	2	71.176	653	8.67		1										2	1.3859e-05	1213500
>jgi|Lotgi1|178880|fgenesh2_pm.C_sca_44000018	1	12	12	12	61.7	61.7	61.7	19.708	167	8.35						1	5	22	18	1		1	2.5871e-148	363720000
>jgi|Lotgi1|181237|estExt_Genewise1.C_sca_10721	1	5	5	5	19.1	19.1	19.1	38.3	330	3.79	1	1	9	11	5		1						8.4797e-84	24180000
>jgi|Lotgi1|182683|estExt_Genewise1.C_sca_40534	1	1	1	1	4.1	4.1	4.1	47.099	434	4.45	4	2			1	2						2	3.225e-26	7512500
>jgi|Lotgi1|183052|estExt_Genewise1.C_sca_50416	1	5	5	5	22.9	22.9	22.9	39.881	358	6.33						4	2						3.6979e-20	3162500
>jgi|Lotgi1|183446|estExt_Genewise1.C_sca_51005	1	3	3	3	31.4	31.4	31.4	14.494	140	10										3			6.3636e-14	1723100
>jgi|Lotgi1|183614|estExt_Genewise1.C_sca_60290	1	2	2	2	24.7	24.7	24.7	22.56	198	8								3					2.3209e-17	1136600
>jgi|Lotgi1|184255|estExt_Genewise1.C_sca_80549	1	1	1	1	2.4	2.4	2.4	56.081	503	10										1			3.2475e-05	461770
>jgi|Lotgi1|186317|estExt_Genewise1.C_sca_150132	1	11	11	11	49.4	49.4	49.4	30.552	267	6.68				4	3	14	40	4	3				2.4661e-242	461750000
>jgi|Lotgi1|188989|estExt_Genewise1.C_sca_260397	1	1	1	1	15.9	15.9	15.9	13.892	126	10										1			1.1726e-19	106510
>jgi|Lotgi1|189089|estExt_Genewise1.C_sca_270169	1	5	5	5	21.4	21.4	21.4	33.086	290	7							9						1.2163e-50	9383600
>jgi|Lotgi1|189716|estExt_Genewise1.C_sca_300088	1	1	1	1	1.7	1.7	1.7	102.28	879	12												1	4.5991e-17	181160
>jgi|Lotgi1|192237|estExt_Genewise1.C_sca_450185	1	4	4	4	29.5	29.5	29.5	15.222	139	10										8			2.5693e-38	34243000
>jgi|Lotgi1|193211|estExt_Genewise1.C_sca_510020	1	3	3	3	11.8	11.8	11.8	40.279	348	6.8						1	4						3.7532e-28	4311100
>jgi|Lotgi1|195517|estExt_Genewise1.C_sca_670288	1	2	2	2	11.9	11.9	11.9	26.25	227	8								2					5.1632e-10	573810
>jgi|Lotgi1|196202|estExt_Genewise1.C_sca_730098	1	1	1	1	6.6	6.6	6.6	20.263	166	9									1				0.00065656	711630
>jgi|Lotgi1|197037|estExt_Genewise1.C_sca_820003	1	1	1	1	5.2	5.2	5.2	45.222	402	12												1	0.00015643	584300
>jgi|Lotgi1|197818|estExt_Genewise1.C_sca_890167;>jgi|Lotgi1|223151|estExt_Genewise1Plus.C_sca_890161	2	3	3	3	8.8	8.8	8.8	54.813	488	5					4								4.1199e-24	4627100
>jgi|Lotgi1|198455|estExt_Genewise1.C_sca_1000022	1	1	1	1	7.9	7.9	7.9	18.418	165	9									1				1.4517e-06	611140
>jgi|Lotgi1|198460|estExt_Genewise1.C_sca_1000030	1	1	1	1	13.4	13.4	13.4	10.59	97	5.5					1	1							1.9491e-08	429520
>jgi|Lotgi1|198904|estExt_Genewise1.C_sca_1090064	1	1	1	1	9.7	9.7	9.7	17.863	154	9									1				0.00032687	1747900
>jgi|Lotgi1|199626|estExt_Genewise1.C_sca_1220083	1	1	1	1	1.8	1.8	1.8	68.342	623	5.5					1	1							0.00046658	1238600
>jgi|Lotgi1|201804|estExt_Genewise1.C_sca_1950010;>jgi|Lotgi1|239761|estExt_fgenesh2_pg.C_sca_30360001	2	11	11	11	19.6	19.6	19.6	84.782	790	3.47			19	14	1								5.988e-206	45397000
>jgi|Lotgi1|202971|estExt_fgenesh2_kg.C_sca_10023;>jgi|Lotgi1|205506|estExt_fgenesh2_kg.C_sca_8540001;>jgi|Lotgi1|208208|estExt_Genewise1Plus.C_sca_10400;>jgi|Lotgi1|204036|estExt_fgenesh2_kg.C_sca_330018;>jgi|Lotgi1|232973|estExt_fgenesh2_pg.C_sca_330197	5	13	4	1	41.9	17.3	8	41.747	375	6.31				1		11						1	0	15531000
>jgi|Lotgi1|203020|estExt_fgenesh2_kg.C_sca_20001	1	1	1	1	1.6	1.6	1.6	70.891	633	5					1								0.00019973	475610
>jgi|Lotgi1|203487|estExt_fgenesh2_kg.C_sca_140018	1	1	1	1	5.4	5.4	5.4	34.421	314	6.5						1	1						4.0792e-69	825220
>jgi|Lotgi1|203715|estExt_fgenesh2_kg.C_sca_190016	1	1	1	1	7.2	7.2	7.2	16.573	153	8.5								3	3				2.3981e-05	14413000
>jgi|Lotgi1|203811|estExt_fgenesh2_kg.C_sca_240005;>jgi|Lotgi1|202874|estExt_Genewise1.C_sca_21760001	2	9	9	9	17.6	17.6	17.6	74.09	653	4.15				29	5								8.3896e-94	53850000
>jgi|Lotgi1|204019|estExt_fgenesh2_kg.C_sca_320016	1	2	2	2	15.5	15.5	15.5	25.295	226	8								2					3.1866e-16	1748900
>jgi|Lotgi1|204047|estExt_fgenesh2_kg.C_sca_340011	1	10	10	10	38.6	38.6	38.6	41.731	376	6.28						18	7						5.6293e-218	42419000
>jgi|Lotgi1|204747|estExt_fgenesh2_kg.C_sca_790016	1	2	2	2	17.8	17.8	17.8	15.552	146	10										3			2.363e-14	2371100
>jgi|Lotgi1|204915|estExt_fgenesh2_kg.C_sca_950004	1	4	4	4	40.3	40.3	40.3	16.528	149	9									7				1.4854e-42	21056000
>jgi|Lotgi1|205030|estExt_fgenesh2_kg.C_sca_1120002	1	7	7	7	33.2	33.2	33.2	23.611	205	7.17	2	2	1	2	3	4	16	27	9	3			1.6175e-48	1870900000
>jgi|Lotgi1|205205|estExt_fgenesh2_kg.C_sca_1490003	1	2	2	2	3.7	3.7	3.7	90.125	821	7.11				2	4							3	1.5786e-24	15213000
>jgi|Lotgi1|205401|estExt_fgenesh2_kg.C_sca_2230002	1	3	3	3	17.7	17.7	17.7	28.707	260	6.67						1	2						1.5435e-37	2188900
>jgi|Lotgi1|206060|estExt_fgenesh2_pm.C_sca_120032	1	3	3	3	9.1	9.1	9.1	40.89	351	7							4						5.9173e-08	2496000
>jgi|Lotgi1|207488|estExt_fgenesh2_pm.C_sca_990003	1	1	1	1	9	9	9	16.305	144	9									1				0.00026649	248050
>jgi|Lotgi1|208748|estExt_Genewise1Plus.C_sca_20144	1	1	1	1	0.9	0.9	0.9	137.09	1203	4.67			1		1	1							2.7058e-08	9179100
>jgi|Lotgi1|209107|estExt_Genewise1Plus.C_sca_20912	1	7	7	7	22.4	22.4	22.4	41.721	366	6.44					1	22	9	4					6.5875e-48	44992000
>jgi|Lotgi1|209261|estExt_Genewise1Plus.C_sca_30137;>jgi|Lotgi1|176883|fgenesh2_pg.C_sca_5632000001	2	39	39	39	34.2	34.2	34.2	168.36	1513	3.66	10	25	23	97	19	1	3	3					0	225460000
>jgi|Lotgi1|209340|estExt_Genewise1Plus.C_sca_30274	1	3	3	3	11.8	11.8	11.8	44.752	399	6.6						4			1				1.4362e-52	7142100
>jgi|Lotgi1|215510|estExt_Genewise1Plus.C_sca_280246;>jgi|Lotgi1|193218|estExt_Genewise1.C_sca_510040	2	13	1	1	41.9	8	8	41.802	375	6						1							0	3156300
>jgi|Lotgi1|216416|estExt_Genewise1Plus.C_sca_330065;>jgi|Lotgi1|198956|estExt_Genewise1.C_sca_1100079;>jgi|Lotgi1|209056|estExt_Genewise1Plus.C_sca_20830;>jgi|Lotgi1|181897|estExt_Genewise1.C_sca_20810	4	2	2	1	3.5	3.5	1.8	73.49	664	4.67	2											1	3.1993e-08	872120
>jgi|Lotgi1|217320|estExt_Genewise1Plus.C_sca_390079	1	3	3	3	26.1	26.1	26.1	17.719	165	9									6				1.944e-24	6789000
>jgi|Lotgi1|218330|estExt_Genewise1Plus.C_sca_460073	1	1	1	1	2.9	2.9	2.9	47.456	420	2		1											3.5746e-06	667390
>jgi|Lotgi1|220528|estExt_Genewise1Plus.C_sca_630075	1	3	3	3	10.9	10.9	10.9	45.82	403	6						4							3.1717e-14	2334400
>jgi|Lotgi1|221240|estExt_Genewise1Plus.C_sca_690138	1	2	2	2	3.7	3.7	3.7	68.891	616	5				5	2					1			2.0309e-07	7747800
>jgi|Lotgi1|222542|estExt_Genewise1Plus.C_sca_820192	1	1	1	1	4.2	4.2	4.2	35.67	332	7							1						2.7723e-06	125370
>jgi|Lotgi1|222979|estExt_Genewise1Plus.C_sca_880061	1	6	6	6	22.8	22.8	22.8	22.574	206	7.18	3	7	6	6	6	7	7	6	19	7	10	5	9.788e-86	1301800000
>jgi|Lotgi1|223558|estExt_Genewise1Plus.C_sca_970107;CON__ENSEMBL:ENSBTAP00000016242;>jgi|Lotgi1|227593|estExt_Genewise1Plus.C_sca_7870016;>jgi|Lotgi1|206001|estExt_fgenesh2_pm.C_sca_110005;>jgi|Lotgi1|191841|estExt_Genewise1.C_sca_420306;>jgi|Lotgi1|2035	43	5	5	5	11.8	11.8	11.8	50.052	450	8.33	2											4	1.0718e-24	1896900
>jgi|Lotgi1|225601|estExt_Genewise1Plus.C_sca_1460061	1	2	2	2	10	10	10	24.267	221	9									2				1.6966e-06	309770
>jgi|Lotgi1|226175|estExt_Genewise1Plus.C_sca_1660040	1	1	1	1	7.6	7.6	7.6	17.263	158	9									1				0.0005005	123380
>jgi|Lotgi1|226726|estExt_Genewise1Plus.C_sca_1950014	1	11	11	11	35.2	35.2	35.2	32.615	298	4.14	6	15	38	33	26	20	14						5.4444e-237	2824400000
>jgi|Lotgi1|227782|estExt_fgenesh2_pg.C_sca_10012	1	1	1	1	33.5	33.5	33.5	16.583	158	12												1	0.00010641	58164000
>jgi|Lotgi1|227783|estExt_fgenesh2_pg.C_sca_10013	1	6	6	6	38	38	38	15.556	142	7.94	4	4	2	6	3	4	3	1	8	24	6	7	9.7684e-65	2818400000
>jgi|Lotgi1|227996|estExt_fgenesh2_pg.C_sca_10362	1	2	2	2	4.8	4.8	4.8	53.253	482	11.7											1	2	5.0437e-15	1905900
>jgi|Lotgi1|228264|estExt_fgenesh2_pg.C_sca_20144	1	10	10	10	24.3	24.3	24.3	64.752	606	3.88		1	7	31	1		1						1.2529e-136	41954000
>jgi|Lotgi1|228268|estExt_fgenesh2_pg.C_sca_20156	1	16	16	16	72.4	72.4	72.4	21.265	185	8.47	18	21	25	19	15	16	20	44	131	108	132	19	4.2425e-259	31561000000
>jgi|Lotgi1|228385|estExt_fgenesh2_pg.C_sca_20360	1	5	5	5	34.4	34.4	34.4	18.54	160	9.17									5	1			1.5053e-24	7799200
>jgi|Lotgi1|228700|estExt_fgenesh2_pg.C_sca_40028	1	1	1	1	9	9	9	13.931	122	10										1			0.00026104	1587300
>jgi|Lotgi1|228882|estExt_fgenesh2_pg.C_sca_50013	1	30	30	30	63.5	63.5	63.5	62.948	562	5.44	18	39	38	88	186	142	118	26	28	16	1	1	0	5955600000
>jgi|Lotgi1|228902|estExt_fgenesh2_pg.C_sca_50037	1	1	1	1	1.2	1.2	1.2	133.57	1168	3			1										4.1167e-05	0
>jgi|Lotgi1|229175|estExt_fgenesh2_pg.C_sca_50437	1	18	18	18	38.8	38.8	38.8	56.685	497	4.32	8	15	19	47	79	12	3		4				0	580100000
>jgi|Lotgi1|229193|estExt_fgenesh2_pg.C_sca_50469	1	1	1	1	4.6	4.6	4.6	26.844	240	8								2					3.2384e-05	5517000
>jgi|Lotgi1|229427|estExt_fgenesh2_pg.C_sca_70053	1	6	6	6	14.5	14.5	14.5	66.188	605	4				6									1.7632e-37	2416500
>jgi|Lotgi1|229482|estExt_fgenesh2_pg.C_sca_70303	1	5	5	5	27.1	27.1	27.1	23.771	207	9.13									13	2			6.7201e-67	29151000
>jgi|Lotgi1|229543|estExt_fgenesh2_pg.C_sca_80085	1	9	9	9	33.7	33.7	33.7	24.224	202	7.01	5	9	9	9	6	9	16	39	25	16	2	3	8.2761e-90	1669200000
>jgi|Lotgi1|229818|estExt_fgenesh2_pg.C_sca_90208	1	2	2	2	3.3	3.3	3.3	82.386	749	4				3									5.0185e-07	1506400
>jgi|Lotgi1|229978|estExt_fgenesh2_pg.C_sca_100167	1	4	4	4	2.8	2.8	2.8	189.69	1628	9									10				1.3363e-18	14493000
>jgi|Lotgi1|229990|estExt_fgenesh2_pg.C_sca_100185	1	1	1	1	8.8	8.8	8.8	12.289	114	5.5			1		2				1				8.6128e-05	2403700
>jgi|Lotgi1|230068|estExt_fgenesh2_pg.C_sca_100317	1	1	1	1	9	9	9	33.176	289	7.5							1	1					0.00057236	1537000
>jgi|Lotgi1|230171|estExt_fgenesh2_pg.C_sca_110109	1	2	2	2	0.7	0.7	0.7	401.93	3687	1	2												2.9575e-05	238040
>jgi|Lotgi1|230492|estExt_fgenesh2_pg.C_sca_120331	1	12	12	12	73.2	73.2	73.2	25.132	224	7.33	5	6	8	7	5	9	7	24	44	11	4	3	0	936940000
>jgi|Lotgi1|230493|estExt_fgenesh2_pg.C_sca_120332	1	5	5	5	31.2	31.2	31.2	23.21	208	9.86							3					4	1.1604e-32	6047600
>jgi|Lotgi1|230510|estExt_fgenesh2_pg.C_sca_120364	1	12	12	12	34.8	34.8	34.8	23.578	207	7.55	20	20	16	20	13	15	17	17	124	49	25	13	0	33629000000
>jgi|Lotgi1|230619|estExt_fgenesh2_pg.C_sca_140041	1	1	1	1	9	9	9	13.569	134	9.75									1	3			7.6171e-06	754430
>jgi|Lotgi1|230689|estExt_fgenesh2_pg.C_sca_140208	1	7	7	7	8.7	8.7	8.7	104.13	957	3.65			6	11									3.0063e-24	8695700
>jgi|Lotgi1|230731|estExt_fgenesh2_pg.C_sca_150022	1	1	1	1	10.4	10.4	10.4	15.171	135	6.14	1			1	1	1		1	1	1			7.0545e-12	18049000
>jgi|Lotgi1|230732|estExt_fgenesh2_pg.C_sca_150029	1	4	4	4	50.4	50.4	50.4	13.025	121	10.7										5	7	1	1.299e-107	33284000
>jgi|Lotgi1|230854|estExt_fgenesh2_pg.C_sca_160031	1	4	1	1	33.6	10.7	10.7	16.486	149	7.32				1	1	7	24	13	5	2			1.6067e-225	634750000
>jgi|Lotgi1|230881|estExt_fgenesh2_pg.C_sca_160086	1	13	13	13	40.3	40.3	40.3	43.964	390	7.31							36	16					0	176260000
>jgi|Lotgi1|231009|estExt_fgenesh2_pg.C_sca_160281	1	7	7	7	53.3	53.3	53.3	15.224	137	9.1	2	8	4	7	5	6	6	3	12	45	55	15	5.6331e-96	12280000000
>jgi|Lotgi1|231010|estExt_fgenesh2_pg.C_sca_160282	1	13	13	13	41.7	41.7	41.7	53.13	499	6.37		2		1	47	27	24	12	17			1	0	317150000
>jgi|Lotgi1|231046|estExt_fgenesh2_pg.C_sca_170090	1	13	13	13	53.7	53.7	53.7	25	214	7.35	13	16	16	18	18	22	53	90	32	48	28	10	0	36048000000
>jgi|Lotgi1|231186|estExt_fgenesh2_pg.C_sca_180106	1	9	9	9	34.1	34.1	34.1	46.882	481	5.11	6	11	8	16	37	32	17	8	1	2			0	887210000
>jgi|Lotgi1|231395|estExt_fgenesh2_pg.C_sca_190155	1	6	6	6	20.5	20.5	20.5	44.028	405	5.71					17	14	1	3					5.6644e-99	152620000
>jgi|Lotgi1|231426|estExt_fgenesh2_pg.C_sca_190203;>jgi|Lotgi1|231427|estExt_fgenesh2_pg.C_sca_190205	2	4	4	4	31.2	31.2	31.2	18.178	160	8.78		1	1				1	2	7	10	1		4.1241e-82	101610000
>jgi|Lotgi1|231460|estExt_fgenesh2_pg.C_sca_190282	1	4	4	4	15.2	15.2	15.2	27.805	250	7.22							7	2					4.6781e-59	14180000
>jgi|Lotgi1|231509|estExt_fgenesh2_pg.C_sca_200067	1	5	5	5	43.9	43.9	43.9	24.746	230	7.12							14	2					2.8545e-281	38448000
>jgi|Lotgi1|231862|estExt_fgenesh2_pg.C_sca_230174	1	1	1	1	1	1	1	131.58	1271	1	3												9.1398e-11	3632600
>jgi|Lotgi1|231869|estExt_fgenesh2_pg.C_sca_230185	1	50	50	50	53	53	53	119.22	1061	3.52	32	109	204	154	103	23	16	1		1			0	2484200000
>jgi|Lotgi1|231884|estExt_fgenesh2_pg.C_sca_240012	1	1	1	1	8	8	8	17.768	163	8								1					0.00024932	157350
>jgi|Lotgi1|231910|estExt_fgenesh2_pg.C_sca_240049	1	1	1	1	2.8	2.8	2.8	76.943	675	3			1										1.6431e-06	129930
>jgi|Lotgi1|231953|estExt_fgenesh2_pg.C_sca_240135	1	1	1	1	9.1	9.1	9.1	17.078	154	10										2			0.00062432	2890300
>jgi|Lotgi1|232714|estExt_fgenesh2_pg.C_sca_310076	1	17	17	17	19.8	19.8	19.8	123.88	1104	3.51	4	24	57	31	26	1	3	2					0	373470000
>jgi|Lotgi1|232718|estExt_fgenesh2_pg.C_sca_310081	1	12	12	12	22.6	22.6	22.6	89.122	805	4.36			2	25	6	2			1				8.47e-113	52925000
>jgi|Lotgi1|233095|estExt_fgenesh2_pg.C_sca_340181	1	5	5	5	18	18	18	32.683	284	7							8						2.9781e-26	4322000
>jgi|Lotgi1|233199|estExt_fgenesh2_pg.C_sca_350161	1	24	24	24	78.3	78.3	78.3	38.976	355	5.41	43	60	59	84	52	90	154	52	36	15	7	1	0	16115000000
>jgi|Lotgi1|233200|estExt_fgenesh2_pg.C_sca_350163	1	39	39	39	76.1	76.1	76.1	35.354	318	5.76	60	76	71	122	118	234	218	77	73	44	18	9	0	34640000000
>jgi|Lotgi1|233201|estExt_fgenesh2_pg.C_sca_350164	1	6	6	6	14.8	14.8	14.8	64.718	574	6.93						1	14						9.212e-49	13998000
>jgi|Lotgi1|233348|estExt_fgenesh2_pg.C_sca_380029	1	10	10	10	21.1	21.1	21.1	65.742	592	3.93			6	35	3								3.309e-211	48911000
>jgi|Lotgi1|233392|estExt_fgenesh2_pg.C_sca_390059	1	1	1	1	10.2	10.2	10.2	17.907	166	9									1				3.1161e-05	640750
>jgi|Lotgi1|233397|estExt_fgenesh2_pg.C_sca_390071	1	11	11	11	45.7	45.7	45.7	23.344	219	6.68	2	4	1	5	13	8	64	17	5	6			0	2958300000
>jgi|Lotgi1|233408|estExt_fgenesh2_pg.C_sca_390087	1	4	4	4	34.4	34.4	34.4	17.168	151	9.25									3	1			3.3726e-15	5986300
>jgi|Lotgi1|233420|estExt_fgenesh2_pg.C_sca_390106	1	9	9	9	17.5	17.5	17.5	44.375	394	4.98	26	20	22	22	44	23	17	12	18	7	2	2	6.6002e-212	4522300000
>jgi|Lotgi1|233451|estExt_fgenesh2_pg.C_sca_390160	1	2	2	2	30.8	30.8	30.8	11.114	107	10.5										2	2		2.265e-73	6259400
>jgi|Lotgi1|233461|estExt_fgenesh2_pg.C_sca_400001	1	19	19	19	27.2	27.2	27.2	77.649	702	4.57	21	49	57	54	31	12	17	8	11	14	7	7	0	5011700000
>jgi|Lotgi1|233583|estExt_fgenesh2_pg.C_sca_410033	1	1	1	1	4.6	4.6	4.6	27.095	240	7.5							1	1					6.9332e-05	381550
>jgi|Lotgi1|233824|estExt_fgenesh2_pg.C_sca_440067	1	1	1	1	1.6	1.6	1.6	90.829	819	10										2			6.1507e-05	5311200
>jgi|Lotgi1|234386|estExt_fgenesh2_pg.C_sca_500041	1	5	5	5	14.4	14.4	14.4	33.297	306	6.87	1	2	3	7	5	5	19	12	3	7	4		5.4381e-23	887200000
>jgi|Lotgi1|234387|estExt_fgenesh2_pg.C_sca_500042	1	13	13	13	57.1	57.1	57.1	28.999	254	6.39	25	28	17	21	19	19	47	87	35	26		8	0	9724200000
>jgi|Lotgi1|234405|estExt_fgenesh2_pg.C_sca_500078	1	14	14	14	47.3	47.3	47.3	35.003	311	7.12					2	1	37	9	1				0	197040000
>jgi|Lotgi1|234472|estExt_fgenesh2_pg.C_sca_510064;>jgi|Lotgi1|168990|fgenesh2_pg.C_sca_81000036;>jgi|Lotgi1|234474|estExt_fgenesh2_pg.C_sca_510078;>jgi|Lotgi1|234471|estExt_fgenesh2_pg.C_sca_510063;>jgi|Lotgi1|165459|fgenesh2_pg.C_sca_51000139;>jgi|Lotgi	7	3	3	3	1.6	1.6	1.6	247.38	2189	1	3												3.9845e-09	308610
>jgi|Lotgi1|234488|estExt_fgenesh2_pg.C_sca_520002	1	6	6	6	28.9	28.9	28.9	19.78	190	7.49	1		1	3	4	4	2	1	20	3			4.422e-54	316970000
>jgi|Lotgi1|234596|estExt_fgenesh2_pg.C_sca_530038	1	3	3	3	23.6	23.6	23.6	18.569	157	9									7				2.207e-29	11395000
>jgi|Lotgi1|234771|estExt_fgenesh2_pg.C_sca_550043	1	1	1	1	3.2	3.2	3.2	31.286	279	7.44		1	1	1		1	1			1	1	2	1.8851e-06	239390000
>jgi|Lotgi1|234845|estExt_fgenesh2_pg.C_sca_560041	1	4	4	4	17.2	17.2	17.2	28	250	7.78							2	7					5.4671e-16	13770000
>jgi|Lotgi1|234865|estExt_fgenesh2_pg.C_sca_560073	1	6	6	6	10.4	10.4	10.4	81.388	734	4				9									4.391e-28	5964900
>jgi|Lotgi1|234884|estExt_fgenesh2_pg.C_sca_560115	1	15	15	15	30.6	30.6	30.6	98.163	928	3.82	16	55	94	69	41	23	12	10	5	1			0	3484900000
>jgi|Lotgi1|234885|estExt_fgenesh2_pg.C_sca_560116	1	8	8	8	30.6	30.6	30.6	31.022	291	6.81	13	21	22	20	26	30	77	42	45	36	15	9	0	23744000000
>jgi|Lotgi1|235120|estExt_fgenesh2_pg.C_sca_590106	1	34	34	34	39	39	39	126.37	1144	3.61	29	51	170	76	33	26	13	6	3	6			0	2055300000
>jgi|Lotgi1|235123|estExt_fgenesh2_pg.C_sca_600003	1	1	1	1	4	4	4	41.498	375	2		1											2.6114e-07	228430
>jgi|Lotgi1|235497|estExt_fgenesh2_pg.C_sca_650036	1	20	20	20	37.7	37.7	37.7	27.166	247	7.29	27	32	34	45	49	63	62	424	102	37	31	32	0	140150000000
>jgi|Lotgi1|235548|estExt_fgenesh2_pg.C_sca_660065	1	8	8	8	22.7	22.7	22.7	75.113	682	4.68	14	20	23	20	29	30	21	8	4	3			0	2606200000
>jgi|Lotgi1|235549|estExt_fgenesh2_pg.C_sca_660066	1	17	17	17	8.4	8.4	8.4	269.6	2399	6.98	1	4	4	4	3	5	73	6	25	2			0	737220000
>jgi|Lotgi1|235566|estExt_fgenesh2_pg.C_sca_670001	1	3	3	3	12.5	12.5	12.5	29.414	257	7							8						1.6036e-11	6636400
>jgi|Lotgi1|235609|estExt_fgenesh2_pg.C_sca_670059	1	5	5	5	17.2	17.2	17.2	39.064	349	7.24			1	4	16	13	5	12	4	10	2	4	1.5864e-208	802090000
>jgi|Lotgi1|235610|estExt_fgenesh2_pg.C_sca_670062	1	15	15	15	30.2	30.2	30.2	57.179	557	4.4	12	53	87	53	29	24	19	10	6	6	6	9	0	4673700000
>jgi|Lotgi1|235621|estExt_fgenesh2_pg.C_sca_670079	1	15	15	15	47.9	47.9	47.9	31.106	303	6.37	13	21	26	35	32	145	121	44	32	26	10	10	0	14016000000
>jgi|Lotgi1|235694|estExt_fgenesh2_pg.C_sca_680068	1	4	4	4	39.5	39.5	39.5	19.784	172	10.1										18	3		5.2883e-182	183000000
>jgi|Lotgi1|235812|estExt_fgenesh2_pg.C_sca_700055	1	13	13	13	34.2	34.2	34.2	82.079	729	3.5			38	17	2	3							0	155820000
>jgi|Lotgi1|235988|estExt_fgenesh2_pg.C_sca_730030	1	20	20	20	24.1	24.1	24.1	107.88	955	4.26		2	6	50	7	1	5		1				6.2033e-159	84677000
>jgi|Lotgi1|236183|estExt_fgenesh2_pg.C_sca_760074	1	15	15	15	73.9	73.9	73.9	18.679	161	8.73	4	6	2	5	9	10	18	4	84	50	36	10	0	16247000000
>jgi|Lotgi1|236452|estExt_fgenesh2_pg.C_sca_810089	1	1	1	1	12	12	12	12.751	117	11											1		1.4462e-13	2409200
>jgi|Lotgi1|236689|estExt_fgenesh2_pg.C_sca_850101	1	17	17	17	61.5	61.5	61.5	35.077	317	6.41	2	4	3	5	1	43	63	3	8	2			0	1058100000
>jgi|Lotgi1|236690|estExt_fgenesh2_pg.C_sca_850102	1	4	4	4	9.1	9.1	9.1	47.636	440	3.94	13	34	26	20	8	7	7	4	8	3		1	9.2222e-159	1654900000
>jgi|Lotgi1|236691|estExt_fgenesh2_pg.C_sca_850103	1	12	12	12	14.2	14.2	14.2	111.32	1035	3.21	16	44	46	49	13	5	1		1	2			0	3098700000
>jgi|Lotgi1|236770|estExt_fgenesh2_pg.C_sca_870051	1	30	30	30	45.9	45.9	45.9	83.895	756	5.07	34	39	44	115	53	62	36	16	22	20	7	11	0	1466100000
>jgi|Lotgi1|236812|estExt_fgenesh2_pg.C_sca_870115	1	17	17	17	24.6	24.6	24.6	107.59	957	3.57			40	19	3		3						2.0963e-178	87872000
>jgi|Lotgi1|236952|estExt_fgenesh2_pg.C_sca_900076	1	10	10	10	2.1	2.1	2.1	834.33	7473	3.53	4	2	1		7		1						2.2976e-108	8483900
>jgi|Lotgi1|236955|estExt_fgenesh2_pg.C_sca_900081	1	2	2	2	5.6	5.6	5.6	46.73	409	6						3							1.9984e-06	1257600
>jgi|Lotgi1|237013|estExt_fgenesh2_pg.C_sca_920055;>jgi|Lotgi1|177036|fgenesh2_pg.C_sca_13085000001	2	3	3	3	7.2	7.2	7.2	72.005	669	5.33					2	1							5.37e-11	1317300
>jgi|Lotgi1|237143|estExt_fgenesh2_pg.C_sca_960048;>jgi|Lotgi1|237142|estExt_fgenesh2_pg.C_sca_960047	2	3	3	3	25	25	25	17.455	152	7.46	1	1		1		1	4	10	7	1			3.9573e-53	72114000
>jgi|Lotgi1|237152|estExt_fgenesh2_pg.C_sca_970022	1	2	2	2	8.4	8.4	8.4	40.27	379	2.88		1	7										4.2116e-24	4232900
>jgi|Lotgi1|237510|estExt_fgenesh2_pg.C_sca_1090023	1	14	14	14	70.4	70.4	70.4	23.606	213	3.96	51	25	16	14	8	12	21	6	11	4	2		0	1017600000
>jgi|Lotgi1|237754|estExt_fgenesh2_pg.C_sca_1160033	1	7	7	7	11.7	11.7	11.7	80.864	727	4.07				14	1								5.0897e-36	13254000
>jgi|Lotgi1|237778|estExt_fgenesh2_pg.C_sca_1170035	1	1	1	1	7.2	7.2	7.2	20.644	181	9									2				4.0812e-27	322960
>jgi|Lotgi1|237996|estExt_fgenesh2_pg.C_sca_1270024	1	3	3	3	33.3	33.3	33.3	20.827	195	6.83	3	3	1	2	2	3	3	3	11	2	2	1	7.52e-232	753100000
>jgi|Lotgi1|238082|estExt_fgenesh2_pg.C_sca_1300004	1	38	38	38	78	78	78	44.717	395	5.62	35	30	41	63	59	268	103	35	22	17	2	5	0	28473000000
>jgi|Lotgi1|238094|estExt_fgenesh2_pg.C_sca_1300025	1	9	9	9	74.7	74.7	74.7	19.247	170	8.73		2	2	1		1	1	1	24	17	3		0	548400000
>jgi|Lotgi1|238156|estExt_fgenesh2_pg.C_sca_1330006	1	2	2	2	7.4	7.4	7.4	33.465	296	7							2						1.2948e-07	998850
>jgi|Lotgi1|238358|estExt_fgenesh2_pg.C_sca_1420009	1	10	10	10	43.1	43.1	43.1	24.517	232	3.83	19	15	31	21	9	5	2	1	2	6		3	0	273570000
>jgi|Lotgi1|238400|estExt_fgenesh2_pg.C_sca_1440037	1	4	4	4	24.3	24.3	24.3	32.592	301	7.78							2	7					7.0923e-32	41070000
>jgi|Lotgi1|238415|estExt_fgenesh2_pg.C_sca_1450008	1	4	4	4	11.7	11.7	11.7	51.504	460	5.62					4	3	1						9.6649e-23	2688700
>jgi|Lotgi1|238515|estExt_fgenesh2_pg.C_sca_1490019	1	6	6	6	51	51	51	23.172	208	8								12					1.1957e-129	23255000
>jgi|Lotgi1|238526|estExt_fgenesh2_pg.C_sca_1490037	1	40	40	40	48.4	48.4	48.4	108	1042	4.98	66	128	77	82	63	61	77	29	43	37	20	13	0	3277800000
>jgi|Lotgi1|238560|estExt_fgenesh2_pg.C_sca_1510007	1	7	7	7	8	8	8	112.09	969	2.92		1	12										1.1483e-34	11043000
>jgi|Lotgi1|238760|estExt_fgenesh2_pg.C_sca_1660028	1	1	1	1	6	6	6	18.457	167	9									1				0.00042907	0
>jgi|Lotgi1|238831|estExt_fgenesh2_pg.C_sca_1730025	1	19	19	19	50.2	50.2	50.2	24.278	219	7.74	39	44	40	42	25	27	42	28	51	248	72	34	0	115250000000
>jgi|Lotgi1|238970|estExt_fgenesh2_pg.C_sca_1800027	1	5	5	5	52.1	52.1	52.1	13.821	121	10							2		3	16	7	1	6.0768e-68	1007000000
>jgi|Lotgi1|239005|estExt_fgenesh2_pg.C_sca_1830012;>jgi|Lotgi1|239006|estExt_fgenesh2_pg.C_sca_1830013	2	2	2	2	24.2	24.2	24.2	17.857	161	10										6			2.2463e-239	35109000
>jgi|Lotgi1|239125|estExt_fgenesh2_pg.C_sca_1950011	1	72	72	72	69.8	69.8	69.8	103.45	953	3.68	90	127	367	197	135	80	42	19	6	4			0	20137000000
>jgi|Lotgi1|239159|estExt_fgenesh2_pg.C_sca_2000011	1	2	2	2	11.4	11.4	11.4	22.358	201	7.5					1	1	1		3				3.8996e-36	16546000
>jgi|Lotgi1|239170|estExt_fgenesh2_pg.C_sca_2010012	1	6	6	6	74.5	74.5	74.5	15.12	145	9.12	19	18	18	17	11	16	22	13	22	104	220	47	0	75259000000
>jgi|Lotgi1|239171|estExt_fgenesh2_pg.C_sca_2010013	1	3	3	3	34.3	34.3	34.3	13.925	137	11											7		3.8148e-87	24284000
>jgi|Lotgi1|239173|estExt_fgenesh2_pg.C_sca_2010015	1	1	1	1	9.6	9.6	9.6	18.625	177	10										1			6.1131e-13	5939100
>jgi|Lotgi1|239174|estExt_fgenesh2_pg.C_sca_2010016	1	7	7	7	58.1	58.1	58.1	18.762	186	9.8	27	23	26	21	20	19	18	28	28	198	622	100	0	161940000000
>jgi|Lotgi1|239188|estExt_fgenesh2_pg.C_sca_2050005	1	16	16	16	32.2	32.2	32.2	71.24	633	4.66	25	40	46	133	75	39	42	16	13	4	4	4	0	12792000000
>jgi|Lotgi1|239628|estExt_fgenesh2_pg.C_sca_6100001;>jgi|Lotgi1|239234|estExt_fgenesh2_pg.C_sca_2130001	2	1	1	1	3.7	3.7	3.7	177.46	1693	1	2												8.067e-14	612650
>jgi|Lotgi1|239271|estExt_fgenesh2_pg.C_sca_2180008	1	1	1	1	2.6	2.6	2.6	51.045	468	5.5	2	3	1					1				3	9.0084e-07	7312800
>jgi|Lotgi1|239339|estExt_fgenesh2_pg.C_sca_2240004	1	24	24	24	60.9	60.9	60.9	66.556	609	4.01	5	27	110	62	10	21	29	6	4				0	701590000
>jgi|Lotgi1|239447|estExt_fgenesh2_pg.C_sca_2510014	1	9	9	9	46.1	46.1	46.1	19.834	191	7.91	2	4	3	8	5	6	29	25	18	16	18	6	3.1671e-222	5965300000
>jgi|Lotgi1|239519|estExt_fgenesh2_pg.C_sca_2830010	1	2	2	2	12.6	12.6	12.6	25.47	215	10										3			5.6598e-32	18717000
>jgi|Lotgi1|239573|estExt_fgenesh2_pg.C_sca_3370004	1	1	1	1	2.7	2.7	2.7	66.754	598	4				2									1.1703e-51	971490
>jgi|Lotgi1|239574|estExt_fgenesh2_pg.C_sca_3420002	1	38	38	38	50.9	50.9	50.9	82.813	760	4.09	27	61	203	82	12	41	51	11	23	8			0	4024600000
>jgi|Lotgi1|66515|gw1.224.21.1	1	4	4	4	29.6	29.6	29.6	24.229	216	4.02	2	2	25	5	4	8	4	1					4.2357e-80	106060000
>jgi|Lotgi1|69892|gw1.49.115.1	1	3	3	3	37.9	37.9	37.9	11.289	103	2.83		1	5										9.3653e-10	13144000
>jgi|Lotgi1|77105|gw1.32.154.1	1	7	7	7	61.3	61.3	61.3	18.529	173	4.14	15	32	28	35	25	22	18	5	4				2.8092e-257	2861000000
>jgi|Lotgi1|77902|gw1.49.160.1	1	1	1	1	7.8	7.8	7.8	13.136	115	2.33	1	2	3										4.5915e-07	10573000
>jgi|Lotgi1|82990|gw1.97.130.1	1	4	4	4	14	14	14	40.636	343	4.2				4	1								5.6684e-10	1463900
>jgi|Lotgi1|83160|gw1.21.261.1	1	12	12	12	49.4	49.4	49.4	37.116	332	2.89	5	10	37	9	2								2.3884e-142	80821000
>jgi|Lotgi1|84059|gw1.130.114.1	1	2	2	2	22.6	22.6	22.6	24.796	234	3	1	2	4	2	1								6.374e-18	27567000
>jgi|Lotgi1|89037|gw1.56.185.1	1	4	4	4	34.5	34.5	34.5	13.768	119	7.44							6	2	1				8.5276e-34	19123000
>jgi|Lotgi1|89537|gw1.18.444.1	1	1	1	1	13.7	13.7	13.7	10.8	95	7							1						5.3463e-15	0
>jgi|Lotgi1|95501|gw1.76.152.1	1	1	1	1	4.1	4.1	4.1	32.823	290	6						1							4.1508e-06	378910
>jgi|Lotgi1|97333|gw1.2.1014.1	1	2	2	2	17.8	17.8	17.8	16.417	146	7							3						2.8861e-10	1610800
>jgi|Lotgi1|98299|gw1.10.595.1	1	2	2	2	21.6	21.6	21.6	16.949	153	5					4								1.1598e-11	3742700
>jgi|Lotgi1|98300|gw1.10.596.1;>jgi|Lotgi1|70058|gw1.10.228.1	2	3	3	3	25.2	25.2	25.2	15.975	147	1.62	3	5											1.7432e-10	3175600
>jgi|Lotgi1|99791|gw1.32.297.1	1	5	5	5	62	62	62	10.108	92	3.58	17	20	23	18	6	1	2	2	2	3	1	2	3.8366e-162	1352300000
>jgi|Lotgi1|99809|gw1.32.298.1	1	3	3	3	29.3	29.3	29.3	10.414	92	3.44	9	12	22	14	6	4	3		2				4.8774e-48	139320000
>jgi|Lotgi1|99852|gw1.32.299.1	1	5	5	5	67.4	67.4	67.4	10.851	95	4.35	17	32	33	26	22	7	12	5	9	4	1	5	1.2277e-189	1785100000
