# Supplementary material for: In-depth proteomic analysis of a mollusc shell: acid-soluble and acid-insoluble matrix of the limpet Lottia gigantea
Source: Proteome Sci. 2012 Jun 13;10:28. doi: 10.1186/1477-5956-10-28 (PMC3374290; doi:10.1186/1477-5956-10-28)
Supplement: Additional file 6 — Peptides identified in acid-soluble matrix B. Xls-file containing MaxQuant output data concerning peptides, such as peptide sequence, mass, score, PEP and distribution among gel slices. [file 1477-5956-10-28-S6.xls]

## Sheet: peptides
Additional file 6: Peptides identified in acid-soluble matrix B
Proteins	Oxidation (M) Site IDs	Sequence	Length	Missed Cleavages	Mass	Unique (Groups)	Unique (Proteins)	PEP	Score	Slice Average	Slice Std. Dev.	Slice 1	Slice 2	Slice 3	Slice 4	Slice 5	Slice 6	Slice 7	Slice 8	Slice 9	Slice 10	Slice 11	Slice 12	Unique Slice Average	Unique Slice Std. Dev.	Unique Slice 1	Unique Slice 2	Unique Slice 3	Unique Slice 4	Unique Slice 5	Unique Slice 6	Unique Slice 7	Unique Slice 8	Unique Slice 9	Unique Slice 10	Unique Slice 11	Unique Slice 12	Intensity
>jgi|Lotgi1|157689|fgenesh2_pg.C_sca_15000027		AAAEDGVLSDDEIK	14	0	1431.67	yes	yes	8.0869e-09	206.51	8.62	2.06			1			1	1	1	2	7			8.62	2.06			1			1	1	1	2	7			522100000
>jgi|Lotgi1|230731|estExt_fgenesh2_pg.C_sca_150022		AAAEDGVLSNDEIK	14	0	1430.69	yes	yes	7.0545e-12	225.4	6.14	2.9	1			1	1	1		1	1	1			6.14	2.9	1			1	1	1		1	1	1			18049000
>jgi|Lotgi1|154020|fgenesh2_pg.C_sca_5000060	61	AAAMEPPPVIPLNK	14	0	1446.79	yes	yes	7.3358e-35	347.43	3.25	1.09	1	8	10	8	5								3.25	1.09	1	8	10	8	5								209000000
>jgi|Lotgi1|237510|estExt_fgenesh2_pg.C_sca_1090023		AAAVTVPSEDTEWR	14	0	1530.73	yes	yes	2.7483e-17	286.04	4.16	2.93	8	7	4	4	2	3	4	1	2		2		4.16	2.93	8	7	4	4	2	3	4	1	2		2		231750000
>jgi|Lotgi1|239574|estExt_fgenesh2_pg.C_sca_3420002		AAELQCPFGLYWNNEIFSCDYPR	23	0	2849.26	yes	yes	5.4395e-102	381.61	3	0			3										3	0			3										14202000
>jgi|Lotgi1|233200|estExt_fgenesh2_pg.C_sca_350163	301	AAITSMVYEK	10	0	1111.56	yes	yes	0.00039498	202.21	6.34	3.18	3	3	4	4	3	7	4	4	4	2	3	3	6.34	3.18	3	3	4	4	3	7	4	4	4	2	3	3	2435900000
>jgi|Lotgi1|233200|estExt_fgenesh2_pg.C_sca_350163	301	AAITSMVYEKEIGDQLVGR	19	1	2079.07	yes	yes	1.3782e-48	321.15	6.53	1.46				1	3	6	3	1	3				6.53	1.46				1	3	6	3	1	3				105630000
>jgi|Lotgi1|235120|estExt_fgenesh2_pg.C_sca_590106	343;344	AALMGNLMAFSK	12	0	1252.63	yes	yes	7.9137e-06	157.95	3.3	0.9		2	4	3	1								3.3	0.9		2	4	3	1								38717000
>jgi|Lotgi1|235120|estExt_fgenesh2_pg.C_sca_590106		AANNDNNDDLSAEEIR	16	0	1759.76	yes	yes	4.5883e-39	336.42	2.89	0.567		2	6	1									2.89	0.567		2	6	1									57692000
>jgi|Lotgi1|235120|estExt_fgenesh2_pg.C_sca_590106	345	AANNDNNDDLSAEEIREMVGSLLGMDEDDIRK	32	2	3548.6	yes	yes	5.5096e-136	391.52	3	0			3										3	0			3										16532000
>jgi|Lotgi1|158316|fgenesh2_pg.C_sca_16000284		AASSQVLGGR	10	0	944.504	yes	yes	5.3299e-06	264.74	4.55	2.31		1	3	3	2	1					1		4.55	2.31		1	3	3	2	1					1		4560500
>jgi|Lotgi1|158316|fgenesh2_pg.C_sca_16000284		AASSQVLGGRPYIAR	15	1	1544.84	yes	yes	1.6361e-103	442.53	4.84	2.51	3	5	7	8	6	4	2	5	2	1	1		4.84	2.51	3	5	7	8	6	4	2	5	2	1	1		517680000
>jgi|Lotgi1|160173|fgenesh2_pg.C_sca_23000191		AASVSFCQSGSTPNLAFK	18	0	1870.89	yes	yes	6.7415e-67	379.51	4.21	1.38		2	6	7	6		3						4.21	1.38		2	6	7	6		3						88382000
>jgi|Lotgi1|154020|fgenesh2_pg.C_sca_5000060		AATIEPLFSETGDK	14	0	1477.73	yes	yes	2.6819e-26	251.77	3.67	0.85			7	2	3								3.67	0.85			7	2	3								117630000
>jgi|Lotgi1|154020|fgenesh2_pg.C_sca_5000060		AATIEPLFSETVDK	14	0	1519.78	yes	yes	5.5257e-14	251.77	3.5	0.866		2	9	6	3								3.5	0.866		2	9	6	3								87022000
>jgi|Lotgi1|235610|estExt_fgenesh2_pg.C_sca_670062		AATTIQNLK	9	0	958.545	yes	yes	3.9195e-06	261.44	4.06	1.54		4	3	4	3	3	1						4.06	1.54		4	3	4	3	3	1						22619000
>jgi|Lotgi1|235610|estExt_fgenesh2_pg.C_sca_670062		AATTIQNLKDQVATAQSQK	19	1	2015.06	yes	yes	1.8486e-220	458.38	4.08	1.66		2	3	3	2	1		1					4.08	1.66		2	3	3	2	1		1					66515000
>jgi|Lotgi1|182683|estExt_Genewise1.C_sca_40534		AAVPSGASTGIYEAIELR	18	0	1803.94	yes	yes	3.225e-26	256.53	4.45	4.03	4	2			1	2						2	4.45	4.03	4	2			1	2						2	7512500
>jgi|Lotgi1|157690|fgenesh2_pg.C_sca_15000028		AAYDVNDDGVVK	12	0	1264.59	yes	yes	4.1508e-06	198.87	10.3	0.471										4	2		10.3	0.471										4	2		179620000
>jgi|Lotgi1|99791|gw1.32.297.1		ACGLYIVR	8	0	950.501	yes	yes	7.9772e-09	249.58	5.5	3.56	4	3	3	4	3	1	1	1	2	3	1	2	5.5	3.56	4	3	3	4	3	1	1	1	2	3	1	2	1018300000
>jgi|Lotgi1|176463|fgenesh2_pg.C_sca_1465000001		ACLPSTCEHNGITYEEGENFQIECNNCR	28	0	3401.38	yes	yes	4.0484e-209	505.37	7.4	0.49							3	2					7.4	0.49							3	2					29107000
>jgi|Lotgi1|239125|estExt_fgenesh2_pg.C_sca_1950011	425	ACPNVLCYMYCEYGFER	17	0	2230.89	yes	yes	2.7781e-26	265.8	3.9	1.38		2	8	5	4	1		1					3.9	1.38		2	8	5	4	1		1					142680000
>jgi|Lotgi1|115607|e_gw1.21.53.1	19;20	ADAMELYPGTSESVIMEANNAGK	23	0	2397.08	yes	yes	1.1878e-56	287.9	2.75	0.433		1	3										2.75	0.433		1	3										5376500
>jgi|Lotgi1|235988|estExt_fgenesh2_pg.C_sca_730030		ADFVQNNGDHVLIGVK	16	0	1724.88	yes	yes	1.6416e-13	217.21	4	0				3									4	0				3									835450
>jgi|Lotgi1|235621|estExt_fgenesh2_pg.C_sca_670079		ADIAEAAK	8	0	787.408	yes	yes	0.0024126	231.34	7	1						1		1					7	1						1		1					5024800
>jgi|Lotgi1|235621|estExt_fgenesh2_pg.C_sca_670079		ADIAEAAKNDVLATELEIK	19	1	2013.06	yes	yes	1.6996e-58	344.77	6.5	0.707						5	2	1					6.5	0.707						5	2	1					9990500
>jgi|Lotgi1|235621|estExt_fgenesh2_pg.C_sca_670079		ADIAEAAKNDVLATELEIKGDALEALAEGYTK	32	2	3331.7	yes	yes	4.4937e-252	534.84	6	0						1							6	0						1							1507000
>jgi|Lotgi1|178880|fgenesh2_pm.C_sca_44000018		ADIALPGVK	9	0	882.517	yes	yes	0.0069727	150.28	8.5	0.5								1	1				8.5	0.5								1	1				16269000
>jgi|Lotgi1|233348|estExt_fgenesh2_pg.C_sca_380029		ADNCQQYAPQIER	13	0	1591.7	yes	yes	4.843e-16	297.15	4	0				3									4	0				3									2878200
>jgi|Lotgi1|228264|estExt_fgenesh2_pg.C_sca_20144		ADPCQNYHISSYK	13	0	1581.69	yes	yes	7.0473e-08	203.49	4	0				1									4	0				1									282160
>jgi|Lotgi1|148903|e_gw1.14011.11.1;>jgi|Lotgi1|190032|estExt_Genewise1.C_sca_310299;>jgi|Lotgi1|203998|estExt_fgenesh2_kg.C_sca_310023;>jgi|Lotgi1|216228|estExt_Genewise1Plus.C_sca_310312;>jgi|Lotgi1|216192|estExt_Genewise1Plus.C_sca_310276;>jgi|Lotgi1|2		ADQLTEEQIAEFK	13	0	1520.74	yes	no	0.00015616	153.63	12	0												1	12	0												1	227160
>jgi|Lotgi1|156526|fgenesh2_pg.C_sca_11000212		ADVSAVLR	8	0	829.466	yes	yes	0.0070601	216.42	1	0	1												1	0	1												401060
>jgi|Lotgi1|239339|estExt_fgenesh2_pg.C_sca_2240004		AEEKPYIWLHSSR	13	1	1614.82	yes	yes	5.9299e-05	177.93	4.5	1.69			4	3			3						4.5	1.69			4	3			3						11304000
>jgi|Lotgi1|233201|estExt_fgenesh2_pg.C_sca_350164	306	AEEMAGEFGIPTYYQK	16	0	1832.83	yes	yes	1.3436e-10	204.86	6.75	0.433						1	3						6.75	0.433						1	3						2634700
>jgi|Lotgi1|204915|estExt_fgenesh2_kg.C_sca_950004		AEFLNECVEK	10	0	1237.56	yes	yes	0.0019881	170.18	9	0									1				9	0									1				3707800
>jgi|Lotgi1|174003|fgenesh2_pg.C_sca_179000009		AEGLPAYCR	9	0	1035.48	yes	yes	0.00012958	253.3	3.91	2.04	4	3	2	4	3	3	3						3.91	2.04	4	3	2	4	3	3	3						135440000
>jgi|Lotgi1|162872|fgenesh2_pg.C_sca_36000100	107;108	AEMEMFSDVPNAIK	14	0	1580.72	yes	yes	8.8152e-05	153.63	2.33	0.471		2	1										2.33	0.471		2	1										1203000
>jgi|Lotgi1|171839|fgenesh2_pg.C_sca_121000029		AEQYVSNIER	10	0	1207.58	yes	yes	5.3299e-06	264.74	6.33	0.745					1	2	3						6.33	0.745					1	2	3						57915000
>jgi|Lotgi1|115607|e_gw1.21.53.1		AEVGENIEIFFK	12	0	1394.71	yes	yes	2.8655e-06	194.6	3.33	0.943		1	3	1	1								3.33	0.943		1	3	1	1								8040400
>jgi|Lotgi1|228264|estExt_fgenesh2_pg.C_sca_20144		AEVYIPFDDDVAIDK	15	0	1708.82	yes	yes	0.00028268	147.87	3.8	0.4			1	4									3.8	0.4			1	4									5579800
>jgi|Lotgi1|173199|fgenesh2_pg.C_sca_151000010		AEWYLDGR	8	0	1008.47	yes	yes	0.0057269	216.42	4	0				1									4	0				1									1187600
>jgi|Lotgi1|83160|gw1.21.261.1		AFDENQSWFIDSDLSR	16	0	1928.85	yes	yes	2.2759e-10	208.24	3	0			2										3	0			2										609580
>jgi|Lotgi1|230881|estExt_fgenesh2_pg.C_sca_160086		AFEILPQPGNDLISK	15	0	1640.88	yes	yes	9.1902e-07	186.91	7.33	0.471							4	2					7.33	0.471							4	2					17605000
>jgi|Lotgi1|238082|estExt_fgenesh2_pg.C_sca_1300004		AFGEPCISYDVR	12	0	1412.64	yes	yes	1.2191e-07	244.16	5.39	2.06	2	1		3	4	7	4	1		1			5.39	2.06	2	1		3	4	7	4	1		1			1989000000
>jgi|Lotgi1|154020|fgenesh2_pg.C_sca_5000060	62	AFGGEDSEEMSENPTLEEISTIVK	24	0	2611.18	yes	yes	8.9394e-103	376.45	3.29	0.452			5	2									3.29	0.452			5	2									13578000
>jgi|Lotgi1|156599|fgenesh2_pg.C_sca_11000285	68	AFGKPNKDEMTIIAPVLQCCLIR	23	2	2673.38	yes	yes	3.3668e-56	287.67	5	0					2								5	0					2								13667000
>jgi|Lotgi1|231010|estExt_fgenesh2_pg.C_sca_160282	253	AFRPPNVFQMK	11	1	1333.7	yes	yes	3.7037e-13	304.86	6.58	1.71				1	3	3	1	1	3				6.58	1.71				1	3	3	1	1	3				27960000
>jgi|Lotgi1|172698|fgenesh2_pg.C_sca_140000010		AGEGIPIPSSSSVQPQFNYSDAPTNPVQYIQPTPQIDTR	39	0	4199.04	yes	yes	1.8577e-06	92.817	4	0				1									4	0				1									3148300
>jgi|Lotgi1|158316|fgenesh2_pg.C_sca_16000284;>jgi|Lotgi1|176424|fgenesh2_pg.C_sca_1280000001		AGGEDPLR	8	0	813.398	yes	no	0.0076574	205.41	3	0			1										3	0			1										951550
>jgi|Lotgi1|152799|fgenesh2_pg.C_sca_2000219		AGGTPPPIPEFVK	13	0	1308.71	yes	yes	3.7478e-06	190.56	4.25	0.433				3	1								4.25	0.433				3	1								4536500
>jgi|Lotgi1|181153|estExt_Genewise1.C_sca_10585;>jgi|Lotgi1|146485|e_gw1.829.35.1;>jgi|Lotgi1|147122|e_gw1.2012.3.1;>jgi|Lotgi1|147263|e_gw1.2197.10.1;>jgi|Lotgi1|147368|e_gw1.2348.3.1;>jgi|Lotgi1|147730|e_gw1.4137.3.1;>jgi|Lotgi1|147766|e_gw1.4307.4.1;>j		AGLQFPVGR	9	0	943.524	yes	no	0.00017845	238.48	8.12	3.41	1			1					2	2	2		8.12	3.41	1			1					2	2	2		16832000
>jgi|Lotgi1|235120|estExt_fgenesh2_pg.C_sca_590106		AGPFIIYLDDDEIDEIK	17	0	1964.96	yes	yes	1.3828e-09	191.05	3.15	0.769		2	8	2	1								3.15	0.769		2	8	2	1								57142000
>jgi|Lotgi1|235120|estExt_fgenesh2_pg.C_sca_590106		AGPFIIYLDDDEIDEIKFTPK	21	1	2438.23	yes	yes	6.8809e-28	238.62	3.2	0.4			4	1									3.2	0.4			4	1									71624000
>jgi|Lotgi1|174652|fgenesh2_pg.C_sca_207000018		AGSSNFDLTNFDR	13	0	1442.64	yes	yes	4.2716e-25	333.3	4.27	1.66		2	1	4	2	1		1					4.27	1.66		2	1	4	2	1		1					16954000
>jgi|Lotgi1|239574|estExt_fgenesh2_pg.C_sca_3420002		AGVGLFNGNNK	11	0	1089.56	yes	yes	2.9753e-12	233	3	0			3										3	0			3										16473000
>jgi|Lotgi1|239574|estExt_fgenesh2_pg.C_sca_3420002		AGVGLFNGNNKLLVNR	16	1	1684.94	yes	yes	1.2164e-07	192.63	3	0			1										3	0			1										883640
>jgi|Lotgi1|236183|estExt_fgenesh2_pg.C_sca_760074		AHLYHRHTSFNR	12	1	1537.77	yes	yes	2.0538e-05	192.55	9.25	0.433									3	1			9.25	0.433									3	1			2106300
>jgi|Lotgi1|235988|estExt_fgenesh2_pg.C_sca_730030		AHPDFMPCVQK	11	0	1328.6	yes	yes	0.0055829	125.56	4	0				1									4	0				1									138550
>jgi|Lotgi1|231046|estExt_fgenesh2_pg.C_sca_170090		AHPLQVELYQTIHAYGPIIADAYVHVPETAK	31	0	3443.79	yes	yes	0	471.21	7.5	2.01	1	1	2	1	4	5	12	21	6	10	1		7.5	2.01	1	1	2	1	4	5	12	21	6	10	1		14148000000
>jgi|Lotgi1|154020|fgenesh2_pg.C_sca_5000060		AIEKESPLTETINK	14	1	1571.84	yes	yes	2.932e-14	265.01	3.5	0.5			1	1									3.5	0.5			1	1									7770900
>jgi|Lotgi1|229193|estExt_fgenesh2_pg.C_sca_50469		AIGDQVAYNFR	11	0	1252.62	yes	yes	3.2384e-05	241.23	8	0								2					8	0								2					5517000
>jgi|Lotgi1|234387|estExt_fgenesh2_pg.C_sca_500042		AIGYDAFGSVEER	13	0	1412.66	yes	yes	2.6782e-20	314.05	5.97	3	7	8	5	5	2	2	6	22	8	3		1	5.97	3	7	8	5	5	2	2	6	22	8	3		1	3208500000
>jgi|Lotgi1|169439|fgenesh2_pg.C_sca_85000102		AILDQSKPVQSNAPR	15	1	1622.87	yes	yes	3.2248e-05	176.29	3	0			1										3	0			1										1669500
>jgi|Lotgi1|204747|estExt_fgenesh2_kg.C_sca_790016		AILGSVSEFVVR	12	0	1275.72	yes	yes	3.6173e-06	203.4	10	0										2			10	0										2			2038700
>jgi|Lotgi1|231009|estExt_fgenesh2_pg.C_sca_160281	249	AILPMGCTTQK	11	0	1218.61	yes	yes	3.3253e-06	250.34	8.91	2.92		2	2	2	2	3	2	1	3	12	12	6	8.91	2.92		2	2	2	2	3	2	1	3	12	12	6	4004600000
>jgi|Lotgi1|236812|estExt_fgenesh2_pg.C_sca_870115		AIPSAVAAPSPCSSFSQCK	19	0	1963.91	yes	yes	6.1705e-06	154.07	3	0			1										3	0			1										1104500
>jgi|Lotgi1|233095|estExt_fgenesh2_pg.C_sca_340181		AISDELDSTFAELAGY	16	0	1700.78	yes	yes	1.6281e-13	217.35	7	0							2						7	0							2						1331900
>jgi|Lotgi1|163448|fgenesh2_pg.C_sca_40000002		AISIPLSQVQIK	12	0	1295.78	yes	yes	1.9967e-10	280.63	3.93	2.16	2	5	6	5	6	1				2			3.93	2.16	2	5	6	5	6	1				2			473550000
>jgi|Lotgi1|216416|estExt_Genewise1Plus.C_sca_330065	213	AKFEELNMDLFR	12	1	1511.74	yes	yes	1.0115e-05	190.56	6.5	5.5	1											1	6.5	5.5	1											1	626350
>jgi|Lotgi1|209261|estExt_Genewise1Plus.C_sca_30137	205	AKVPVAVPGEPVPIEPVMER	20	1	2113.16	yes	yes	0.00018852	130.56	4	0				1									4	0				1									256330
>jgi|Lotgi1|233348|estExt_fgenesh2_pg.C_sca_380029		ALAGVEQIQR	10	0	1083.6	yes	yes	1.3877e-16	264.3	3.86	0.639			2	4	1								3.86	0.639			2	4	1								14046000
>jgi|Lotgi1|235120|estExt_fgenesh2_pg.C_sca_590106	346	ALDTDDIDEMDDDALEDSDLDFDIDDDEPLGLAIGR	36	0	3966.68	yes	yes	4.1948e-20	171.22	4	0				1									4	0				1									1259500
>jgi|Lotgi1|239188|estExt_fgenesh2_pg.C_sca_2050005		ALDTILNHLK	10	0	1136.66	yes	yes	1.2401e-09	305.01	5.3	2.88	5	7	5	14	7	5	6	5	4	2	2	2	5.3	2.88	5	7	5	14	7	5	6	5	4	2	2	2	2500700000
>jgi|Lotgi1|239188|estExt_fgenesh2_pg.C_sca_2050005		ALDTILNHLKDLIEFTEEEHVCR	23	1	2794.4	yes	yes	1.761e-74	328.47	5	0					1								5	0					1								9634600
>jgi|Lotgi1|204019|estExt_fgenesh2_kg.C_sca_320016	200	ALEEDQEMGSAHQDSAQEGQTR	22	0	2416.02	yes	yes	3.7587e-14	191.99	8	0								1					8	0								1					938810
>jgi|Lotgi1|140660|e_gw1.149.31.1		ALQGLVQSLR	10	0	1083.64	yes	yes	5.7299e-07	271.64	4.66	2.86	4	4	4	4	3	2	3	1	3			1	4.66	2.86	4	4	4	4	3	2	3	1	3			1	158850000
>jgi|Lotgi1|231046|estExt_fgenesh2_pg.C_sca_170090		ALSCYNSVWGNDAIVANSDR	20	0	2211	yes	yes	1.5035e-150	494.25	7.76	1.21					1	1	4	8	1	2			7.76	1.21					1	1	4	8	1	2			1676600000
>jgi|Lotgi1|158316|fgenesh2_pg.C_sca_16000284;>jgi|Lotgi1|176424|fgenesh2_pg.C_sca_1280000001		ALSSNSAQSPR	11	0	1116.55	yes	no	1.4812e-15	190.05	3	0			1										3	0			1										1423800
>jgi|Lotgi1|209107|estExt_Genewise1Plus.C_sca_20912		ALTSLVAETNQK	12	0	1273.69	yes	yes	2.97e-17	312.52	6.33	0.471						6	3						6.33	0.471						6	3						9234100
>jgi|Lotgi1|231869|estExt_fgenesh2_pg.C_sca_230185		ALTSYYLSCASGR	13	0	1447.68	yes	yes	4.9516e-16	296.97	3.82	1.97	4	7	8	7	6	3	3			1			3.82	1.97	4	7	8	7	6	3	3			1			237430000
>jgi|Lotgi1|238358|estExt_fgenesh2_pg.C_sca_1420009		ALVEALDSNSIDNAEDVADDIADKVDDINNAVK	33	1	3470.65	yes	yes	3.3352e-155	397.44	3.25	0.968		2	3	2	1								3.25	0.968		2	3	2	1								46256000
>jgi|Lotgi1|159735|fgenesh2_pg.C_sca_21000205	101	AMAHDLIISDETLDGLASNR	20	0	2141.04	yes	yes	5.5245e-05	132.47	9	0									1				9	0									1				283000
>jgi|Lotgi1|238400|estExt_fgenesh2_pg.C_sca_1440037	401	AMDAIIDLHASSTRPAAAK	19	1	1938	yes	yes	8.505e-06	149.44	7.5	0.5							1	1					7.5	0.5							1	1					13607000
>jgi|Lotgi1|109908|e_gw1.11.685.1	11	AMEHCLVPFLNDCDANNDR	19	0	2289.96	yes	yes	1.2222e-35	278.01	7	0							2						7	0							2						4558300
>jgi|Lotgi1|109908|e_gw1.11.685.1	11	AMEHCLVPFLNDCDANNDRR	20	1	2446.06	yes	yes	2.7062e-06	145.1	7	0							2						7	0							2						6677500
>jgi|Lotgi1|234387|estExt_fgenesh2_pg.C_sca_500042	324	AMEPNKPYWHNR	12	1	1541.72	yes	yes	1.8706e-08	263.81	7.64	1.79		1		1	1		6	9	4	3			7.64	1.79		1		1	1		6	9	4	3			145150000
>jgi|Lotgi1|234386|estExt_fgenesh2_pg.C_sca_500041	323	AMGPDAFGSAEER	13	0	1336.57	yes	yes	1.6746e-07	192.55	7	0							3						7	0							3						2781400
>jgi|Lotgi1|174003|fgenesh2_pg.C_sca_179000009	143	AMNIVNLHVR	10	0	1165.64	yes	yes	6.6924e-06	253.62	4.8	2.67	3	8	8	8	6	6	5	2	1	1	2	1	4.8	2.67	3	8	8	8	6	6	5	2	1	1	2	1	892750000
>jgi|Lotgi1|143759|e_gw1.214.1.1		AMPYEFDVNIPLLVR	15	0	1775.93	yes	yes	0.0036308	110.29	5	0					1								5	0					1								172020
>jgi|Lotgi1|175997|fgenesh2_pg.C_sca_619000003;>jgi|Lotgi1|147338|e_gw1.2263.2.1;>jgi|Lotgi1|148145|e_gw1.6373.2.1;>jgi|Lotgi1|148156|e_gw1.6429.8.1;>jgi|Lotgi1|148339|e_gw1.7848.4.1;>jgi|Lotgi1|148688|e_gw1.11499.5.1;>jgi|Lotgi1|176431|fgenesh2_pg.C_sca_	181;182	AMSIMNSFVNDIFER	15	0	1772.82	yes	no	5.9084e-06	174.68	9.5	0.5									2	2			9.5	0.5									2	2			3902300
>jgi|Lotgi1|158316|fgenesh2_pg.C_sca_16000284;>jgi|Lotgi1|176424|fgenesh2_pg.C_sca_1280000001	85	AMVASAASVPHSYQAASQTQVQQNK	25	0	2601.26	yes	no	2.0754e-196	506.25	3.23	1.4	5	8	9	9	6	2							3.23	1.4	5	8	9	9	6	2							776320000
>jgi|Lotgi1|171918|fgenesh2_pg.C_sca_122000036		ANYCGGCNAVWYDSNNEVVSCNTK	24	0	2781.12	yes	yes	2.1375e-25	220.8	7	0							1						7	0							1						591230
>jgi|Lotgi1|239339|estExt_fgenesh2_pg.C_sca_2240004		ANYPGSVITQSK	12	0	1263.65	yes	yes	1.6797e-05	183.64	4.62	1.65			3	2		1	2						4.62	1.65			3	2		1	2						8364500
>jgi|Lotgi1|239339|estExt_fgenesh2_pg.C_sca_2240004		ANYPGSVITQSKPK	14	1	1488.79	yes	yes	5.1038e-13	247.35	4.31	2.16		2	4	4			1	1	1				4.31	2.16		2	4	4			1	1	1				30277000
>jgi|Lotgi1|236691|estExt_fgenesh2_pg.C_sca_850103		APAQYQYPQHAPAPAGPIYSTYK	23	0	2518.23	yes	yes	2.7845e-200	534.15	2.84	1.18	5	8	8	9	2								2.84	1.18	5	8	8	9	2								1139200000
>jgi|Lotgi1|236812|estExt_fgenesh2_pg.C_sca_870115		APATSLVLPVPR	12	0	1219.73	yes	yes	8.6787e-20	244.16	4.38	1.22			2	3	2		1						4.38	1.22			2	3	2		1						4994000
>jgi|Lotgi1|106937|e_gw1.6.157.1		APDFVFYAPR	10	0	1181.59	yes	yes	0.00045261	221.83	5	1.22				2	1		1						5	1.22				2	1		1						2843000
>jgi|Lotgi1|235120|estExt_fgenesh2_pg.C_sca_590106		APGLLNAASVK	11	0	1039.6	yes	yes	2.1824e-18	326.92	3.33	1.49	2	4	4	4	2	2							3.33	1.49	2	4	4	4	2	2							154910000
>jgi|Lotgi1|229990|estExt_fgenesh2_pg.C_sca_100185		APLLFTNSIR	10	0	1130.64	yes	yes	8.6128e-05	245.93	5.5	2.18			1		2				1				5.5	2.18			1		2				1				2403700
>jgi|Lotgi1|230510|estExt_fgenesh2_pg.C_sca_120364		APMIAPR	7	0	754.416	yes	yes	0.00072257	258.5	8.71	2.43			1						3	2	1		8.71	2.43			1						3	2	1		157970000
>jgi|Lotgi1|230510|estExt_fgenesh2_pg.C_sca_120364		APMSPVR	7	0	756.395	yes	yes	0.0077418	187.77	9	0									1				9	0									1				1020700
>jgi|Lotgi1|158316|fgenesh2_pg.C_sca_16000284;>jgi|Lotgi1|176424|fgenesh2_pg.C_sca_1280000001		APSANSAQIPR	11	0	1110.58	yes	no	1.1248e-65	452.09	3.64	1.64	4	5	9	7	6	3	2						3.64	1.64	4	5	9	7	6	3	2						238660000
>jgi|Lotgi1|228882|estExt_fgenesh2_pg.C_sca_50013		APSGYGPPSSQNCPVGHIPDFQR	23	0	2467.13	yes	yes	4.4522e-250	584.43	5.23	2.61	2	4	4	1	6	5	4		2	3			5.23	2.61	2	4	4	1	6	5	4		2	3			366840000
>jgi|Lotgi1|236812|estExt_fgenesh2_pg.C_sca_870115		APSVSHYVPVPQR	13	0	1435.76	yes	yes	1.1629e-12	269.89	3.57	0.495			3	4									3.57	0.495			3	4									17645000
>jgi|Lotgi1|156601|fgenesh2_pg.C_sca_11000287	72	AQAMEDNHGETPLQEIK	17	0	1909.88	yes	yes	5.7196e-36	287.52	5	0					3								5	0					3								12772000
>jgi|Lotgi1|140786|e_gw1.151.5.1	41;42;43	AQLIDDAMTLAASNMVHMNIAVLTLR	26	0	2811.44	yes	yes	7.0753e-43	258.53	3.62	1.41		1	5			2							3.62	1.41		1	5			2							11190000
>jgi|Lotgi1|233200|estExt_fgenesh2_pg.C_sca_350163	302	AQNMNCLLWSEK	12	0	1492.68	yes	yes	1.7024e-28	334.72	5.75	2.39	2	4	4	6	4	12	8	4	4	2	1		5.75	2.39	2	4	4	6	4	12	8	4	4	2	1		1373500000
>jgi|Lotgi1|233200|estExt_fgenesh2_pg.C_sca_350163	302	AQNMNCLLWSEKLAAK	16	1	1875.93	yes	yes	5.9413e-34	318	6.6	0.49						2	3						6.6	0.49						2	3						10947000
>jgi|Lotgi1|158905|fgenesh2_pg.C_sca_18000255		AQPAAPPTASTSNTFPVLPVVHVQSHPSVQAQTGPVVR	38	0	3872.03	yes	yes	1.9779e-264	267.43	6.33	0.471						4	2						6.33	0.471						4	2						100180000
>jgi|Lotgi1|174652|fgenesh2_pg.C_sca_207000018	159;160	AQQMTPQQQLQAQVQLMAK	19	0	2169.1	yes	yes	1.1501e-156	516.46	4.25	2.02	2	7	3	5	6	4	4		1				4.25	2.02	2	7	3	5	6	4	4		1				74241000
>jgi|Lotgi1|174652|fgenesh2_pg.C_sca_207000018		AQQPNQPNFVIHPR	14	0	1644.85	yes	yes	1.1364e-24	322.03	3.68	1.58	2	4	4	5	3	4							3.68	1.58	2	4	4	5	3	4							111970000
>jgi|Lotgi1|236689|estExt_fgenesh2_pg.C_sca_850101		AQQRPVETNTIYR	13	1	1574.82	yes	yes	3.556e-76	459.07	5.84	2.06		2	1	3		4	6	1	2				5.84	2.06		2	1	3		4	6	1	2				97606000
>jgi|Lotgi1|229175|estExt_fgenesh2_pg.C_sca_50437		AQSPDGAFIDIR	12	0	1288.64	yes	yes	3.6904e-10	274.93	4.15	1.98	2	3	2	4	5	2	1		1				4.15	1.98	2	3	2	4	5	2	1		1				77181000
>jgi|Lotgi1|162872|fgenesh2_pg.C_sca_36000100		AQVFVLAVDQSVLLLK	16	0	1742.03	yes	yes	9.5085e-28	286.93	1.5	0.5	1	1											1.5	0.5	1	1											2488400
>jgi|Lotgi1|238094|estExt_fgenesh2_pg.C_sca_1300025		AQWTEVNNQVIPDNTLIVNVR	21	0	2422.26	yes	yes	0	386.23	9.38	0.484									5	3			9.38	0.484									5	3			100510000
>jgi|Lotgi1|238831|estExt_fgenesh2_pg.C_sca_1730025		ARQNYNTWLR	10	1	1320.67	yes	yes	8.2888e-07	268.12	10	0										5			10	0										5			18482000
>jgi|Lotgi1|164956|fgenesh2_pg.C_sca_48000088		ASETTTPAAELTSQR	15	0	1561.76	yes	yes	5.6387e-23	174.68	2	0		1											2	0		1											462080
>jgi|Lotgi1|183052|estExt_Genewise1.C_sca_50416		ASGANLNTEQLYEK	14	0	1536.74	yes	yes	0.00757	104.87	7	0							1						7	0							1						143260
>jgi|Lotgi1|197818|estExt_Genewise1.C_sca_890167		ASLWEGGLHGVGFVNSPLLK	20	0	2080.11	yes	yes	2.4218e-06	153.74	5	0					1								5	0					1								715000
>jgi|Lotgi1|114561|e_gw1.19.150.1		ASNKLVDNDLAELNK	15	1	1642.85	yes	yes	3.0374e-72	422.02	5.3	1.62		1			6	2			1				5.3	1.62		1			6	2			1				96398000
>jgi|Lotgi1|114561|e_gw1.19.150.1		ASNKLVDNDLAELNKR	16	2	1798.95	yes	yes	2.9922e-78	417.5	5.33	0.471					4	2							5.33	0.471					4	2							52358000
>jgi|Lotgi1|160356|fgenesh2_pg.C_sca_24000170	104	ASNSGQMGQGQIAGQGQIGVPGQR	24	0	2325.12	yes	yes	1.0836e-21	215.88	2	0		1											2	0		1											966070
>jgi|Lotgi1|231186|estExt_fgenesh2_pg.C_sca_180106		ASPGILNKPAPK	12	1	1191.7	yes	yes	6.8736e-09	247.72	5.55	2.39	2	3	1	3	6	4	6	3	1	2			5.55	2.39	2	3	1	3	6	4	6	3	1	2			135240000
>jgi|Lotgi1|209261|estExt_Genewise1Plus.C_sca_30137		ASYTLTAQIEHGSSNDPTVVVASKPVNIR	29	1	3053.58	yes	yes	1.1245e-49	253.66	4	0				1									4	0				1									578550
>jgi|Lotgi1|154020|fgenesh2_pg.C_sca_5000060		ATEIESPSSETTNK	14	0	1492.69	yes	yes	6.7082e-13	236.37	3.11	1.12	2	3	7	5	2								3.11	1.12	2	3	7	5	2								116040000
>jgi|Lotgi1|154020|fgenesh2_pg.C_sca_5000060		ATEVEFPLSETISK	14	0	1549.79	yes	yes	1.4462e-13	249.53	3.3	1.22	2	7	7	8	6								3.3	1.22	2	7	7	8	6								809220000
>jgi|Lotgi1|229427|estExt_fgenesh2_pg.C_sca_70053		ATISLSPTVQETK	13	0	1373.74	yes	yes	0.00011709	163.34	4	0				1									4	0				1									498570
>jgi|Lotgi1|140786|e_gw1.151.5.1		ATIYCTAIR	9	0	1067.54	yes	yes	2.2433e-05	287.39	3.71	1.87	1	4	3	1	1	3	1						3.71	1.87	1	4	3	1	1	3	1						34332000
>jgi|Lotgi1|162872|fgenesh2_pg.C_sca_36000100		ATPDDSIDLIVSGK	14	0	1429.73	yes	yes	0.0014007	127.37	1.5	0.5	1	1											1.5	0.5	1	1											340980
>jgi|Lotgi1|162872|fgenesh2_pg.C_sca_36000100		ATPDDSIDLIVSGKPR	16	1	1682.88	yes	yes	1.0698e-05	168.59	2	0.816	3	3	3										2	0.816	3	3	3										16509000
>jgi|Lotgi1|159694|fgenesh2_pg.C_sca_21000164		ATPNPVSTEDVCR	13	0	1444.66	yes	yes	0.00048869	149.31	1	0	1												1	0	1												758120
>jgi|Lotgi1|151060|fgenesh2_kg.C_sca_80000004		ATVFLALGK	9	0	918.554	yes	yes	0.0062298	166.17	5	0					1								5	0					1								1157600
>jgi|Lotgi1|162872|fgenesh2_pg.C_sca_36000100		ATYTFGKPVEGHLDLR	16	1	1802.93	yes	yes	0.0012936	140.08	1.8	0.748	2	2	1										1.8	0.748	2	2	1										4022900
>jgi|Lotgi1|229978|estExt_fgenesh2_pg.C_sca_100167		AVCADDFTYR	10	0	1216.52	yes	yes	0.00027369	231.37	9	0									3				9	0									3				6352500
>jgi|Lotgi1|202971|estExt_fgenesh2_kg.C_sca_10023;>jgi|Lotgi1|205506|estExt_fgenesh2_kg.C_sca_8540001;>jgi|Lotgi1|208208|estExt_Genewise1Plus.C_sca_10400;>jgi|Lotgi1|215510|estExt_Genewise1Plus.C_sca_280246;>jgi|Lotgi1|193218|estExt_Genewise1.C_sca_510040		AVFPSIVGR	9	0	944.544	no	no	0.0076524	160.19	7.5	4.5			1									1	NaN	NaN													1163300
>jgi|Lotgi1|202971|estExt_fgenesh2_kg.C_sca_10023;>jgi|Lotgi1|205506|estExt_fgenesh2_kg.C_sca_8540001;>jgi|Lotgi1|208208|estExt_Genewise1Plus.C_sca_10400;>jgi|Lotgi1|215510|estExt_Genewise1Plus.C_sca_280246;>jgi|Lotgi1|193218|estExt_Genewise1.C_sca_510040		AVFPSIVGRPR	11	1	1197.7	no	no	6.765e-06	255.31	4.5	3.26	3		1	2		2	1					1	NaN	NaN													10463000
>jgi|Lotgi1|223558|estExt_Genewise1Plus.C_sca_970107;CON__ENSEMBL:ENSBTAP00000016242		AVFVDLEPTVIDEVR	15	0	1700.9	yes	no	3.8997e-09	201.02	1	0	1												1	0	1												313430
>jgi|Lotgi1|223558|estExt_Genewise1Plus.C_sca_970107;CON__ENSEMBL:ENSBTAP00000016242		AVFVDLEPTVIDEVRTGTYR	20	1	2279.18	yes	no	0.00053012	127.88	1	0	1												1	0	1												223700
>jgi|Lotgi1|217320|estExt_Genewise1Plus.C_sca_390079		AVGGEVPATASLAPK	15	0	1366.75	yes	yes	0.0025377	124.86	9	0									1				9	0									1				805130
>jgi|Lotgi1|116974|e_gw1.25.101.1;>jgi|Lotgi1|116834|e_gw1.25.150.1	28	AVGHYTQVVQHMSSR	15	0	1698.83	yes	no	0.00023017	116.01	5	0					1								5	0					1								457770
>jgi|Lotgi1|174652|fgenesh2_pg.C_sca_207000018		AVGTTNLNEPR	11	0	1170.6	yes	yes	3.9963e-05	238.4	2	1.41	2			1									2	1.41	2			1									2842000
>jgi|Lotgi1|174652|fgenesh2_pg.C_sca_207000018	161	AVGTTNLNEPRPSSSDSSGPLPDHAMDLPPLR	32	1	3327.62	yes	yes	1.2826e-45	249.83	3.5	0.957		1	2	2	1								3.5	0.957		1	2	2	1								6718600
>jgi|Lotgi1|234884|estExt_fgenesh2_pg.C_sca_560115		AVLLGEQSK	9	0	943.534	yes	yes	0.00071613	209.12	3.44	1.34		3	2	2	1	1							3.44	1.34		3	2	2	1	1							12589000
>jgi|Lotgi1|166451|fgenesh2_pg.C_sca_58000080		AVPDLPGYYSNNQYVGR	17	0	1911.91	yes	yes	3.8784e-36	300.1	8.12	0.927						2		8	6				8.12	0.927						2		8	6				153850000
>jgi|Lotgi1|163670|fgenesh2_pg.C_sca_41000032		AVQLGCDGVEPDNVDGYSNK	20	0	2135.94	yes	yes	6.0471e-27	238.62	8	0								4					8	0								4					6070900
>jgi|Lotgi1|228264|estExt_fgenesh2_pg.C_sca_20144		AVSDDISSYEQFVR	14	0	1614.75	yes	yes	3.7272e-32	251.77	4	0				4									4	0				4									2283600
>jgi|Lotgi1|230732|estExt_fgenesh2_pg.C_sca_150029		AVTATLANAGDKEN	14	1	1373.68	yes	yes	9.6665e-20	302.49	11	0											2		11	0											2		5759900
>jgi|Lotgi1|209261|estExt_Genewise1Plus.C_sca_30137		AVYDGDTDVTISQTLTAFR	19	0	2072.01	yes	yes	1.7631e-35	281.72	3.71	0.7		1		6									3.71	0.7		1		6									4627400
>jgi|Lotgi1|134810|e_gw1.93.144.1;>jgi|Lotgi1|104132|e_gw1.2.758.1		AYHGELVSGYYK	12	0	1385.66	no	no	0.00039408	159.83	6	0						1							NaN	NaN													253340
>jgi|Lotgi1|227782|estExt_fgenesh2_pg.C_sca_10012	217;218;219;220;221;222	AYMGQGGAGAAAGGMPSIPNFMGAGGAGGIPGMGNFMGGGAGGANFANMFGSW	53	0	4811.07	yes	yes	0.00010641	40.621	12	0												1	12	0												1	58164000
>jgi|Lotgi1|228268|estExt_fgenesh2_pg.C_sca_20156		AYPGLYNRPTTAPNAYSK	18	1	1982.98	yes	yes	1.2911e-46	339.63	8.76	2.04				1		2	1	2	5	2	3	1	8.76	2.04				1		2	1	2	5	2	3	1	1255800000
>jgi|Lotgi1|228268|estExt_fgenesh2_pg.C_sca_20156		AYPGLYNRPTTAPNAYSKNSAAITTR	26	2	2797.41	yes	yes	4.7384e-10	156.85	9	0									1				9	0									1				4965400
>jgi|Lotgi1|230492|estExt_fgenesh2_pg.C_sca_120331		AYSIADVDGDGELSPK	16	0	1635.76	yes	yes	2.591e-14	231.49	6.17	2.85	2	4	4	4	3	3	2	7	8	4			6.17	2.85	2	4	4	4	3	3	2	7	8	4			314070000
>jgi|Lotgi1|156599|fgenesh2_pg.C_sca_11000285		AYWEVYDDLCEK	12	0	1589.67	yes	yes	0.00060384	156.12	5	0					2								5	0					2								3609900
>jgi|Lotgi1|239125|estExt_fgenesh2_pg.C_sca_1950011		CATSDECVNDLQCPGNELCCAASGCSR	27	0	3090.17	yes	yes	3.7135e-156	438.73	3.44	0.685			6	2	1								3.44	0.685			6	2	1								34577000
>jgi|Lotgi1|143247|e_gw1.195.12.1		CCFVACDK	8	0	1058.4	yes	yes	0.007204	190.52	7	0							1						7	0							1						997340
>jgi|Lotgi1|143247|e_gw1.195.12.1		CCLTGCGNTCR	11	0	1357.5	yes	yes	2.4537e-05	244.16	7	0							1						7	0							1						258570
>jgi|Lotgi1|239125|estExt_fgenesh2_pg.C_sca_1950011		CCPTSCGNFCQAPSPK	16	0	1869.73	yes	yes	8.5542e-221	422.28	3.43	1.22	1	5	4	6	5								3.43	1.22	1	5	4	6	5								131640000
>jgi|Lotgi1|201804|estExt_Genewise1.C_sca_1950010;>jgi|Lotgi1|239761|estExt_fgenesh2_pg.C_sca_30360001		CCSVTCGIGCIDPVK	15	0	1724.74	yes	no	0.0081834	102.66	3	0			1										3	0			1										412660
>jgi|Lotgi1|239125|estExt_fgenesh2_pg.C_sca_1950011		CDADFECPFYEK	12	0	1579.6	yes	yes	1.4497e-13	299.9	4.16	2.03	2	2	4	3	3	3	1		1				4.16	2.03	2	2	4	3	3	3	1		1				274880000
>jgi|Lotgi1|234405|estExt_fgenesh2_pg.C_sca_500078	331	CDFGKPIPMVPCPSGLILNNQLHVCVR	27	1	3120.55	yes	yes	0.00052132	101.29	7	0							1						7	0							1						3624000
>jgi|Lotgi1|239125|estExt_fgenesh2_pg.C_sca_1950011	426	CDLVEPKPGMCPVPPHPSAVLCAIDSK	27	1	2973.42	yes	yes	4.9277e-46	266.07	3.57	0.728			4	2	1								3.57	0.728			4	2	1								46347000
>jgi|Lotgi1|239125|estExt_fgenesh2_pg.C_sca_1950011		CDLVRPK	7	1	886.469	yes	no	0.0022103	194.42	3	0			1										3	0			1										0
>jgi|Lotgi1|143247|e_gw1.195.12.1		CDTDYDCSDDGEELCCPTTCGR	22	0	2684.9	yes	yes	5.828e-147	476.45	6.45	0.498						6	5						6.45	0.498						6	5						72169000
>jgi|Lotgi1|112867|e_gw1.16.367.1		CDVDKDGSLDGDELLK	16	1	1777.8	yes	yes	0	355.13	7	0							2						7	0							2						6826200
>jgi|Lotgi1|239574|estExt_fgenesh2_pg.C_sca_3420002		CDWATPVAYCCPQGHR	16	0	1976.81	yes	yes	3.3097e-69	408.24	3	0			3										3	0			3										13572000
>jgi|Lotgi1|234405|estExt_fgenesh2_pg.C_sca_500078		CENGVVAEVVK	11	0	1202.6	yes	yes	0.00018613	207.7	7	0							1						7	0							1						3340500
>jgi|Lotgi1|231869|estExt_fgenesh2_pg.C_sca_230185		CEPGVYTPVAPCEYDK	16	0	1883.81	yes	yes	1.1061e-07	186.49	3.5	0.922		1	5	2	2								3.5	0.922		1	5	2	2								9496800
>jgi|Lotgi1|231869|estExt_fgenesh2_pg.C_sca_230185		CEPGVYTPVAPCEYDKYSVECQNK	24	1	2892.24	yes	yes	5.0032e-66	317.9	3.33	0.471			2	1									3.33	0.471			2	1									2636700
>jgi|Lotgi1|231869|estExt_fgenesh2_pg.C_sca_230185		CGGSISNANVASICVR	16	0	1663.78	yes	yes	3.3097e-69	408.24	3.42	1.04		3	3	4	2								3.42	1.04		3	3	4	2								18075000
>jgi|Lotgi1|226726|estExt_Genewise1Plus.C_sca_1950014		CGICGDNFSAQK	12	0	1355.56	yes	yes	1.6025e-39	393.47	4.12	1.73	1	2	3	4	2	2	2						4.12	1.73	1	2	3	4	2	2	2						294860000
>jgi|Lotgi1|226726|estExt_Genewise1Plus.C_sca_1950014		CGICGDNFSAQKENEYGGK	19	1	2132.89	yes	yes	1.9965e-92	411.46	4.45	1.23			3	3	3	1	1						4.45	1.23			3	3	3	1	1						58740000
>jgi|Lotgi1|239125|estExt_fgenesh2_pg.C_sca_1950011		CGKLCLESER	10	1	1250.57	yes	yes	0.0043751	170.18	3	0			1										3	0			1										105340
>jgi|Lotgi1|83160|gw1.21.261.1		CGTTTVCETLR	11	0	1296.58	yes	yes	0.00025501	194.67	3	0			4										3	0			4										6110700
>jgi|Lotgi1|238970|estExt_fgenesh2_pg.C_sca_1800027		CHPDLVCVNATGFEK	15	0	1745.79	yes	yes	4.8581e-39	344.26	10	1.28							2		1	8	5	1	10	1.28							2		1	8	5	1	772570000
>jgi|Lotgi1|238970|estExt_fgenesh2_pg.C_sca_1800027		CHPDLVCVNATGFEKK	16	1	1873.88	yes	yes	1.628e-14	231.49	10	0										1			10	0										1			1879200
>jgi|Lotgi1|236183|estExt_fgenesh2_pg.C_sca_760074		CHSYYDVCWTR	11	0	1545.61	yes	yes	5.0757e-27	360.87	7.82	2.99	2	3		3	2	5	6	2	10	8	5	4	7.82	2.99	2	3		3	2	5	6	2	10	8	5	4	4501200000
>jgi|Lotgi1|239447|estExt_fgenesh2_pg.C_sca_2510014		CKTVSQVYGFGK	12	1	1372.68	yes	yes	6.3812e-08	261.28	7	0							1						7	0							1						754620
>jgi|Lotgi1|201804|estExt_Genewise1.C_sca_1950010;>jgi|Lotgi1|239761|estExt_fgenesh2_pg.C_sca_30360001		CLIFQNDCK	9	0	1196.53	yes	no	0.0035665	177.1	3	0			1										3	0			1										143280
>jgi|Lotgi1|231009|estExt_fgenesh2_pg.C_sca_160281	250	CLQVGIIGMCCPYYVSSNSIK	21	0	2448.13	yes	yes	8.0762e-69	344.77	10.6	0.669									1	8	10	1	10.6	0.669									1	8	10	1	676790000
>jgi|Lotgi1|235120|estExt_fgenesh2_pg.C_sca_590106		CLSSSLHEETISK	13	0	1489.71	yes	yes	2.9719e-09	229.72	3.76	2.02	2	4	6	3	1	3	1		1				3.76	2.02	2	4	6	3	1	3	1		1				98687000
>jgi|Lotgi1|238094|estExt_fgenesh2_pg.C_sca_1300025		CNQGVNCYIGQSVYGDGICSELPGK	25	0	2774.21	yes	yes	1.4137e-122	399.43	10	0										2			10	0										2			20974000
>jgi|Lotgi1|171918|fgenesh2_pg.C_sca_122000036		CPDNSYCEIHPTDLYAVCCSK	21	0	2588.04	yes	yes	1.0434e-125	458.04	7.5	0.5							1	1					7.5	0.5							1	1					2730000
>jgi|Lotgi1|238094|estExt_fgenesh2_pg.C_sca_1300025		CPFTTYLVEV	10	0	1227.58	yes	yes	0.0033136	155.01	9	0									2				9	0									2				14214000
>jgi|Lotgi1|239125|estExt_fgenesh2_pg.C_sca_1950011		CPLGYKVDKR	10	2	1234.65	yes	yes	0.0023491	191.05	3	0			1										3	0			1										440140
>jgi|Lotgi1|160356|fgenesh2_pg.C_sca_24000170		CPPAPGSDSQLCSVVVTYTPTR	22	0	2391.12	yes	yes	3.621e-69	328.02	5.77	1.31		1			3	5	4						5.77	1.31		1			3	5	4						35776000
>jgi|Lotgi1|231869|estExt_fgenesh2_pg.C_sca_230185		CPPGASTCQPCEQR	14	0	1646.66	yes	yes	1.9686e-07	197.56	4	0.756			2	3	2								4	0.756			2	3	2								1143900
>jgi|Lotgi1|239125|estExt_fgenesh2_pg.C_sca_1950011		CPPPSGDAGLCVITEASCFPGR	22	0	2347.04	yes	yes	1.2619e-44	283.79	3.38	0.992		1	5		2								3.38	0.992		1	5		2								11277000
>jgi|Lotgi1|234405|estExt_fgenesh2_pg.C_sca_500078		CPSNFVFDPDTQNCR	15	0	1855.76	yes	yes	4.1907e-91	455.65	7.25	0.433							6	2					7.25	0.433							6	2					13717000
>jgi|Lotgi1|186317|estExt_Genewise1.C_sca_150132	190	CPTPGMNNLVSVGGQHQGVYGFPR	24	0	2571.21	yes	yes	4.9158e-77	339.88	7	0							4						7	0							4						19524000
>jgi|Lotgi1|239125|estExt_fgenesh2_pg.C_sca_1950011		CPVNDKFGPCVITK	14	1	1633.8	yes	yes	0.00028515	161.1	3	0			1										3	0			1										1335500
>jgi|Lotgi1|171918|fgenesh2_pg.C_sca_122000036		CPYGWAVGK	9	0	1036.48	yes	yes	0.0042797	174.17	7	0							2						7	0							2						4935900
>jgi|Lotgi1|239125|estExt_fgenesh2_pg.C_sca_1950011		CQEPLPK	7	0	870.427	yes	yes	0.00068056	260.01	4	0.707			1	2	1								4	0.707			1	2	1								4924500
>jgi|Lotgi1|233461|estExt_fgenesh2_pg.C_sca_400001	314	CQSGHHEGMAVDLK	14	0	1567.69	yes	yes	3.4134e-10	215.45	4.2	2.18		2	2	3	2					1			4.2	2.18		2	2	3	2					1			17953000
>jgi|Lotgi1|233461|estExt_fgenesh2_pg.C_sca_400001	314	CQSGHHEGMAVDLKK	15	1	1695.78	yes	yes	5.4435e-10	208.24	3.2	0.748		1	2	2									3.2	0.748		1	2	2									4697700
>jgi|Lotgi1|234884|estExt_fgenesh2_pg.C_sca_560115	333	CRPGFVYDQHVSMCQPDSTWTPPEIICKPR	30	2	3660.67	yes	yes	1.7601e-42	235.95	3.83	0.898			3	1	2								3.83	0.898			3	1	2								21374000
>jgi|Lotgi1|174065|fgenesh2_pg.C_sca_180000029	156	CRPNMVCQHINGIQSK	16	1	1940.91	yes	yes	1.6519e-30	304.62	10.7	0.452										2	5		10.7	0.452										2	5		73069000
>jgi|Lotgi1|233200|estExt_fgenesh2_pg.C_sca_350163	303;304	CSDMTNMVCLFEPK	14	0	1730.71	yes	yes	1.4807e-57	403.04	5.82	2.26	1	5	6	6	8	9	13	5	7	2			5.82	2.26	1	5	6	6	8	9	13	5	7	2			1180000000
>jgi|Lotgi1|233200|estExt_fgenesh2_pg.C_sca_350163	303;304	CSDMTNMVCLFEPKGNVR	18	1	2156.95	yes	yes	7.6467e-33	278.01	6.4	0.49						3	2						6.4	0.49						3	2						11226000
>jgi|Lotgi1|174065|fgenesh2_pg.C_sca_180000029		CSIHDILACR	10	0	1243.58	yes	yes	1.7932e-16	350.05	11	0.913									1	2	5	4	11	0.913									1	2	5	4	382370000
>jgi|Lotgi1|174065|fgenesh2_pg.C_sca_180000029		CSIHDILACRPIPK	14	1	1678.86	yes	yes	6.296e-83	455.65	10.6	1.15								1	5	4	10	6	10.6	1.15								1	5	4	10	6	2700400000
>jgi|Lotgi1|239125|estExt_fgenesh2_pg.C_sca_1950011		CSLHNDNCNSNFDCPNGK	18	0	2151.82	yes	yes	2.0356e-146	517.16	3.2	0.4			4	1									3.2	0.4			4	1									6215000
>jgi|Lotgi1|239125|estExt_fgenesh2_pg.C_sca_1950011		CSNDHDCPIDLK	12	0	1472.6	yes	yes	4.4573e-38	387	3.3	1.62	5	5	7	6	4	2	1						3.3	1.62	5	5	7	6	4	2	1						368670000
>jgi|Lotgi1|238970|estExt_fgenesh2_pg.C_sca_1800027		CSPLPDDDDCFPAYTPCGCCPQCAGEEDDFCDNFTVR	37	0	4446.63	yes	yes	3.3064e-09	122.09	10.5	0.5										1	1		10.5	0.5										1	1		201260000
>jgi|Lotgi1|171918|fgenesh2_pg.C_sca_122000036		CSPVLCDLYCK	11	0	1413.61	yes	yes	0.00042321	174.73	7	0							2						7	0							2						4887700
>jgi|Lotgi1|160173|fgenesh2_pg.C_sca_23000191		CTEASEIFDPSLR	13	0	1523.69	yes	yes	9.0783e-25	325.18	3.49	1.7	4	7	8	8	3	2	3						3.49	1.7	4	7	8	8	3	2	3						79382000
>jgi|Lotgi1|160173|fgenesh2_pg.C_sca_23000191		CTEASEIFDPSLRR	14	1	1679.79	yes	yes	3.4719e-14	251.77	3.75	0.968		1	2	3	2								3.75	0.968		1	2	3	2								33576000
>jgi|Lotgi1|235497|estExt_fgenesh2_pg.C_sca_650036		CTNICGK	7	0	851.363	yes	yes	0.00038934	270.82	8	0								2					8	0								2					28990000
>jgi|Lotgi1|235497|estExt_fgenesh2_pg.C_sca_650036		CTNICGKGAIIIAGVAYCCPQGYK	24	1	2673.25	yes	yes	2.3436e-130	360.92	8	0								3					8	0								3					55464000
>jgi|Lotgi1|235497|estExt_fgenesh2_pg.C_sca_650036	356	CTNICGKGAIIIAGVAYCCPQGYKPMIR	28	2	3170.53	yes	yes	1.0566e-64	302.54	8	1.21						1	2	11				1	8	1.21						1	2	11				1	916480000
>jgi|Lotgi1|235548|estExt_fgenesh2_pg.C_sca_660065		CVIDGTGQSNLNDNIGTVSVDQR	23	0	2461.15	yes	yes	2.7118e-171	498.54	4.21	1.89	3	2	5	1	5	6	2						4.21	1.89	3	2	5	1	5	6	2						244470000
>jgi|Lotgi1|233397|estExt_fgenesh2_pg.C_sca_390071	310	CVKPFSFQSLMPK	13	1	1567.79	yes	yes	1.2714e-09	240.74	7.04	1.43				1	3	2	11	4	1	2			7.04	1.43				1	3	2	11	4	1	2			212920000
>jgi|Lotgi1|233397|estExt_fgenesh2_pg.C_sca_390071	310	CVKPFSFQSLMPKGFQVPR	19	2	2252.16	yes	yes	1.5264e-19	231.19	7	0							2						7	0							2						3835000
>jgi|Lotgi1|233451|estExt_fgenesh2_pg.C_sca_390160		CVLAQSTEQDGLCNALGIESAK	22	0	2363.11	yes	yes	3.4497e-70	263.9	10.5	0.5										1	1		10.5	0.5										1	1		634870
>jgi|Lotgi1|173200|fgenesh2_pg.C_sca_151000011		CVLNDCGACSQEFYIGK	17	0	2019.85	yes	yes	3.4919e-252	506.05	6.71	3.05	4	5	7	5	5	7	6	15	9	6	4	4	6.71	3.05	4	5	7	5	5	7	6	15	9	6	4	4	2769300000
>jgi|Lotgi1|173200|fgenesh2_pg.C_sca_151000011		CVLNDCGACSQEFYIGKSR	19	1	2262.98	yes	yes	1.3364e-59	357.19	9.4	1.02								1	2	1	1		9.4	1.02								1	2	1	1		103010000
>jgi|Lotgi1|173200|fgenesh2_pg.C_sca_151000011		CVLNDCGACSQEFYIGKSRIVDCD	24	2	2865.22	yes	yes	9.3722e-112	406.94	8	0								2					8	0								2					16107000
>jgi|Lotgi1|226726|estExt_Genewise1Plus.C_sca_1950014		CVLQWTYTTSVVYGCDK	17	0	2078.94	yes	yes	4.4404e-30	235.13	4	0.894			2	1	2								4	0.894			2	1	2								12100000
>jgi|Lotgi1|231869|estExt_fgenesh2_pg.C_sca_230185		CVYFLDADCQSR	12	0	1532.64	yes	yes	1.1287e-08	266.47	3.25	0.595		1	7	4									3.25	0.595		1	7	4									14037000
>jgi|Lotgi1|231869|estExt_fgenesh2_pg.C_sca_230185		CVYFLDADCQSRPVPR	16	1	1981.91	yes	yes	8.4041e-18	241.08	4	1.65		2	3	3	1		2						4	1.65		2	3	3	1		2						41085000
>jgi|Lotgi1|238082|estExt_fgenesh2_pg.C_sca_1300004		CWFKLEFPR	9	1	1281.63	yes	yes	0.00029985	249.53	6	0						1							6	0						1							3134500
>jgi|Lotgi1|233420|estExt_fgenesh2_pg.C_sca_390106		DADDHRPIADIR	12	1	1392.67	yes	yes	3.739e-70	452	4.54	2.47	9	10	8	8	11	10	5	5	3	2			4.54	2.47	9	10	8	8	11	10	5	5	3	2			875180000
>jgi|Lotgi1|239519|estExt_fgenesh2_pg.C_sca_2830010		DADFDAAYNAAAK	13	0	1341.58	yes	yes	1.0772e-19	305.26	10	0										2			10	0										2			17566000
>jgi|Lotgi1|174920|fgenesh2_pg.C_sca_225000003		DALEWAVNAGK	11	0	1172.58	yes	yes	0.00021413	203.4	3.94	1.81	2	2	4	3	3	2	2						3.94	1.81	2	2	4	3	3	2	2						148430000
>jgi|Lotgi1|158113|fgenesh2_pg.C_sca_16000081	73	DAPDVESPGPEYSHMAHLHSDGLNR	25	0	2730.21	yes	yes	6.0944e-81	328.47	7.26	1.32			1	1	2	1	7	18	1				7.26	1.32			1	1	2	1	7	18	1				1813000000
>jgi|Lotgi1|239574|estExt_fgenesh2_pg.C_sca_3420002	473	DCDPMLHISFNNGVR	15	0	1773.79	yes	yes	3.1307e-13	226.28	3	0			5										3	0			5										9998800
>jgi|Lotgi1|176463|fgenesh2_pg.C_sca_1465000001;>jgi|Lotgi1|230854|estExt_fgenesh2_pg.C_sca_160031		DCEVDGKVYYNGER	14	1	1702.73	no	no	0.00028515	161.1	7	0							1						NaN	NaN													1542000
>jgi|Lotgi1|231869|estExt_fgenesh2_pg.C_sca_230185		DCKPLPTGAAR	11	1	1184.6	yes	yes	6.9218e-05	241.58	3.88	1.05		1	2	2	3								3.88	1.05		1	2	2	3								5281000
>jgi|Lotgi1|114561|e_gw1.19.150.1		DCYVQAGKNHCIHPAVIAAIASR	23	1	2550.26	yes	yes	2.5017e-111	408.33	5	0					7								5	0					7								106790000
>jgi|Lotgi1|131935|e_gw1.77.174.1		DDCLFHAAIGTVSANER	17	0	1874.86	yes	yes	4.8401e-58	362.21	5.6	0.49					2	3							5.6	0.49					2	3							6472400
>jgi|Lotgi1|176463|fgenesh2_pg.C_sca_1465000001;>jgi|Lotgi1|230854|estExt_fgenesh2_pg.C_sca_160031		DDCNICTCVDGNSVCTEK	18	0	2145.81	no	no	4.5826e-12	198.59	7.33	0.471							2	1					NaN	NaN													4726400
>jgi|Lotgi1|239574|estExt_fgenesh2_pg.C_sca_3420002		DDCSGPQQKPSGVVEK	16	1	1729.79	yes	yes	1.9377e-68	402.94	4.12	1.8		2	7	2		3	1	1					4.12	1.8		2	7	2		3	1	1					94965000
>jgi|Lotgi1|235120|estExt_fgenesh2_pg.C_sca_590106		DDGEGNIKPLVEK	13	1	1412.71	yes	yes	8.5483e-11	265.11	3	0			3										3	0			3										7507400
>jgi|Lotgi1|163448|fgenesh2_pg.C_sca_40000002		DDNRQEDEEQGEKR	14	2	1746.74	yes	yes	3.89e-06	186.91	5	0					2								5	0					2								770210
>jgi|Lotgi1|239125|estExt_fgenesh2_pg.C_sca_1950011		DECTNDNDCPIDLK	14	0	1707.67	yes	yes	2.2714e-34	344.26	3.62	1.9	4	5	8	3	2	4	3						3.62	1.9	4	5	8	3	2	4	3						439260000
>jgi|Lotgi1|239125|estExt_fgenesh2_pg.C_sca_1950011		DECTNDRECPIDLK	14	1	1763.75	yes	no	2.0624e-93	467.9	4.35	1.83	2	4	6	6	6	5	4	1					4.35	1.83	2	4	6	6	6	5	4	1					2066800000
>jgi|Lotgi1|121860|e_gw1.39.96.1	29	DEFKEYEMEK	10	1	1346.57	yes	yes	0.0010589	190.05	4	0				7									4	0				7									10429000
>jgi|Lotgi1|121860|e_gw1.39.96.1		DEFLIYTGPK	10	0	1181.6	yes	yes	0.0033315	154.84	5	0					1								5	0					1								7654100
>jgi|Lotgi1|109908|e_gw1.11.685.1		DEFQEFPNR	9	0	1180.51	yes	yes	5.4164e-05	283.17	7.25	0.433							3	1					7.25	0.433							3	1					47669000
>jgi|Lotgi1|156599|fgenesh2_pg.C_sca_11000285	68	DEMTIIAPVLQCCLIR	16	0	1930.97	yes	yes	1.3538e-34	320.39	5	0					1								5	0					1								2231000
>jgi|Lotgi1|234405|estExt_fgenesh2_pg.C_sca_500078		DETLNIAR	8	0	930.477	yes	yes	0.0076574	205.41	7	0							1						7	0							1						5119500
>jgi|Lotgi1|231869|estExt_fgenesh2_pg.C_sca_230185		DFFNVSCEK	9	0	1144.49	yes	yes	0.0019425	188.29	4	0				1									4	0				1									358790
>jgi|Lotgi1|174920|fgenesh2_pg.C_sca_225000003		DFMDQIK	7	0	895.411	yes	yes	0.0073274	198.6	3.56	1.77	2	1	1	1	3	1							3.56	1.77	2	1	1	1	3	1							33874000
>jgi|Lotgi1|183446|estExt_Genewise1.C_sca_51005		DFTPFQASGIVLGGVK	16	0	1634.87	yes	yes	5.4101e-06	167.14	10	0										1			10	0										1			955730
>jgi|Lotgi1|233461|estExt_fgenesh2_pg.C_sca_400001	315	DGATKVGVNPMK	12	1	1215.63	yes	yes	3.316e-06	203.49	3.25	0.829		1	1	2									3.25	0.829		1	1	2									812840
>jgi|Lotgi1|239125|estExt_fgenesh2_pg.C_sca_1950011		DGCEICACR	9	0	1139.42	yes	yes	0.00012958	253.3	3.88	1.37		3	5	3	3	3							3.88	1.37		3	5	3	3	3							46759000
>jgi|Lotgi1|163637|fgenesh2_pg.C_sca_40000191		DGEADIAEIVAK	12	0	1229.61	yes	yes	4.5407e-11	285.83	4.32	2.35	3	4	5	8	4	1	1	3	1	1			4.32	2.35	3	4	5	8	4	1	1	3	1	1			307240000
>jgi|Lotgi1|230171|estExt_fgenesh2_pg.C_sca_110109		DGEDVTSEELLK	12	0	1333.62	yes	yes	0.0060138	126.67	1	0	1												1	0	1												122020
>jgi|Lotgi1|239125|estExt_fgenesh2_pg.C_sca_1950011		DGFCPAQPDPTLVDCASLR	19	0	2117.95	yes	yes	1.7213e-134	301.44	3.76	1.94	6	5	10	6	6	4	2	2					3.76	1.94	6	5	10	6	6	4	2	2					738480000
>jgi|Lotgi1|238082|estExt_fgenesh2_pg.C_sca_1300004	398	DGFDDLIEMIQDVQEFEEEDGPCANVK	27	0	3141.34	yes	yes	0	466	6.29	1.49		1		2	4	11	7	5		1			6.29	1.49		1		2	4	11	7	5		1			562650000
>jgi|Lotgi1|103470|e_gw1.2.933.1		DGFVSEDELKDWIQYVQK	18	1	2198.05	yes	yes	1.6521e-12	202.89	8	0								1					8	0								1					19626000
>jgi|Lotgi1|163448|fgenesh2_pg.C_sca_40000002		DGIEIQILNPTIEGNSLK	18	0	1953.04	yes	yes	6.3706e-70	281.72	3.83	1.28		3	2	1	6								3.83	1.28		3	2	1	6								57009000
>jgi|Lotgi1|174920|fgenesh2_pg.C_sca_225000003		DGIVDEIVPQYYR	13	0	1565.77	yes	yes	6.1037e-10	247.72	4.74	2.23	3	4	6	3	11	3	4	2	3				4.74	2.23	3	4	6	3	11	3	4	2	3				376550000
>jgi|Lotgi1|152799|fgenesh2_pg.C_sca_2000219		DGKFPTIPDFAK	12	1	1334.69	yes	yes	2.779e-05	188.61	4.7	0.781				5	3	2							4.7	0.781				5	3	2							15199000
>jgi|Lotgi1|152799|fgenesh2_pg.C_sca_2000219		DGKFPTIPDFVK	12	1	1362.72	yes	yes	8.974e-06	199.49	4.22	0.416				7	2								4.22	0.416				7	2								7380400
>jgi|Lotgi1|237754|estExt_fgenesh2_pg.C_sca_1160033		DGNEVQSSVCDASK	14	0	1494.63	yes	yes	4.047e-12	206.51	4.25	0.433				3	1								4.25	0.433				3	1								1507400
>jgi|Lotgi1|152799|fgenesh2_pg.C_sca_2000219		DGNTPAIPDFAK	12	0	1244.6	yes	yes	0.00029243	161.62	4.64	0.979			1	5	2	3							4.64	0.979			1	5	2	3							40505000
>jgi|Lotgi1|138864|e_gw1.130.22.1		DGQIYPFVAEGEPHIDGEPGDLK	23	0	2482.17	yes	yes	8.4332e-25	219.55	6.4	0.49						3	2						6.4	0.49						3	2						14305000
>jgi|Lotgi1|230689|estExt_fgenesh2_pg.C_sca_140208		DGSELSIGPHSK	12	0	1225.59	yes	yes	0.0020272	141.93	4	0				2									4	0				2									605550
>jgi|Lotgi1|140660|e_gw1.149.31.1		DGTDTALGIAEVR	13	0	1316.66	yes	yes	7.7299e-44	389.32	4.7	3.14	7	12	9	11	2	1	6	3	2	4	3	1	4.7	3.14	7	12	9	11	2	1	6	3	2	4	3	1	254920000
>jgi|Lotgi1|228264|estExt_fgenesh2_pg.C_sca_20144		DGTNTALAIAEMNDMVAAQR	20	0	2090.97	yes	yes	0.0060477	94.544	4	0				1									4	0				1									513690
>jgi|Lotgi1|159694|fgenesh2_pg.C_sca_21000164		DGVPHTPGSLPDYGR	15	0	1566.74	yes	yes	0.00033786	145.17	1	0	1												1	0	1												519700
>jgi|Lotgi1|178880|fgenesh2_pm.C_sca_44000018		DHADGLVEYINK	12	0	1372.66	yes	yes	2.5288e-17	314.05	8.5	0.5								2	2				8.5	0.5								2	2				10819000
>jgi|Lotgi1|178880|fgenesh2_pm.C_sca_44000018		DHADGLVEYINKR	13	1	1528.76	yes	yes	4.4837e-31	347.43	8.33	0.471								2	1				8.33	0.471								2	1				29589000
>jgi|Lotgi1|99809|gw1.32.298.1		DHGLPSYNTFR	11	0	1305.61	yes	yes	2.7074e-11	290.32	3	1.3	4	5	8	6	2	1							3	1.3	4	5	8	6	2	1							30984000
>jgi|Lotgi1|238515|estExt_fgenesh2_pg.C_sca_1490019		DHGQPFSFQLGVGQVIK	17	0	1855.96	yes	yes	0.00021267	121.31	8	0								1					8	0								1					629240
>jgi|Lotgi1|99852|gw1.32.299.1		DHGVPPYNWFR	11	0	1386.65	yes	yes	6.7098e-12	301.42	3.5	1.54	3	7	10	6	7	1	2						3.5	1.54	3	7	10	6	7	1	2						41305000
>jgi|Lotgi1|140660|e_gw1.149.31.1		DIASSASTLFNVQDFR	16	0	1769.86	yes	yes	2.8734e-122	492.26	4.59	2.89	6	4	8	5	3	1	6		4	1		1	4.59	2.89	6	4	8	5	3	1	6		4	1		1	254900000
>jgi|Lotgi1|231009|estExt_fgenesh2_pg.C_sca_160281	251	DICPYTRPMTK	11	1	1380.65	yes	yes	1.5403e-08	283.75	10.5	0.773									3	7	12	1	10.5	0.773									3	7	12	1	538050000
>jgi|Lotgi1|152799|fgenesh2_pg.C_sca_2000219		DIEDGKNPTIPDFVK	15	1	1686.85	yes	yes	1.6717e-39	356.06	4.29	0.7			1	9	3	1							4.29	0.7			1	9	3	1							39657000
>jgi|Lotgi1|152799|fgenesh2_pg.C_sca_2000219		DIEDGKNPTIPDFVKK	16	2	1814.94	yes	yes	2.4422e-10	212.18	4	0				3									4	0				3									1140800
>jgi|Lotgi1|230881|estExt_fgenesh2_pg.C_sca_160086		DILSIFNR	8	0	976.534	yes	yes	0.0083268	201.59	8	0								1					8	0								1					1001100
>jgi|Lotgi1|230881|estExt_fgenesh2_pg.C_sca_160086		DILSIFNRPAPR	12	1	1397.78	yes	yes	6.4023e-27	349.17	7.58	0.493							5	7					7.58	0.493							5	7					56555000
>jgi|Lotgi1|233461|estExt_fgenesh2_pg.C_sca_400001		DINAEGGYNR	10	0	1107.49	yes	yes	0.00024314	233	3.4	2.15	2	4	3	3	2					1			3.4	2.15	2	4	3	3	2					1			15136000
>jgi|Lotgi1|233200|estExt_fgenesh2_pg.C_sca_350163		DIVENLNK	8	0	943.497	yes	yes	0.0032783	227.44	5.29	2.51	2	2	2	2	2	3	3	3	2				5.29	2.51	2	2	2	2	2	3	3	3	2				3241900000
>jgi|Lotgi1|233200|estExt_fgenesh2_pg.C_sca_350163		DIVENLNKIR	10	1	1212.68	yes	yes	1.8617e-05	261.48	6.11	1.05				2	2	7	6	1					6.11	1.05				2	2	7	6	1					57673000
>jgi|Lotgi1|239125|estExt_fgenesh2_pg.C_sca_1950011		DKCSNDHDCPIDLK	14	1	1715.72	yes	yes	2.6102e-118	514.37	3.92	1.87	4	6	8	6	6	5	3	1					3.92	1.87	4	6	8	6	6	5	3	1					468700000
>jgi|Lotgi1|162872|fgenesh2_pg.C_sca_36000100		DKIEVYTCADFTR	13	1	1616.75	yes	yes	1.4239e-07	204.64	2	0		2											2	0		2											1209800
>jgi|Lotgi1|233200|estExt_fgenesh2_pg.C_sca_350163		DKLCEWYFPR	10	1	1412.65	yes	yes	3.9962e-07	283.75	7.21	1.8				2	3	4	3	6	3	3			7.21	1.8				2	3	4	3	6	3	3			180250000
>jgi|Lotgi1|233200|estExt_fgenesh2_pg.C_sca_350163		DKLCEWYFPRPK	12	2	1637.8	yes	yes	5.4702e-17	313.62	6.39	1.47				2	5	6	5	2	3				6.39	1.47				2	5	6	5	2	3				139960000
>jgi|Lotgi1|239125|estExt_fgenesh2_pg.C_sca_1950011		DKNGCEICECQDSPIIPHNFGCPTPPSR	28	1	3284.41	yes	yes	2.9543e-181	470.67	3.33	0.943		1	3	1	1								3.33	0.943		1	3	1	1								94836000
>jgi|Lotgi1|203811|estExt_fgenesh2_kg.C_sca_240005	198	DLALNMASSGYYK	13	0	1431.67	yes	yes	1.4188e-09	227.53	4	0				4									4	0				4									7700500
>jgi|Lotgi1|115607|e_gw1.21.53.1		DLFNGVDLNDPR	12	0	1373.66	yes	yes	3.0948e-08	260.7	3	0			3										3	0			3										4400300
>jgi|Lotgi1|172698|fgenesh2_pg.C_sca_140000010		DLFPHPFFSDPVTTR	15	0	1774.87	yes	yes	5.7984e-21	278.13	4.96	2.16	1	4	3	2	3	4	5	3					4.96	2.16	1	4	3	2	3	4	5	3					69832000
>jgi|Lotgi1|239159|estExt_fgenesh2_pg.C_sca_2000011		DLHVVGGIK	9	0	936.539	yes	yes	0.0035135	177.32	9	0									1				9	0									1				6461300
>jgi|Lotgi1|239188|estExt_fgenesh2_pg.C_sca_2050005		DLIEFTEEEHVCR	13	0	1675.75	yes	yes	4.9516e-16	296.97	4.52	2.04	5	7	5	18	13	5	6	3	3				4.52	2.04	5	7	5	18	13	5	6	3	3				1668100000
>jgi|Lotgi1|234865|estExt_fgenesh2_pg.C_sca_560073	332	DLMFTDGINHLIGIGK	16	0	1742.9	yes	yes	1.3436e-10	204.86	4	0				3									4	0				3									3356600
>jgi|Lotgi1|156599|fgenesh2_pg.C_sca_11000285	69	DLNRNPFVDVDMK	13	1	1561.76	yes	yes	0.00034365	153.63	5	0					1								5	0					1								3358900
>jgi|Lotgi1|114599|e_gw1.19.215.1		DLSGFIDGTENR	12	0	1322.61	yes	yes	1.8296e-05	141.93	7	0							1						7	0							1						112440
>jgi|Lotgi1|109908|e_gw1.11.685.1		DLTACPKDEFQEFPNR	16	1	1965.89	yes	yes	5.0994e-99	447.49	7.4	0.49							3	2					7.4	0.49							3	2					12310000
>jgi|Lotgi1|234472|estExt_fgenesh2_pg.C_sca_510064;>jgi|Lotgi1|165389|fgenesh2_pg.C_sca_51000069		DLTYEVSLGTK	11	0	1224.62	yes	no	0.0043206	122.26	1	0	1												1	0	1												31679
>jgi|Lotgi1|239574|estExt_fgenesh2_pg.C_sca_3420002		DLVIEVVYEPADR	13	0	1516.78	yes	yes	9.1398e-11	258.81	4.2	2.35	1	3	12	2		1	3		3				4.2	2.35	1	3	12	2		1	3		3				52259000
>jgi|Lotgi1|239574|estExt_fgenesh2_pg.C_sca_3420002		DLVIEVVYEPADRR	14	1	1672.88	yes	yes	0.00015981	155.15	3	0			1										3	0			1										122410
>jgi|Lotgi1|202971|estExt_fgenesh2_kg.C_sca_10023;>jgi|Lotgi1|205506|estExt_fgenesh2_kg.C_sca_8540001	194	DLYANTVLSGGSTMYPGIADR	21	0	2200.05	no	no	4.1574e-34	253.5	6	0						3							NaN	NaN													4374600
>jgi|Lotgi1|215510|estExt_Genewise1Plus.C_sca_280246;CON__P60712	211	DLYANTVLSGGTTMYPGIADR	21	0	2214.06	no	no	4.3129e-48	294.38	5.73	3.6	2	1		1		4	1					2	NaN	NaN													9713800
>jgi|Lotgi1|174003|fgenesh2_pg.C_sca_179000009	144	DMKFEVFSQNLTFSQYSK	18	1	2198.04	yes	yes	8.417e-27	265.9	4.2	0.748			1	2	2								4.2	0.748			1	2	2								8837300
>jgi|Lotgi1|239125|estExt_fgenesh2_pg.C_sca_1950011		DNCYVDSDCPDFR	13	0	1661.61	yes	yes	6.1707e-38	372.75	3.38	1.75	6	8	11	7	5	2	2	1					3.38	1.75	6	8	11	7	5	2	2	1					1091400000
>jgi|Lotgi1|239125|estExt_fgenesh2_pg.C_sca_1950011		DNCYVDSDCPDFRK	14	1	1789.7	yes	yes	5.5926e-50	390.22	3.2	1.28	3	6	9	7	4	1							3.2	1.28	3	6	9	7	4	1							585680000
>jgi|Lotgi1|115607|e_gw1.21.53.1		DNEEFFYEDGQR	12	0	1547.62	yes	yes	9.3324e-06	192.55	3	0			1										3	0			1										929820
>jgi|Lotgi1|99791|gw1.32.297.1		DNGLAPYNLYR	11	0	1294.63	yes	yes	1.6059e-18	330.52	3.22	1.75	3	4	4	3	3			1					3.22	1.75	3	4	4	3	3			1					78010000
>jgi|Lotgi1|154020|fgenesh2_pg.C_sca_5000060		DNIGDHVFPIR	11	0	1281.65	yes	yes	5.4068e-27	359.88	3.58	1.5	3	6	12	9	6	3		1					3.58	1.5	3	6	12	9	6	3		1					430090000
>jgi|Lotgi1|175997|fgenesh2_pg.C_sca_619000003;>jgi|Lotgi1|176928|fgenesh2_pg.C_sca_7041000001;>jgi|Lotgi1|145439|e_gw1.324.28.1;>jgi|Lotgi1|146028|e_gw1.619.24.1;>jgi|Lotgi1|146029|e_gw1.619.16.1;>jgi|Lotgi1|146923|e_gw1.1414.5.1;>jgi|Lotgi1|147261|e_gw1		DNIQGITKPAIR	12	1	1324.75	yes	no	3.6179e-18	209.89	8.8	3.92	1									1	3		8.8	3.92	1									1	3		17356000
>jgi|Lotgi1|239188|estExt_fgenesh2_pg.C_sca_2050005	457	DNMNFDPINTLFPK	14	0	1664.79	yes	yes	6.7729e-24	311.76	4.37	1.73	2	4	4	9	6	5	5						4.37	1.73	2	4	4	9	6	5	5						885140000
>jgi|Lotgi1|239188|estExt_fgenesh2_pg.C_sca_2050005	457	DNMNFDPINTLFPKTGK	17	1	1950.95	yes	yes	4.0274e-45	331.09	4.25	0.433				3	1								4.25	0.433				3	1								6027000
>jgi|Lotgi1|230689|estExt_fgenesh2_pg.C_sca_140208		DNNIGFFLTK	10	0	1167.59	yes	yes	0.0019881	181.25	3.5	0.5			2	2									3.5	0.5			2	2									2178700
>jgi|Lotgi1|110884|e_gw1.12.381.1		DNPSASGDWEDLSTLR	16	0	1761.78	yes	yes	3.4067e-29	258.87	4.57	1.4			2	2	1	1	1						4.57	1.4			2	2	1	1	1						2893300
>jgi|Lotgi1|110884|e_gw1.12.381.1		DNPSASGDWEDLSTLRK	17	1	1889.88	yes	yes	0.00085672	130.07	4	0				1									4	0				1									278920
>jgi|Lotgi1|121599|e_gw1.37.202.1		DNPSGTGDWEHLASLLDAYPGR	22	0	2370.09	yes	yes	9.5562e-30	238.89	4	0				1									4	0				1									1577900
>jgi|Lotgi1|236689|estExt_fgenesh2_pg.C_sca_850101		DNSNIVFAPPSANPPPVR	18	0	1890.96	yes	yes	1.6418e-124	392.94	7	1.03						6	8		3				7	1.03						6	8		3				73498000
>jgi|Lotgi1|129390|e_gw1.64.333.1		DNVHVIDVR	9	0	1065.56	yes	yes	8.5424e-14	350.05	9.33	0.471									2	1			9.33	0.471									2	1			12800000
>jgi|Lotgi1|162872|fgenesh2_pg.C_sca_36000100		DNVQILYKPYNYYK	14	1	1819.91	yes	yes	1.6809e-21	260.54	2.29	1.28	2	3	1		1								2.29	1.28	2	3	1		1								2133400
>jgi|Lotgi1|140786|e_gw1.151.5.1		DPCSSETSTSISK	13	0	1397.6	yes	yes	1.5795e-16	302.49	2.71	0.881	1	1	4	1									2.71	0.881	1	1	4	1									9419800
>jgi|Lotgi1|115607|e_gw1.21.53.1		DPNCITWLYYSAVDK	15	0	1843.85	yes	yes	6.3475e-17	240.44	3	0			2										3	0			2										2166100
>jgi|Lotgi1|239339|estExt_fgenesh2_pg.C_sca_2240004		DPNPVGAYHTLPSWLTK	17	0	1894.96	yes	yes	3.049e-05	156.5	3	0			3										3	0			3										1258400
>jgi|Lotgi1|231186|estExt_fgenesh2_pg.C_sca_180106		DPNSVPLTDPNAGPVASR	18	0	1805.89	yes	yes	3.3667e-37	162.87	5.67	0.471					1	2							5.67	0.471					1	2							1117400
>jgi|Lotgi1|154424|fgenesh2_pg.C_sca_5000464		DPQCYDEQLVK	11	0	1393.62	yes	yes	0.00012879	216.54	8.5	0.5								1	1				8.5	0.5								1	1				1893600
>jgi|Lotgi1|228264|estExt_fgenesh2_pg.C_sca_20144		DQAATAQQAAIAR	13	0	1313.67	yes	yes	1.1148e-10	256.4	4	0				2									4	0				2									602190
>jgi|Lotgi1|121860|e_gw1.39.96.1		DQFEEVWENTDHLDKEDFDPK	21	1	2635.14	yes	yes	2.5816e-40	282.16	4.4	0.49				3	2								4.4	0.49				3	2								21572000
>jgi|Lotgi1|174652|fgenesh2_pg.C_sca_207000018		DQIHFHPSQQISTSK	15	0	1751.86	yes	yes	8.8402e-102	472.74	2.71	1.28	2	6	2	2	2								2.71	1.28	2	6	2	2	2								57791000
>jgi|Lotgi1|172698|fgenesh2_pg.C_sca_140000010		DQLAYLSPEFQHSLHLR	17	0	2053.04	yes	yes	4.178e-46	339.63	3.9	1.37		6	6	8	6	3	1						3.9	1.37		6	6	8	6	3	1						266250000
>jgi|Lotgi1|235610|estExt_fgenesh2_pg.C_sca_670062		DQVATAQSQK	10	0	1074.53	yes	yes	0.0031117	156.94	3	0			1										3	0			1										91408
>jgi|Lotgi1|235610|estExt_fgenesh2_pg.C_sca_670062		DQVATAQSQKSISK	14	1	1489.77	yes	yes	9.4404e-08	127.37	3	0			1										3	0			1										144010
>jgi|Lotgi1|158316|fgenesh2_pg.C_sca_16000284;>jgi|Lotgi1|176424|fgenesh2_pg.C_sca_1280000001		DRVHAPQQPVAAR	13	1	1443.77	yes	no	1.046e-20	322.03	4.03	1.87	3	4	8	5	5	4	3	1					4.03	1.87	3	4	8	5	5	4	3	1					113440000
>jgi|Lotgi1|163637|fgenesh2_pg.C_sca_40000191		DSADVVDKIDIESLTDEEVK	20	1	2219.07	yes	yes	7.2745e-137	476.45	4	0				4									4	0				4									4343800
>jgi|Lotgi1|239125|estExt_fgenesh2_pg.C_sca_1950011		DSCLSDVDCPPGR	13	0	1476.6	yes	yes	1.0348e-47	342.56	4.08	2.35	8	8	10	5	5	6	5	4		1			4.08	2.35	8	8	10	5	5	6	5	4		1			1691600000
>jgi|Lotgi1|229175|estExt_fgenesh2_pg.C_sca_50437		DSDDIYTLK	9	0	1068.5	yes	yes	0.00021694	216.9	4.11	1.1		1	1	4	2	1							4.11	1.1		1	1	4	2	1							36073000
>jgi|Lotgi1|204915|estExt_fgenesh2_kg.C_sca_950004		DSDNSGLLEADEVK	14	0	1490.67	yes	yes	1.6909e-05	177.93	9	0									2				9	0									2				1093900
>jgi|Lotgi1|83160|gw1.21.261.1		DSEGALYVDGTSGSDK	16	0	1599.69	yes	yes	6.9506e-08	191.05	3	0			1										3	0			1										2499800
>jgi|Lotgi1|204047|estExt_fgenesh2_kg.C_sca_340011	201	DSGEELVDDMFK	12	0	1383.59	yes	yes	7.722e-06	181.62	6.4	0.49						3	2						6.4	0.49						3	2						4758900
>jgi|Lotgi1|158316|fgenesh2_pg.C_sca_16000284;>jgi|Lotgi1|176424|fgenesh2_pg.C_sca_1280000001		DSHTPLTGSQYDSYQR	16	0	1853.82	yes	no	2.7648e-70	411.17	3.53	1.33	3	5	7	11	6	2							3.53	1.33	3	5	7	11	6	2							532800000
>jgi|Lotgi1|204047|estExt_fgenesh2_kg.C_sca_340011		DSLYQLYR	8	0	1056.52	yes	yes	0.0017668	235.46	6	0						1							6	0						1							2191000
>jgi|Lotgi1|205379|estExt_fgenesh2_kg.C_sca_2180002;>jgi|Lotgi1|145856|e_gw1.517.5.1;>jgi|Lotgi1|207549|estExt_fgenesh2_pm.C_sca_1080008;>jgi|Lotgi1|222442|estExt_Genewise1Plus.C_sca_820013	52	DSTLIMQLLR	10	0	1188.65	yes	no	2.3871e-16	275.32	8.4	1.85							4	4				2	8.4	1.85							4	4				2	6886300
>jgi|Lotgi1|238094|estExt_fgenesh2_pg.C_sca_1300025	400	DSYITGTMEK	10	0	1143.51	yes	yes	0.0013918	156.94	9.73	0.75									5	4	2		9.73	0.75									5	4	2		72109000
>jgi|Lotgi1|236770|estExt_fgenesh2_pg.C_sca_870051		DTAPSWTER	9	0	1061.48	yes	yes	0.0019425	188.29	4	0				3									4	0				3									4499000
>jgi|Lotgi1|115147|e_gw1.20.479.1		DTAVSSTLGQNDLTKPFPDSR	21	1	2248.1	yes	yes	1.7859e-33	256.47	3	0			2										3	0			2										1762100
>jgi|Lotgi1|115147|e_gw1.20.479.1		DTAVSSTLGQNVLTK	15	0	1532.8	yes	yes	1.9926e-60	311.76	3.73	1.18		2	5	5	1	2							3.73	1.18		2	5	5	1	2							50736000
>jgi|Lotgi1|115147|e_gw1.20.479.1		DTAVSSTLGQNVLTKPFPDSR	21	1	2232.14	yes	yes	3.8645e-93	409.83	3.77	1.38	1	4	9	8	4	3	1						3.77	1.38	1	4	9	8	4	3	1						256340000
>jgi|Lotgi1|115147|e_gw1.20.479.1		DTAVTFTLGQNDLTK	15	0	1622.82	yes	yes	1.9154e-40	271.55	3.85	0.948		1	4	4	4								3.85	0.948		1	4	4	4								17396000
>jgi|Lotgi1|236689|estExt_fgenesh2_pg.C_sca_850101		DTDGAIYQK	9	0	1009.47	yes	yes	2.2969e-07	311.94	7	0							2						7	0							2						659990
>jgi|Lotgi1|236689|estExt_fgenesh2_pg.C_sca_850101		DTDGAIYQKTVGGVAFK	17	1	1768.9	yes	yes	8.9268e-41	322.1	7	0							1						7	0							1						1150200
>jgi|Lotgi1|239171|estExt_fgenesh2_pg.C_sca_2010013		DTGAGPAAEGVPNR	14	0	1310.62	yes	yes	1.0541e-46	232.2	11	0											2		11	0											2		1149300
>jgi|Lotgi1|233200|estExt_fgenesh2_pg.C_sca_350163		DTGGCQFSQIVWAR	14	0	1623.75	yes	yes	8.6042e-95	481.01	5.64	2.7	5	7	8	8	10	12	12	4	5	6	3		5.64	2.7	5	7	8	8	10	12	12	4	5	6	3		2237800000
>jgi|Lotgi1|237510|estExt_fgenesh2_pg.C_sca_1090023	389	DTMFYLDGNLLSGSVNGDSSQTLAGPIQR	29	0	3055.46	yes	yes	3.2124e-158	413.82	1	0	2												1	0	2												13794000
>jgi|Lotgi1|83160|gw1.21.261.1		DTNTGLVGVLLTCK	14	0	1489.78	yes	yes	1.9779e-23	309.33	3.29	0.452			5	2									3.29	0.452			5	2									12603000
>jgi|Lotgi1|239125|estExt_fgenesh2_pg.C_sca_1950011		DTPCKYGATPIR	12	1	1377.67	yes	yes	4.1107e-05	131.28	3	0			1										3	0			1										316410
>jgi|Lotgi1|235549|estExt_fgenesh2_pg.C_sca_660066		DTPTPGDETYK	11	0	1222.54	yes	yes	0.0066531	136.32	8	1							1		1				8	1							1		1				6412600
>jgi|Lotgi1|235549|estExt_fgenesh2_pg.C_sca_660066		DTPTPGDETYKVEITVLHSQTIQTK	25	1	2800.41	yes	yes	1.4538e-27	225.87	7	0							5						7	0							5						13250000
>jgi|Lotgi1|230689|estExt_fgenesh2_pg.C_sca_140208		DTTAGVGFVTTK	12	0	1195.61	yes	yes	0.00070424	154.35	3.5	0.5			1	1									3.5	0.5			1	1									1966200
>jgi|Lotgi1|115607|e_gw1.21.53.1	21	DTVGLISGMTK	11	0	1120.58	yes	yes	8.3009e-05	205.77	3.22	0.629		1	5	3									3.22	0.629		1	5	3									18386000
>jgi|Lotgi1|238415|estExt_fgenesh2_pg.C_sca_1450008		DTYNIDEALR	10	0	1208.57	yes	yes	0.0015116	177.32	5.5	0.5					1	1							5.5	0.5					1	1							264200
>jgi|Lotgi1|159694|fgenesh2_pg.C_sca_21000164		DVATVLIENAEFVQAK	16	0	1745.92	yes	yes	1.1773e-23	262.92	1	0	5												1	0	5												2548100
>jgi|Lotgi1|163448|fgenesh2_pg.C_sca_40000002		DVCCFSANICR	11	0	1400.56	yes	yes	1.7636e-06	261.48	3.75	1.3		2	2		4								3.75	1.3		2	2		4								32349000
>jgi|Lotgi1|115607|e_gw1.21.53.1		DVESGLIGPLQICR	14	0	1555.8	yes	yes	5.8447e-13	238.53	3.4	1.02		2	8	3	1	1							3.4	1.02		2	8	3	1	1							11702000
>jgi|Lotgi1|235549|estExt_fgenesh2_pg.C_sca_660066		DVFVGHDCSLK	11	0	1275.59	yes	yes	1.7414e-05	246.81	7.33	0.745							5		1				7.33	0.745							5		1				73472000
>jgi|Lotgi1|230493|estExt_fgenesh2_pg.C_sca_120332		DVGCPLLCPK	10	0	1157.56	yes	yes	0.0058633	141.88	12	0												2	12	0												2	4948100
>jgi|Lotgi1|176686|fgenesh2_pg.C_sca_2579000001		DVGVIGGIR	9	0	884.508	yes	yes	0.00088076	202.54	8.5	0.866							1		3				8.5	0.866							1		3				10840000
>jgi|Lotgi1|173200|fgenesh2_pg.C_sca_151000011		DVIEFLGHPNIEK	13	0	1509.78	yes	yes	1.003e-15	288.67	7.1	2.75	2	1	2	2	3	3	9	7	2	4	4	1	7.1	2.75	2	1	2	2	3	3	9	7	2	4	4	1	967410000
>jgi|Lotgi1|173200|fgenesh2_pg.C_sca_151000011		DVIEFLGHPNIEKVPK	16	1	1834	yes	yes	0.0012936	140.08	8.33	0.471								2	1				8.33	0.471								2	1				14300000
>jgi|Lotgi1|174652|fgenesh2_pg.C_sca_207000018	162	DVMDLLTLNPGVLK	14	0	1526.84	yes	yes	3.3784e-09	206.51	3.48	1.26	2	4	7	8	5	1							3.48	1.26	2	4	7	8	5	1							54772000
>jgi|Lotgi1|223558|estExt_Genewise1Plus.C_sca_970107;CON__ENSEMBL:ENSBTAP00000016242;>jgi|Lotgi1|227593|estExt_Genewise1Plus.C_sca_7870016;>jgi|Lotgi1|206001|estExt_fgenesh2_pm.C_sca_110005;>jgi|Lotgi1|191841|estExt_Genewise1.C_sca_420306;>jgi|Lotgi1|2035		DVNAAIATIK	10	0	1014.57	yes	no	0.0039416	152.81	12	0												1	12	0												1	210030
>jgi|Lotgi1|157681|fgenesh2_pg.C_sca_15000019;>jgi|Lotgi1|157683|fgenesh2_pg.C_sca_15000021		DVQQAAAAEDGVLSDDELK	19	0	1972.92	yes	no	2.076e-99	361.75	10.1	0.442									1	12	2		10.1	0.442									1	12	2		173790000
>jgi|Lotgi1|230492|estExt_fgenesh2_pg.C_sca_120331	239	DVTQQLNQQGHVTPIPNSFAAYDMNEDGIISR	32	0	3557.68	yes	yes	9.8588e-223	492.37	8.78	1.03						1			7	1			8.78	1.03						1			7	1			107560000
>jgi|Lotgi1|203811|estExt_fgenesh2_kg.C_sca_240005		DYFPYWHPTQWK	12	0	1666.76	yes	yes	0.0051794	128.17	4	0				1									4	0				1									297150
>jgi|Lotgi1|239339|estExt_fgenesh2_pg.C_sca_2240004	461	DYVHGGPMYPHASSR	15	0	1672.74	yes	yes	2.1926e-104	320.39	4.11	1.68		3	7	2	1	4	2						4.11	1.68		3	7	2	1	4	2						30090000
>jgi|Lotgi1|174003|fgenesh2_pg.C_sca_179000009	145	DYYMMNAR	8	0	1062.43	yes	yes	0.00031596	186.87	3	0			1										3	0			1										1206600
>jgi|Lotgi1|238082|estExt_fgenesh2_pg.C_sca_1300004		EAANHPQGLLVISIFLSTSK	20	0	2124.16	yes	yes	3.1394e-112	436.15	6.07	0.442					1	12	2						6.07	0.442					1	12	2						731040000
>jgi|Lotgi1|238082|estExt_fgenesh2_pg.C_sca_1300004		EAANHPQGLLVISIFLSTSKGER	23	1	2466.32	yes	yes	9.8858e-85	344.14	6.33	0.624						9	2	1					6.33	0.624						9	2	1					318690000
>jgi|Lotgi1|230689|estExt_fgenesh2_pg.C_sca_140208		EACPFEGECVPVGGTK	16	0	1735.75	yes	yes	7.2171e-05	152.74	3.33	0.471			2	1									3.33	0.471			2	1									906390
>jgi|Lotgi1|230732|estExt_fgenesh2_pg.C_sca_150029		EAEGDAAFNAAAEDGVLSDDEIK	23	0	2336.03	yes	yes	4.6653e-75	333.5	10	0										2			10	0										2			686520
>jgi|Lotgi1|148903|e_gw1.14011.11.1;>jgi|Lotgi1|190032|estExt_Genewise1.C_sca_310299;>jgi|Lotgi1|203998|estExt_fgenesh2_kg.C_sca_310023;>jgi|Lotgi1|216228|estExt_Genewise1Plus.C_sca_310312;>jgi|Lotgi1|219848|estExt_Genewise1Plus.C_sca_570037;>jgi|Lotgi1|1		EAFSLFDKDGDGTITTK	17	1	1843.88	yes	no	0.004661	126.63	7	5		1										1	7	5		1										1	224770
>jgi|Lotgi1|183052|estExt_Genewise1.C_sca_50416		EAGGYDDWPTGR	12	0	1322.55	yes	yes	0.0020272	141.93	6	0						1							6	0						1							112920
>jgi|Lotgi1|66515|gw1.224.21.1		EAITNLHISNLLPK	14	0	1561.88	yes	yes	2.3271e-23	306.95	4	1.69	2	2	11	5	2	5	3						4	1.69	2	2	11	5	2	5	3						76179000
>jgi|Lotgi1|174652|fgenesh2_pg.C_sca_207000018	163	EALGYYDPVMK	11	0	1284.61	yes	yes	0.00090769	148.96	4	1.71	1	2	2	3	2	2	1						4	1.71	1	2	2	3	2	2	1						66425000
>jgi|Lotgi1|204047|estExt_fgenesh2_kg.C_sca_340011		EALLEDSHWPNAEIK	15	0	1750.85	yes	yes	4.4658e-24	295.91	6.33	0.471						4	2						6.33	0.471						4	2						6211500
>jgi|Lotgi1|229482|estExt_fgenesh2_pg.C_sca_70303		EALQVDEVDKEIPLTEDVAK	20	1	2240.14	yes	yes	3.6889e-39	283.79	9	0									2				9	0									2				7561200
>jgi|Lotgi1|239574|estExt_fgenesh2_pg.C_sca_3420002		EATPTVLAINSVINTEDEDK	20	0	2158.06	yes	yes	4.1833e-101	412.62	3.83	1.28			7	3		1	1						3.83	1.28			7	3		1	1						13966000
>jgi|Lotgi1|239574|estExt_fgenesh2_pg.C_sca_3420002		EATPTVLAINSVINTEDEDKSR	22	1	2401.2	yes	yes	8.0418e-101	394.53	3.69	1.51	1	3	14	5		4	2						3.69	1.51	1	3	14	5		4	2						207620000
>jgi|Lotgi1|238094|estExt_fgenesh2_pg.C_sca_1300025		EAVFCEVFNAAK	12	0	1383.65	yes	yes	2.6712e-13	277.61	7.18	3.07		2	2	1		1	1	1	4	4	1		7.18	3.07		2	2	1		1	1	1	4	4	1		272840000
>jgi|Lotgi1|233461|estExt_fgenesh2_pg.C_sca_400001	316	ECCQDSHYDGGMCPGSNVCCFSSNTCQTK	29	0	3445.23	yes	yes	0	633.28	3	0.535		1	5	1									3	0.535		1	5	1									39123000
>jgi|Lotgi1|201804|estExt_Genewise1.C_sca_1950010		ECPAVNTHPIYK	12	0	1427.69	yes	yes	1.6797e-05	183.64	3.67	0.471			1	2									3.67	0.471			1	2									1907400
>jgi|Lotgi1|233200|estExt_fgenesh2_pg.C_sca_350163		ECTYQNTNK	9	0	1156.48	yes	yes	0.0082683	157.54	6	0						1							6	0						1							591460
>jgi|Lotgi1|233200|estExt_fgenesh2_pg.C_sca_350163	301	ECTYQNTNKAAITSMVYEK	19	1	2250.03	yes	yes	2.3289e-69	352.93	6.5	0.5						3	3						6.5	0.5						3	3						10188000
>jgi|Lotgi1|101611|gw1.56.268.1		EDAEGNIFQTFEIPNTSIIGPLTIVGK	27	0	2902.5	yes	yes	5.6026e-145	417.25	5.42	2.24	1	3	4	18	9	5	4	4	7	2			5.42	2.24	1	3	4	18	9	5	4	4	7	2			3727600000
>jgi|Lotgi1|238082|estExt_fgenesh2_pg.C_sca_1300004		EDFGDLK	7	0	822.376	yes	yes	0.0087824	198.6	6	0						1							6	0						1							5302200
>jgi|Lotgi1|238082|estExt_fgenesh2_pg.C_sca_1300004		EDFGDLKEAANHPQGLLVISIFLSTSK	27	1	2928.52	yes	yes	0.00029793	108.4	6	0						1							6	0						1							18290000
>jgi|Lotgi1|120072|e_gw1.33.359.1		EDLDVLGLTFR	11	0	1276.67	yes	yes	0.002193	165.83	5	0					1								5	0					1								434690
>jgi|Lotgi1|171839|fgenesh2_pg.C_sca_121000029		EEEHELYGNR	10	0	1274.55	yes	yes	1.2401e-09	305.01	8	0								2					8	0								2					3744300
>jgi|Lotgi1|235120|estExt_fgenesh2_pg.C_sca_590106	347	EEILASASVLGDHDDDLTDGQSEAMAEK	28	0	2945.31	yes	yes	2.5382e-26	201.38	3	0			2										3	0			2										2762500
>jgi|Lotgi1|235120|estExt_fgenesh2_pg.C_sca_590106		EEKDDGEGNIKPLVEK	16	2	1798.89	yes	yes	1.2197e-59	379.51	3.88	2.03	1	1	12	6	2					2			3.88	2.03	1	1	12	6	2					2			109680000
>jgi|Lotgi1|109908|e_gw1.11.685.1		EELHEYLDLLESAK	14	0	1687.83	yes	yes	1.2843e-164	401.31	7.36	0.979					2		10	8	2				7.36	0.979					2		10	8	2				243870000
>jgi|Lotgi1|235988|estExt_fgenesh2_pg.C_sca_730030		EEMGVGLYQDK	11	0	1267.58	yes	yes	0.0055829	125.56	4	0				1									4	0				1									149450
>jgi|Lotgi1|209261|estExt_Genewise1Plus.C_sca_30137		EFDLVYYTVLSR	12	0	1503.76	yes	yes	3.0948e-08	260.7	3.8	0.4			1	4									3.8	0.4			1	4									4219200
>jgi|Lotgi1|238358|estExt_fgenesh2_pg.C_sca_1420009		EFDTLLDNVIQEVNK	15	0	1775.89	yes	yes	4.3248e-126	388.93	4.17	2.61	8	4	6	8	4	4	2	1	1	3			4.17	2.61	8	4	6	8	4	4	2	1	1	3			157730000
>jgi|Lotgi1|121860|e_gw1.39.96.1		EFEENEDWK	9	0	1224.49	yes	yes	3.9195e-06	188.29	4.25	0.433				3	1								4.25	0.433				3	1								11470000
>jgi|Lotgi1|174920|fgenesh2_pg.C_sca_225000003	173	EFIENMTADIVK	12	0	1408.69	yes	yes	2.3363e-07	209.89	4.67	2.18	3	3	5	3	9	3	2	4	1				4.67	2.18	3	3	5	3	9	3	2	4	1				315220000
>jgi|Lotgi1|230493|estExt_fgenesh2_pg.C_sca_120332	242	EFYNGPFVLEMDVNEQDDTYCK	22	0	2712.14	yes	yes	1.9711e-18	205.69	7	0							1						7	0							1						129870
>jgi|Lotgi1|230492|estExt_fgenesh2_pg.C_sca_120331	240	EFYNGPYVFEMDLNDDDLAYCR	22	0	2745.14	yes	yes	3.8751e-72	340.49	9	0									1				9	0									1				661570
>jgi|Lotgi1|82990|gw1.97.130.1		EGDYEEYHDDHDYYGR	16	0	2061.76	yes	yes	0.0062128	95.651	4	0				1									4	0				1									101680
>jgi|Lotgi1|203020|estExt_fgenesh2_kg.C_sca_20001		EGEEIGDLQR	10	0	1144.54	yes	yes	0.00019973	236.04	5	0					1								5	0					1								475610
>jgi|Lotgi1|238082|estExt_fgenesh2_pg.C_sca_1300004		EGEIIGDFGNLR	12	0	1318.65	yes	yes	2.97e-17	312.52	6.3	1.49				1	1	5	2			1			6.3	1.49				1	1	5	2			1			67044000
>jgi|Lotgi1|238082|estExt_fgenesh2_pg.C_sca_1300004		EGEIIGDFGNLRPLQDLNDR	20	1	2270.13	yes	yes	3.2676e-46	297.7	6.33	0.471						2	1						6.33	0.471						2	1						48855000
>jgi|Lotgi1|238082|estExt_fgenesh2_pg.C_sca_1300004		EGEIIGDFGNLRPLQDLNDRPVFLVR	26	2	2981.57	yes	yes	5.7545e-144	435.51	5.72	2.43	3	1	4	5	3	13	7	2	1	3		1	5.72	2.43	3	1	4	5	3	13	7	2	1	3		1	10461000000
>jgi|Lotgi1|154423|fgenesh2_pg.C_sca_5000463		EGICLDNLPTYDQIR	15	0	1805.86	yes	yes	1.1708e-06	183.66	8.67	0.471								1	2				8.67	0.471								1	2				1258600
>jgi|Lotgi1|239125|estExt_fgenesh2_pg.C_sca_1950011		EGKDGCEICACR	12	1	1453.57	yes	yes	0.00031547	168.79	3	0			1										3	0			1										1405900
>jgi|Lotgi1|227783|estExt_fgenesh2_pg.C_sca_10013		EGKIPAYAWR	10	1	1189.62	yes	yes	0.00825	150.85	10	0										1			10	0										1			1762500
>jgi|Lotgi1|153653|fgenesh2_pg.C_sca_4000112		EGLQDLCFDDSLYER	15	0	1858.8	yes	yes	6.8659e-177	298.27	8.5	0.5								2	2				8.5	0.5								2	2				3676000
>jgi|Lotgi1|152799|fgenesh2_pg.C_sca_2000219	57	EGMKDGKFPTIPDFAK	16	2	1779.89	yes	yes	0.0013385	128.9	4	0				1									4	0				1									149060
>jgi|Lotgi1|140660|e_gw1.149.31.1	39	EGTAMIAVGIGDQVFMDELR	20	0	2151.03	yes	yes	4.9036e-68	352.93	3.18	1.75	2	8	5	4			3						3.18	1.75	2	8	5	4			3						88064000
>jgi|Lotgi1|239125|estExt_fgenesh2_pg.C_sca_1950011		EGTPCPNGTSCEIEPNDR	18	0	2031.83	yes	yes	7.8551e-67	377.16	3.67	0.471			2	4									3.67	0.471			2	4									21724000
>jgi|Lotgi1|101611|gw1.56.268.1	0	EHGLHVHEYGDMR	13	0	1578.7	yes	yes	0.00062891	135.66	4	0				1									4	0				1									144830
>jgi|Lotgi1|121860|e_gw1.39.96.1		EHIFTEIDQNHDK	13	0	1624.75	yes	yes	8.8559e-38	371.34	4	0				7									4	0				7									18342000
>jgi|Lotgi1|121860|e_gw1.39.96.1		EHIFTEIDQNHDKFITR	17	1	2142.05	yes	yes	8.9268e-41	322.1	4	0				3									4	0				3									7636000
>jgi|Lotgi1|174652|fgenesh2_pg.C_sca_207000018		EHNAPASLPSNPSPSSPK	18	0	1815.88	yes	yes	1.0096e-45	325.04	3.19	1.59	4	4	4	4	3	2							3.19	1.59	4	4	4	4	3	2							78950000
>jgi|Lotgi1|232714|estExt_fgenesh2_pg.C_sca_310076		EIAIQSPSYPASASVPSANIK	21	0	2129.1	yes	yes	1.4903e-68	347.86	3.52	1.06		5	6	7	5								3.52	1.06		5	6	7	5								59677000
>jgi|Lotgi1|234472|estExt_fgenesh2_pg.C_sca_510064		EIDETGINYDGVK	13	0	1451.68	yes	yes	0.0015054	135.66	1	0	1												1	0	1												171710
>jgi|Lotgi1|238415|estExt_fgenesh2_pg.C_sca_1450008		EIFDAGEDVGR	11	0	1206.55	yes	yes	0.00028949	181.25	6.5	0.5						1	1						6.5	0.5						1	1						659080
>jgi|Lotgi1|233200|estExt_fgenesh2_pg.C_sca_350163		EIGDQLVGR	9	0	985.519	yes	yes	3.3142e-190	328.5	5.71	2.68	7	8	6	13	9	20	15	6	5	7	3	1	5.71	2.68	7	8	6	13	9	20	15	6	5	7	3	1	5061700000
>jgi|Lotgi1|233200|estExt_fgenesh2_pg.C_sca_350163		EIGDQLVGRSLSR	13	1	1428.77	yes	yes	0.0092785	114.83	7	0							1						7	0							1						119970
>jgi|Lotgi1|231869|estExt_fgenesh2_pg.C_sca_230185		EIILDRPFHAECK	13	1	1626.82	yes	yes	1.9382e-13	286.04	3.54	1.08	1	4	15	9	7	1							3.54	1.08	1	4	15	9	7	1							112010000
>jgi|Lotgi1|204915|estExt_fgenesh2_kg.C_sca_950004		EILLAEADGDEITPEYVDSVIAK	23	0	2489.24	yes	yes	6.2413e-25	223.35	9	0									1				9	0									1				509990
>jgi|Lotgi1|238515|estExt_fgenesh2_pg.C_sca_1490019	406	EIMEHEDKDKDGFISHEEFSGPK	23	2	2703.21	yes	yes	6.0345e-05	124.26	8	0								1					8	0								1					8670500
>jgi|Lotgi1|228882|estExt_fgenesh2_pg.C_sca_50013	228	EIPCIQDAQCQSGSHCMSGTGR	22	0	2478.01	yes	yes	9.8433e-52	287.9	5.43	1.4		1		1	6	3	2	1					5.43	1.4		1		1	6	3	2	1					128750000
>jgi|Lotgi1|239339|estExt_fgenesh2_pg.C_sca_2240004	462	EIQMQYPVKPK	11	1	1359.72	yes	yes	6.2166e-05	230.46	4.06	1.48		2	5	4	1	3	1						4.06	1.48		2	5	4	1	3	1						23387000
>jgi|Lotgi1|162872|fgenesh2_pg.C_sca_36000100		EIQQQYTVSSAYSK	14	0	1630.78	yes	yes	2.3192e-13	247.35	1.71	0.452	2	5											1.71	0.452	2	5											3712700
>jgi|Lotgi1|175997|fgenesh2_pg.C_sca_619000003;>jgi|Lotgi1|147338|e_gw1.2263.2.1;>jgi|Lotgi1|148145|e_gw1.6373.2.1;>jgi|Lotgi1|148156|e_gw1.6429.8.1;>jgi|Lotgi1|148339|e_gw1.7848.4.1;>jgi|Lotgi1|148688|e_gw1.11499.5.1;>jgi|Lotgi1|176431|fgenesh2_pg.C_sca_		EIQTAVRLLLPGELAK	16	1	1750.04	yes	no	1.1906e-05	167.14	1	0	1												1	0	1												213660
>jgi|Lotgi1|238156|estExt_fgenesh2_pg.C_sca_1330006		EISGGDILFTQNPR	14	0	1545.78	yes	yes	1.6909e-05	177.93	7	0							1						7	0							1						255100
>jgi|Lotgi1|238526|estExt_fgenesh2_pg.C_sca_1490037		EISGGQTGPTKPVVNQPR	18	1	1863.98	yes	yes	8.3301e-33	279.85	4.33	2.99	6	10	3	5	3	3	2	1	2	3	1		4.33	2.99	6	10	3	5	3	3	2	1	2	3	1		336230000
>jgi|Lotgi1|121860|e_gw1.39.96.1		EIVSVLEEDEDFR	13	0	1578.74	yes	yes	2.8603e-22	245.34	4.22	0.416				7	2								4.22	0.416				7	2								15526000
>jgi|Lotgi1|121860|e_gw1.39.96.1		EIVSVLEEDEDFRK	14	1	1706.84	yes	yes	2.7599e-20	302.49	3.82	0.833		1	2	6	2								3.82	0.833		1	2	6	2								39270000
>jgi|Lotgi1|103470|e_gw1.2.933.1		EIVVLETLEDIDKDK	15	1	1757.93	yes	yes	2.0595e-07	197.56	8	0								1					8	0								1					2472100
>jgi|Lotgi1|169925|fgenesh2_pg.C_sca_91000003		EKPTFCEGEECVTLPTR	17	1	2051.93	yes	yes	2.3524e-66	390.55	9	0									1				9	0									1				1060700
>jgi|Lotgi1|230492|estExt_fgenesh2_pg.C_sca_120331	241	ELALAIGEDIAHPDFMK	17	0	1868.93	yes	yes	1.2998e-45	278.64	6.92	2.64	2	2	4	3	2	4	4	8	14	5			6.92	2.64	2	2	4	3	2	4	4	8	14	5			349560000
>jgi|Lotgi1|235609|estExt_fgenesh2_pg.C_sca_670059		ELDFNNAVLAQLPELIK	17	0	1926.05	yes	yes	7.0257e-96	433.13	7.5	1.97			1		6	1	1	9	3	5			7.5	1.97			1		6	1	1	9	3	5			497120000
>jgi|Lotgi1|153233|fgenesh2_pg.C_sca_3000136		ELEDSLDFER	10	0	1251.56	yes	yes	0.0026474	161.37	3	0			1										3	0			1										263160
>jgi|Lotgi1|223558|estExt_Genewise1Plus.C_sca_970107;>jgi|Lotgi1|227593|estExt_Genewise1Plus.C_sca_7870016;>jgi|Lotgi1|206001|estExt_fgenesh2_pm.C_sca_110005;>jgi|Lotgi1|191841|estExt_Genewise1.C_sca_420306;>jgi|Lotgi1|203508|estExt_fgenesh2_kg.C_sca_1500		ELIDLVLDR	9	0	1084.61	yes	no	0.0042797	174.17	12	0												1	12	0												1	186020
>jgi|Lotgi1|183614|estExt_Genewise1.C_sca_60290		ELNEIINADADDPSLIEYK	19	0	2161.04	yes	yes	3.7679e-12	197.2	8	0								2					8	0								2					796600
>jgi|Lotgi1|171839|fgenesh2_pg.C_sca_121000029	127	ELPMFPTTGINPFFR	15	0	1765.89	yes	yes	3.0058e-21	282.57	7.14	1.6				1	4	3	1	11		2			7.14	1.6				1	4	3	1	11		2			422930000
>jgi|Lotgi1|109908|e_gw1.11.685.1		ELQHTIQSLK	10	0	1195.66	yes	yes	1.5229e-16	345.17	7	0							10						7	0							10						60593000
>jgi|Lotgi1|102434|e_gw1.1.536.1		ELSNLDTTEDVQPAIEKINLDMR	23	1	2643.31	yes	yes	1.4198e-08	148.56	12	0												1	12	0												1	4338500
>jgi|Lotgi1|158905|fgenesh2_pg.C_sca_18000255		ELSQPVYQPIPTNLDQTFYNPSQIVPQNIGNVR	33	0	3768.91	yes	yes	3.0973e-141	379.96	6.12	0.331						7	1						6.12	0.331						7	1						184600000
>jgi|Lotgi1|159694|fgenesh2_pg.C_sca_21000164		ELSYLSYNAIDTK	13	0	1515.75	yes	yes	0.00020578	159.94	1.25	0.433	3	1											1.25	0.433	3	1											1230600
>jgi|Lotgi1|238760|estExt_fgenesh2_pg.C_sca_1660028		ELVTNVQLGK	10	0	1099.62	yes	yes	0.00042907	161.37	9	0									1				9	0									1				0
>jgi|Lotgi1|238400|estExt_fgenesh2_pg.C_sca_1440037	402	ELYYDMDTGLNVVK	14	0	1658.79	yes	yes	3.5721e-12	223.31	7.8	0.4							1	4					7.8	0.4							1	4					16904000
>jgi|Lotgi1|235120|estExt_fgenesh2_pg.C_sca_590106	345	EMVGSLLGMDEDDIR	15	0	1678.75	yes	yes	9.2559e-22	282.57	2.88	0.331		1	7										2.88	0.331		1	7										14103000
>jgi|Lotgi1|235120|estExt_fgenesh2_pg.C_sca_590106	345	EMVGSLLGMDEDDIRK	16	1	1806.85	yes	yes	2.017e-27	282.71	3.83	1.62	1	2	11	3	3	2	1	1					3.83	1.62	1	2	11	3	3	2	1	1					101580000
>jgi|Lotgi1|131935|e_gw1.77.174.1;>jgi|Lotgi1|60316|gw1.617.1.1		ENCVPLVR	8	0	985.501	yes	no	0.0075977	205.75	6	0						1							6	0						1							519180
>jgi|Lotgi1|208748|estExt_Genewise1Plus.C_sca_20144		ENEKEMTQLLK	11	1	1361.69	yes	yes	2.7058e-08	176.83	4.67	1.25			1		1	1							4.67	1.25			1		1	1							9179100
>jgi|Lotgi1|226726|estExt_Genewise1Plus.C_sca_1950014		ENEYGGKYGTGFIGK	15	1	1618.76	yes	yes	2.4311e-12	222.54	3.83	1.07			3	2		1							3.83	1.07			3	2		1							6089600
>jgi|Lotgi1|110884|e_gw1.12.381.1		ENKGEICEKPVDIEAR	16	2	1885.92	yes	yes	1.7282e-26	283.62	4.83	1.07				3	2		1						4.83	1.07				3	2		1						5321900
>jgi|Lotgi1|239188|estExt_fgenesh2_pg.C_sca_2050005		ENNPNYDADSPDGDPSNK	18	0	1947.77	yes	yes	4.9173e-71	301.44	4.37	1.48	1	4	11	24	7	8	6	1					4.37	1.48	1	4	11	24	7	8	6	1					370410000
>jgi|Lotgi1|162861|fgenesh2_pg.C_sca_36000089		ENQLVTLGDR	10	0	1143.59	yes	yes	6.1112e-13	334.98	3	0.926	1	3	5	5									3	0.926	1	3	5	5									52106000
>jgi|Lotgi1|162861|fgenesh2_pg.C_sca_36000089		ENQLVTLGDRK	11	1	1271.68	yes	yes	4.0065e-11	230.46	3.25	0.433			3	1									3.25	0.433			3	1									8301700
>jgi|Lotgi1|174920|fgenesh2_pg.C_sca_225000003		ENVNTIVSYSPAPLDTAISK	20	0	2118.08	yes	yes	3.7222e-82	377.38	4.51	2.26	4	5	4	4	9	3	4	2	2				4.51	2.26	4	5	4	4	9	3	4	2	2				586440000
>jgi|Lotgi1|131935|e_gw1.77.174.1		ENVVEHNNIDDLDELDTK	18	0	2110.97	yes	yes	1.3394e-27	269.08	5.67	0.471					1	2							5.67	0.471					1	2							5538800
>jgi|Lotgi1|129390|e_gw1.64.333.1		EPEELVEDGAIPNTINIPLGEVEAVFSK	28	0	3008.52	yes	yes	9.122e-136	401.53	9.25	0.433									3	1			9.25	0.433									3	1			75080000
>jgi|Lotgi1|228882|estExt_fgenesh2_pg.C_sca_50013		EPEVEIANPR	10	0	1152.58	yes	yes	1.2401e-09	305.01	5.89	1.78	1	1	1	2	10	8	7	3	3				5.89	1.78	1	1	1	2	10	8	7	3	3				376950000
>jgi|Lotgi1|231869|estExt_fgenesh2_pg.C_sca_230185		EPISPCEYK	9	0	1121.51	yes	yes	0.0019425	188.29	4	0.816			1	1	1								4	0.816			1	1	1								10814000
>jgi|Lotgi1|158316|fgenesh2_pg.C_sca_16000284		EPITYVHSVTSPTSEVYK	18	0	2036.01	yes	yes	4.0337e-05	145.29	4	0.894			2	1	2								4	0.894			2	1	2								15003000
>jgi|Lotgi1|238526|estExt_fgenesh2_pg.C_sca_1490037		EPTNPSSTTTDSQGR	15	0	1576.7	yes	yes	2.3623e-05	173.11	6	0						1							6	0						1							373730
>jgi|Lotgi1|239447|estExt_fgenesh2_pg.C_sca_2510014		EPTNQNQLPTLTIATSNVPVITK	23	0	2478.33	yes	yes	6.0131e-103	392.37	6.57	1.92		1	2	4	3	2	9	11	2	1			6.57	1.92		1	2	4	3	2	9	11	2	1			1535300000
>jgi|Lotgi1|235120|estExt_fgenesh2_pg.C_sca_590106		EQAEAILDKVEEYDPEYK	18	1	2168.02	yes	yes	1.1552e-51	348.79	4.29	2.15	1	3	8	4		3	4			1			4.29	2.15	1	3	8	4		3	4			1			85334000
>jgi|Lotgi1|231869|estExt_fgenesh2_pg.C_sca_230185		EQPYPGRPPSPLFVVCDSGR	20	1	2257.09	yes	yes	1.0264e-26	241.66	4.57	1.76	1	1	2	2	3	3	2						4.57	1.76	1	1	2	2	3	3	2						132390000
>jgi|Lotgi1|234885|estExt_fgenesh2_pg.C_sca_560116		ERNGLLSDLVGK	12	1	1299.71	yes	yes	2.5259e-44	401.31	7.79	1.32					1	1	8	2	5	2			7.79	1.32					1	1	8	2	5	2			64443000
>jgi|Lotgi1|186317|estExt_Genewise1.C_sca_150132		ESEWFGFYK	9	0	1191.52	yes	yes	2.7873e-05	185.37	6.5	0.5						2	2						6.5	0.5						2	2						29579000
>jgi|Lotgi1|140786|e_gw1.151.5.1		ESNILYTPGSAAHIK	15	0	1599.83	yes	yes	2.2686e-17	247.99	3.32	2.27	2	4	8	3	1							1	3.32	2.27	2	4	8	3	1							1	56271000
>jgi|Lotgi1|154020|fgenesh2_pg.C_sca_5000060		ESPLTETINK	10	0	1130.58	yes	yes	1.2742e-05	257.02	3.35	1.04	1	4	10	7	4								3.35	1.04	1	4	10	7	4								648630000
>jgi|Lotgi1|150191|fgenesh2_kg.C_sca_28000025		ESQALDIINEYFK	13	0	1568.77	yes	yes	0.00032498	144.65	10	0										1			10	0										1			0
>jgi|Lotgi1|236770|estExt_fgenesh2_pg.C_sca_870051		ESSGCSDDDNYIMATK	16	0	1791.69	yes	yes	0.0025133	119.01	4	0				2									4	0				2									1983500
>jgi|Lotgi1|235610|estExt_fgenesh2_pg.C_sca_670062		ESSTAALGNIR	11	0	1117.57	yes	yes	1.8113e-15	308.42	5	2.8	2	6	9	8	4	4	3	2	2	2	3		5	2.8	2	6	9	8	4	4	3	2	2	2	3		611750000
>jgi|Lotgi1|234561|estExt_fgenesh2_pg.C_sca_520131;>jgi|Lotgi1|162671|fgenesh2_pg.C_sca_35000072;>jgi|Lotgi1|233138|estExt_fgenesh2_pg.C_sca_350080;>jgi|Lotgi1|126004|e_gw1.52.177.1		ESTLHLVLR	9	0	1066.61	yes	no	6.804e-40	322.48	10.4	3.85	1											6	10.4	3.85	1											6	8861500
>jgi|Lotgi1|233451|estExt_fgenesh2_pg.C_sca_390160		ETCVAVAEWEK	11	0	1320.6	yes	yes	0.00065656	163.77	10.5	0.5										1	1		10.5	0.5										1	1		5624500
>jgi|Lotgi1|157695|fgenesh2_pg.C_sca_15000033		ETDLAAVLSDDELK	14	0	1517.75	yes	yes	6.5413e-13	219.29	10	0										3			10	0										3			5893900
>jgi|Lotgi1|234865|estExt_fgenesh2_pg.C_sca_560073		ETFSSDSNAETFMYK	15	0	1755.73	yes	yes	0.0034376	111.39	4	0				1									4	0				1									438450
>jgi|Lotgi1|230492|estExt_fgenesh2_pg.C_sca_120331		ETGKPHEIISK	11	1	1237.67	yes	yes	2.09e-11	299.9	8.5	0.5								5	5				8.5	0.5								5	5				9755800
>jgi|Lotgi1|156525|fgenesh2_pg.C_sca_11000211		ETGLRPGDVLR	11	1	1211.66	yes	yes	0.00073129	179	1	0	1												1	0	1												116130
>jgi|Lotgi1|163637|fgenesh2_pg.C_sca_40000191		ETLSEITETSDPSEKPTIEEIIDNIINVEPK	31	1	3482.74	yes	yes	2.5031e-250	520.63	4.55	1.16			2	4	3	1	1						4.55	1.16			2	4	3	1	1						208620000
>jgi|Lotgi1|239125|estExt_fgenesh2_pg.C_sca_1950011		ETPCGYGALPASDTHGTHINCGR	23	0	2470.08	yes	yes	2.8844e-102	378.36	3.79	1.78	5	8	12	10	8	5	2	2					3.79	1.78	5	8	12	10	8	5	2	2					1832000000
>jgi|Lotgi1|228882|estExt_fgenesh2_pg.C_sca_50013	229	ETSGLVHQRPVKPMPTYSTNR	21	2	2397.22	yes	yes	1.4115e-56	319.09	5.5	0.982				5	9	9	5						5.5	0.982				5	9	9	5						165870000
>jgi|Lotgi1|209261|estExt_Genewise1Plus.C_sca_30137		ETTSSVDIVAR	11	0	1176.6	yes	yes	0.0003323	179	2.67	0.943		2		1									2.67	0.943		2		1									1268900
>jgi|Lotgi1|115607|e_gw1.21.53.1		ETVAWNFYAIGDNEAFK	17	0	1973.92	yes	yes	6.9277e-05	147.68	3	0			1										3	0			1										416150
>jgi|Lotgi1|163637|fgenesh2_pg.C_sca_40000191	117;118	ETYEDAADNMVDEEDSMDTNQDIIDDIR	28	0	3261.31	yes	yes	3.1779e-125	389.31	4.14	0.35				6	1								4.14	0.35				6	1								16571000
>jgi|Lotgi1|190168|estExt_Genewise1.C_sca_320189;>jgi|Lotgi1|182889|estExt_Genewise1.C_sca_50206;>jgi|Lotgi1|193371|estExt_Genewise1.C_sca_520168;>jgi|Lotgi1|195948|estExt_Genewise1.C_sca_710140;>jgi|Lotgi1|195970|estExt_Genewise1.C_sca_710162;>jgi|Lotgi1	53	EVDEQMLNVQNK	12	0	1445.68	yes	no	0.0017096	132.91	12	0												1	12	0												1	214380
>jgi|Lotgi1|209107|estExt_Genewise1Plus.C_sca_20912		EVFIFSLSEEK	11	0	1326.67	yes	yes	0.0074284	134.59	6	0						1							6	0						1							2096800
>jgi|Lotgi1|235621|estExt_fgenesh2_pg.C_sca_670079	370	EVKSGMIGTAAMESR	15	1	1565.75	yes	yes	0.00020545	146.5	6.33	0.471						2	1						6.33	0.471						2	1						1352600
>jgi|Lotgi1|154590|fgenesh2_pg.C_sca_6000093		EVNFQSELDK	10	0	1207.57	yes	yes	0.0018351	172.47	7	0							1						7	0							1						477270
>jgi|Lotgi1|131935|e_gw1.77.174.1		EVNIGTQYR	9	0	1078.54	yes	yes	0.00012958	253.3	5.5	0.5					1	1							5.5	0.5					1	1							1057100
>jgi|Lotgi1|154020|fgenesh2_pg.C_sca_5000060		EVQNNFGEPIINQVFTR	17	0	2004.01	yes	yes	6.2623e-67	391.85	3.64	1.11		3	8	7	2	2							3.64	1.11		3	8	7	2	2							90915000
>jgi|Lotgi1|239339|estExt_fgenesh2_pg.C_sca_2240004	463	EVTIMSGANPR	11	0	1173.58	yes	yes	3.9152e-05	224.52	3.5	1.27		4	5	4	1	2							3.5	1.27		4	5	4	1	2							20341000
>jgi|Lotgi1|83160|gw1.21.261.1		EWPQPAHMAITGPIIR	16	0	1815.95	yes	yes	0.0025133	119.01	3	0			1										3	0			1										1537300
>jgi|Lotgi1|234405|estExt_fgenesh2_pg.C_sca_500078		EWSPFYVICNDQR	13	0	1712.76	yes	yes	7.2254e-20	311.04	7.5	0.5							2	2					7.5	0.5							2	2					7197100
>jgi|Lotgi1|140786|e_gw1.151.5.1		EYIPHLVAR	9	0	1096.6	yes	yes	0.0049594	171.38	4.75	1.79			2			1	1						4.75	1.79			2			1	1						16207000
>jgi|Lotgi1|154020|fgenesh2_pg.C_sca_5000060		EYISNDEDEK	10	0	1240.51	yes	yes	0.0026474	161.37	3.33	0.471			2	1									3.33	0.471			2	1									3079800
>jgi|Lotgi1|154020|fgenesh2_pg.C_sca_5000060	63;64	EYISNDEDEKMKPYFEIEASENEMPTPR	28	2	3390.49	yes	yes	3.7756e-183	481.82	4	1			3	3	1	1							4	1			3	3	1	1							67162000
>jgi|Lotgi1|171918|fgenesh2_pg.C_sca_122000036		EYVYEDGCQTCTCK	14	0	1811.68	yes	yes	1.7464e-23	310.91	6.83	0.373						1	5						6.83	0.373						1	5						7862400
>jgi|Lotgi1|236689|estExt_fgenesh2_pg.C_sca_850101		EYYNQPPEPAVQQR	14	0	1717.81	yes	yes	2.2063e-28	324.74	6.5	0.5						7	7						6.5	0.5						7	7						149360000
>jgi|Lotgi1|162872|fgenesh2_pg.C_sca_36000100	109	FAAATRPADFNMGIDIR	17	1	1864.93	yes	yes	8.4084e-32	276.66	2.7	1.42	2	4	1	1	2								2.7	1.42	2	4	1	1	2								12691000
>jgi|Lotgi1|231869|estExt_fgenesh2_pg.C_sca_230185		FADPASCSLFFDCSK	15	0	1750.73	yes	yes	5.7984e-21	278.13	4.09	1.9	2	6	7	6	5	2	5	1					4.09	1.9	2	6	7	6	5	2	5	1					132240000
>jgi|Lotgi1|238526|estExt_fgenesh2_pg.C_sca_1490037		FAGVEFGPELVLK	13	0	1404.77	yes	yes	2.0987e-09	234.27	5.47	3.49	4	6	3	4	2	1	3	2	3	3	1	2	5.47	3.49	4	6	3	4	2	1	3	2	3	3	1	2	301530000
>jgi|Lotgi1|238526|estExt_fgenesh2_pg.C_sca_1490037		FAGVEFGPELVLKFR	15	1	1707.93	yes	yes	2.0225e-06	186.91	2.5	0.5		1	1										2.5	0.5		1	1										3418100
>jgi|Lotgi1|239574|estExt_fgenesh2_pg.C_sca_3420002		FANAPLGR	8	0	844.456	yes	yes	0.0017076	239.85	4.97	2.98	4	4	4	3	1	3	3	1	4	2			4.97	2.98	4	4	4	3	1	3	3	1	4	2			227260000
>jgi|Lotgi1|237510|estExt_fgenesh2_pg.C_sca_1090023	390;391	FANMDFGSQLMIK	13	0	1500.71	yes	yes	1.9755e-16	294.58	5.1	2.82	6	6	6	6	4	5	6	3	6	3			5.1	2.82	6	6	6	6	4	5	6	3	6	3			239570000
>jgi|Lotgi1|237510|estExt_fgenesh2_pg.C_sca_1090023	390;391	FANMDFGSQLMIKFR	15	1	1803.88	yes	yes	1.8953e-05	171.57	1	0	3												1	0	3												1417000
>jgi|Lotgi1|109908|e_gw1.11.685.1		FCDLDQNPQDR	11	0	1406.59	yes	yes	6.7098e-12	301.42	7.38	0.696							6	1	1				7.38	0.696							6	1	1				76129000
>jgi|Lotgi1|109908|e_gw1.11.685.1		FCDLDQNPQDRR	12	1	1562.69	yes	yes	1.2883e-06	216.87	7	0							4						7	0							4						14943000
>jgi|Lotgi1|163448|fgenesh2_pg.C_sca_40000002		FCPGTDVCCFSK	12	0	1476.58	yes	yes	0.00012376	170.72	4.11	1.37		1	3	1	2	2							4.11	1.37		1	3	1	2	2							145300000
>jgi|Lotgi1|239574|estExt_fgenesh2_pg.C_sca_3420002	474	FDGIMDDVK	9	0	1038.47	yes	yes	0.00043339	182.57	4.33	1.97		1	2	1			2						4.33	1.97		1	2	1			2						19195000
>jgi|Lotgi1|233199|estExt_fgenesh2_pg.C_sca_350161		FDLAALQK	8	0	904.502	yes	yes	0.0024126	231.34	4.62	2.55	3	3	2	2	3	2	3	1	2				4.62	2.55	3	3	2	2	3	2	3	1	2				1352000000
>jgi|Lotgi1|227996|estExt_fgenesh2_pg.C_sca_10362		FDTFDRFDR	9	1	1217.55	yes	yes	0.0021069	199.48	11	0											1		11	0											1		550550
>jgi|Lotgi1|229175|estExt_fgenesh2_pg.C_sca_50437		FDVNCNFNGAEK	12	0	1413.6	yes	yes	3.6179e-18	209.89	4.5	0.5				1	1								4.5	0.5				1	1								652020
>jgi|Lotgi1|233408|estExt_fgenesh2_pg.C_sca_390087		FEGVTIIQLNDLSDCK	16	0	1850.91	yes	yes	7.2171e-05	152.74	9	0									1				9	0									1				268610
>jgi|Lotgi1|235988|estExt_fgenesh2_pg.C_sca_730030		FELAVDNR	8	0	962.482	yes	yes	0.0057269	216.42	4	0				3									4	0				3									2433100
>jgi|Lotgi1|193211|estExt_Genewise1.C_sca_510020		FELSQYGIDTTK	12	0	1400.68	yes	yes	0.00018092	165.11	7	0							1						7	0							1						1004900
>jgi|Lotgi1|174003|fgenesh2_pg.C_sca_179000009		FEVFSQNLTFSQYSK	15	0	1823.87	yes	yes	9.9251e-21	271.55	4.2	1.17			5	5	3	1	1						4.2	1.17			5	5	3	1	1						26263000
>jgi|Lotgi1|143247|e_gw1.195.12.1		FFDPSDCKK	9	1	1142.51	yes	yes	0.0035239	168.72	7.11	1.45						5	1	1	1	1			7.11	1.45						5	1	1	1	1			82942000
>jgi|Lotgi1|106937|e_gw1.6.157.1		FFPEDVSEELIQEITQR	17	0	2079.02	yes	yes	3.2394e-26	267.76	4.33	0.471				2	1								4.33	0.471				2	1								2617300
>jgi|Lotgi1|173200|fgenesh2_pg.C_sca_151000011		FFPRPNQTPSWGQSPNPTPQNAWNFR	26	1	3070.46	yes	yes	1.6052e-123	408.33	8	0.603							2	7	2				8	0.603							2	7	2				1188200000
>jgi|Lotgi1|239574|estExt_fgenesh2_pg.C_sca_3420002		FGDGQVPQHWNWKPTFGGK	19	1	2185.05	yes	yes	1.0075e-52	333.92	3.6	1.2			4			1							3.6	1.2			4			1							15438000
>jgi|Lotgi1|238526|estExt_fgenesh2_pg.C_sca_1490037	409	FGMGQTGATVVTGSGGGGR	19	0	1695.8	yes	yes	1.4183e-93	422.53	5.66	3.13	6	9	5	9	5	5	8	5	7	5	2	2	5.66	3.13	6	9	5	9	5	5	8	5	7	5	2	2	399830000
>jgi|Lotgi1|239125|estExt_fgenesh2_pg.C_sca_1950011		FGPCVITKDSCLSDVDCPPGR	21	1	2379.07	yes	yes	7.0095e-63	338.71	3	0			4										3	0			4										4769100
>jgi|Lotgi1|193211|estExt_Genewise1.C_sca_510020		FGQDLYHDLVAPFYK	15	0	1811.89	yes	yes	5.9445e-13	227.91	6.67	0.471						1	2						6.67	0.471						1	2						3213500
>jgi|Lotgi1|169925|fgenesh2_pg.C_sca_91000003		FGQGGTGSFLTVLCR	15	0	1598.79	yes	yes	9.1394e-23	287.21	9	0									2				9	0									2				914560
>jgi|Lotgi1|158905|fgenesh2_pg.C_sca_18000255		FGTDPDNWPTDAK	13	0	1462.64	yes	yes	7.6892e-25	327.53	6	0.632					1	3	1						6	0.632					1	3	1						25811000
>jgi|Lotgi1|158905|fgenesh2_pg.C_sca_18000255		FGTDPDNWPTDAKDTIADIK	20	1	2219.04	yes	yes	8.4111e-82	376.94	6	0						3							6	0						3							4897800
>jgi|Lotgi1|228264|estExt_fgenesh2_pg.C_sca_20144		FGVVLYSSTIAGK	13	0	1340.73	yes	yes	0.00017359	137.17	3.75	0.433			1	3									3.75	0.433			1	3									4290400
>jgi|Lotgi1|231869|estExt_fgenesh2_pg.C_sca_230185		FHETLASGGCGTR	13	0	1391.63	yes	yes	7.251e-25	328.27	3.26	1.39	3	3	8	5	2	2							3.26	1.39	3	3	8	5	2	2							49745000
>jgi|Lotgi1|162872|fgenesh2_pg.C_sca_36000100		FIFSVADIKK	10	1	1166.67	yes	yes	0.0016634	161.37	2.5	0.5		1	1										2.5	0.5		1	1										3268600
>jgi|Lotgi1|233201|estExt_fgenesh2_pg.C_sca_350164		FILDFHNIK	9	0	1145.62	yes	yes	0.0082683	157.54	7	0							2						7	0							2						2721700
>jgi|Lotgi1|233461|estExt_fgenesh2_pg.C_sca_400001		FIQSLTNLGR	10	0	1147.63	yes	yes	3.2695e-14	290.13	5.08	3.05	4	10	11	10	4	3	9	1	3	4	1	3	5.08	3.05	4	10	11	10	4	3	9	1	3	4	1	3	3332100000
>jgi|Lotgi1|132911|e_gw1.81.134.1		FIYGGCGGNDNSFDRPEECYK	21	1	2484.01	yes	yes	1.1936e-05	144.05	3	0			1										3	0			1										849680
>jgi|Lotgi1|233199|estExt_fgenesh2_pg.C_sca_350161		FKILEEHNK	9	1	1156.62	yes	yes	0.00068548	228.05	7	0							1						7	0							1						497140
>jgi|Lotgi1|238082|estExt_fgenesh2_pg.C_sca_1300004		FKQLIPFHPVWPICK	15	1	1909.04	yes	yes	7.7217e-07	194.24	6	0						2							6	0						2							4601900
>jgi|Lotgi1|234885|estExt_fgenesh2_pg.C_sca_560116		FLAANPSLAGTGK	13	0	1245.67	yes	yes	9.1398e-11	258.81	6.94	2.74	4	4	3	4	5	7	25	6	9	8	3	4	6.94	2.74	4	4	3	4	5	7	25	6	9	8	3	4	10603000000
>jgi|Lotgi1|234885|estExt_fgenesh2_pg.C_sca_560116	340	FLAANPSLAGTGKWACAANYYSNVMR	26	1	2832.35	yes	yes	4.5173e-43	267.56	7	0							1						7	0							1						4080200
>jgi|Lotgi1|205205|estExt_fgenesh2_kg.C_sca_1490003		FLAITTDCLQILAYGNQESK	20	0	2284.14	yes	yes	1.8124e-21	217.84	6.5	3.2				1	2							1	6.5	3.2				1	2							1	11101000
>jgi|Lotgi1|235497|estExt_fgenesh2_pg.C_sca_650036		FLDDFLSK	8	0	983.496	yes	yes	0.0078615	201.59	7	2.92		1						1	2				7	2.92		1						1	2				381220000
>jgi|Lotgi1|235497|estExt_fgenesh2_pg.C_sca_650036		FLDDFLSKQGYR	12	1	1487.74	yes	yes	9.2276e-27	345.17	6.75	2.57	2	2	3	6	6	7	6	15	7	3	2	2	6.75	2.57	2	2	3	6	6	7	6	15	7	3	2	2	2725900000
>jgi|Lotgi1|235497|estExt_fgenesh2_pg.C_sca_650036		FLDDFLSKQGYRGGNR	16	2	1871.93	yes	yes	0.0012122	140.08	8	0								2					8	0								2					7802400
>jgi|Lotgi1|174003|fgenesh2_pg.C_sca_179000009	146	FLDKFLQMAK	10	1	1239.67	yes	yes	3.2624e-05	250.34	4	1			1		1								4	1			1		1								1407800
>jgi|Lotgi1|140786|e_gw1.151.5.1		FLETSRDPEQFSK	13	1	1582.76	yes	yes	3.5821e-09	238.53	3.75	1.42		3	3	2	2	2							3.75	1.42		3	3	2	2	2							52012000
>jgi|Lotgi1|197037|estExt_Genewise1.C_sca_820003		FLNGLAITSDGMIFFTDSSTK	21	0	2264.1	yes	yes	0.00015643	125.89	12	0												1	12	0												1	584300
>jgi|Lotgi1|239447|estExt_fgenesh2_pg.C_sca_2510014		FLPKEPTNQNQLPTLTIATSNVPVITK	27	1	2963.63	yes	yes	3.1816e-10	148.88	8	0								1					8	0								1					279450
>jgi|Lotgi1|97333|gw1.2.1014.1		FLPNVEPNDLIDLVK	15	0	1724.93	yes	yes	0.00089796	134.98	7	0							1						7	0							1						252300
>jgi|Lotgi1|186317|estExt_Genewise1.C_sca_150132		FLQDTMVDPK	10	0	1192.58	yes	yes	0.0027903	139.96	7	0							3						7	0							3						55682000
>jgi|Lotgi1|239447|estExt_fgenesh2_pg.C_sca_2510014	471	FLSPCYDGCPMTHNCIPIDPR	21	0	2549.1	yes	yes	1.0434e-62	326.3	9.11	1.59						1	7	6	8	7	7	2	9.11	1.59						1	7	6	8	7	7	2	1270000000
>jgi|Lotgi1|159173|fgenesh2_pg.C_sca_19000210;>jgi|Lotgi1|159171|fgenesh2_pg.C_sca_19000208;>jgi|Lotgi1|176428|fgenesh2_pg.C_sca_1317000001	97	FLTDMENACR	10	0	1255.53	yes	no	4.5427e-07	275.32	10.1	1.06							1		1	6	6		10.1	1.06							1		1	6	6		481860000
>jgi|Lotgi1|189089|estExt_Genewise1.C_sca_270169		FLVDDVLSFSDCHLLPR	17	0	2032.01	yes	yes	1.9341e-20	247.58	7	0							1						7	0							1						944540
>jgi|Lotgi1|222979|estExt_Genewise1Plus.C_sca_880061	215	FMIQGGDFTK	10	0	1142.54	yes	yes	0.00076666	172.47	6.65	3.2	1	2	2	2	2	2	2	1	4	2	2	1	6.65	3.2	1	2	2	2	2	2	2	1	4	2	2	1	438320000
>jgi|Lotgi1|222979|estExt_Genewise1Plus.C_sca_880061	215	FMIQGGDFTKGDGTGGK	17	1	1714.8	yes	yes	7.3167e-06	161.63	9	0									1				9	0									1				2856700
>jgi|Lotgi1|235566|estExt_fgenesh2_pg.C_sca_670001		FMLYPTYQK	9	0	1189.58	yes	yes	0.0034542	157.54	7	0							2						7	0							2						2697100
>jgi|Lotgi1|160173|fgenesh2_pg.C_sca_23000191	102	FMPVFWDCSGFINCDPTPLGR	21	0	2515.11	yes	yes	5.4268e-41	281.6	3	0			1										3	0			1										6222100
>jgi|Lotgi1|239339|estExt_fgenesh2_pg.C_sca_2240004	464	FMSNNYRPFQDIHGR	15	1	1880.87	yes	yes	2.3557e-60	313.35	3.67	1.19		2	6	4	1	2							3.67	1.19		2	6	4	1	2							51933000
>jgi|Lotgi1|235548|estExt_fgenesh2_pg.C_sca_660065		FNANIER	7	0	862.43	yes	yes	0.00014886	283.67	4.67	1.97		2			1	2	1						4.67	1.97		2			1	2	1						86881000
>jgi|Lotgi1|172698|fgenesh2_pg.C_sca_140000010		FNDQSNQQFNIQSNQK	16	0	1938.88	yes	yes	6.053e-52	369.68	3	0.966		6	4	4	1								3	0.966		6	4	4	1								40856000
>jgi|Lotgi1|163448|fgenesh2_pg.C_sca_40000002		FNGIYITAITGGCHK	15	0	1650.82	yes	yes	9.5788e-29	320.39	4.25	1.36		2	2	1	5	2							4.25	1.36		2	2	1	5	2							89521000
>jgi|Lotgi1|233461|estExt_fgenesh2_pg.C_sca_400001		FNNPNLGNAK	10	0	1087.54	yes	yes	4.5427e-07	275.32	3.17	1.83	4	4	3	3	1	2	1						3.17	1.83	4	4	3	3	1	2	1						76749000
>jgi|Lotgi1|228268|estExt_fgenesh2_pg.C_sca_20156		FPAFLPPLR	9	0	1056.61	yes	yes	2.4875e-06	250.62	7.91	2.98	2	3	3	1	3	4	2	6	16	5	9	3	7.91	2.98	2	3	3	1	3	4	2	6	16	5	9	3	9987800000
>jgi|Lotgi1|228268|estExt_fgenesh2_pg.C_sca_20156		FPAFLPPLRNYQQVNR	16	1	1959.05	yes	yes	2.3507e-07	186.91	10.5	0.866									1		3		10.5	0.866									1		3		6971200
>jgi|Lotgi1|236770|estExt_fgenesh2_pg.C_sca_870051		FPESEVLAK	9	0	1018.53	yes	yes	0.0094182	152.59	4	0				2									4	0				2									3094400
>jgi|Lotgi1|154020|fgenesh2_pg.C_sca_5000060		FPNLVTPSNNPTVPR	15	0	1651.87	yes	yes	3.9107e-39	346.99	3.55	1.03		4	7	6	5								3.55	1.03		4	7	6	5								158950000
>jgi|Lotgi1|234884|estExt_fgenesh2_pg.C_sca_560115	334	FPNQQQTNFGLNQPTQPMSNNNPQTFNK	28	0	3233.49	yes	yes	1.8385e-157	442.15	3	0.707		4	8	4									3	0.707		4	8	4									35184000
>jgi|Lotgi1|236812|estExt_fgenesh2_pg.C_sca_870115		FPSGDGILDLRPDDELDEDATGLNTR	26	1	2830.33	yes	yes	3.719e-08	103.95	3	0			1										3	0			1										120550
>jgi|Lotgi1|238156|estExt_fgenesh2_pg.C_sca_1330006		FPSLQIIR	8	0	972.576	yes	yes	0.0076574	205.41	7	0							1						7	0							1						743750
>jgi|Lotgi1|236691|estExt_fgenesh2_pg.C_sca_850103		FPSNNPYPQQAVQYPPPGQSYAPPR	25	0	2799.34	yes	yes	2.0956e-113	379.85	3.84	1.95	3	6	9	10	4	3	1		1	1			3.84	1.95	3	6	9	10	4	3	1		1	1			184920000
>jgi|Lotgi1|152799|fgenesh2_pg.C_sca_2000219		FPSTDIIDNDPR	12	0	1388.66	yes	yes	5.8535e-06	196.7	4	0				3									4	0				3									1399900
>jgi|Lotgi1|152799|fgenesh2_pg.C_sca_2000219		FPTIPDFAK	9	0	1034.54	yes	yes	0.00095738	199.48	4.6	0.917			1	4	3	2							4.6	0.917			1	4	3	2							21522000
>jgi|Lotgi1|152799|fgenesh2_pg.C_sca_2000219		FPTIPDFVK	9	0	1062.58	yes	yes	0.00088076	202.54	5	0.816				3	3	3							5	0.816				3	3	3							18859000
>jgi|Lotgi1|152799|fgenesh2_pg.C_sca_2000219		FPTIPEDIK	9	0	1058.56	yes	yes	0.0024733	182.57	4.88	1.27			1	3	1	2	1						4.88	1.27			1	3	1	2	1						22026000
>jgi|Lotgi1|138864|e_gw1.130.22.1		FQDLGAAYEVLSDADK	16	0	1740.82	yes	yes	9.9228e-25	269.08	6.2	0.4						4	1						6.2	0.4						4	1						4010500
>jgi|Lotgi1|138864|e_gw1.130.22.1		FQDLGAAYEVLSDADKR	17	1	1896.92	yes	yes	4.1741e-40	311.33	6.25	0.433						3	1						6.25	0.433						3	1						25741000
>jgi|Lotgi1|174652|fgenesh2_pg.C_sca_207000018		FQLGHQATYAATNK	14	0	1548.77	yes	yes	2.0404e-42	374.88	2.67	1.29	4	5	4	3	2								2.67	1.29	4	5	4	3	2								104250000
>jgi|Lotgi1|138864|e_gw1.130.22.1	36	FQMSQQQVCDECPNVR	16	0	2024.85	yes	yes	3.2334e-14	226.17	6	0						1							6	0						1							2489600
>jgi|Lotgi1|233199|estExt_fgenesh2_pg.C_sca_350161		FQNQFLGGQFAPNVNVYR	18	0	2098.04	yes	yes	2.3897e-132	483.85	5.33	2.64	7	8	6	9	7	10	13	8	4	3		1	5.33	2.64	7	8	6	9	7	10	13	8	4	3		1	3428800000
>jgi|Lotgi1|239574|estExt_fgenesh2_pg.C_sca_3420002		FQQSSQLCEVDR	12	0	1495.67	yes	yes	3.9847e-27	345.82	3.96	1.99	3	3	7	4	2	3	3	1					3.96	1.99	3	3	7	4	2	3	3	1					628650000
>jgi|Lotgi1|115607|e_gw1.21.53.1		FQVPENIVQADDPNCVVR	18	0	2099.01	yes	yes	2.1663e-33	285.55	3	0			5										3	0			5										20811000
>jgi|Lotgi1|232714|estExt_fgenesh2_pg.C_sca_310076		FQVTGEICGK	10	0	1137.55	yes	yes	0.0031117	156.94	3.33	1.25		1	1		1								3.33	1.25		1	1		1								7894300
>jgi|Lotgi1|235609|estExt_fgenesh2_pg.C_sca_670059		FRPLYSR	7	1	937.513	yes	yes	0.0050959	249.58	5.75	0.433					1	3							5.75	0.433					1	3							3797100
>jgi|Lotgi1|233199|estExt_fgenesh2_pg.C_sca_350161		FRSDVVQK	8	1	977.529	yes	yes	0.0039067	234.84	7	0							1						7	0							1						138160
>jgi|Lotgi1|172698|fgenesh2_pg.C_sca_140000010		FSDQSNQQFSDQSNQQVNSQSK	22	0	2530.1	yes	yes	8.4719e-272	616.35	3	0.816		3	3	3									3	0.816		3	3	3									21417000
>jgi|Lotgi1|228700|estExt_fgenesh2_pg.C_sca_40028		FSGVYSEEECR	11	0	1361.56	yes	yes	0.00026104	192.32	10	0										1			10	0										1			1587300
>jgi|Lotgi1|115607|e_gw1.21.53.1		FSIQPHGVQLDKDNEEFFYEDGQR	24	1	2897.33	yes	yes	0.0064709	99.508	3	0			1										3	0			1										167290
>jgi|Lotgi1|233199|estExt_fgenesh2_pg.C_sca_350161		FSLGENCSIQQTCR	14	0	1698.75	yes	yes	1.754e-83	459.12	5.06	2.78	6	8	5	7	2	6	8	5	5	1	1		5.06	2.78	6	8	5	7	2	6	8	5	5	1	1		1519600000
>jgi|Lotgi1|228264|estExt_fgenesh2_pg.C_sca_20144		FSNIEFGSK	9	0	1027.5	yes	yes	0.0013586	177.32	4.33	1.25			1	4			1						4.33	1.25			1	4			1						5659900
>jgi|Lotgi1|131935|e_gw1.77.174.1		FSQILAPIFEEASNK	15	0	1692.87	yes	yes	9.1686e-17	235.21	5.83	1.34					6	5				1			5.83	1.34					6	5				1			19654000
>jgi|Lotgi1|174203|fgenesh2_pg.C_sca_186000003		FSQINSYSSQPTNYPTK	17	0	1960.92	yes	yes	6.7444e-20	236.87	3.5	0.866		1		3									3.5	0.866		1		3									2530900
>jgi|Lotgi1|230171|estExt_fgenesh2_pg.C_sca_110109		FSSDASTAAAGFK	13	0	1258.58	yes	yes	0.0049179	121.08	1	0	1												1	0	1												116020
>jgi|Lotgi1|82990|gw1.97.130.1		FTEMQADSPYR	11	0	1343.58	yes	yes	0.0025995	138.11	4	0				2									4	0				2									653770
>jgi|Lotgi1|131935|e_gw1.77.174.1		FTHPLHHLGK	10	0	1185.64	yes	yes	0.0035437	152.81	5	0					1								5	0					1								242650
>jgi|Lotgi1|209261|estExt_Genewise1Plus.C_sca_30137;>jgi|Lotgi1|176883|fgenesh2_pg.C_sca_5632000001		FTLYIDEVGNKPICIK	16	1	1909	yes	no	1.1549e-33	246.05	3.83	0.687			2	3	1								3.83	0.687			2	3	1								4979900
>jgi|Lotgi1|159264|fgenesh2_pg.C_sca_20000004	98	FTQDMSSHPFATFR	14	0	1670.75	yes	yes	3.0582e-05	165.7	4.5	0.5				1	1								4.5	0.5				1	1								3512300
>jgi|Lotgi1|113221|e_gw1.16.216.1		FTSLISCR	8	0	982.491	yes	yes	0.0039047	224.62	9	0									1				9	0									1				4465100
>jgi|Lotgi1|156525|fgenesh2_pg.C_sca_11000211		FTSNLIQSAGK	11	0	1164.61	yes	yes	0.0001987	205.77	1.4	0.49	3	2											1.4	0.49	3	2											1546400
>jgi|Lotgi1|234472|estExt_fgenesh2_pg.C_sca_510064;>jgi|Lotgi1|168990|fgenesh2_pg.C_sca_81000036;>jgi|Lotgi1|234474|estExt_fgenesh2_pg.C_sca_510078;>jgi|Lotgi1|234471|estExt_fgenesh2_pg.C_sca_510063;>jgi|Lotgi1|165459|fgenesh2_pg.C_sca_51000139;>jgi|Lotgi		FTYIYQPINTR	11	0	1414.72	yes	no	0.0006126	165.83	1	0	1												1	0	1												105210
>jgi|Lotgi1|237778|estExt_fgenesh2_pg.C_sca_1170035		FVASNINLEGCVK	13	0	1449.73	yes	yes	4.0812e-27	186.72	9	0									2				9	0									2				322960
>jgi|Lotgi1|206060|estExt_fgenesh2_pm.C_sca_120032		FVDTTPYGVK	10	0	1125.57	yes	yes	0.0050181	143.86	7	0							1						7	0							1						559130
>jgi|Lotgi1|122269|e_gw1.40.42.1		FVEDLTGDIR	10	0	1163.58	yes	yes	0.00045261	221.83	5	0					3								5	0					3								2907800
>jgi|Lotgi1|238082|estExt_fgenesh2_pg.C_sca_1300004		FVGHLENTGIQPAFK	15	0	1656.86	yes	yes	1.6354e-73	428.31	5.63	2.08	3	2	3	6	3	14	10	5	3				5.63	2.08	3	2	3	6	3	14	10	5	3				1175000000
>jgi|Lotgi1|238082|estExt_fgenesh2_pg.C_sca_1300004		FVGHLENTGIQPAFKR	16	1	1812.96	yes	yes	1.4115e-60	391.45	6.17	0.373						5	1						6.17	0.373						5	1						22868000
>jgi|Lotgi1|174652|fgenesh2_pg.C_sca_207000018		FVLEPTIDLTLPDVK	15	0	1698.94	yes	yes	5.6604e-13	228.21	3.37	1.72	6	4	6	6	4	3	1						3.37	1.72	6	4	6	6	4	3	1						252970000
>jgi|Lotgi1|235549|estExt_fgenesh2_pg.C_sca_660066		FVNSDTLSFQCNIR	14	0	1699.8	yes	yes	1.1364e-24	322.03	7.22	1.13					1		6		2				7.22	1.13					1		6		2				50268000
>jgi|Lotgi1|233408|estExt_fgenesh2_pg.C_sca_390087	312	FVVFLMSAPNIAGILK	16	0	1718.98	yes	yes	1.9635e-05	156.8	9	0									1				9	0									1				190400
>jgi|Lotgi1|238970|estExt_fgenesh2_pg.C_sca_1800027		FVYWYEFDFK	10	0	1442.65	yes	yes	0.0096902	132.9	10	0										1			10	0										1			8199200
>jgi|Lotgi1|239574|estExt_fgenesh2_pg.C_sca_3420002		FWIENVGVTSK	11	0	1278.66	yes	yes	0.00037848	176.83	5	2.1		1	5	4	2	2	2	1	2				5	2.1		1	5	4	2	2	2	1	2				200620000
>jgi|Lotgi1|110884|e_gw1.12.381.1		FYDRDNPSASGDWEDLSTLR	20	1	2343.04	yes	yes	9.4679e-74	358.66	3.67	0.471			1	2									3.67	0.471			1	2									2904800
>jgi|Lotgi1|110884|e_gw1.12.381.1		FYDRDNPSASGDWEDLSTLRK	21	2	2471.14	yes	yes	9.5871e-07	154.82	4	0				1									4	0				1									428800
>jgi|Lotgi1|162861|fgenesh2_pg.C_sca_36000089		FYHSFEYILR	10	0	1373.68	yes	yes	2.3839e-09	268.12	3.25	0.433			3	1									3.25	0.433			3	1									7022400
>jgi|Lotgi1|174652|fgenesh2_pg.C_sca_207000018		FYSAPTVDSQQQDTGSTPK	19	0	2055.94	yes	yes	1.079e-115	449.93	3.5	1.19		3	3	4	1	1							3.5	1.19		3	3	4	1	1							27631000
>jgi|Lotgi1|114561|e_gw1.19.150.1		GADQRTARQDNLAYAGVR	18	2	1960.98	yes	yes	1.5565e-24	140.74	5	0					1								5	0					1								185720
>jgi|Lotgi1|234488|estExt_fgenesh2_pg.C_sca_520002		GAFCTCDFIR	10	0	1245.53	yes	yes	1.8292e-06	231.37	7.57	1.5					1	1	1	1	3				7.57	1.5					1	1	1	1	3				104590000
>jgi|Lotgi1|239174|estExt_fgenesh2_pg.C_sca_2010016	444	GAGAAGGGAAGPGM	14	0	1000.44	yes	yes	4.7642e-13	309.02	9.45	2.64	1				1	1		2	1	3	10	1	9.45	2.64	1				1	1		2	1	3	10	1	991810000
>jgi|Lotgi1|174652|fgenesh2_pg.C_sca_207000018		GAGYGPEIIPK	11	0	1100.59	yes	yes	0.0019731	150.85	4.33	1.25			1	1		1							4.33	1.25			1	1		1							1522300
>jgi|Lotgi1|174652|fgenesh2_pg.C_sca_207000018		GAGYGPEIIPKPTTPPPVK	19	1	1918.06	yes	yes	6.7146e-13	198.59	4.5	1.95	1	2	3	4	2	2	3	1					4.5	1.95	1	2	3	4	2	2	3	1					35580000
>jgi|Lotgi1|235497|estExt_fgenesh2_pg.C_sca_650036		GAIIIAGVAYCCPQGYK	17	0	1839.9	yes	yes	1.309e-57	338.97	7.15	2.77	2	3	3	4	6	4	6	21	6	1	4	5	7.15	2.77	2	3	3	4	6	4	6	21	6	1	4	5	1182600000
>jgi|Lotgi1|235497|estExt_fgenesh2_pg.C_sca_650036	356	GAIIIAGVAYCCPQGYKPMIR	21	1	2337.18	yes	yes	1.4295e-88	346.24	7.14	2.54	7	8	11	10	9	13	11	98	13	5	9	8	7.14	2.54	7	8	11	10	9	13	11	98	13	5	9	8	17662000000
>jgi|Lotgi1|176496|fgenesh2_pg.C_sca_1638000001		GAITQENILPSIDGTLK	17	0	1768.96	yes	yes	6.8999e-30	247.58	3.1	0.539		1	7	2									3.1	0.539		1	7	2									11163000
>jgi|Lotgi1|133595|e_gw1.85.51.1		GALVGVQSYHSNHHEDR	17	0	1904.89	yes	yes	5.617e-16	229.68	9	0									2				9	0									2				183650
>jgi|Lotgi1|236691|estExt_fgenesh2_pg.C_sca_850103		GAPVQTVYVQQPAVYPTNPK	20	0	2156.13	yes	yes	4.2627e-112	432.3	2.67	1.02	5	13	12	8	1								2.67	1.02	5	13	12	8	1								1192600000
>jgi|Lotgi1|238831|estExt_fgenesh2_pg.C_sca_1730025		GARPAAAAKPAAK	13	2	1178.69	yes	yes	7.004e-09	227.53	10.8	0.829										2	1	1	10.8	0.829										2	1	1	2582300
>jgi|Lotgi1|233199|estExt_fgenesh2_pg.C_sca_350161		GASLASVYEK	10	0	1023.52	yes	yes	0.0016765	174.85	5.74	2.38	1	1	3	3	2	3	4	3	2	1			5.74	2.38	1	1	3	3	2	3	4	3	2	1			2627300000
>jgi|Lotgi1|233199|estExt_fgenesh2_pg.C_sca_350161	293	GASLASVYEKYTGSSLVSEFMSR	23	1	2468.19	yes	yes	1.8338e-57	304.18	6	1.41				1			2						6	1.41				1			2						11255000
>jgi|Lotgi1|234884|estExt_fgenesh2_pg.C_sca_560115		GASYTVYGAFAVYR	14	0	1523.74	yes	yes	1.3469e-19	297.15	4.62	1.92		3	6	5	4	4	2		2				4.62	1.92		3	6	5	4	4	2		2				112230000
>jgi|Lotgi1|233461|estExt_fgenesh2_pg.C_sca_400001		GCHAVCSPVSGSTCLSSK	18	0	1892.82	yes	yes	9.0964e-52	341.85	5.26	3.03	2	6	7	7	5	3	3	2	3	1	2	2	5.26	3.03	2	6	7	7	5	3	3	2	3	1	2	2	622800000
>jgi|Lotgi1|233461|estExt_fgenesh2_pg.C_sca_400001		GCHAVCSPVSGSTCLSSKLLR	21	1	2275.09	yes	yes	0.00021904	111.92	4	0				1									4	0				1									642370
>jgi|Lotgi1|163637|fgenesh2_pg.C_sca_40000191	119;120;121	GDAADMIDTVQDAQEDAVDNMADMIDTIQDAR	32	0	3452.47	yes	no	1.8688e-181	433.24	3.88	0.331			1	7									3.88	0.331			1	7									51306000
>jgi|Lotgi1|235621|estExt_fgenesh2_pg.C_sca_670079		GDALEALAEGYTK	13	0	1336.65	yes	yes	2.8603e-22	197.56	5.99	2.59	3	5	7	7	6	16	14	3	5	6	2	1	5.99	2.59	3	5	7	7	6	16	14	3	5	6	2	1	2933500000
>jgi|Lotgi1|235621|estExt_fgenesh2_pg.C_sca_670079	371	GDALEALAEGYTKTAEMLQEFLK	23	1	2527.25	yes	yes	1.0867e-31	246.39	6	0						1							6	0						1							312970
>jgi|Lotgi1|152799|fgenesh2_pg.C_sca_2000219		GDISGTSVIPDFVK	14	0	1433.74	yes	yes	1.1438e-11	219.29	4.09	0.793			2	7	1	1							4.09	0.793			2	7	1	1							39545000
>jgi|Lotgi1|199626|estExt_Genewise1.C_sca_1220083		GDLGIEIPAEK	11	0	1140.6	yes	yes	0.00046658	172.69	5.5	0.5					1	1							5.5	0.5					1	1							1238600
>jgi|Lotgi1|236812|estExt_fgenesh2_pg.C_sca_870115		GDPAVSTPQNVR	12	0	1239.62	yes	yes	0.00012376	170.72	3	0			3										3	0			3										4435000
>jgi|Lotgi1|238358|estExt_fgenesh2_pg.C_sca_1420009		GDRLDLDNDDDLEDEIK	17	1	1988.88	yes	yes	5.7085e-09	184.31	3	0			1										3	0			1										376790
>jgi|Lotgi1|238358|estExt_fgenesh2_pg.C_sca_1420009		GDRLDLDNDDDLEDEIKEIDDK	22	2	2589.16	yes	yes	6.7185e-106	305.76	3.67	2.13	2	1	4	2	1	1			1				3.67	2.13	2	1	4	2	1	1			1				21407000
>jgi|Lotgi1|201804|estExt_Genewise1.C_sca_1950010;>jgi|Lotgi1|239761|estExt_fgenesh2_pg.C_sca_30360001		GEAPLTLDR	9	0	970.508	yes	no	0.00088076	202.54	3	0			2										3	0			2										1886800
>jgi|Lotgi1|174003|fgenesh2_pg.C_sca_179000009		GECLTPSTDPVYINLR	16	0	1833.89	yes	yes	1.6706e-51	358.59	4	2.18	6	7	6	7	4	6	3	2	1				4	2.18	6	7	6	7	4	6	3	2	1				607120000
>jgi|Lotgi1|110884|e_gw1.12.381.1		GEICEKPVDIEAR	13	1	1514.74	yes	yes	1.6341e-08	208.42	4.6	1.74		1		2		1	1						4.6	1.74		1		2		1	1						2650000
>jgi|Lotgi1|233201|estExt_fgenesh2_pg.C_sca_350164		GENLAYVTGGGIK	13	0	1277.66	yes	yes	1.4517e-06	195.68	7	0							2						7	0							2						3099300
>jgi|Lotgi1|238526|estExt_fgenesh2_pg.C_sca_1490037	410	GEVDDFEMYECIPPFWG	17	0	2089.84	yes	yes	0.0021966	120.14	10	0										1			10	0										1			1853200
>jgi|Lotgi1|162872|fgenesh2_pg.C_sca_36000100		GEVDVDITDDK	11	0	1204.55	yes	yes	0.0081799	132.91	2	0		1											2	0		1											240890
>jgi|Lotgi1|162872|fgenesh2_pg.C_sca_36000100		GEVDVDITDDKGNR	14	1	1531.71	yes	yes	0.00055973	155.15	1.5	0.5	1	1											1.5	0.5	1	1											687400
>jgi|Lotgi1|115607|e_gw1.21.53.1		GFDVSHLGILGPVIK	15	0	1550.88	yes	yes	7.7785e-24	289.11	3.35	1.23	1	3	6	4	2	1							3.35	1.23	1	3	6	4	2	1							52838000
>jgi|Lotgi1|238560|estExt_fgenesh2_pg.C_sca_1510007		GFDYFFSVR	9	0	1136.53	yes	yes	0.0016578	191.36	3	0			1										3	0			1										905040
>jgi|Lotgi1|154020|fgenesh2_pg.C_sca_5000060	65	GFFDSEEMPYDSELDNNDVVIR	22	0	2590.12	yes	yes	2.4754e-84	366.5	3	0			3										3	0			3										1283700
>jgi|Lotgi1|235988|estExt_fgenesh2_pg.C_sca_730030	375	GFMSTEEQQLK	11	0	1296.6	yes	yes	9.9757e-05	199.61	3.86	0.35			1	6									3.86	0.35			1	6									3999000
>jgi|Lotgi1|239173|estExt_fgenesh2_pg.C_sca_2010015	441;442;443	GGGQGGMSSMLPYILMR	17	0	1753.83	yes	yes	6.1131e-13	210.56	10	0										1			10	0										1			5939100
>jgi|Lotgi1|233199|estExt_fgenesh2_pg.C_sca_350161	294	GGICSACTTPPNMPVR	16	0	1716.77	yes	yes	1.1773e-23	262.92	5.93	2.3	1	3	4	5	4	7	10	7	2		2		5.93	2.3	1	3	4	5	4	7	10	7	2		2		713020000
>jgi|Lotgi1|114561|e_gw1.19.150.1		GGKLLYSTNGYGDGGR	16	1	1613.78	yes	yes	6.3907e-23	253.07	5	0					4								5	0					4								37487000
>jgi|Lotgi1|234405|estExt_fgenesh2_pg.C_sca_500078		GGLAPACVQNGLFPDQGGR	19	0	1912.92	yes	yes	1.79e-59	355.13	7	0							3						7	0							3						4871500
>jgi|Lotgi1|236689|estExt_fgenesh2_pg.C_sca_850101		GGLRPTKDTDGAIYQK	16	2	1718.9	yes	yes	0.0002136	147.68	7	0							1						7	0							1						211360
>jgi|Lotgi1|227783|estExt_fgenesh2_pg.C_sca_10013	223	GGMPPIPNYVR	11	0	1199.61	yes	yes	1.9347e-05	236.04	10.1	0.831									2	6	1	1	10.1	0.831									2	6	1	1	122890000
>jgi|Lotgi1|239174|estExt_fgenesh2_pg.C_sca_2010016	445;446;447;448;449;450;451;452	GGMSNPLAMMAMLGGNDNLMNMLPLMMSSGMGMGGGGGMMR	41	0	4107.73	yes	yes	4.2888e-33	191.99	11	0											2		11	0											2		3456900
>jgi|Lotgi1|178880|fgenesh2_pm.C_sca_44000018		GGNMQFEDVK	10	0	1123.5	yes	yes	0.0040887	116.52	9	0									1				9	0									1				0
>jgi|Lotgi1|236183|estExt_fgenesh2_pg.C_sca_760074		GGTCFDIR	8	0	924.412	yes	yes	0.0069442	209.48	9	0									1				9	0									1				725900000
>jgi|Lotgi1|114561|e_gw1.19.150.1	12	GGVSAYNAGVGNVQTIAGMDAGTTNDDYSNDVIAR	35	0	3472.58	yes	yes	0	643.14	4.72	2.07	5	6	7	4	27	5	6		4	1			4.72	2.07	5	6	7	4	27	5	6		4	1			2483500000
>jgi|Lotgi1|203811|estExt_fgenesh2_kg.C_sca_240005;>jgi|Lotgi1|202874|estExt_Genewise1.C_sca_21760001		GGYNVGDVTSAPHGK	15	0	1457.69	yes	no	4.4658e-24	295.91	4.2	0.4				4	1								4.2	0.4				4	1								5700200
>jgi|Lotgi1|234387|estExt_fgenesh2_pg.C_sca_500042	325;326	GIAQMNGQGVPGMPVLYLGVFK	22	0	2275.19	yes	yes	7.3463e-08	150.59	8	0								1					8	0								1					1875400
>jgi|Lotgi1|231953|estExt_fgenesh2_pg.C_sca_240135		GIFGNFLDTSLGGK	14	0	1424.73	yes	yes	0.00062432	141.73	10	0										2			10	0										2			2890300
>jgi|Lotgi1|173138|fgenesh2_pg.C_sca_149000038		GIGYNAYPEDCTK	13	0	1486.64	yes	yes	0.00011709	163.34	2.62	0.992	1	3	2	2									2.62	0.992	1	3	2	2									85629000
>jgi|Lotgi1|238526|estExt_fgenesh2_pg.C_sca_1490037		GINTGPTGGTNQINR	15	0	1498.75	yes	yes	2.866e-54	386	3.24	1.94	5	9	3	5	4	1	1		1				3.24	1.94	5	9	3	5	4	1	1		1				83388000
>jgi|Lotgi1|235694|estExt_fgenesh2_pg.C_sca_680068		GITGNFQYNPNDGYSCSYAECR	22	0	2572.04	yes	yes	3.8063e-92	386.23	10	0										4			10	0										4			83038000
>jgi|Lotgi1|231009|estExt_fgenesh2_pg.C_sca_160281	252	GLATLQDMK	9	0	975.506	yes	yes	0.0016578	191.36	9.69	2.69		2		1					2	9	8	4	9.69	2.69		2		1					2	9	8	4	3857100000
>jgi|Lotgi1|231009|estExt_fgenesh2_pg.C_sca_160281	252	GLATLQDMKIAK	12	1	1287.72	yes	yes	1.3846e-05	185.71	10.6	0.497										4	5		10.6	0.497										4	5		38416000
>jgi|Lotgi1|140786|e_gw1.151.5.1		GLDEDALSTSHPLELEDNR	19	0	2109.98	yes	yes	3.9164e-11	183.01	2	0		3											2	0		3											1190100
>jgi|Lotgi1|140786|e_gw1.151.5.1		GLDEDALSTSHPLELEDNRIPDVYDPIDYHK	31	1	3565.68	yes	yes	8.494e-109	357.58	2.67	0.745	1	3	7	1									2.67	0.745	1	3	7	1									67458000
>jgi|Lotgi1|159314|fgenesh2_pg.C_sca_20000054		GLDHYGFAGQLGK	13	0	1361.67	yes	no	1.5582e-08	214.44	8	0								1					8	0								1					3386700
>jgi|Lotgi1|159314|fgenesh2_pg.C_sca_20000054		GLDQYGFAGQLGK	13	0	1352.67	yes	no	0.00024932	158.31	8.67	0.471								1	2				8.67	0.471								1	2				4540100
>jgi|Lotgi1|159314|fgenesh2_pg.C_sca_20000054		GLDQYGFTGQLGK	13	0	1382.68	yes	no	1.5582e-08	214.44	8.5	0.5								2	2				8.5	0.5								2	2				28859000
>jgi|Lotgi1|163448|fgenesh2_pg.C_sca_40000002		GLDSDDHINCQFFE	14	0	1695.68	yes	yes	1.4462e-13	249.53	5.33	2.05		1	2	1	6	2	1		1	1			5.33	2.05		1	2	1	6	2	1		1	1			98650000
>jgi|Lotgi1|174003|fgenesh2_pg.C_sca_179000009	147	GLFCVIPNGDTMQYDVLR	18	0	2097	yes	yes	5.5197e-32	253.07	4.44	1.22			4	5	5		2						4.44	1.22			4	5	5		2						73806000
>jgi|Lotgi1|203811|estExt_fgenesh2_kg.C_sca_240005;>jgi|Lotgi1|202874|estExt_Genewise1.C_sca_21760001		GLFTADQNLR	10	0	1133.58	yes	no	3.7202e-06	228.05	4.2	0.4				4	1								4.2	0.4				4	1								8967600
>jgi|Lotgi1|239171|estExt_fgenesh2_pg.C_sca_2010013	440	GLGGAGGISPLLLALSAGDTMK	22	0	1998.08	yes	yes	4.9825e-30	235.67	11	0											2		11	0											2		14107000
>jgi|Lotgi1|163637|fgenesh2_pg.C_sca_40000191	122	GLIDADQEQLVGFLDMQLGANELK	24	0	2616.31	yes	yes	5.7954e-186	515.12	5	2.26			2	4	1			1		1			5	2.26			2	4	1			1		1			133710000
>jgi|Lotgi1|163637|fgenesh2_pg.C_sca_40000191	122	GLIDADQEQLVGFLDMQLGANELKK	25	1	2744.41	yes	yes	6.4363e-169	467.16	4	0.447			1	8	1								4	0.447			1	8	1								176460000
>jgi|Lotgi1|234488|estExt_fgenesh2_pg.C_sca_520002		GLIINAGSR	9	0	899.519	yes	yes	2.5727e-05	212.67	9	0									2				9	0									2				24302000
>jgi|Lotgi1|235610|estExt_fgenesh2_pg.C_sca_670062	368	GLLSGMITR	9	0	946.527	yes	yes	0.00016439	227.44	5.03	3.24	3	4	5	4	3	3	3	1			1	3	5.03	3.24	3	4	5	4	3	3	3	1			1	3	214670000
>jgi|Lotgi1|235610|estExt_fgenesh2_pg.C_sca_670062	368	GLLSGMITRPTQR	13	1	1428.79	yes	yes	6.0276e-28	291.36	5.19	2.92	1	3	12	7	6	4	2	1	1	2	1	3	5.19	2.92	1	3	12	7	6	4	2	1	1	2	1	3	775460000
>jgi|Lotgi1|152136|fgenesh2_pg.C_sca_1000274		GLSPDSPEDEDGIK	14	0	1457.65	yes	yes	0.00062432	141.73	8	0								1					8	0								1					999180
>jgi|Lotgi1|152799|fgenesh2_pg.C_sca_2000219		GLTEGGKFPTIPEDIK	16	1	1700.9	yes	yes	8.6855e-34	319.87	4.38	0.484				5	3								4.38	0.484				5	3								27798000
>jgi|Lotgi1|77105|gw1.32.154.1		GLVGEPDR	8	0	841.429	yes	yes	0.0061806	213.83	2	0		1											2	0		1											16648000
>jgi|Lotgi1|89037|gw1.56.185.1		GLVPYSQTLLPNEFGHTTQR	20	0	2257.15	yes	yes	4.9679e-22	229.69	7.25	0.433							3	1					7.25	0.433							3	1					13871000
>jgi|Lotgi1|235609|estExt_fgenesh2_pg.C_sca_670059		GLVTSPFQR	9	0	1003.55	yes	yes	0.00032312	227.44	6.77	2.99				3	3	3	1					3	6.77	2.99				3	3	3	1					3	96363000
>jgi|Lotgi1|181237|estExt_Genewise1.C_sca_10721	185	GMEIGVHSVTHQNIDTR	17	0	1892.92	yes	yes	3.3038e-59	212.18	3.8	0.748			2	2	1								3.8	0.748			2	2	1								2462300
>jgi|Lotgi1|106937|e_gw1.6.157.1;>jgi|Lotgi1|107124|e_gw1.6.273.1	3;4;5	GMLKEDAMMEYLK	13	1	1557.72	yes	no	2.1175e-08	210.38	4.5	0.5				1	1								4.5	0.5				1	1								1343600
>jgi|Lotgi1|115607|e_gw1.21.53.1	22	GMSATYQVIRPR	12	1	1377.72	yes	yes	1.0377e-08	266.47	2.75	0.829	1	1	5	1									2.75	0.829	1	1	5	1									14261000
>jgi|Lotgi1|239174|estExt_fgenesh2_pg.C_sca_2010016		GNENMLPILLAAK	13	0	1382.76	yes	yes	3.6491e-127	319.37	8.72	3.39	10	8	8	7	6	7	6	9	10	31	63	25	8.72	3.39	10	8	8	7	6	7	6	9	10	31	63	25	39886000000
>jgi|Lotgi1|152799|fgenesh2_pg.C_sca_2000219		GNIPVIPDFVK	11	0	1197.68	yes	yes	0.00037848	176.83	4	0				1									4	0				1									17393000
>jgi|Lotgi1|173200|fgenesh2_pg.C_sca_151000011	136	GNLPNSMMNNMR	12	0	1377.6	yes	yes	2.1677e-20	320.33	8.32	1.05					2	1	3	38	13	8	1		8.32	1.05					2	1	3	38	13	8	1		2634700000
>jgi|Lotgi1|174203|fgenesh2_pg.C_sca_186000003	158	GNQAGVIESHMSSSVDR	17	0	1772.81	yes	yes	2.2158e-18	196.93	2.89	1.1	1	3	1	4									2.89	1.1	1	3	1	4									6664700
>jgi|Lotgi1|233200|estExt_fgenesh2_pg.C_sca_350163		GNVRNELPYLTGNQCAQCSASR	22	1	2494.14	yes	yes	4.1188e-111	425.68	6	0						2							6	0						2							1755400
>jgi|Lotgi1|162562|fgenesh2_pg.C_sca_34000165		GPCVEILSHIK	11	0	1251.66	yes	yes	9.3717e-05	224.52	11	0											1		11	0											1		4304100
>jgi|Lotgi1|154590|fgenesh2_pg.C_sca_6000093		GPGQFLFTGR	10	0	1078.56	yes	yes	8.6128e-05	245.93	7	0							2						7	0							2						724320
>jgi|Lotgi1|152688|fgenesh2_pg.C_sca_2000108		GPPPTQTFTGIGAIVK	16	0	1582.87	yes	yes	5.421e-29	282.71	11.2	0.4											4	1	11.2	0.4											4	1	31336000
>jgi|Lotgi1|174003|fgenesh2_pg.C_sca_179000009		GPPTSNIVYAQSGPPAQSVVYAQNPQNAQPR	31	0	3235.6	yes	yes	0	717.07	4.6	1.5		2	8	8	6	6	5						4.6	1.5		2	8	8	6	6	5						176710000
>jgi|Lotgi1|236812|estExt_fgenesh2_pg.C_sca_870115		GPQIDLPR	8	0	894.492	yes	yes	0.0039047	224.62	3.4	0.49			3	2									3.4	0.49			3	2									8166200
>jgi|Lotgi1|174003|fgenesh2_pg.C_sca_179000009		GPTNVVYAQR	10	0	1103.57	yes	yes	1.9698e-82	389.73	4.9	2.47	4	4	4	6	5	5	5	2	3	1			4.9	2.47	4	4	4	6	5	5	5	2	3	1			312040000
>jgi|Lotgi1|115607|e_gw1.21.53.1	23	GPTPTAMPQTPTGINSPTR	19	0	1922.95	yes	yes	2.0876e-95	251.33	3	0			4										3	0			4										5984300
>jgi|Lotgi1|231186|estExt_fgenesh2_pg.C_sca_180106	265	GPVIGDTAAVQYSSAGSMPQNFPDPNTAR	29	0	2947.38	yes	yes	0	602.63	4.68	1.67	1	3	3	4	7	6	4						4.68	1.67	1	3	3	4	7	6	4						243140000
>jgi|Lotgi1|174652|fgenesh2_pg.C_sca_207000018		GQAHQSLQTNQPAGYQHPQQAHVR	24	0	2680.3	yes	yes	0.0001562	118.52	5	0					1								5	0					1								235650
>jgi|Lotgi1|154713|fgenesh2_pg.C_sca_6000216		GQHNLILSLAK	11	0	1192.69	yes	yes	5.4363e-11	244.16	9	0									5				9	0									5				3082300
>jgi|Lotgi1|174652|fgenesh2_pg.C_sca_207000018	164;165	GQLSNQDMTMINSR	14	0	1593.72	yes	yes	1.1757e-14	256.18	3	0.784		4	5	4									3	0.784		4	5	4									9167000
>jgi|Lotgi1|115147|e_gw1.20.479.1		GQNVLTKPFPDSR	13	1	1457.76	yes	yes	2.3705e-19	305.26	3.69	1.14		2	4	4	2	1							3.69	1.14		2	4	4	2	1							40014000
>jgi|Lotgi1|99809|gw1.32.298.1		GRDHGLPSYNTFR	13	1	1518.73	yes	yes	1.9545e-09	245.21	2.92	0.862	1	2	6	3									2.92	0.862	1	2	6	3									27352000
>jgi|Lotgi1|99852|gw1.32.299.1		GRDHGVPPYNWFR	13	1	1599.77	yes	yes	0.00010345	174.68	3.17	1.27	2	6	6	4	5								3.17	1.27	2	6	6	4	5								52024000
>jgi|Lotgi1|99791|gw1.32.297.1		GRDNGLAPYNLYR	13	1	1507.75	yes	yes	4.2052e-11	267.47	2.56	0.933	2	6	5	3									2.56	0.933	2	6	5	3									29139000
>jgi|Lotgi1|228882|estExt_fgenesh2_pg.C_sca_50013	228	GREIPCIQDAQCQSGSHCMSGTGR	24	1	2691.14	yes	yes	6.7527e-66	306.98	5.67	0.943					2		1						5.67	0.943					2		1						7386500
>jgi|Lotgi1|235120|estExt_fgenesh2_pg.C_sca_590106		GRPGLGLAIQQK	12	1	1236.73	yes	yes	1.0059e-12	288.76	3.17	0.687		1	3	2									3.17	0.687		1	3	2									32567000
>jgi|Lotgi1|239574|estExt_fgenesh2_pg.C_sca_3420002		GSENQLVQTLVLHPDDGR	18	0	1976.99	yes	yes	6.9383e-109	458.38	4.05	2.12	3	5	15	5	2	4	4	2		1			4.05	2.12	3	5	15	5	2	4	4	2		1			407230000
>jgi|Lotgi1|238526|estExt_fgenesh2_pg.C_sca_1490037		GSFDVTVDK	9	0	966.466	yes	yes	0.0056085	168.72	1	0	1												1	0	1												3158500
>jgi|Lotgi1|238526|estExt_fgenesh2_pg.C_sca_1490037		GSFDVTVDKTNIGPLDYNLR	20	1	2223.12	yes	yes	8.2695e-101	414.31	6.75	3.46		2		1			1		3			1	6.75	3.46		2		1			1		3			1	7499700
>jgi|Lotgi1|176686|fgenesh2_pg.C_sca_2579000001;>jgi|Lotgi1|175476|fgenesh2_pg.C_sca_287000002		GSFTNGVVTDSSWR	14	0	1511.7	yes	no	5.2543e-13	152.14	8	0								1					8	0								1					832300
>jgi|Lotgi1|235120|estExt_fgenesh2_pg.C_sca_590106	348	GSGIPELMSLIK	12	0	1243.68	yes	yes	0.0008469	141.93	3.67	1.11			4	1		1							3.67	1.11			4	1		1							29271000
>jgi|Lotgi1|209261|estExt_Genewise1Plus.C_sca_30137		GSIVLSSFEQFNSVAR	16	0	1739.88	yes	yes	3.6029e-33	252	3.8	0.4			1	4									3.8	0.4			1	4									2530200
>jgi|Lotgi1|205030|estExt_fgenesh2_kg.C_sca_1120002	203	GSIYTMHLLIPR	12	0	1399.76	yes	yes	1.3567e-05	179.67	5.95	2.78	2	2	1	1	1		4	5	3				5.95	2.78	2	2	1	1	1		4	5	3				489520000
>jgi|Lotgi1|229818|estExt_fgenesh2_pg.C_sca_90208		GSLDFSSNLEQTIR	14	0	1565.77	yes	yes	0.00025434	155.15	4	0				1									4	0				1									814750
>jgi|Lotgi1|66515|gw1.224.21.1		GSLTTPPCFESVTWTIFAVPQK	22	0	2465.23	yes	yes	1.1585e-30	139.04	3	0			1										3	0			1										73930
>jgi|Lotgi1|209261|estExt_Genewise1Plus.C_sca_30137		GSNVYAVAVDK	11	0	1121.57	yes	yes	0.00046658	172.69	4	0				3									4	0				3									10110000
>jgi|Lotgi1|229175|estExt_fgenesh2_pg.C_sca_50437		GSWFLTSSCNLR	12	0	1426.67	yes	yes	1.506e-05	185.71	4.8	0.4				1	4								4.8	0.4				1	4								18823000
>jgi|Lotgi1|239339|estExt_fgenesh2_pg.C_sca_2240004		GSYSGSYTNSQYIPIPK	17	0	1860.89	yes	yes	3.445e-45	333.1	4.64	1.8			6	3			5						4.64	1.8			6	3			5						20883000
>jgi|Lotgi1|237013|estExt_fgenesh2_pg.C_sca_920055;>jgi|Lotgi1|177036|fgenesh2_pg.C_sca_13085000001		GTFTSSGTYVPR	12	0	1271.61	yes	no	0.0024009	140.3	5	0					1								5	0					1								1014800
>jgi|Lotgi1|233199|estExt_fgenesh2_pg.C_sca_350161	295	GTGAMNVLR	9	0	917.475	yes	yes	7.4551e-05	272.29	4.85	2.54	4	6	4	6	3	6	5	3	3	1			4.85	2.54	4	6	4	6	3	6	5	3	3	1			150260000
>jgi|Lotgi1|162872|fgenesh2_pg.C_sca_36000100		GTGEIVADGLTFSVDR	16	0	1635.81	yes	yes	3.026e-26	273.86	2	0.816	3	3	3										2	0.816	3	3	3										14085000
>jgi|Lotgi1|237510|estExt_fgenesh2_pg.C_sca_1090023		GTGFGNFKGYIDDLK	15	1	1630.8	yes	yes	7.091e-05	170.07	1	0	1												1	0	1												515920
>jgi|Lotgi1|115607|e_gw1.21.53.1		GTLNVYGQR	9	0	1006.52	yes	yes	2.7873e-05	185.37	3	0			1										3	0			1										249300
>jgi|Lotgi1|154020|fgenesh2_pg.C_sca_5000060		GTPLFPEEADAAEHLDEHIK	20	0	2218.05	yes	yes	7.1369e-48	276.5	4.56	1.92	2	3	8	8	5	5	5	3					4.56	1.92	2	3	8	8	5	5	5	3					540400000
>jgi|Lotgi1|174652|fgenesh2_pg.C_sca_207000018		GTSAQGSLPQR	11	0	1100.56	yes	yes	0.0003323	179	4	0				1									4	0				1									66190
>jgi|Lotgi1|237013|estExt_fgenesh2_pg.C_sca_920055		GTYFSSESSHSQVSGR	16	0	1714.75	yes	yes	0.0002	119.01	5	0					1								5	0					1								124100
>jgi|Lotgi1|209107|estExt_Genewise1Plus.C_sca_20912		GVECSDAAGQQVDYK	15	0	1625.7	yes	yes	2.5166e-10	215.45	6	0						4							6	0						4							2970400
>jgi|Lotgi1|183446|estExt_Genewise1.C_sca_51005	187	GVGVIAEYLESLGM	14	0	1436.72	yes	yes	0.00048305	129.7	10	0										1			10	0										1			570630
>jgi|Lotgi1|233200|estExt_fgenesh2_pg.C_sca_350163	305	GVINAGSTPSSGTLSIASLQAMLATLMMTNK	31	0	3064.56	yes	yes	0	586.09	4.92	2.2	6	6	7	8	6	15	13	3	1	1			4.92	2.2	6	6	7	8	6	15	13	3	1	1			5819500000
>jgi|Lotgi1|161608|fgenesh2_pg.C_sca_30000028		GVVDSEDLPLNISR	14	0	1512.78	yes	yes	1.9686e-07	197.56	5	4.97	1	1										1	5	4.97	1	1										1	484700
>jgi|Lotgi1|238515|estExt_fgenesh2_pg.C_sca_1490019	407	GWDQGLLDMCVGEK	14	0	1606.71	yes	yes	1.3306e-05	174.68	8	0								2					8	0								2					4101800
>jgi|Lotgi1|233348|estExt_fgenesh2_pg.C_sca_380029		GYCSQLTEDK	10	0	1199.51	yes	yes	0.00134	179.89	4	0				3									4	0				3									3200500
>jgi|Lotgi1|173200|fgenesh2_pg.C_sca_151000011	137	GYCYCKNFHSNLPSYQMGSTQIR	23	1	2810.24	yes	yes	3.1073e-85	347.64	7.78	0.629							3	5	1				7.78	0.629							3	5	1				125220000
>jgi|Lotgi1|230510|estExt_fgenesh2_pg.C_sca_120364	243	GYDRSSDPNFDMFGR	15	1	1762.74	yes	yes	4.0606e-21	280.33	9.12	0.331									7	1			9.12	0.331									7	1			52005000
>jgi|Lotgi1|186317|estExt_Genewise1.C_sca_150132		GYNAIGFSQGGQFLR	15	0	1613.8	yes	yes	4.8023e-54	380.8	7.08	1.04						4	5	1	2				7.08	1.04						4	5	1	2				97958000
>jgi|Lotgi1|202971|estExt_fgenesh2_kg.C_sca_10023;>jgi|Lotgi1|205506|estExt_fgenesh2_kg.C_sca_8540001;>jgi|Lotgi1|208208|estExt_Genewise1Plus.C_sca_10400;>jgi|Lotgi1|215510|estExt_Genewise1Plus.C_sca_280246;>jgi|Lotgi1|193218|estExt_Genewise1.C_sca_510040		GYSFTTTAER	10	0	1131.52	no	no	0.0003359	228.05	5.33	3.54	2	1	1	2		3	1					2	NaN	NaN													42295000
>jgi|Lotgi1|158316|fgenesh2_pg.C_sca_16000284;>jgi|Lotgi1|176424|fgenesh2_pg.C_sca_1280000001	86	HADSRPYPIQYTIPDSATPTEMR	23	1	2645.25	yes	no	5.8718e-111	394.01	3.87	1.68	4	7	14	10	8	5	5						3.87	1.68	4	7	14	10	8	5	5						573590000
>jgi|Lotgi1|178880|fgenesh2_pm.C_sca_44000018	184	HALIAMEDTLVIEK	14	0	1581.84	yes	yes	3.7272e-32	254.06	8.33	0.471								4	2				8.33	0.471								4	2				19402000
>jgi|Lotgi1|193211|estExt_Genewise1.C_sca_510020		HALYYTLQQIYGAK	14	0	1667.87	yes	yes	3.4898e-12	156.71	7	0							1						7	0							1						92589
>jgi|Lotgi1|140786|e_gw1.151.5.1		HDTLEVFGHIGANPIGR	17	0	1831.93	yes	yes	2.9151e-108	460.93	4.68	2.69	3	4	8	2	2	4	2	1	4	1			4.68	2.69	3	4	8	2	2	4	2	1	4	1			106040000
>jgi|Lotgi1|158316|fgenesh2_pg.C_sca_16000284;>jgi|Lotgi1|176424|fgenesh2_pg.C_sca_1280000001	87	HDTPQAAQTHQYHGMNVIPK	20	0	2272.08	yes	no	6.0456e-125	460.24	3.63	1.36	2	7	12	11	7	3	1						3.63	1.36	2	7	12	11	7	3	1						464730000
>jgi|Lotgi1|158316|fgenesh2_pg.C_sca_16000284;>jgi|Lotgi1|176424|fgenesh2_pg.C_sca_1280000001	87	HDTPQAAQTHQYHGMNVIPKQDAGTR	26	1	2900.37	yes	no	0.00047609	92.336	3	0			1										3	0			1										1525800
>jgi|Lotgi1|159173|fgenesh2_pg.C_sca_19000210;>jgi|Lotgi1|159171|fgenesh2_pg.C_sca_19000208;>jgi|Lotgi1|176428|fgenesh2_pg.C_sca_1317000001		HDVCYFCGAAR	11	0	1354.55	yes	no	3.5453e-23	356.72	10.4	0.623									1	6	7		10.4	0.623									1	6	7		399190000
>jgi|Lotgi1|174065|fgenesh2_pg.C_sca_180000029		HEECFPTQPFCSCCK	15	0	1985.75	yes	yes	3.4059e-28	314.24	10.4	1.74					1				2	3	5	4	10.4	1.74					1				2	3	5	4	1340400000
>jgi|Lotgi1|235497|estExt_fgenesh2_pg.C_sca_650036		HEFFKFLDDFLSK	13	1	1671.83	yes	yes	1.0231e-110	506.73	7.96	1.65			1		1	2	1	14	4	2		1	7.96	1.65			1		1	2	1	14	4	2		1	506820000
>jgi|Lotgi1|235497|estExt_fgenesh2_pg.C_sca_650036		HEFFKFLDDFLSKQGYR	17	2	2176.07	yes	yes	4.0748e-75	405.59	8	0								2					8	0								2					9979100
>jgi|Lotgi1|158316|fgenesh2_pg.C_sca_16000284;>jgi|Lotgi1|176424|fgenesh2_pg.C_sca_1280000001		HEPAPLPSR	9	0	1002.52	yes	no	0.00046036	220.24	3.83	1.34	2	1	6	6	6	2							3.83	1.34	2	1	6	6	6	2							28021000
>jgi|Lotgi1|156599|fgenesh2_pg.C_sca_11000285		HFADSESIAPILLR	14	0	1567.84	yes	yes	2.7483e-17	286.04	5	0					2								5	0					2								1237300
>jgi|Lotgi1|156599|fgenesh2_pg.C_sca_11000285	70	HFADSESIAPILLRPHLIAMDR	22	1	2501.32	yes	yes	4.6319e-37	259.53	5.2	0.4					4	1							5.2	0.4					4	1							64265000
>jgi|Lotgi1|239174|estExt_fgenesh2_pg.C_sca_2010016	453	HFALMNMLGGGGGMGGSR	18	0	1748.79	yes	yes	8.9325e-159	518.72	10.1	2.31	7	7	7	6	4	6	5	7	9	75	245	48	10.1	2.31	7	7	7	6	4	6	5	7	9	75	245	48	61960000000
>jgi|Lotgi1|129390|e_gw1.64.333.1		HFGGGFLEWEER	12	0	1462.66	yes	yes	1.0833e-06	230.46	9	0									4				9	0									4				12365000
>jgi|Lotgi1|174003|fgenesh2_pg.C_sca_179000009	148	HFPCMVYLDLSNNLITAAK	19	0	2206.09	yes	yes	1.5555e-66	368.48	4.24	1.53		3	6	6	5	3	1	1					4.24	1.53		3	6	6	5	3	1	1					132910000
>jgi|Lotgi1|174652|fgenesh2_pg.C_sca_207000018		HFPQTSLNSQQTVLDPR	17	0	1966.99	yes	yes	9.5486e-59	373.26	3.1	1.14	1	2	3	3	1								3.1	1.14	1	2	3	3	1								12578000
>jgi|Lotgi1|229978|estExt_fgenesh2_pg.C_sca_100167	238	HFTPMPQVLGTLQR	14	0	1623.86	yes	yes	3.0582e-05	165.7	9	0									2				9	0									2				3067900
>jgi|Lotgi1|152799|fgenesh2_pg.C_sca_2000219		HGDIDLPTINLPDSQNPEFLQFVK	24	0	2736.38	yes	yes	1.3307e-157	473.45	4.14	0.35				6	1								4.14	0.35				6	1								110220000
>jgi|Lotgi1|233348|estExt_fgenesh2_pg.C_sca_380029		HGDVVDTVEVNK	12	0	1310.65	yes	yes	6.958e-14	282.99	4	0				3									4	0				3									572810
>jgi|Lotgi1|233348|estExt_fgenesh2_pg.C_sca_380029		HGDVVDTVEVNKDIER	16	1	1823.9	yes	yes	3.4692e-78	416.49	4	0.535			1	5	1								4	0.535			1	5	1								13027000
>jgi|Lotgi1|238526|estExt_fgenesh2_pg.C_sca_1490037	411	HGIGSTPNVQIPQGSLLMK	19	0	1976.05	yes	yes	2.9821e-66	361.6	4.57	2.55	2	8	6	5	3	3	5	3	1			1	4.57	2.55	2	8	6	5	3	3	5	3	1			1	335650000
>jgi|Lotgi1|174003|fgenesh2_pg.C_sca_179000009		HGPVHTHVIAAPTGHHAPESHIAHPQAPR	29	0	3058.55	yes	yes	3.218e-158	422.74	6.23	1.5			1	3	3	8	6	3	2				6.23	1.5			1	3	3	8	6	3	2				54169000
>jgi|Lotgi1|171918|fgenesh2_pg.C_sca_122000036		HGWAVNEDGCEICK	14	0	1673.69	yes	yes	1.7683e-28	327.88	7.2	0.4							4	1					7.2	0.4							4	1					20715000
>jgi|Lotgi1|237152|estExt_fgenesh2_pg.C_sca_970022		HGYPPFEAQISPSPFK	16	0	1800.88	yes	yes	2.2759e-10	208.24	2.8	0.4		1	4										2.8	0.4		1	4										3036200
>jgi|Lotgi1|174652|fgenesh2_pg.C_sca_207000018		HHHHQSQPVR	10	0	1261.62	yes	yes	0.0031117	156.94	5	0					1								5	0					1								208730
>jgi|Lotgi1|239188|estExt_fgenesh2_pg.C_sca_2050005	458	HHMLCEAITEPCFSYDR	17	0	2164.91	yes	yes	9.1014e-33	284.8	4.45	2	3	5	5	10	7	4	5	2	1				4.45	2	3	5	5	10	7	4	5	2	1				1202000000
>jgi|Lotgi1|228882|estExt_fgenesh2_pg.C_sca_50013		HHTLSQPQAK	10	0	1145.59	yes	yes	0.00045261	221.83	6.75	1.3					1	1		2					6.75	1.3					1	1		2					4478500
>jgi|Lotgi1|228385|estExt_fgenesh2_pg.C_sca_20360		HIISPSAPGVVPYR	14	0	1491.82	yes	yes	1.9686e-07	197.56	9	0									1				9	0									1				2712200
>jgi|Lotgi1|235120|estExt_fgenesh2_pg.C_sca_590106		HIVSIGGNGDDDDDDGDDIDEAQQELIIDQLKK	33	1	3594.64	yes	yes	1.0297e-45	234.92	3	0			2										3	0			2										864820
>jgi|Lotgi1|181237|estExt_Genewise1.C_sca_10721		HIVSLPDVYIVTVK	14	0	1581.91	yes	yes	3.6333e-16	269.89	4.08	1.21		1	3	5	3		1						4.08	1.21		1	3	5	3		1						11479000
>jgi|Lotgi1|121860|e_gw1.39.96.1		HLEFVGHNVR	10	0	1206.63	yes	yes	6.1503e-10	312.12	4	0				5									4	0				5									30515000
>jgi|Lotgi1|237143|estExt_fgenesh2_pg.C_sca_960048;>jgi|Lotgi1|237142|estExt_fgenesh2_pg.C_sca_960047		HLELAAEKDK	10	1	1152.61	yes	no	0.0008849	224.52	8	0								2					8	0								2					2106200
>jgi|Lotgi1|103470|e_gw1.2.933.1		HLIYESDVDKDNR	13	1	1602.76	yes	yes	5.6897e-13	283.48	6	0						2							6	0						2							1319200
>jgi|Lotgi1|162872|fgenesh2_pg.C_sca_36000100	110	HLQESTMGLTAYVLASLIEIR	21	0	2344.25	yes	yes	3.3221e-10	175.39	5	0					1								5	0					1								4072900
>jgi|Lotgi1|181153|estExt_Genewise1.C_sca_10585;>jgi|Lotgi1|146485|e_gw1.829.35.1;>jgi|Lotgi1|147122|e_gw1.2012.3.1;>jgi|Lotgi1|147263|e_gw1.2197.10.1;>jgi|Lotgi1|147368|e_gw1.2348.3.1;>jgi|Lotgi1|147730|e_gw1.4137.3.1;>jgi|Lotgi1|147766|e_gw1.4307.4.1;>j		HLQLAIR	7	0	849.518	yes	no	0.00081989	255.02	5.5	4.5	1									1			5.5	4.5	1									1			942930
>jgi|Lotgi1|159264|fgenesh2_pg.C_sca_20000004		HLTLSPDILLK	11	0	1248.74	yes	yes	8.0231e-10	266.47	4.25	0.829			1	1	2								4.25	0.829			1	1	2								4848400
>jgi|Lotgi1|231869|estExt_fgenesh2_pg.C_sca_230185	273	HMFPGDPLGGK	11	0	1154.55	yes	yes	0.00012094	181.25	3.57	1.06		5	5	8	5								3.57	1.06		5	5	8	5								38993000
>jgi|Lotgi1|156599|fgenesh2_pg.C_sca_11000285		HNAEIAAFHLDR	12	0	1392.69	yes	yes	2.5342e-22	322.03	5.4	1.02				1	2	1	1						5.4	1.02				1	2	1	1						28663000
>jgi|Lotgi1|238515|estExt_fgenesh2_pg.C_sca_1490019	408	HNAPTEGQEEQHDNMIK	17	0	1976.86	yes	yes	9.0326e-108	453.21	8	0								6					8	0								6					4981400
>jgi|Lotgi1|205030|estExt_fgenesh2_kg.C_sca_1120002		HNEVWLLK	8	0	1037.57	yes	yes	0.0023125	268.2	7	0							2						7	0							2						6060500
>jgi|Lotgi1|154020|fgenesh2_pg.C_sca_5000060		HNGHFLVGK	9	0	1007.53	yes	yes	0.00060116	213.71	3	0			2										3	0			2										755220
>jgi|Lotgi1|174920|fgenesh2_pg.C_sca_225000003		HNVDWTNYIK	10	0	1288.62	yes	yes	8.0766e-21	359.88	4.29	2.08	4	4	3	5	5	4	5	1					4.29	2.08	4	4	3	5	5	4	5	1					191460000
>jgi|Lotgi1|174920|fgenesh2_pg.C_sca_225000003		HNVDWTNYIKDGIVDEIVPQYYR	23	1	2836.38	yes	yes	1.8134e-14	183.26	5	0					1								5	0					1								10021000
>jgi|Lotgi1|171839|fgenesh2_pg.C_sca_121000029	128	HPIPADYTSSPAMSQTTAQTQYGK	24	0	2579.2	yes	yes	5.3731e-76	333.5	7	0							1						7	0							1						521170
>jgi|Lotgi1|171839|fgenesh2_pg.C_sca_121000029	128	HPIPADYTSSPAMSQTTAQTQYGKPIGSSHR	31	1	3313.58	yes	yes	1.1871e-63	281.15	7	0							1						7	0							1						950640
>jgi|Lotgi1|198455|estExt_Genewise1.C_sca_1000022		HPNINVPNLHVIK	13	0	1493.85	yes	yes	1.4517e-06	195.68	9	0									1				9	0									1				611140
>jgi|Lotgi1|235812|estExt_fgenesh2_pg.C_sca_700055		HPNPHYADPSAPIPDR	16	0	1782.84	yes	yes	1.5443e-59	378.22	3.94	1.03			7	5	2	2							3.94	1.03			7	5	2	2							90584000
>jgi|Lotgi1|114561|e_gw1.19.150.1		HPSWPAHYQLK	11	0	1362.68	yes	yes	0	393.47	5.03	2.41	3	4	4	4	11	4	4	1	4		1		5.03	2.41	3	4	4	4	11	4	4	1	4		1		1852400000
>jgi|Lotgi1|174203|fgenesh2_pg.C_sca_186000003		HQFSQNPNTNHQVDNSR	17	0	2021.91	yes	yes	3.5044e-12	207.41	2.25	0.433		3	1										2.25	0.433		3	1										1149900
>jgi|Lotgi1|202971|estExt_fgenesh2_kg.C_sca_10023;>jgi|Lotgi1|205506|estExt_fgenesh2_kg.C_sca_8540001;>jgi|Lotgi1|208208|estExt_Genewise1Plus.C_sca_10400;>jgi|Lotgi1|215510|estExt_Genewise1Plus.C_sca_280246;>jgi|Lotgi1|193218|estExt_Genewise1.C_sca_510040	195;196	HQGVMVGMGQKDSYVGDEAQSK	22	1	2350.07	no	no	7.0149e-70	336.95	1	0	1												NaN	NaN													1486200
>jgi|Lotgi1|202971|estExt_fgenesh2_kg.C_sca_10023;>jgi|Lotgi1|205506|estExt_fgenesh2_kg.C_sca_8540001;>jgi|Lotgi1|208208|estExt_Genewise1Plus.C_sca_10400;>jgi|Lotgi1|215510|estExt_Genewise1Plus.C_sca_280246;>jgi|Lotgi1|193218|estExt_Genewise1.C_sca_510040	195;196	HQGVMVGMGQKDSYVGDEAQSKR	23	2	2506.17	no	no	0.0011285	105.38	1	0	1												NaN	NaN													373010
>jgi|Lotgi1|158316|fgenesh2_pg.C_sca_16000284;>jgi|Lotgi1|176424|fgenesh2_pg.C_sca_1280000001	88	HQSQSMYDQPR	11	0	1375.59	yes	no	0.0002125	183.64	3.33	0.471			2	1									3.33	0.471			2	1									1360300
>jgi|Lotgi1|171839|fgenesh2_pg.C_sca_121000029		HQTPTFESWHGPYTK	15	0	1814.84	yes	yes	8.9618e-48	375.72	6.9	1.81				1	3			4	2				6.9	1.81				1	3			4	2				73808000
>jgi|Lotgi1|171839|fgenesh2_pg.C_sca_121000029		HQTPTFESWHGPYTKEEEHELYGNR	25	1	3071.38	yes	yes	1.9434e-69	313.22	7.4	1.2					1			4					7.4	1.2					1			4					76505000
>jgi|Lotgi1|217320|estExt_Genewise1Plus.C_sca_390079		HSGNLTLEDIINIAR	15	0	1664.88	yes	yes	1.3384e-18	254.96	9	0									2				9	0									2				2591200
>jgi|Lotgi1|236183|estExt_fgenesh2_pg.C_sca_760074		HTSFNRKPSYGNTPASR	17	2	1918.94	yes	yes	2.9404e-15	222.79	9.17	0.373									5	1			9.17	0.373									5	1			9937300
>jgi|Lotgi1|239188|estExt_fgenesh2_pg.C_sca_2050005		HVGGIAVVSIFLTNDK	16	0	1668.92	yes	yes	0	423.51	4.98	2.36	3	2	6	18	11	6	3	1	2	1	2	1	4.98	2.36	3	2	6	18	11	6	3	1	2	1	2	1	716840000
>jgi|Lotgi1|239188|estExt_fgenesh2_pg.C_sca_2050005		HVGGIAVVSIFLTNDKQR	18	1	1953.08	yes	yes	0	410.92	4.23	1.6	2	2	2	10	5	2	3						4.23	1.6	2	2	2	10	5	2	3						221550000
>jgi|Lotgi1|131935|e_gw1.77.174.1		HVIGYFENK	9	0	1105.56	yes	yes	0.00014326	261.44	6	0						1							6	0						1							1203400
>jgi|Lotgi1|163448|fgenesh2_pg.C_sca_40000002		HYDGLAVDLK	10	0	1129.58	yes	yes	2.899e-08	297.38	4.29	1.75	1	6	5	6	9	5	2		1				4.29	1.75	1	6	5	6	9	5	2		1				365240000
>jgi|Lotgi1|163448|fgenesh2_pg.C_sca_40000002		HYDGLAVDLKK	11	1	1257.67	yes	yes	4.3976e-09	283.75	4.45	1.44		2	1	1	4	3							4.45	1.44		2	1	1	4	3							137930000
>jgi|Lotgi1|163637|fgenesh2_pg.C_sca_40000191		HYSRPGNYFSGLR	13	1	1552.75	yes	yes	1.335e-57	415.69	9.86	2.53				1						3	1	2	9.86	2.53				1						3	1	2	119880000
>jgi|Lotgi1|83160|gw1.21.261.1		HYTDETFIK	9	0	1152.55	yes	yes	1.3411e-07	260.58	2.58	1.32	3	4	1	3	1								2.58	1.32	3	4	1	3	1								7136600
>jgi|Lotgi1|231395|estExt_fgenesh2_pg.C_sca_190155		IAATGVDYYR	10	0	1127.56	yes	yes	0.0011049	193.75	5.67	0.471					1	2							5.67	0.471					1	2							11632000
>jgi|Lotgi1|236955|estExt_fgenesh2_pg.C_sca_900081		IADYAHNLVDEK	12	0	1386.68	yes	yes	0.0060138	126.67	6	0						1							6	0						1							441430
>jgi|Lotgi1|237754|estExt_fgenesh2_pg.C_sca_1160033	394	IAGIFMVTVLSK	12	0	1277.74	yes	yes	0.0006863	143.61	4	0				1									4	0				1									869050
>jgi|Lotgi1|230881|estExt_fgenesh2_pg.C_sca_160086		IAKPATLAGPLSIYNLPIVSR	21	1	2193.29	yes	yes	4.1539e-75	360.13	7.4	0.49							3	2					7.4	0.49							3	2					9639600
>jgi|Lotgi1|174003|fgenesh2_pg.C_sca_179000009	149	IAMLPTMQIEFLLDSR	16	0	1876.98	yes	yes	1.5483e-149	442.53	4.79	2.22	4	4	12	11	10	7	5	3	6				4.79	2.22	4	4	12	11	10	7	5	3	6				1870700000
>jgi|Lotgi1|235120|estExt_fgenesh2_pg.C_sca_590106		IANLDLDVSEAR	12	0	1314.68	yes	yes	4.5707e-13	288.76	3.64	1.97	4	4	8	4	3	2	1	2					3.64	1.97	4	4	8	4	3	2	1	2					259080000
>jgi|Lotgi1|231426|estExt_fgenesh2_pg.C_sca_190203		IAPFVPIVIR	10	0	1123.71	yes	yes	0.00071294	210.66	9.6	0.49									2	3			9.6	0.49									2	3			24511000
>jgi|Lotgi1|239171|estExt_fgenesh2_pg.C_sca_2010013		IAPLLLLQQNR	11	0	1277.78	yes	yes	7.2635e-12	301.12	11	0											3		11	0											3		9027600
>jgi|Lotgi1|106937|e_gw1.6.157.1;>jgi|Lotgi1|107124|e_gw1.6.273.1	6	IAQDLEMYGVNYFDIK	16	0	1917.92	yes	no	1.2924e-06	173.25	4.29	0.452				5	2								4.29	0.452				5	2								3082200
>jgi|Lotgi1|139814|e_gw1.140.76.1		IATELEIK	8	0	915.528	yes	yes	7.9772e-09	249.58	6	0						1							6	0						1							134260
>jgi|Lotgi1|159264|fgenesh2_pg.C_sca_20000004		IATITFALR	9	0	1004.6	yes	yes	0.00080047	205.75	4.2	0.748			1	2	2								4.2	0.748			1	2	2								4902500
>jgi|Lotgi1|209261|estExt_Genewise1Plus.C_sca_30137		IDCESPEYEYK	11	0	1431.59	yes	yes	0.0063734	132.91	4	0				1									4	0				1									0
>jgi|Lotgi1|232714|estExt_fgenesh2_pg.C_sca_310076		IDDSIRDDNEVK	12	1	1417.67	yes	yes	8.4623e-06	201.46	3	0			2										3	0			2										4625500
>jgi|Lotgi1|233420|estExt_fgenesh2_pg.C_sca_390106		IDETVQELLDEIK	13	0	1543.8	yes	yes	4.9935e-09	219.29	4.17	1.67	1		1		3	1							4.17	1.67	1		1		3	1							12575000
>jgi|Lotgi1|174920|fgenesh2_pg.C_sca_225000003	174	IDGIQYDDHMSFPTGFK	17	0	1969.89	yes	yes	1.1388e-20	245.82	4.69	1.85	2	3	4	6	10	5	4	1	1				4.69	1.85	2	3	4	6	10	5	4	1	1				388580000
>jgi|Lotgi1|163637|fgenesh2_pg.C_sca_40000191		IDIESLTDEEVK	12	0	1389.69	yes	yes	2.2136e-06	192.55	4.45	2.1		1	2	6			1			1			4.45	2.1		1	2	6			1			1			31711000
>jgi|Lotgi1|228264|estExt_fgenesh2_pg.C_sca_20144		IDISGNAGHIIPGIR	15	0	1531.85	yes	yes	1.1977e-17	249.97	3.67	0.816		1	2	5	1								3.67	0.816		1	2	5	1								7235300
>jgi|Lotgi1|229175|estExt_fgenesh2_pg.C_sca_50437	234	IDMLTDPLQCSPK	13	0	1516.73	yes	yes	4.8582e-13	269.89	4.7	0.9			1	3	4	2							4.7	0.9			1	3	4	2							14770000
>jgi|Lotgi1|151060|fgenesh2_kg.C_sca_80000004		IDPNNLDALIDR	12	0	1367.7	yes	yes	3.3619e-06	205.57	6	1					1		1						6	1					1		1						4870700
>jgi|Lotgi1|233420|estExt_fgenesh2_pg.C_sca_390106		IDSKLDSILSELQK	14	1	1587.87	yes	yes	7.7787e-24	320.39	8	1.73					1				3				8	1.73					1				3				7553300
>jgi|Lotgi1|237143|estExt_fgenesh2_pg.C_sca_960048		IDVHLTIQNK	10	0	1179.66	yes	yes	1.6476e-10	319.96	7.06	2.44	1	1		1		1	3	5	4	1			7.06	2.44	1	1		1		1	3	5	4	1			61800000
>jgi|Lotgi1|231910|estExt_fgenesh2_pg.C_sca_240049		IDVTQTPLVVTIPDEDAFR	19	0	2128.11	yes	yes	1.6431e-06	123.97	3	0			1										3	0			1										129930
>jgi|Lotgi1|233095|estExt_fgenesh2_pg.C_sca_340181		IEEDLNTLQK	10	0	1201.62	yes	yes	0.0018351	172.47	7	0							1						7	0							1						573970
>jgi|Lotgi1|108898|e_gw1.9.258.1		IEFEDATVQLYCR	13	0	1642.77	yes	yes	8.0625e-08	201.46	7	0							1						7	0							1						5318900
>jgi|Lotgi1|235988|estExt_fgenesh2_pg.C_sca_730030		IEFPLVPLLR	10	0	1195.73	yes	yes	1.4768e-06	233	4.25	0.661			1	4	3								4.25	0.661			1	4	3								22904000
>jgi|Lotgi1|198904|estExt_Genewise1.C_sca_1090064		IEISFPAEYPFKPPK	15	1	1761.93	yes	yes	0.00032687	156.8	9	0									1				9	0									1				1747900
>jgi|Lotgi1|233348|estExt_fgenesh2_pg.C_sca_380029		IETVVETELPSDDLNETNEGK	21	0	2331.1	yes	yes	1.5698e-47	288.82	3.75	0.433			1	3									3.75	0.433			1	3									2408800
>jgi|Lotgi1|238515|estExt_fgenesh2_pg.C_sca_1490019		IEVVEKPENCER	12	1	1500.72	yes	yes	0.00031547	168.79	8	0								1					8	0								1					4453500
>jgi|Lotgi1|232714|estExt_fgenesh2_pg.C_sca_310076		IEYDCIYDHSLVDICSK	17	0	2128.94	yes	yes	2.9778e-09	182.17	3.5	1.12		1	3		2								3.5	1.12		1	3		2								20616000
>jgi|Lotgi1|101611|gw1.56.268.1	1	IFNPYQMAHGGR	12	0	1389.66	yes	yes	7.1508e-22	246.81	5.29	2.32	3	6	9	23	13	13	7	8	5	3	2		5.29	2.32	3	6	9	23	13	13	7	8	5	3	2		2151700000
>jgi|Lotgi1|126264|e_gw1.53.255.1		IFVKPSQSVLEAPK	14	1	1541.88	yes	yes	5.0956e-12	165.7	4	0				2									4	0				2									483870
>jgi|Lotgi1|238094|estExt_fgenesh2_pg.C_sca_1300025		IFYNPVLKR	9	1	1148.67	yes	yes	0.0012205	188.29	9	0									2				9	0									2				4805300
>jgi|Lotgi1|152699|fgenesh2_pg.C_sca_2000119		IGAEYSFTCNSGFK	14	0	1579.7	yes	yes	0.0051722	117.23	7	0							2						7	0							2						2475600
>jgi|Lotgi1|163637|fgenesh2_pg.C_sca_40000191		IGDGIDPTR	9	0	942.477	yes	yes	0.00013625	249.53	4.15	1.85	2	2	3	5	3	3	1	1					4.15	1.85	2	2	3	5	3	3	1	1					85098000
>jgi|Lotgi1|163637|fgenesh2_pg.C_sca_40000191	117;118	IGDGIDPTRETYEDAADNMVDEEDSMDTNQDIIDDIR	37	1	4185.77	yes	yes	1.1865e-16	162.49	4	0				2									4	0				2									7547300
>jgi|Lotgi1|103470|e_gw1.2.933.1		IGDPEPDWVASER	13	0	1469.68	yes	yes	2.4789e-08	158.31	7	0							2						7	0							2						745810
>jgi|Lotgi1|236952|estExt_fgenesh2_pg.C_sca_900076		IGEAIDISYVIK	12	0	1319.73	yes	yes	0.0051794	128.17	2	0		1											2	0		1											246790
>jgi|Lotgi1|233583|estExt_fgenesh2_pg.C_sca_410033		IGEFYQGTGLR	11	0	1239.62	yes	yes	6.9332e-05	230.07	7.5	0.5							1	1					7.5	0.5							1	1					381550
>jgi|Lotgi1|106937|e_gw1.6.157.1		IGFPWSEIR	9	0	1103.58	yes	yes	0.00071613	209.12	5	0.707				1	2	1							5	0.707				1	2	1							3619300
>jgi|Lotgi1|238400|estExt_fgenesh2_pg.C_sca_1440037	403	IGIIMTFGGEDLSADNEQDLR	21	0	2293.09	yes	yes	0.00019047	120.29	8	0								1					8	0								1					5749200
>jgi|Lotgi1|222979|estExt_Genewise1Plus.C_sca_880061		IGNEPIGR	8	0	854.461	yes	yes	0.0022021	265.85	9	0									2				9	0									2				1844300
>jgi|Lotgi1|231869|estExt_fgenesh2_pg.C_sca_230185	274	IGNPLHCAQYYDCTAPMSSR	20	0	2340.01	yes	yes	1.6092e-91	394.53	3.17	1.12	1	4	7	3	3								3.17	1.12	1	4	7	3	3								147160000
>jgi|Lotgi1|115714|e_gw1.22.148.1		IGQLTVGEFQGK	12	0	1275.68	yes	yes	0.00060384	156.12	5	0					2								5	0					2								2122300
>jgi|Lotgi1|238526|estExt_fgenesh2_pg.C_sca_1490037	412	IGSGPLPMNVGGSSQWTVSGSGTSGPSSIDINK	33	0	3173.53	yes	yes	2.0024e-233	328.83	5.88	2.62		2			1	1	2	1		1			5.88	2.62		2			1	1	2	1		1			13821000
>jgi|Lotgi1|238526|estExt_fgenesh2_pg.C_sca_1490037	413	IGSGQPSIMK	10	0	1016.53	yes	yes	0.00018869	236.04	5.57	2.72	2	4	2	3	3	4	4	2	4	2			5.57	2.72	2	4	2	3	3	4	4	2	4	2			46013000
>jgi|Lotgi1|238526|estExt_fgenesh2_pg.C_sca_1490037		IGSGQPSVVK	10	0	970.545	yes	no	0.0016765	174.85	2.75	0.829		2	1	1									2.75	0.829		2	1	1									6563200
>jgi|Lotgi1|158113|fgenesh2_pg.C_sca_16000081	74;75;76	IHHNSFSGDPSSMDFAGDPIVLEGTNPMHFQHNPIPMGDMR	41	0	4532.02	yes	yes	0	454.24	7.8	0.51							5	14	1				7.8	0.51							5	14	1				680410000
>jgi|Lotgi1|201804|estExt_Genewise1.C_sca_1950010		IHPADAYALCCPIEPDDPKPGVCPK	25	1	2819.31	yes	yes	6.0938e-13	165.3	3.43	0.495			4	3									3.43	0.495			4	3									14879000
>jgi|Lotgi1|201804|estExt_Genewise1.C_sca_1950010		IHPADAYAVCCPK	13	0	1500.69	yes	yes	2.9719e-09	229.72	3	0			1										3	0			1										309330
>jgi|Lotgi1|124263|e_gw1.46.75.1		IIAAGVQVPFR	11	0	1169.69	yes	yes	0.0017669	152.81	4	0				1									4	0				1									176930
>jgi|Lotgi1|203487|estExt_fgenesh2_kg.C_sca_140018		IIAAVENPADISVLSAR	17	0	1737.96	yes	yes	4.0792e-69	226.17	6.5	0.5						1	1						6.5	0.5						1	1						825220
>jgi|Lotgi1|154020|fgenesh2_pg.C_sca_5000060		IIESYREQDDLK	12	1	1507.75	yes	yes	4.2033e-10	240.74	3.64	0.979		1	4	5		1							3.64	0.979		1	4	5		1							88365000
>jgi|Lotgi1|238526|estExt_fgenesh2_pg.C_sca_1490037		IIGAIGGKIPGSSVGSSGPR	20	1	1809.01	yes	yes	8.3429e-06	148.33	2	0		1											2	0		1											737550
>jgi|Lotgi1|233200|estExt_fgenesh2_pg.C_sca_350163		IIGCAAER	8	0	888.449	yes	yes	0.0028994	229.15	7.4	2.42			1				1	1	1	1			7.4	2.42			1				1	1	1	1			20559000
>jgi|Lotgi1|233200|estExt_fgenesh2_pg.C_sca_350163	303;304	IIGCAAERCSDMTNMVCLFEPK	22	1	2601.15	yes	yes	0.0010718	107.75	7	0							1						7	0							1						1152100
>jgi|Lotgi1|233461|estExt_fgenesh2_pg.C_sca_400001		IINITGGCHR	10	0	1139.59	yes	yes	1.7217e-21	333.08	5.48	3.38	5	8	4	7	5	3	3	3	3	3	4	2	5.48	3.38	5	8	4	7	5	3	3	3	3	3	4	2	803820000
>jgi|Lotgi1|232718|estExt_fgenesh2_pg.C_sca_310081		IIPLGVMSKPVINQQTPQTSDTTDK	25	1	2710.42	yes	yes	0.0048731	90.316	4	0				1									4	0				1									1255900
>jgi|Lotgi1|174003|fgenesh2_pg.C_sca_179000009		IIVDLQGNPINCAVQSNTLR	20	0	2224.16	yes	yes	2.4178e-112	438.62	4.56	2.13	3	5	8	8	6	6	4	3	2				4.56	2.13	3	5	8	8	6	6	4	3	2				671740000
>jgi|Lotgi1|238526|estExt_fgenesh2_pg.C_sca_1490037		IIWSSGNQQWTIAK	14	0	1630.85	yes	yes	0.0051722	117.23	7	0							1						7	0							1						225780
>jgi|Lotgi1|238526|estExt_fgenesh2_pg.C_sca_1490037		IIWSSGNQQWTIAKPDGTVIK	21	1	2341.24	yes	yes	1.9744e-68	313.72	4.65	2		4	2	2	2	3	3	1					4.65	2		4	2	2	2	3	3	1					58324000
>jgi|Lotgi1|109426|e_gw1.10.553.1		IKPELIGPDNLGDR	14	1	1535.83	yes	yes	6.2485e-13	246.05	5	0					2								5	0					2								2505600
>jgi|Lotgi1|235120|estExt_fgenesh2_pg.C_sca_590106	349;350	IKPIQDMTAADINMIGVGIR	20	1	2155.15	yes	yes	1.5752e-91	401.23	3.67	1.52	4	4	14	9	5	6	1						3.67	1.52	4	4	14	9	5	6	1						143420000
>jgi|Lotgi1|162872|fgenesh2_pg.C_sca_36000100		IKVDQELEFSILTTEPVDR	19	1	2231.17	yes	yes	2.14e-18	217.84	2.5	0.5		1	1										2.5	0.5		1	1										3035100
>jgi|Lotgi1|106937|e_gw1.6.157.1;>jgi|Lotgi1|107124|e_gw1.6.273.1	7;8	ILALCMGNHELYMR	14	0	1719.83	yes	yes	8.537e-07	181.32	4.5	0.5				1	1								4.5	0.5				1	1								490040
>jgi|Lotgi1|174652|fgenesh2_pg.C_sca_207000018		ILASPDNVAPQGTETNIQDNHLDLSSTHR	29	0	3142.53	yes	yes	3.7615e-115	363.51	3.14	1.55	3	2	3	3	2	1							3.14	1.55	3	2	3	3	2	1							45541000
>jgi|Lotgi1|138864|e_gw1.130.22.1	37	ILEIEIEPGMR	11	0	1298.69	yes	yes	0.00010906	192.32	6.43	0.495						4	3						6.43	0.495						4	3						23838000
>jgi|Lotgi1|233461|estExt_fgenesh2_pg.C_sca_400001		ILQMSNR	7	0	860.454	yes	yes	0.0093288	172.54	6	2.16				1	1				1				6	2.16				1	1				1				8442500
>jgi|Lotgi1|158316|fgenesh2_pg.C_sca_16000284;>jgi|Lotgi1|176424|fgenesh2_pg.C_sca_1280000001	89	ILSDMGHTR	9	0	1028.51	yes	no	0.0017879	174.17	4.4	1.02			1	2	1	1							4.4	1.02			1	2	1	1							2435400
>jgi|Lotgi1|112867|e_gw1.16.367.1		ILSLHFTPPTR	11	0	1280.72	yes	yes	2.7074e-11	290.32	7	0							4						7	0							4						21969000
>jgi|Lotgi1|239125|estExt_fgenesh2_pg.C_sca_1950011	427	IMCDLHCQYGFK	12	0	1570.67	yes	yes	3.6179e-18	294.13	3.91	1.67	1	2	14	6	5	2	1			1			3.91	1.67	1	2	14	6	5	2	1			1			1547500000
>jgi|Lotgi1|239125|estExt_fgenesh2_pg.C_sca_1950011	427	IMCDLHCQYGFKR	13	1	1726.77	yes	yes	1.6022e-10	247.72	3.3	0.781		1	6	2	1								3.3	0.781		1	6	2	1								54561000
>jgi|Lotgi1|174920|fgenesh2_pg.C_sca_225000003	175	IMKDFMDQIK	10	1	1267.63	yes	yes	0.00037273	183.57	3.83	1.46	1	2	1	3	4	1							3.83	1.46	1	2	1	3	4	1							35108000
>jgi|Lotgi1|232718|estExt_fgenesh2_pg.C_sca_310081	284	IMPVPPIGHSEPPVGQHVPIR	21	0	2256.22	yes	yes	2.1746e-13	186.83	4.25	0.661			1	4	3								4.25	0.661			1	4	3								27063000
>jgi|Lotgi1|238082|estExt_fgenesh2_pg.C_sca_1300004		INPNELLADDPEYYVFNGGLTTPPCSESVLWLVAK	35	0	3920.92	yes	yes	2.1828e-38	227.09	5.5	0.5					2	2							5.5	0.5					2	2							24764000
>jgi|Lotgi1|235812|estExt_fgenesh2_pg.C_sca_700055		INTQYQPR	8	0	1018.52	yes	yes	0.0022021	265.85	3	0			3										3	0			3										1227900
>jgi|Lotgi1|140786|e_gw1.151.5.1		IPDVYDPIDYHK	12	0	1473.71	yes	yes	5.8282e-08	252.7	3.1	2.47	2	3	3	1						1			3.1	2.47	2	3	3	1						1			11838000
>jgi|Lotgi1|227783|estExt_fgenesh2_pg.C_sca_10013		IPEFILR	7	0	886.528	yes	yes	2.2107e-13	260.96	6.38	3.67	2	2		2	1	1	1	1	2	2		2	6.38	3.67	2	2		2	1	1	1	1	2	2		2	8444700
>jgi|Lotgi1|162562|fgenesh2_pg.C_sca_34000165		IPFDIIEAR	9	0	1072.59	yes	yes	0.00017845	238.48	10.4	0.8									1	1	3		10.4	0.8									1	1	3		16922000
>jgi|Lotgi1|229543|estExt_fgenesh2_pg.C_sca_80085		IPFSYPLLLK	10	0	1189.71	yes	yes	4.6944e-20	253.62	5.96	3.3	2	3	3	3	1	3	1	2	3	3	1	1	5.96	3.3	2	3	3	3	1	3	1	2	3	3	1	1	339570000
>jgi|Lotgi1|229543|estExt_fgenesh2_pg.C_sca_80085		IPFSYPLLLKGQNTK	15	1	1717.98	yes	yes	8.3337e-13	230.18	8	0								1					8	0								1					417010
>jgi|Lotgi1|138941|e_gw1.131.2.1		IPGDAIYHIDPAEIYLK	17	0	1927.01	yes	yes	5.2453e-30	148.91	8	0								1					8	0								1					354870
>jgi|Lotgi1|121860|e_gw1.39.96.1	30;31	IPGHLDVMNPHSFEMK	16	0	1850.88	yes	yes	7.0083e-11	208.24	4	0.5			1	6	1								4	0.5			1	6	1								34487000
>jgi|Lotgi1|121860|e_gw1.39.96.1	30;31	IPGHLDVMNPHSFEMKDLESLIK	23	1	2649.33	yes	yes	0.00020316	111.95	4	0				2									4	0				2									4053400
>jgi|Lotgi1|238526|estExt_fgenesh2_pg.C_sca_1490037		IPGSSVGSSGPR	12	0	1099.56	yes	yes	7.5522e-07	235.67	5.79	2.92	2	2	3	2	2	2	3	2	3	3			5.79	2.92	2	2	3	2	2	2	3	2	3	3			57158000
>jgi|Lotgi1|204047|estExt_fgenesh2_kg.C_sca_340011		IPHSLSLIENHDVLCVADR	19	0	2187.11	yes	yes	1.0281e-41	170.45	6	0						1							6	0						1							232780
>jgi|Lotgi1|236812|estExt_fgenesh2_pg.C_sca_870115		IPPPTPYDPGFQEFR	15	0	1759.86	yes	yes	0.0088194	101.6	3	0			1										3	0			1										58017
>jgi|Lotgi1|231862|estExt_fgenesh2_pg.C_sca_230174		IPSAVVQQIADFR	13	0	1442.79	yes	yes	9.1398e-11	258.81	1	0	3												1	0	3												3632600
>jgi|Lotgi1|231869|estExt_fgenesh2_pg.C_sca_230185		IPSCVGVPNK	10	0	1069.56	yes	yes	7.1654e-09	282.71	3.6	1.25		4	3	4	3	1							3.6	1.25		4	3	4	3	1							131250000
>jgi|Lotgi1|233348|estExt_fgenesh2_pg.C_sca_380029		IPSECLYYLGK	11	0	1341.66	yes	yes	5.6344e-05	233.02	4	0.577			1	4	1								4	0.577			1	4	1								9676100
>jgi|Lotgi1|162872|fgenesh2_pg.C_sca_36000100		IPSLSGYSK	9	0	950.507	yes	yes	0.0094182	152.59	2.5	1.5	1			1									2.5	1.5	1			1									972600
>jgi|Lotgi1|162872|fgenesh2_pg.C_sca_36000100	111	IPVTTSMSPSSHILVYYTR	19	0	2151.1	yes	yes	3.9607e-29	256.96	1.88	0.927	3	4		1									1.88	0.927	3	4		1									15145000
>jgi|Lotgi1|236691|estExt_fgenesh2_pg.C_sca_850103		IQELLTKIR	9	1	1112.69	yes	yes	0.00068548	228.05	3.2	0.748		1	2	2									3.2	0.748		1	2	2									3508800
>jgi|Lotgi1|235120|estExt_fgenesh2_pg.C_sca_590106		IQESDDYDEPGSLTSVQIGR	20	0	2208.02	yes	yes	3.7379e-169	353.65	3.13	1.23	3	7	8	7	5								3.13	1.23	3	7	8	7	5								159220000
>jgi|Lotgi1|236812|estExt_fgenesh2_pg.C_sca_870115		IQLGYPCTLAK	11	0	1262.67	yes	yes	0.00082457	161.76	3.4	0.49			3	2									3.4	0.49			3	2									7886600
>jgi|Lotgi1|235566|estExt_fgenesh2_pg.C_sca_670001		IQNEAQNNLVK	11	0	1269.67	yes	yes	3.2384e-05	241.23	7	0							3						7	0							3						2519800
>jgi|Lotgi1|158316|fgenesh2_pg.C_sca_16000284;>jgi|Lotgi1|176424|fgenesh2_pg.C_sca_1280000001		IQQPEVTR	8	0	969.524	yes	no	0.0017076	239.85	3.67	1.89	1	2	2	1	1	1	1						3.67	1.89	1	2	2	1	1	1	1						12703000
>jgi|Lotgi1|115607|e_gw1.21.53.1		IRDVESGLIGPLQICR	16	1	1824.99	yes	yes	2.6481e-50	192.51	3	0			4										3	0			4										2676100
>jgi|Lotgi1|153233|fgenesh2_pg.C_sca_3000136		IRELEDSLDFER	12	1	1520.75	yes	yes	0.00034904	167.3	3	0			1										3	0			1										261760
>jgi|Lotgi1|98299|gw1.10.595.1		ISALDPAGLLFAR	13	0	1342.76	yes	yes	2.9719e-09	229.72	5	0					3								5	0					3								3500600
>jgi|Lotgi1|109426|e_gw1.10.553.1		ISALDPAGPR	10	0	995.54	yes	yes	0.0011719	188.46	5	0					1								5	0					1								402370
>jgi|Lotgi1|174652|fgenesh2_pg.C_sca_207000018		ISEGFPDISLGFGAGAPTTNTR	22	0	2207.09	yes	yes	8.747e-101	394.53	4	1.41	1	1	3	3	4	2							4	1.41	1	1	3	3	4	2							47068000
>jgi|Lotgi1|209261|estExt_Genewise1Plus.C_sca_30137		ISFALNPQNYKPGFVNK	17	1	1936.02	yes	yes	1.9021e-51	356.06	3.44	1.26	1	1	2	3	2								3.44	1.26	1	1	2	3	2								17664000
>jgi|Lotgi1|228882|estExt_fgenesh2_pg.C_sca_50013		ISFNSQYSPK	10	0	1169.57	yes	yes	0.0011391	191.05	4.45	2.06	1	3	3	4	3	3	1	1	1				4.45	2.06	1	3	3	4	3	3	1	1	1				246750000
>jgi|Lotgi1|237754|estExt_fgenesh2_pg.C_sca_1160033		ISGFSDCTQPCGGGYQK	17	0	1860.78	yes	yes	0.00073097	137.68	4	0				1									4	0				1									410110
>jgi|Lotgi1|158316|fgenesh2_pg.C_sca_16000284		ISGGKAASSQVLGGR	15	1	1386.76	yes	yes	4.0971e-54	388.7	3	0.707		1	2	1									3	0.707		1	2	1									5043300
>jgi|Lotgi1|175997|fgenesh2_pg.C_sca_619000003;>jgi|Lotgi1|176928|fgenesh2_pg.C_sca_7041000001;>jgi|Lotgi1|145439|e_gw1.324.28.1;>jgi|Lotgi1|146028|e_gw1.619.24.1;>jgi|Lotgi1|146029|e_gw1.619.16.1;>jgi|Lotgi1|146923|e_gw1.1414.5.1;>jgi|Lotgi1|147261|e_gw1		ISGLIYEETR	10	0	1179.61	yes	no	2.1148e-24	271.64	8.71	3.15	1	1					1		3	3	5		8.71	3.15	1	1					1		3	3	5		33374000
>jgi|Lotgi1|235610|estExt_fgenesh2_pg.C_sca_670062		ISLDNLLR	8	0	942.55	yes	yes	4.3818e-68	306.77	5.58	3.32	4	4	5	4	3	4	3	3	2	2	1	3	5.58	3.32	4	4	5	4	3	4	3	3	2	2	1	3	1260000000
>jgi|Lotgi1|229175|estExt_fgenesh2_pg.C_sca_50437		ISQALTDSNGCPLK	14	0	1502.74	yes	yes	5.034e-24	319.37	5	0					3								5	0					3								7982900
>jgi|Lotgi1|231869|estExt_fgenesh2_pg.C_sca_230185	275	ISQCPAETFFDPLMR	15	0	1810.84	yes	yes	1.7798e-13	229.68	3.86	1.28		4	5	4	6	2							3.86	1.28		4	5	4	6	2							62257000
>jgi|Lotgi1|173200|fgenesh2_pg.C_sca_151000011		ISQCVPGVPR	10	0	1111.58	yes	yes	1.8602e-09	250.34	6.91	3.21	4	4	3	2	4	4	6	5	7	7	6	1	6.91	3.21	4	4	3	2	4	4	6	5	7	7	6	1	11829000000
>jgi|Lotgi1|174203|fgenesh2_pg.C_sca_186000003		ISQGHPPASVNGELEVPIPR	20	0	2096.1	yes	yes	2.893e-12	188.06	2.5	0.5		1	1										2.5	0.5		1	1										645160
>jgi|Lotgi1|186317|estExt_Genewise1.C_sca_150132		ITDEWFISK	9	0	1137.57	yes	yes	0.0062298	166.17	7	0							2						7	0							2						37023000
>jgi|Lotgi1|98300|gw1.10.596.1;>jgi|Lotgi1|70058|gw1.10.228.1		ITGLDPAGFR	10	0	1045.56	yes	no	0.0028839	159.11	1.5	0.5	1	1											1.5	0.5	1	1											850020
>jgi|Lotgi1|102397|e_gw1.1.358.1		ITGLDPASFGFSTK	14	0	1439.73	yes	yes	1.0704e-06	192.05	7	0							2						7	0							2						3146600
>jgi|Lotgi1|233779|estExt_fgenesh2_pg.C_sca_430124	322	ITICDFPMYELLDQQR	16	0	2040.96	yes	yes	0.0016192	107.14	9	0									1				9	0									1				56527
>jgi|Lotgi1|233095|estExt_fgenesh2_pg.C_sca_340181		ITLLEEDLER	10	0	1229.65	yes	yes	0.00087097	204.92	7	0							2						7	0							2						1448500
>jgi|Lotgi1|239628|estExt_fgenesh2_pg.C_sca_6100001;>jgi|Lotgi1|239234|estExt_fgenesh2_pg.C_sca_2130001		ITLTPVGNNLPVTTTGALEVK	21	0	2137.2	yes	no	8.067e-14	196.87	1	0	2												1	0	2												612650
>jgi|Lotgi1|133595|e_gw1.85.51.1		ITPANNYLTGVYSEHNNHR	19	0	2199.05	yes	yes	1.6611e-09	180.49	9	0									1				9	0									1				925610
>jgi|Lotgi1|237754|estExt_fgenesh2_pg.C_sca_1160033		ITSPGQHYGVNTVFK	15	0	1646.84	yes	yes	4.342e-09	199.27	4	0				4									4	0				4									7573700
>jgi|Lotgi1|157689|fgenesh2_pg.C_sca_15000027;>jgi|Lotgi1|230733|estExt_fgenesh2_pg.C_sca_150031		ITVEEYESVTTVLANAGDK	19	0	2038.01	yes	no	1.9657e-15	211.83	10	0										3			10	0										3			507180
>jgi|Lotgi1|157689|fgenesh2_pg.C_sca_15000027;>jgi|Lotgi1|230733|estExt_fgenesh2_pg.C_sca_150031		ITVEEYESVTTVLANAGDKEN	21	1	2281.1	yes	no	4.0344e-83	376.94	10	0										3			10	0										3			3473100
>jgi|Lotgi1|108898|e_gw1.9.258.1		ITWFNNHGK	9	0	1115.55	yes	yes	0.0082683	157.54	7	0							1						7	0							1						1024900
>jgi|Lotgi1|231046|estExt_fgenesh2_pg.C_sca_170090		IVAYVTPDPDVR	12	0	1343.71	yes	yes	1.1023e-19	269.49	6.44	3.36	6	6	7	8	6	6	8	6	5	9	6	5	6.44	3.36	6	6	7	8	6	6	8	6	5	9	6	5	9910600000
>jgi|Lotgi1|231046|estExt_fgenesh2_pg.C_sca_170090		IVAYVTPDPDVRR	13	1	1499.81	yes	yes	3.3787e-20	314.05	7.34	2.31	1	1		1	2	3	4	10	2	3	2		7.34	2.31	1	1		1	2	3	4	10	2	3	2		939370000
>jgi|Lotgi1|154424|fgenesh2_pg.C_sca_5000464		IVDEYSYDCVCK	12	0	1549.64	yes	yes	5.8535e-06	196.7	8	0								1					8	0								1					579020
>jgi|Lotgi1|235988|estExt_fgenesh2_pg.C_sca_730030		IVDPDNLER	9	0	1069.54	yes	yes	0.0049594	171.38	4	0				2									4	0				2									4363200
>jgi|Lotgi1|154576|fgenesh2_pg.C_sca_6000079		IVEGSSPEGDEVLIAR	16	0	1669.85	yes	yes	1.4668e-06	177.54	7	0							1						7	0							1						417660
>jgi|Lotgi1|222979|estExt_Genewise1Plus.C_sca_880061	216	IVMGLFGNVVPR	12	0	1300.73	yes	yes	7.8215e-65	312.52	7.2	3.24	2	5	4	4	4	5	5	5	9	5	8	4	7.2	3.24	2	5	4	4	4	5	5	5	9	5	8	4	847270000
>jgi|Lotgi1|140660|e_gw1.149.31.1	40	IVNMIMSLK	9	0	1047.58	yes	yes	0.00068175	185.37	3.7	2.9	3	6	7	2	1	2						2	3.7	2.9	3	6	7	2	1	2						2	141180000
>jgi|Lotgi1|236689|estExt_fgenesh2_pg.C_sca_850101	379	IVSMCQEFDTVFK	13	0	1602.74	yes	yes	2.6281e-06	184.88	7	0							2						7	0							2						2465700
>jgi|Lotgi1|236689|estExt_fgenesh2_pg.C_sca_850101	379;380	IVSMCQEFDTVFKPGLMEFDTLQGGCR	27	1	3164.44	yes	yes	2.6469e-256	558.98	7.33	1.25						3	6		2	1			7.33	1.25						3	6		2	1			104380000
>jgi|Lotgi1|233461|estExt_fgenesh2_pg.C_sca_400001	317;318;319;320;321	IVTTISPKPTTQVIPTMMPVTTMLPSMSTTMR	32	1	3490.8	yes	yes	1.7963e-17	173.44	4	1.22		1		1	2								4	1.22		1		1	2								10737000
>jgi|Lotgi1|235694|estExt_fgenesh2_pg.C_sca_680068	373	IWADNMCTNIQMIK	14	0	1736.8	yes	yes	4.4535e-14	249.53	10.2	0.386										9	2		10.2	0.386										9	2		80993000
>jgi|Lotgi1|202971|estExt_fgenesh2_kg.C_sca_10023;>jgi|Lotgi1|205506|estExt_fgenesh2_kg.C_sca_8540001;>jgi|Lotgi1|208208|estExt_Genewise1Plus.C_sca_10400;>jgi|Lotgi1|204036|estExt_fgenesh2_kg.C_sca_330018;>jgi|Lotgi1|232973|estExt_fgenesh2_pg.C_sca_330197		IWHHTFYNELR	11	0	1514.74	no	no	3.1004e-15	312.52	3.44	2.87	3	3				1	1		1				NaN	NaN													6133100
>jgi|Lotgi1|235549|estExt_fgenesh2_pg.C_sca_660066		IYIADCVALNGLTGR	15	0	1634.85	yes	yes	9.3562e-25	303.15	7	0							6						7	0							6						14448000
>jgi|Lotgi1|235548|estExt_fgenesh2_pg.C_sca_660065		IYIPLADTGR	10	0	1117.61	yes	yes	1.3877e-16	245.93	5.74	2.74	2	3	4	4	3	3	4	4	4	3			5.74	2.74	2	3	4	4	3	3	4	4	4	3			982380000
>jgi|Lotgi1|99791|gw1.32.297.1	480	IYNNVNDIDVYTGGMAEENLPGSSVGPLFANLIAR	35	0	3722.82	yes	yes	9.5499e-116	345.13	2.54	1.15	4	1	5	3									2.54	1.15	4	1	5	3									106690000
>jgi|Lotgi1|95501|gw1.76.152.1		IYSSISTPPDAR	12	0	1305.66	yes	yes	4.1508e-06	198.87	6	0						1							6	0						1							378910
>jgi|Lotgi1|235988|estExt_fgenesh2_pg.C_sca_730030		IYTIHASGTVK	11	0	1188.65	yes	yes	0.0021727	148.96	7	0							2						7	0							2						2840700
>jgi|Lotgi1|174652|fgenesh2_pg.C_sca_207000018	166	IYTVAPLFIPQQPIM	15	0	1729.95	yes	yes	3.8993e-07	186.72	6.33	2.92			3	4	3		3			2	3		6.33	2.92			3	4	3		3			2	3		53197000
>jgi|Lotgi1|233095|estExt_fgenesh2_pg.C_sca_340181		KANELETEAAGFTR	14	1	1535.76	yes	yes	0.00027369	146.5	7	0							1						7	0							1						249160
>jgi|Lotgi1|156599|fgenesh2_pg.C_sca_11000285		KAYWEVYDDLCEK	13	1	1717.77	yes	yes	0.0037395	118.48	5	0					1								5	0					1								457240
>jgi|Lotgi1|239125|estExt_fgenesh2_pg.C_sca_1950011		KCCPTSCGNFCQAPSPK	17	1	1997.82	yes	yes	2.1108e-144	503.03	3.33	0.471			2	1									3.33	0.471			2	1									36092000
>jgi|Lotgi1|239125|estExt_fgenesh2_pg.C_sca_1950011		KCDADFECPFYEK	13	1	1707.69	yes	yes	2.3914e-59	428.31	3.58	2.09	6	6	8	7	2	4	1		2				3.58	2.09	6	6	8	7	2	4	1		2				711920000
>jgi|Lotgi1|174065|fgenesh2_pg.C_sca_180000029		KCSIHDILACR	11	1	1371.68	yes	yes	1.3234e-22	349.17	10.6	0.481										4	7		10.6	0.481										4	7		376330000
>jgi|Lotgi1|174065|fgenesh2_pg.C_sca_180000029		KCSIHDILACRPIPK	15	2	1806.96	yes	yes	1.6978e-90	447	9.37	2.56	1	1		1			3	2	4	8	12	3	9.37	2.56	1	1		1			3	2	4	8	12	3	3665600000
>jgi|Lotgi1|231869|estExt_fgenesh2_pg.C_sca_230185		KCVYFLDADCQSR	13	1	1660.73	yes	yes	2.8954e-09	221.28	4	0				2									4	0				2									759510
>jgi|Lotgi1|231869|estExt_fgenesh2_pg.C_sca_230185		KCVYFLDADCQSRPVPR	17	2	2110.01	yes	yes	5.6174e-09	183.58	3.67	0.471			1	2									3.67	0.471			1	2									4223000
>jgi|Lotgi1|114561|e_gw1.19.150.1		KDCYVQAGK	9	1	1067.51	yes	yes	1.0767e-13	341.79	5	0					4								5	0					4								7048600
>jgi|Lotgi1|114561|e_gw1.19.150.1		KDCYVQAGKNHCIHPAVIAAIASR	24	2	2678.35	yes	yes	2.7733e-06	137.43	5	0					1								5	0					1								5686100
>jgi|Lotgi1|152799|fgenesh2_pg.C_sca_2000219		KDIEDGKNPTIPDFVK	16	2	1814.94	yes	yes	2.2927e-29	298.4	4.12	0.331				7	1								4.12	0.331				7	1								7922400
>jgi|Lotgi1|233200|estExt_fgenesh2_pg.C_sca_350163		KDIVENLNK	9	1	1071.59	yes	yes	1.0767e-13	341.79	5.69	1.45			1	3	3	4	3	2					5.69	1.45			1	3	3	4	3	2					14146000
>jgi|Lotgi1|233200|estExt_fgenesh2_pg.C_sca_350163		KDIVENLNKIR	11	2	1340.78	yes	yes	0.0034239	141.93	6	0						1							6	0						1							638270
>jgi|Lotgi1|202971|estExt_fgenesh2_kg.C_sca_10023;>jgi|Lotgi1|205506|estExt_fgenesh2_kg.C_sca_8540001	194	KDLYANTVLSGGSTMYPGIADR	22	1	2328.14	no	no	2.2392e-37	252.53	6	0						1							NaN	NaN													324840
>jgi|Lotgi1|215510|estExt_Genewise1Plus.C_sca_280246;CON__P60712	211	KDLYANTVLSGGTTMYPGIADR	22	1	2342.16	no	no	1.1739e-15	198.38	9	3						1						1	NaN	NaN													773910
>jgi|Lotgi1|238358|estExt_fgenesh2_pg.C_sca_1420009		KEFDTLLDNVIQEVNK	16	1	1903.99	yes	yes	2.0501e-26	272.8	2.8	0.98	1		3	1									2.8	0.98	1		3	1									3161200
>jgi|Lotgi1|121860|e_gw1.39.96.1		KEFEENEDWK	10	1	1352.59	yes	yes	0.00025265	224.52	4	0				1									4	0				1									467540
>jgi|Lotgi1|230492|estExt_fgenesh2_pg.C_sca_120331	241	KELALAIGEDIAHPDFMK	18	1	1997.03	yes	yes	9.3189e-68	386.23	8.89	0.567								2	6	1			8.89	0.567								2	6	1			97339000
>jgi|Lotgi1|235610|estExt_fgenesh2_pg.C_sca_670062		KESSTAALGNIR	12	1	1245.67	yes	yes	2.1785e-27	347.43	3.83	1.68	1	8	8	8	3	3	4						3.83	1.68	1	8	8	8	3	3	4						53300000
>jgi|Lotgi1|239574|estExt_fgenesh2_pg.C_sca_3420002	474	KFDGIMDDVK	10	1	1166.56	yes	yes	6.6837e-21	302.91	4.12	2		5	13	7		1	5		2				4.12	2		5	13	7		1	5		2				117870000
>jgi|Lotgi1|239574|estExt_fgenesh2_pg.C_sca_3420002		KFGDGQVPQHWNWKPTFGGK	20	2	2313.14	yes	yes	9.9033e-40	286.33	3	0			2										3	0			2										2594500
>jgi|Lotgi1|233461|estExt_fgenesh2_pg.C_sca_400001		KFNNPNLGNAK	11	1	1215.64	yes	yes	1.3017e-15	315.93	2.36	0.895	3	4	6	1									2.36	0.895	3	4	6	1									12278000
>jgi|Lotgi1|238082|estExt_fgenesh2_pg.C_sca_1300004		KFVGHLENTGIQPAFK	16	1	1784.96	yes	yes	1.3186e-162	548.72	5.02	2.32	4	6	6	7	5	12	9	1	4	1			5.02	2.32	4	6	6	7	5	12	9	1	4	1			1995800000
>jgi|Lotgi1|238082|estExt_fgenesh2_pg.C_sca_1300004		KFVGHLENTGIQPAFKR	17	2	1941.06	yes	yes	1.119e-74	395.38	6	0						2							6	0						2							4444100
>jgi|Lotgi1|238970|estExt_fgenesh2_pg.C_sca_1800027		KFVYWYEFDFK	11	1	1570.75	yes	yes	2.3981e-05	239.07	9.88	0.599									2	5	1		9.88	0.599									2	5	1		23053000
>jgi|Lotgi1|162861|fgenesh2_pg.C_sca_36000089		KFYHSFEYILR	11	1	1501.77	yes	yes	4.6912e-16	320.33	3.71	1.22		1	7	3	2		1						3.71	1.22		1	7	3	2		1						35861000
>jgi|Lotgi1|227783|estExt_fgenesh2_pg.C_sca_10013	223	KGGMPPIPNYVR	12	1	1327.71	yes	yes	4.4089e-06	183.64	10.3	0.64										8	1	1	10.3	0.64										8	1	1	168770000
>jgi|Lotgi1|152799|fgenesh2_pg.C_sca_2000219		KGLTEGGKFPTIPEDIK	17	2	1828.99	yes	yes	8.8826e-36	299.55	4	0				6									4	0				6									3014400
>jgi|Lotgi1|233420|estExt_fgenesh2_pg.C_sca_390106		KIDETVQELLDEIK	14	1	1671.89	yes	yes	6.5933e-24	315.65	4.17	2.44	3	1	1	1	2	1	2	1					4.17	2.44	3	1	1	1	2	1	2	1					15802000
>jgi|Lotgi1|154020|fgenesh2_pg.C_sca_5000060		KIIESYREQDDLK	13	2	1635.85	yes	yes	3.7258e-08	149.31	3	0			2										3	0			2										4713500
>jgi|Lotgi1|235120|estExt_fgenesh2_pg.C_sca_590106	349;350	KIKPIQDMTAADINMIGVGIR	21	2	2283.24	yes	yes	6.9097e-08	161.32	3	0			4										3	0			4										5111600
>jgi|Lotgi1|231869|estExt_fgenesh2_pg.C_sca_230185	275	KISQCPAETFFDPLMR	16	1	1938.93	yes	yes	9.2447e-35	320.18	3.71	1.32		4	4	4	3	2							3.71	1.32		4	4	4	3	2							50012000
>jgi|Lotgi1|235548|estExt_fgenesh2_pg.C_sca_660065	359	KKVECSGTEITINYMPIPTFSGDIFILDNR	30	2	3457.73	yes	yes	2.5959e-16	166.06	5.5	0.5					1	1							5.5	0.5					1	1							62545000
>jgi|Lotgi1|158113|fgenesh2_pg.C_sca_16000081		KLAQQQQQITQQQIQQQR	18	1	2222.19	yes	yes	2.6836e-275	653.27	7.85	2.99	1	2	1	3	2	3	3	7	4	4	7	3	7.85	2.99	1	2	1	3	2	3	3	7	4	4	7	3	1840700000
>jgi|Lotgi1|189089|estExt_Genewise1.C_sca_270169		KLEEFLESHESK	12	1	1474.73	yes	yes	2.5331e-22	327.53	7	0							2						7	0							2						2402200
>jgi|Lotgi1|178880|fgenesh2_pm.C_sca_44000018		KLGEYITQLR	10	1	1219.69	yes	yes	0.00077535	183.57	8	0								1					8	0								1					6906700
>jgi|Lotgi1|236689|estExt_fgenesh2_pg.C_sca_850101		KLPTTQTVYTPGPVYSASSAVNPYYQSQAVER	32	1	3501.74	yes	yes	2.0111e-236	506.39	6.6	0.49						4	6						6.6	0.49						4	6						322400000
>jgi|Lotgi1|192237|estExt_Genewise1.C_sca_450185		KLVIPSELAYGAR	13	1	1415.81	yes	yes	1.3195e-09	234.26	10	0										1			10	0										1			3794700
>jgi|Lotgi1|235120|estExt_fgenesh2_pg.C_sca_590106	351;352;353	KMEFGEPNSFNAEMMK	16	1	1888.82	yes	yes	2.5978e-34	311.33	3.5	0.806		1	4	4	1								3.5	0.806		1	4	4	1								37780000
>jgi|Lotgi1|115607|e_gw1.21.53.1	24	KMEYIQYTDDSYGQK	15	1	1867.83	yes	yes	2.4067e-17	235.21	3	0			1										3	0			1										5139300
>jgi|Lotgi1|174652|fgenesh2_pg.C_sca_207000018	167;168	KMSGGVVPNQSNLQSIQEAMK	21	1	2245.12	yes	yes	2.9124e-48	289.49	3.33	0.943		1		2									3.33	0.943		1		2									5542400
>jgi|Lotgi1|237510|estExt_fgenesh2_pg.C_sca_1090023		KNCAIQIGR	9	1	1058.57	yes	yes	0.00055339	202.54	1	0	2												1	0	2												397920
>jgi|Lotgi1|239125|estExt_fgenesh2_pg.C_sca_1950011		KNTECTATNNAVNDVCCPTCSPVLCK	26	1	3012.29	yes	yes	3.3705e-183	494.56	3.53	1.14		3	7	3	3	1							3.53	1.14		3	7	3	3	1							126450000
>jgi|Lotgi1|77105|gw1.32.154.1		KPDGTISGLK	10	1	1014.57	yes	yes	1.7744e-07	280.63	4.32	1.49		3	2	6	4	2	2						4.32	1.49		3	2	6	4	2	2						31445000
>jgi|Lotgi1|143247|e_gw1.195.12.1		KPTTKPIVHEGACPFFSPEGIDCPAVEEEYSCNEDSDCPLDEK	43	2	4953.14	yes	yes	1.3143e-226	459.15	6.4	0.49						6	4						6.4	0.49						6	4						197170000
>jgi|Lotgi1|237510|estExt_fgenesh2_pg.C_sca_1090023		KQAVISNGDCSTSGSLYIIAADK	23	1	2397.18	yes	yes	5.971e-48	284.76	1.33	0.471	2	1											1.33	0.471	2	1											2875400
>jgi|Lotgi1|140786|e_gw1.151.5.1		KQEAVLTISR	10	1	1143.66	yes	yes	9.0395e-06	255.31	2.6	1.02	3	3	6	3									2.6	1.02	3	3	6	3									15847000
>jgi|Lotgi1|205030|estExt_fgenesh2_kg.C_sca_1120002		KQLDLAVPLLTK	12	1	1337.83	yes	yes	2.1794e-07	245.21	8	0								3					8	0								3					42903000
>jgi|Lotgi1|229543|estExt_fgenesh2_pg.C_sca_80085		KQLFVPIHEYSR	12	1	1515.82	yes	yes	1.1316e-27	352.63	8.14	1.25						1	4	4	2	3			8.14	1.25						1	4	4	2	3			77861000
>jgi|Lotgi1|233200|estExt_fgenesh2_pg.C_sca_350163		KQLILTNR	8	1	984.608	yes	yes	0.00098168	275.54	5.65	1.71	1			3	3	4	4	2					5.65	1.71	1			3	3	4	4	2					46379000
>jgi|Lotgi1|142814|e_gw1.186.23.1		KQQQPVQLNIQQNR	14	1	1720.93	yes	yes	1.0163e-43	375.89	2	0.926	2	4		1									2	0.926	2	4		1									10067000
>jgi|Lotgi1|230881|estExt_fgenesh2_pg.C_sca_160086	245;246	KSDNEESMNSGFGMPR	16	1	1784.75	yes	yes	1.0272e-18	236.87	7	0							3						7	0							3						1078700
>jgi|Lotgi1|229175|estExt_fgenesh2_pg.C_sca_50437		KSETEQYALIK	11	1	1308.69	yes	yes	1.1375e-39	396.62	4.08	0.917		1	2	5	5								4.08	0.917		1	2	5	5								32149000
>jgi|Lotgi1|233199|estExt_fgenesh2_pg.C_sca_350161	296	KSNINANSLYQPELMNTNVPYMGNSLQQSR	30	1	3410.63	yes	yes	8.3098e-174	446.88	5.7	1.68		1	3	2	2	4	10	1					5.7	1.68		1	3	2	2	4	10	1					218710000
>jgi|Lotgi1|201804|estExt_Genewise1.C_sca_1950010	193	KSPCEDEAPMTLDSTGNTINCGR	23	1	2552.09	yes	yes	0.0094107	74.953	3	0			1										3	0			1										489980
>jgi|Lotgi1|239574|estExt_fgenesh2_pg.C_sca_3420002	475	KSSLIIGSGDGMK	13	1	1291.68	yes	yes	2.5612e-16	289.11	4.21	2.27		2	6	3			1		2				4.21	2.27		2	6	3			1		2				18732000
>jgi|Lotgi1|158316|fgenesh2_pg.C_sca_16000284;>jgi|Lotgi1|176424|fgenesh2_pg.C_sca_1280000001	90	KSTAASNSNVYDQPQQQSQSMYDQPR	26	1	2957.32	yes	no	2.1548e-183	491.63	3.33	0.596		1	8	6									3.33	0.596		1	8	6									60124000
>jgi|Lotgi1|233461|estExt_fgenesh2_pg.C_sca_400001		KTDNHSAILR	10	1	1153.62	yes	yes	1.141e-07	283.75	6.14	2.36			1	1	2			2		1			6.14	2.36			1	1	2			2		1			3282700
>jgi|Lotgi1|238082|estExt_fgenesh2_pg.C_sca_1300004		KTFPVADDSDNSGSGVVCNFYLPNGLCGEK	30	1	3246.46	yes	yes	2.1076e-129	376.76	6	0						1							6	0						1							2441200
>jgi|Lotgi1|234488|estExt_fgenesh2_pg.C_sca_520002		KTINVNKPGLPAR	13	2	1406.84	yes	yes	3.424e-13	284.87	9	0									4				9	0									4				3704300
>jgi|Lotgi1|162861|fgenesh2_pg.C_sca_36000089		KTIVGDQVYVIYR	13	1	1552.86	yes	yes	1.8112e-09	230.18	3	0			2										3	0			2										2822600
>jgi|Lotgi1|174003|fgenesh2_pg.C_sca_179000009		KTPSYNPHVVR	11	1	1296.69	yes	yes	7.32e-05	219.34	4.94	1.94		3	6	6	4	6	4	1	2				4.94	1.94		3	6	6	4	6	4	1	2				38281000
>jgi|Lotgi1|231460|estExt_fgenesh2_pg.C_sca_190282		KTSSVEDLIDPIPDLFK	17	1	1916.01	yes	yes	3.6216e-30	176.75	7.33	0.471							2	1					7.33	0.471							2	1					2082500
>jgi|Lotgi1|121860|e_gw1.39.96.1		KTTNDLEELDKQR	13	2	1588.81	yes	yes	2.7738e-09	241.08	4	0				1									4	0				1									281130
>jgi|Lotgi1|238082|estExt_fgenesh2_pg.C_sca_1300004		KVGADKVYLEGIGSPVGK	18	2	1816.01	yes	yes	2.0468e-86	427.37	6	0						6							6	0						6							30270000
>jgi|Lotgi1|109908|e_gw1.11.685.1;>jgi|Lotgi1|176394|fgenesh2_pg.C_sca_1164000001		KVHLDYYGGCR	11	1	1366.65	no	no	1.5334e-11	291.77	7	0							2						NaN	NaN													11374000
>jgi|Lotgi1|235120|estExt_fgenesh2_pg.C_sca_590106		KVIGTVDLDEIDSIR	15	1	1671.9	yes	yes	4.1207e-42	271.79	3.67	0.816			5	2	2								3.67	0.816			5	2	2								32584000
>jgi|Lotgi1|174920|fgenesh2_pg.C_sca_225000003		KVLDVDIPK	9	1	1025.61	yes	yes	2.7215e-10	330.87	4.04	1.72	2	4	4	5	5	4	2						4.04	1.72	2	4	4	5	5	4	2						92580000
>jgi|Lotgi1|174003|fgenesh2_pg.C_sca_179000009	150	KVVMLTPGTHK	11	1	1209.69	yes	yes	0.00057032	148.96	4	0.894			2	1	2								4	0.894			2	1	2								2018800
>jgi|Lotgi1|233200|estExt_fgenesh2_pg.C_sca_350163		KYFSYGNDCR	10	1	1308.56	yes	yes	3.4056e-21	365.18	5.21	2.4	1	5	4	7	4	6	4	1	5	1			5.21	2.4	1	5	4	7	4	6	4	1	5	1			172850000
>jgi|Lotgi1|114561|e_gw1.19.150.1	13	KYPWDSCEHINQLTDIILLNYVNQMK	26	1	3234.58	yes	yes	3.2429e-197	503.42	5.5	1.88		1	2	2	6	4	3		1	1			5.5	1.88		1	2	2	6	4	3		1	1			3626600000
>jgi|Lotgi1|114561|e_gw1.19.150.1	13	KYPWDSCEHINQLTDIILLNYVNQMKTK	28	2	3463.73	yes	yes	5.9543e-08	130.65	5	0					1								5	0					1								19328000
>jgi|Lotgi1|236183|estExt_fgenesh2_pg.C_sca_760074		KYSYGHHLCTR	11	1	1420.67	yes	yes	3.2348e-34	392.92	8.7	2.52	1	1			2	1	3	1	10	7	5	2	8.7	2.52	1	1			2	1	3	1	10	7	5	2	352090000
>jgi|Lotgi1|234387|estExt_fgenesh2_pg.C_sca_500042	327;328	KYTSVLWFPTEMAMNVPSIQFIGK	24	1	2786.42	yes	yes	8.6965e-123	424.33	7.08	1.64				1	2	1	3	4	1	1			7.08	1.64				1	2	1	3	4	1	1			997850000
>jgi|Lotgi1|238831|estExt_fgenesh2_pg.C_sca_1730025		KYYAWYQR	8	1	1176.57	yes	yes	4.9255e-13	328.26	8.15	3.46	3	3		2	1	1	3	1	1	16	4	4	8.15	3.46	3	3		2	1	1	3	1	1	16	4	4	9254100000
>jgi|Lotgi1|159264|fgenesh2_pg.C_sca_20000004		LAAGDALEIDR	11	0	1142.59	yes	yes	3.9963e-05	238.4	4.17	0.687			1	3	2								4.17	0.687			1	3	2								8096500
>jgi|Lotgi1|234845|estExt_fgenesh2_pg.C_sca_560041		LACCVIGYADSR	12	0	1383.63	yes	yes	3.6173e-06	203.4	8	0								1					8	0								1					1755300
>jgi|Lotgi1|230492|estExt_fgenesh2_pg.C_sca_120331		LACNLGCR	8	0	962.443	yes	yes	0.0015765	249.58	9.67	3.9	1										3	2	9.67	3.9	1										3	2	11225000
>jgi|Lotgi1|188989|estExt_Genewise1.C_sca_260397		LADAEDSDGQLLGHLLLVAR	20	0	2105.11	yes	yes	1.1726e-19	135.45	10	0										1			10	0										1			106510
>jgi|Lotgi1|230068|estExt_fgenesh2_pg.C_sca_100317		LADIYDELPAGIK	13	0	1416.75	yes	no	0.00057236	146.16	7.5	0.5							1	1					7.5	0.5							1	1					1537000
>jgi|Lotgi1|174003|fgenesh2_pg.C_sca_179000009		LAELAVLIK	9	0	968.627	yes	yes	0.00067758	210.66	4.55	2.77	4	5	3	3	5	2	3		1	3			4.55	2.77	4	5	3	3	5	2	3		1	3			527070000
>jgi|Lotgi1|174003|fgenesh2_pg.C_sca_179000009		LAELAVLIKR	10	1	1124.73	yes	yes	0.00063912	199.61	3.75	0.829			2	1	1								3.75	0.829			2	1	1								5602800
>jgi|Lotgi1|140786|e_gw1.151.5.1		LAHQWTNLVSPK	12	0	1392.75	yes	yes	4.7598e-22	325.18	2.64	0.881	1	4	4	2									2.64	0.881	1	4	4	2									11510000
>jgi|Lotgi1|203811|estExt_fgenesh2_kg.C_sca_240005		LAINTAQFGR	10	0	1089.59	yes	yes	2.0037e-07	283.17	4.2	0.4				4	1								4.2	0.4				4	1								12804000
>jgi|Lotgi1|228264|estExt_fgenesh2_pg.C_sca_20144		LALESLVLDLNVRPDNTR	18	1	2037.12	yes	yes	1.0646e-45	333.1	3.75	0.433			1	3									3.75	0.433			1	3									12505000
>jgi|Lotgi1|206060|estExt_fgenesh2_pm.C_sca_120032		LALVCHFDSK	10	0	1188.6	yes	yes	0.0042657	145.92	7	0							2						7	0							2						1475300
>jgi|Lotgi1|229482|estExt_fgenesh2_pg.C_sca_70303		LAPILSLGPIISR	13	0	1348.84	yes	yes	5.5657e-12	269.09	9.29	0.452									5	2			9.29	0.452									5	2			13426000
>jgi|Lotgi1|229482|estExt_fgenesh2_pg.C_sca_70303		LAPILSLGPIISRPK	15	1	1573.99	yes	yes	5.0839e-10	127.37	9	0									2				9	0									2				793520
>jgi|Lotgi1|235120|estExt_fgenesh2_pg.C_sca_590106		LAQLGNILR	9	0	996.608	yes	yes	1.1049e-05	296.52	4.74	2.85	4	4	3	3	2	3	3	1	2	2			4.74	2.85	4	4	3	3	2	3	3	1	2	2			112990000
>jgi|Lotgi1|158113|fgenesh2_pg.C_sca_16000081		LAQQQQQITQQQIQQQR	17	0	2094.09	yes	yes	3.718e-236	612.97	7.4	3.17	3	3	2	4	2	5	7	7	4	7	7	4	7.4	3.17	3	3	2	4	2	5	7	7	4	7	7	4	5567600000
>jgi|Lotgi1|178880|fgenesh2_pm.C_sca_44000018		LASNNNDPHLTNFLEDK	17	0	1940.92	yes	yes	3.871e-37	304.58	8.5	0.866							1	3	3	1			8.5	0.866							1	3	3	1			127420000
>jgi|Lotgi1|235120|estExt_fgenesh2_pg.C_sca_590106		LAVGLGEDDIEDLIEDR	17	0	1870.92	yes	yes	6.4238e-45	326.69	3.14	0.35			6	1									3.14	0.35			6	1									19357000
>jgi|Lotgi1|235120|estExt_fgenesh2_pg.C_sca_590106	347	LAVGLGEDDIEDLIEDREEILASASVLGDHDDDLTDGQSEAMAEK	45	1	4798.21	yes	yes	1.0699e-103	312.96	3	0			1										3	0			1										10803000
>jgi|Lotgi1|239125|estExt_fgenesh2_pg.C_sca_1950011		LCCNNPCGR	9	0	1149.45	yes	yes	0.0042797	174.17	4.25	0.829			1	1	2								4.25	0.829			1	1	2								4228400
>jgi|Lotgi1|233200|estExt_fgenesh2_pg.C_sca_350163		LCEWYFPR	8	0	1169.53	yes	yes	0.0048448	220.39	5.89	1.85		1		1	1	2	2	2					5.89	1.85		1		1	1	2	2	2					216490000
>jgi|Lotgi1|233200|estExt_fgenesh2_pg.C_sca_350163		LCEWYFPRPK	10	1	1394.68	yes	yes	7.8092e-05	250.34	6.4	2.06		1	2	4	5	6	6	4	5	2			6.4	2.06		1	2	4	5	6	6	4	5	2			365370000
>jgi|Lotgi1|228902|estExt_fgenesh2_pg.C_sca_50037		LCLNFRDFPVGESK	14	1	1680.83	yes	yes	4.1167e-05	126.1	3	0			1										3	0			1										0
>jgi|Lotgi1|239125|estExt_fgenesh2_pg.C_sca_1950011		LCLYGFKLK	9	1	1140.64	yes	yes	0.00086596	223.75	3.4	0.8			4		1								3.4	0.8			4		1								24925000
>jgi|Lotgi1|173200|fgenesh2_pg.C_sca_151000011	138	LCMVNGENTHK	11	0	1301.59	yes	yes	7.3679e-07	261.48	7.8	0.4							1	4					7.8	0.4							1	4					8508800
>jgi|Lotgi1|239574|estExt_fgenesh2_pg.C_sca_3420002		LDCAPSTGFNPK	12	0	1305.6	yes	yes	3.9204e-07	244.16	4.85	2.48	1	4	3	2	1	2	3	3	1				4.85	2.48	1	4	3	2	1	2	3	3	1				277460000
>jgi|Lotgi1|131935|e_gw1.77.174.1;>jgi|Lotgi1|60316|gw1.617.1.1		LDDADIVR	8	0	915.466	yes	no	0.0015624	250.62	6	0.816					1	1	1						6	0.816					1	1	1						11774000
>jgi|Lotgi1|169491|fgenesh2_pg.C_sca_86000024		LDDLLPLVNFK	11	0	1285.73	yes	yes	0.00048896	165.83	7	0							2						7	0							2						189820
>jgi|Lotgi1|154020|fgenesh2_pg.C_sca_5000060		LDEVGLVEGPHGFIK	15	0	1608.85	yes	yes	4.747e-39	280.33	3.43	1.55	5	5	8	8	6	2	1						3.43	1.55	5	5	8	8	6	2	1						1025600000
>jgi|Lotgi1|228385|estExt_fgenesh2_pg.C_sca_20360		LDHSHSHDFFGSGR	14	0	1597.7	yes	yes	0.00056044	143.17	10	0										1			10	0										1			144350
>jgi|Lotgi1|230492|estExt_fgenesh2_pg.C_sca_120331		LDIDDDLIDVIEGELVNQAPNFIEGNQVK	29	0	3224.61	yes	yes	1.0138e-128	378.77	7.8	1.17						1	1	1	2				7.8	1.17						1	1	1	2				39499000
>jgi|Lotgi1|220528|estExt_Genewise1Plus.C_sca_630075		LDKPSVVHYLCSK	13	1	1544.8	yes	yes	3.7258e-08	132.76	6	0						1							6	0						1							303840
>jgi|Lotgi1|238358|estExt_fgenesh2_pg.C_sca_1420009		LDLDNDDDLEDEIK	14	0	1660.73	yes	yes	0.00028626	153.63	2	0.707	1	2	1										2	0.707	1	2	1										1323200
>jgi|Lotgi1|238358|estExt_fgenesh2_pg.C_sca_1420009		LDLDNDDDLEDEIKEIDDK	19	1	2261.01	yes	yes	7.0619e-53	335.9	2.88	1.36	2	1	2	2	1								2.88	1.36	2	1	2	2	1								11509000
>jgi|Lotgi1|238358|estExt_fgenesh2_pg.C_sca_1420009		LDLDNDDDLEDEIKEIDDKFK	21	2	2536.17	yes	yes	4.9665e-56	317.35	2.33	0.943	1		2										2.33	0.943	1		2										10865000
>jgi|Lotgi1|239339|estExt_fgenesh2_pg.C_sca_2240004		LDLPFQPKPLSNYQNFGLLESPASQRPTETAPK	33	2	3682.9	yes	yes	9.2789e-18	175.9	3	0			1										3	0			1										3314900
>jgi|Lotgi1|235120|estExt_fgenesh2_pg.C_sca_590106		LDLSTIDTMSSSGK	14	0	1453.7	yes	yes	0.0025362	114.82	7	0							1						7	0							1						254480
>jgi|Lotgi1|236812|estExt_fgenesh2_pg.C_sca_870115		LDRPPVPSLPDR	12	1	1360.75	yes	yes	0.0002746	170.62	3.4	0.49			3	2									3.4	0.49			3	2									3843900
>jgi|Lotgi1|236812|estExt_fgenesh2_pg.C_sca_870115		LDRPPVPSLPDRR	13	2	1516.85	yes	yes	9.4348e-08	208.42	3.4	0.49			3	2									3.4	0.49			3	2									4969900
>jgi|Lotgi1|158316|fgenesh2_pg.C_sca_16000284;>jgi|Lotgi1|176424|fgenesh2_pg.C_sca_1280000001		LDSHGILVAQK	11	0	1179.66	yes	no	4.1282e-27	363.69	4.52	2.5	8	9	13	8	8	9	7	4	2	2	1		4.52	2.5	8	9	13	8	8	9	7	4	2	2	1		1429400000
>jgi|Lotgi1|158316|fgenesh2_pg.C_sca_16000284;>jgi|Lotgi1|176424|fgenesh2_pg.C_sca_1280000001		LDSHGILVAQKR	12	1	1335.76	yes	no	2.8718e-13	288.76	3	0			2										3	0			2										2450000
>jgi|Lotgi1|233420|estExt_fgenesh2_pg.C_sca_390106		LDSILSELQK	10	0	1144.63	yes	yes	1.2401e-09	305.01	5.68	2.96	6	5	6	6	16	5	5	2	9	4	2	2	5.68	2.96	6	5	6	6	16	5	5	2	9	4	2	2	2566400000
>jgi|Lotgi1|235621|estExt_fgenesh2_pg.C_sca_670079		LEAAYAQYGADSTSFK	16	0	1720.79	yes	yes	5.1789e-85	308.88	6.14	1.78	2	6	7	7	6	45	47	8	7	1		1	6.14	1.78	2	6	7	7	6	45	47	8	7	1		1	2361600000
>jgi|Lotgi1|162872|fgenesh2_pg.C_sca_36000100		LEAMLVSR	8	0	917.5	yes	yes	0.0023925	216.42	1.33	0.471	2	1											1.33	0.471	2	1											3413600
>jgi|Lotgi1|192237|estExt_Genewise1.C_sca_450185		LEDGTEFDSSYSR	13	0	1504.63	yes	yes	5.4646e-06	186.72	10	0										1			10	0										1			5422400
>jgi|Lotgi1|183052|estExt_Genewise1.C_sca_50416	186	LEGDLAGEYFPLTGMSK	17	0	1826.88	yes	yes	0.00038565	135.37	6	0						1							6	0						1							1262900
>jgi|Lotgi1|154590|fgenesh2_pg.C_sca_6000093		LELKPEVVGPFK	12	1	1354.79	yes	yes	0.0010564	158.31	7	0							1						7	0							1						323030
>jgi|Lotgi1|232714|estExt_fgenesh2_pg.C_sca_310076		LELPIESHDSCENSNYVK	18	0	2132.97	yes	yes	8.3146e-13	201.44	3	0			2										3	0			2										2180600
>jgi|Lotgi1|167297|fgenesh2_pg.C_sca_65000017		LENVKDPVIDLTADK	15	1	1668.89	yes	yes	1.0578e-16	142.57	8	0								1					8	0								1					134980
>jgi|Lotgi1|228268|estExt_fgenesh2_pg.C_sca_20156		LEPFLPPPSGDR	12	0	1323.68	yes	yes	2.7835e-09	244.16	7.55	3.31	8	10	7	7	7	3	7	9	33	23	11	10	7.55	3.31	8	10	7	7	7	3	7	9	33	23	11	10	8137900000
>jgi|Lotgi1|234386|estExt_fgenesh2_pg.C_sca_500041		LETDGFYGDVR	11	0	1270.58	yes	yes	0.00016628	210.75	7	0							2						7	0							2						3076900
>jgi|Lotgi1|231869|estExt_fgenesh2_pg.C_sca_230185	276;277	LFCEAMPGQIIPHPGECAMYYDCSQTAYSGNFK	33	0	3841.63	yes	yes	1.8005e-13	148	3	0			2										3	0			2										2101500
>jgi|Lotgi1|114599|e_gw1.19.215.1		LFELAQVIIK	10	0	1172.72	yes	yes	0.0050181	143.86	7	0							1						7	0							1						393150
>jgi|Lotgi1|162872|fgenesh2_pg.C_sca_36000100		LFNHEVSLK	9	0	1085.59	yes	yes	3.4518e-06	204.92	1.56	0.685	5	3	1										1.56	0.685	5	3	1										9235000
>jgi|Lotgi1|229427|estExt_fgenesh2_pg.C_sca_70053		LFNPSSDSIGNDFK	14	0	1539.72	yes	yes	0.0011428	130.01	4	0				1									4	0				1									160580
>jgi|Lotgi1|231010|estExt_fgenesh2_pg.C_sca_160282	254	LFPLECNEVVLTSMFK	16	0	1925.96	yes	yes	5.9115e-137	278.64	6.53	1.85		1			6	2	4	2	4				6.53	1.85		1			6	2	4	2	4				38414000
>jgi|Lotgi1|231869|estExt_fgenesh2_pg.C_sca_230185	278	LFSYEYMECQPFEK	14	0	1869.8	yes	yes	1.3551e-41	358.56	3.25	1.04	1	4	6	7	2								3.25	1.04	1	4	6	7	2								82654000
>jgi|Lotgi1|236812|estExt_fgenesh2_pg.C_sca_870115		LGAGQEESQLEIK	13	0	1400.71	yes	yes	1.4227e-58	426	4.3	1.49			4	3	1		2						4.3	1.49			4	3	1		2						24942000
>jgi|Lotgi1|101611|gw1.56.268.1		LGDFGNVR	8	0	876.445	yes	yes	0.0016444	244.54	5.33	2.54		1	2	1	2			1	2				5.33	2.54		1	2	1	2			1	2				188460000
>jgi|Lotgi1|101611|gw1.56.268.1		LGDFGNVREDAEGNIFQTFEIPNTSIIGPLTIVGK	35	1	3760.93	yes	yes	8.3376e-14	155.22	4	0				1									4	0				1									28530000
>jgi|Lotgi1|178880|fgenesh2_pm.C_sca_44000018		LGEYIFDQR	9	0	1139.56	yes	yes	0.00017845	238.48	7.71	1.03						1	2	2	2				7.71	1.03						1	2	2	2				53887000
>jgi|Lotgi1|178880|fgenesh2_pm.C_sca_44000018		LGEYITQLR	9	0	1091.6	yes	yes	0.00046036	220.24	9.4	1.36								1	3			1	9.4	1.36								1	3			1	40423000
>jgi|Lotgi1|159694|fgenesh2_pg.C_sca_21000164		LGFAGGDDLDDGQILTK	17	0	1733.85	yes	yes	0.0031688	92.935	1	0	1												1	0	1												0
>jgi|Lotgi1|159173|fgenesh2_pg.C_sca_19000210		LGGFLYYKK	9	1	1087.61	yes	yes	0.0051951	157.54	10	0										1			10	0										1			2241300
>jgi|Lotgi1|160356|fgenesh2_pg.C_sca_24000170		LGGPQTQFIPR	11	0	1212.66	yes	yes	3.0741e-06	255.31	4.57	1.55		2	1	4	3	2	2						4.57	1.55		2	1	4	3	2	2						26285000
>jgi|Lotgi1|174920|fgenesh2_pg.C_sca_225000003	176	LGGQQTSMIAGIR	13	0	1330.7	yes	yes	1.6106e-21	322.17	4.43	2.06	3	3	4	4	7	5	3			1			4.43	2.06	3	3	4	4	7	5	3			1			354900000
>jgi|Lotgi1|103470|e_gw1.2.933.1		LGLIIDKIDK	10	1	1126.7	yes	yes	0.0040386	172.47	8	0								1					8	0								1					80944
>jgi|Lotgi1|195517|estExt_Genewise1.C_sca_670288		LGLNLDKYPAIK	12	1	1343.78	yes	yes	2.1481e-06	231.97	8	0								1					8	0								1					365900
>jgi|Lotgi1|238831|estExt_fgenesh2_pg.C_sca_1730025		LGLPIGEPGEDVGK	14	0	1379.73	yes	yes	1.0607e-14	212.38	8.4	3.08	4	3	3	1	1	2	3	3	7	31	7	3	8.4	3.08	4	3	3	1	1	2	3	3	7	31	7	3	18635000000
>jgi|Lotgi1|238831|estExt_fgenesh2_pg.C_sca_1730025		LGLPIGEPGEDVGKR	15	1	1535.83	yes	yes	2.2959e-28	313.62	7.28	3.43	8	9	10	8	8	5	10	4	11	36	11	7	7.28	3.43	8	9	10	8	8	5	10	4	11	36	11	7	28535000000
>jgi|Lotgi1|238831|estExt_fgenesh2_pg.C_sca_1730025	422	LGLPIGEPGEDVGKRMR	17	2	1822.97	yes	yes	7.8202e-08	179.02	10	0										1			10	0										1			8576200
>jgi|Lotgi1|204047|estExt_fgenesh2_kg.C_sca_340011		LGQVGGLAVAPNDNLVVFHR	20	0	2075.13	yes	yes	2.8658e-91	398.86	6	0						3							6	0						3							18522000
>jgi|Lotgi1|239339|estExt_fgenesh2_pg.C_sca_2240004		LGSANEGLLPHK	12	0	1234.67	yes	yes	5.0293e-27	342.56	2.85	0.863	1	3	6	3									2.85	0.863	1	3	6	3									39716000
>jgi|Lotgi1|106937|e_gw1.6.157.1		LGVDALGLNVYEK	13	0	1389.75	yes	yes	5.4646e-06	186.72	5.4	1.36				2	1		2						5.4	1.36				2	1		2						2756400
>jgi|Lotgi1|106937|e_gw1.6.157.1		LGVDALGLNVYEKDDK	16	1	1747.9	yes	yes	4.1551e-23	258.87	4.25	0.433				3	1								4.25	0.433				3	1								2834100
>jgi|Lotgi1|190168|estExt_Genewise1.C_sca_320189;>jgi|Lotgi1|182889|estExt_Genewise1.C_sca_50206;>jgi|Lotgi1|193371|estExt_Genewise1.C_sca_520168;>jgi|Lotgi1|195948|estExt_Genewise1.C_sca_710140;>jgi|Lotgi1|195970|estExt_Genewise1.C_sca_710162;>jgi|Lotgi1	54	LHFFMPGFAPLTSR	14	0	1619.83	yes	no	0.00037289	135.66	5	0					1								5	0					1								540360
>jgi|Lotgi1|186317|estExt_Genewise1.C_sca_150132		LHLLSSDSNHLR	12	0	1390.73	yes	yes	2.7329e-53	427.74	6.6	0.86				1	1	4	13	1					6.6	0.86				1	1	4	13	1					79590000
>jgi|Lotgi1|235988|estExt_fgenesh2_pg.C_sca_730030		LHPLIADCYSQIVYHLNK	18	0	2183.12	yes	yes	1.053e-45	324.37	4	0				3									4	0				3									4875800
>jgi|Lotgi1|235609|estExt_fgenesh2_pg.C_sca_670059		LIDENTSALNNLPLLVR	17	0	1894.05	yes	yes	7.0257e-96	433.13	5.64	0.811				1	5	6	2						5.64	0.811				1	5	6	2						142970000
>jgi|Lotgi1|229175|estExt_fgenesh2_pg.C_sca_50437		LIIQDPSTK	9	0	1013.58	yes	yes	0.0082683	157.54	3	0			1										3	0			1										8130000
>jgi|Lotgi1|156599|fgenesh2_pg.C_sca_11000285	71	LIITFQDEGIALLKPMR	17	1	1957.11	yes	yes	7.2058e-16	227.91	5.9	1.37				1	4	2	2		1				5.9	1.37				1	4	2	2		1				30369000
>jgi|Lotgi1|195517|estExt_Genewise1.C_sca_670288		LIPDQPAEHASVLQR	15	0	1672.89	yes	yes	0.00024036	150.68	8	0								1					8	0								1					207920
>jgi|Lotgi1|235621|estExt_fgenesh2_pg.C_sca_670079		LISEHEHKLSVVFR	14	1	1692.93	yes	yes	8.8178e-13	243.13	6.4	0.49						3	2						6.4	0.49						3	2						6761200
>jgi|Lotgi1|154424|fgenesh2_pg.C_sca_5000464		LISSVYYQNQR	11	0	1369.7	yes	yes	8.1739e-05	227.25	8.25	1.3						1			3				8.25	1.3						1			3				7808900
>jgi|Lotgi1|196202|estExt_Genewise1.C_sca_730098		LITEGPIIFFK	11	0	1276.74	yes	yes	0.00065656	163.77	9	0									1				9	0									1				711630
>jgi|Lotgi1|173200|fgenesh2_pg.C_sca_151000011		LKDVIEFLGHPNIEK	15	1	1750.96	yes	yes	3.6495e-43	328.65	7.08	2.75	5	8	6	8	7	8	15	41	13	10	7	5	7.08	2.75	5	8	6	8	7	8	15	41	13	10	7	5	14969000000
>jgi|Lotgi1|173200|fgenesh2_pg.C_sca_151000011		LKDVIEFLGHPNIEKVPK	18	2	2075.18	yes	yes	1.2177e-40	315.54	8.37	1.38						1	5	5	4	2	2		8.37	1.38						1	5	5	4	2	2		130930000
>jgi|Lotgi1|236770|estExt_fgenesh2_pg.C_sca_870051		LKFPESEVLAK	11	1	1259.71	yes	yes	1.8655e-08	282.99	4.07	2.02	3	4	4	6	3	2	4	1					4.07	2.02	3	4	4	6	3	2	4	1					112330000
>jgi|Lotgi1|233200|estExt_fgenesh2_pg.C_sca_350163		LKKDIVENLNK	11	2	1312.77	yes	yes	0	381.9	6	1				1		3	2						6	1				1		3	2						6284600
>jgi|Lotgi1|209261|estExt_Genewise1Plus.C_sca_30137;>jgi|Lotgi1|176883|fgenesh2_pg.C_sca_5632000001		LKPGFISIIDYYNPENSATASYK	23	1	2590.3	yes	no	1.0535e-24	225.87	3.5	0.764		1	1	4									3.5	0.764		1	1	4									14318000
>jgi|Lotgi1|174003|fgenesh2_pg.C_sca_179000009		LKTYLSSGIGLTEIPK	16	1	1718.98	yes	yes	1.7382e-18	249.66	3.86	0.639			2	4	1								3.86	0.639			2	4	1								10386000
>jgi|Lotgi1|235988|estExt_fgenesh2_pg.C_sca_730030		LKVEQAFDEK	10	1	1205.63	yes	yes	3.9962e-07	283.75	4	0				3									4	0				3									2185800
>jgi|Lotgi1|231046|estExt_fgenesh2_pg.C_sca_170090		LKVRPSFYR	9	2	1164.68	yes	yes	0.0010808	216.9	8.3	1.1							3	3	2	2			8.3	1.1							3	3	2	2			275040000
>jgi|Lotgi1|233199|estExt_fgenesh2_pg.C_sca_350161	297;298	LLATFQMMQGAQGGNTAPSSSLPGVSSMPMPSANQISR	38	0	3848.83	yes	yes	4.0572e-227	445.23	5.23	2.04	2	4	3	5	2	8	14		1				5.23	2.04	2	4	3	5	2	8	14		1				590020000
>jgi|Lotgi1|175997|fgenesh2_pg.C_sca_619000003;>jgi|Lotgi1|147338|e_gw1.2263.2.1;>jgi|Lotgi1|148145|e_gw1.6373.2.1;>jgi|Lotgi1|148156|e_gw1.6429.8.1;>jgi|Lotgi1|148339|e_gw1.7848.4.1;>jgi|Lotgi1|148688|e_gw1.11499.5.1;>jgi|Lotgi1|176431|fgenesh2_pg.C_sca_		LLLPGELAKHAVSEGTK	17	1	1762	yes	no	0.0058339	125.53	1	0	1												1	0	1												933390
>jgi|Lotgi1|167053|fgenesh2_pg.C_sca_63000057		LLNVNTLLQLGGR	13	0	1409.84	yes	yes	0.00026649	122.42	4	0				1									4	0				1									289430
>jgi|Lotgi1|174652|fgenesh2_pg.C_sca_207000018	169	LLPEHHMDLPTANFGSIPDHYSDIPPR	27	0	3068.48	yes	yes	1.0865e-25	202.43	5	0					1								5	0					1								1585900
>jgi|Lotgi1|172698|fgenesh2_pg.C_sca_140000010		LLSGKPLVDSFR	12	1	1330.76	yes	yes	2.7737e-06	227.97	6.25	1.79				1	1			2					6.25	1.79				1	1			2					5782200
>jgi|Lotgi1|181153|estExt_Genewise1.C_sca_10585;>jgi|Lotgi1|146485|e_gw1.829.35.1;>jgi|Lotgi1|147122|e_gw1.2012.3.1;>jgi|Lotgi1|147263|e_gw1.2197.10.1;>jgi|Lotgi1|147368|e_gw1.2348.3.1;>jgi|Lotgi1|147730|e_gw1.4137.3.1;>jgi|Lotgi1|147766|e_gw1.4307.4.1;>j		LLSGVTIAQGGVLPNIQAVLLPK	23	0	2300.38	yes	no	4.1941e-111	399.99	10	0										4			10	0										4			41254000
>jgi|Lotgi1|236952|estExt_fgenesh2_pg.C_sca_900076		LLSHYLALNPLSR	13	0	1495.85	yes	yes	8.3822e-16	291.36	5.5	0.866					3		1						5.5	0.866					3		1						3066000
>jgi|Lotgi1|122269|e_gw1.40.42.1		LLSTGYSTHIPVEDQR	16	0	1814.92	yes	yes	2.7506e-10	206.53	5	0					3								5	0					3								5319800
>jgi|Lotgi1|114561|e_gw1.19.150.1		LLYSTNGYGDGGR	13	0	1371.64	yes	yes	3.5588e-82	306.01	4.67	2.38	5	6	6	6	14	5	4		4	2			4.67	2.38	5	6	6	6	14	5	4		4	2			2376500000
>jgi|Lotgi1|204047|estExt_fgenesh2_kg.C_sca_340011	202	LMYAVVDPSTNNLNAR	16	0	1776.88	yes	yes	1.788e-10	201.02	6	0						1							6	0						1							462360
>jgi|Lotgi1|229482|estExt_fgenesh2_pg.C_sca_70303		LNCSPTNTTFR	11	0	1309.61	yes	yes	3.2384e-05	241.23	9	0									2				9	0									2				3873600
>jgi|Lotgi1|231869|estExt_fgenesh2_pg.C_sca_230185		LNDPGLNLIPDNTATYPTEWYICLDK	26	0	3035.46	yes	yes	9.2351e-35	236.19	3	0			2										3	0			2										3390100
>jgi|Lotgi1|231869|estExt_fgenesh2_pg.C_sca_230185		LNDPGLNLIPDNTATYPTEWYICLDKR	27	1	3191.56	yes	yes	8.4369e-111	369.84	3.33	0.471			2	1									3.33	0.471			2	1									4527100
>jgi|Lotgi1|159264|fgenesh2_pg.C_sca_20000004		LNLPTFAFLPGER	13	0	1473.8	yes	yes	0.00016114	161.62	4.33	1.25		1		2	2	1							4.33	1.25		1		2	2	1							13028000
>jgi|Lotgi1|163448|fgenesh2_pg.C_sca_40000002		LNLQHTCNNQK	11	0	1368.66	yes	yes	3.2384e-05	241.23	5	0					2								5	0					2								2610500
>jgi|Lotgi1|235120|estExt_fgenesh2_pg.C_sca_590106		LNPQALADALDTIGLEDLDDDEAALICEK	29	0	3140.51	yes	yes	2.46e-115	367.82	3.43	0.728			5	1	1								3.43	0.728			5	1	1								92847000
>jgi|Lotgi1|115147|e_gw1.20.479.1	14	LNTMPSPIDITPGISNIAPNFNKPLTDLSVNPALEYR	37	1	4022.08	yes	yes	3.8356e-20	172.52	3.5	0.5			1	1									3.5	0.5			1	1									42134000
>jgi|Lotgi1|229543|estExt_fgenesh2_pg.C_sca_80085		LNVYVTEKPK	10	1	1189.67	yes	yes	0.0020806	202.21	6	3.25	2	3	2	3		2	2	4	4			2	6	3.25	2	3	2	3		2	2	4	4			2	347590000
>jgi|Lotgi1|152975|fgenesh2_pg.C_sca_2000395		LPDILPIQIHIEDQHIDCDLQK	22	0	2652.36	yes	yes	1.0963e-05	136.2	9	0									1				9	0									1				1714100
>jgi|Lotgi1|174652|fgenesh2_pg.C_sca_207000018	170	LPGSPVAPNSQGLTPSSGMPHYLTSSAQQPPFDPR	35	0	3617.76	yes	yes	1.555e-90	313.45	2.5	0.806	1	4	4	1									2.5	0.806	1	4	4	1									22213000
>jgi|Lotgi1|159264|fgenesh2_pg.C_sca_20000004		LPGTPAYQFHR	11	0	1285.66	yes	yes	0.00026688	190.05	6	4.32		1		1								1	6	4.32		1		1								1	2351700
>jgi|Lotgi1|99809|gw1.32.298.1	481	LPHFYAMEAANVLK	14	0	1602.82	yes	yes	9.2173e-29	324.74	3.97	2.15	4	5	8	5	4	3	3		2				3.97	2.15	4	5	8	5	4	3	3		2				80983000
>jgi|Lotgi1|236770|estExt_fgenesh2_pg.C_sca_870051		LPIDGTSCGHK	11	0	1183.57	yes	yes	0.00082457	161.76	4.33	1.37		1		3		2							4.33	1.37		1		3		2							4128400
>jgi|Lotgi1|236690|estExt_fgenesh2_pg.C_sca_850102		LPSAAADQEALFQSK	15	0	1574.79	yes	yes	1.0134e-81	442.53	3.95	2.36	7	19	16	10	6	4	6	2	5	1			3.95	2.36	7	19	16	10	6	4	6	2	5	1			1042100000
>jgi|Lotgi1|140786|e_gw1.151.5.1	44;45	LPTHMVPLHYELVLKPHMYHK	21	1	2582.37	yes	yes	5.4668e-14	196.87	4.33	1.89			2				1						4.33	1.89			2				1						10266000
>jgi|Lotgi1|236770|estExt_fgenesh2_pg.C_sca_870051		LPTSIFGLGGVLGQR	15	0	1513.86	yes	yes	5.3447e-82	444.59	5.15	2.48	2	5	7	8	4	6	4	4	4	2			5.15	2.48	2	5	7	8	4	6	4	4	4	2			286540000
>jgi|Lotgi1|236689|estExt_fgenesh2_pg.C_sca_850101		LPTTQTVYTPGPVYSASSAVNPYYQSQAVER	31	0	3373.65	yes	yes	1.286e-196	463.96	6.64	0.481						4	7						6.64	0.481						4	7						109850000
>jgi|Lotgi1|235497|estExt_fgenesh2_pg.C_sca_650036	357;358	LPTYKPMYQMIR	12	1	1539.79	yes	yes	1.184e-18	311.04	7.28	2.24	6	9	8	10	12	20	14	114	34	10	7	3	7.28	2.24	6	9	8	10	12	20	14	114	34	10	7	3	72548000000
>jgi|Lotgi1|235497|estExt_fgenesh2_pg.C_sca_650036	357;358	LPTYKPMYQMIRQQPMR	17	2	2180.11	yes	yes	0.0043514	116.84	8	0								3					8	0								3					23054000
>jgi|Lotgi1|236770|estExt_fgenesh2_pg.C_sca_870051		LPVQATQQDPSK	12	0	1310.68	yes	yes	3.5237e-23	339.39	4.62	1.39		1	2	3	3	3	1						4.62	1.39		1	2	3	3	3	1						12000000
>jgi|Lotgi1|209261|estExt_Genewise1Plus.C_sca_30137		LQATVFNYLGSAANAEVR	18	0	1922.98	yes	yes	1.3741e-36	292.53	3.43	1.76	1	1	2	2			1						3.43	1.76	1	1	2	2			1						4399700
>jgi|Lotgi1|174203|fgenesh2_pg.C_sca_186000003		LQPPVELNNQQPTVELNNQQPPTVALNQQQQTVELQK	37	0	4205.17	yes	yes	1.1617e-07	109.62	2	0		1											2	0		1											2805700
>jgi|Lotgi1|174003|fgenesh2_pg.C_sca_179000009		LQSLEIYNSMVNIK	14	0	1650.87	yes	yes	5.961e-48	349.78	4	2.18	6	8	9	8	6	5	4		3				4	2.18	6	8	9	8	6	5	4		3				365470000
>jgi|Lotgi1|174652|fgenesh2_pg.C_sca_207000018		LQSPQLGLR	9	0	1010.59	yes	yes	3.2589e-07	264.3	4.17	2.37	4	2	4	4	2	2	4			1			4.17	2.37	4	2	4	4	2	2	4			1			65923000
>jgi|Lotgi1|174003|fgenesh2_pg.C_sca_179000009		LQTCTYPNLIHLDESGSPLSSLYYHQLVTTNAVFPK	36	0	4106.05	yes	yes	8.6279e-179	424.28	4.22	1.13			3	3	1	2							4.22	1.13			3	3	1	2							426250000
>jgi|Lotgi1|143759|e_gw1.214.1.1;>jgi|Lotgi1|146130|e_gw1.667.3.1		LQTLQSVDDLVQK	13	0	1485.8	yes	no	0.0064503	117.23	5	0					1								5	0					1								174580
>jgi|Lotgi1|235812|estExt_fgenesh2_pg.C_sca_700055		LQYPDPQYQNDVLYQSQPSQPPQPYTPPFQPAPPR	35	0	4080.96	yes	yes	1.307e-161	197.14	3.5	0.5			2	2									3.5	0.5			2	2									9868000
>jgi|Lotgi1|235621|estExt_fgenesh2_pg.C_sca_670079		LRPQATSSLPTTGGQPSTGGQPSTGGK	27	1	2567.29	yes	yes	4.7478e-156	442.15	6	0						2							6	0						2							8263700
>jgi|Lotgi1|231186|estExt_fgenesh2_pg.C_sca_180106		LSAIGGNAGGPLGTVSGSAR	20	0	1740.91	yes	yes	0	418.92	5	1.9	1	3	3	4	6	6	4	3					5	1.9	1	3	3	4	6	6	4	3					181250000
>jgi|Lotgi1|162872|fgenesh2_pg.C_sca_36000100		LSATGDILGLTVDNLR	16	0	1656.9	yes	yes	8.3385e-45	350.07	2.22	0.975	5	6	5	2									2.22	0.975	5	6	5	2									18141000
>jgi|Lotgi1|234386|estExt_fgenesh2_pg.C_sca_500041		LSDACSYLK	9	0	1055.5	yes	yes	0.0062298	166.17	7	0							2						7	0							2						599350
>jgi|Lotgi1|225601|estExt_Genewise1Plus.C_sca_1460061		LSFLYPATTGR	11	0	1224.65	yes	yes	0.00025501	194.67	9	0									1				9	0									1				221840
>jgi|Lotgi1|228882|estExt_fgenesh2_pg.C_sca_50013		LSFPLPAETLPVVNDSPHR	19	0	2088.1	yes	yes	4.6957e-93	420	5.6	2.14	1	1	3	4	7	4	3	3	4				5.6	2.14	1	1	3	4	7	4	3	3	4				298240000
>jgi|Lotgi1|174920|fgenesh2_pg.C_sca_225000003	177	LSGSSKPYNTPSDDVNEMIK	20	1	2181.03	yes	yes	2.1646e-74	366.5	3.68	1.84	3	3	3	3	3	3	1						3.68	1.84	3	3	3	3	3	3	1						241730000
>jgi|Lotgi1|156525|fgenesh2_pg.C_sca_11000211		LSIENFNTEEHR	12	0	1487.7	yes	yes	5.024e-07	241.58	1	0	2												1	0	2												986380
>jgi|Lotgi1|233397|estExt_fgenesh2_pg.C_sca_390071	311	LSLGVESVNGQMK	13	0	1360.7	yes	yes	1.984e-13	280.23	6.59	2.14	1	1			1	1	9	2	1	1			6.59	2.14	1	1			1	1	9	2	1	1			396110000
>jgi|Lotgi1|233397|estExt_fgenesh2_pg.C_sca_390071	311	LSLGVESVNGQMKSTCK	17	1	1836.91	yes	yes	4.8047e-11	198.46	7	0							2						7	0							2						1410600
>jgi|Lotgi1|235988|estExt_fgenesh2_pg.C_sca_730030		LSLGVPVDYFK	11	0	1236.68	yes	yes	0.00082457	161.76	4.8	2.14			1	3					1				4.8	2.14			1	3					1				7700900
>jgi|Lotgi1|238560|estExt_fgenesh2_pg.C_sca_1510007		LSNNLFGFYYSK	12	0	1451.71	yes	yes	3.6068e-06	203.49	3	0			2										3	0			2										1925700
>jgi|Lotgi1|230881|estExt_fgenesh2_pg.C_sca_160086		LSQVSSDFFLNK	12	0	1383.7	yes	yes	2.3196e-09	269.09	7	0							3						7	0							3						11234000
>jgi|Lotgi1|209261|estExt_Genewise1Plus.C_sca_30137		LSSEPIFGTWQIK	13	0	1504.79	yes	yes	8.7453e-10	245.34	4.4	0.49				3	2								4.4	0.49				3	2								5890900
>jgi|Lotgi1|151060|fgenesh2_kg.C_sca_80000004	55	LSSLHYEMGEADESLVQIR	19	0	2176.05	yes	yes	8.384e-05	138.57	5	0					1								5	0					1								631110
>jgi|Lotgi1|108898|e_gw1.9.258.1		LSTTVSNLFLDCLTPETEGEYSCIAETPK	29	0	3274.53	yes	yes	6.353e-102	341.25	7	0							3						7	0							3						24698000
>jgi|Lotgi1|234387|estExt_fgenesh2_pg.C_sca_500042		LTDSCTYLQTR	11	0	1356.63	yes	yes	4.3357e-15	308.42	6.95	2.87	2	1	1			1	6	4	3	2		1	6.95	2.87	2	1	1			1	6	4	3	2		1	459530000
>jgi|Lotgi1|183052|estExt_Genewise1.C_sca_50416		LTEDHFLFNDSDR	13	0	1607.72	yes	yes	3.3962e-09	227.53	6.5	0.5						1	1						6.5	0.5						1	1						876080
>jgi|Lotgi1|89037|gw1.56.185.1		LTELQSTWPR	10	0	1229.64	yes	yes	1.4768e-06	218.9	8	0.816							1	1	1				8	0.816							1	1	1				3656300
>jgi|Lotgi1|239573|estExt_fgenesh2_pg.C_sca_3370004		LTFLPDVTSINIIEGR	16	0	1786.98	yes	yes	1.1703e-51	363.8	4	0				2									4	0				2									971490
>jgi|Lotgi1|239574|estExt_fgenesh2_pg.C_sca_3420002		LTGEVGGLSK	10	0	959.529	yes	yes	0.0031117	156.94	5	3.02	3	1	3	3		2	2		2	2			5	3.02	3	1	3	3		2	2		2	2			139650000
>jgi|Lotgi1|239574|estExt_fgenesh2_pg.C_sca_3420002		LTGEVGGLSKSTPASGSVELR	21	1	2044.08	yes	yes	2.6421e-80	219.77	3	0			3										3	0			3										7073400
>jgi|Lotgi1|227996|estExt_fgenesh2_pg.C_sca_10362		LTGLNYDTPALAHR	14	0	1540.8	yes	yes	2.3939e-12	222.54	12	0												2	12	0												2	1355400
>jgi|Lotgi1|174920|fgenesh2_pg.C_sca_225000003	178;179	LTIDMGMEDR	10	0	1179.53	yes	yes	0.00056511	172.47	5.75	2.59			1		2					1			5.75	2.59			1		2					1			4971800
>jgi|Lotgi1|174920|fgenesh2_pg.C_sca_225000003	178;179	LTIDMGMEDRNDVEYDDDSVGER	23	1	2673.12	yes	yes	3.0208e-68	172.23	5	0					4								5	0					4								4137600
>jgi|Lotgi1|140786|e_gw1.151.5.1		LTNSLTGFYYSR	12	0	1420.7	yes	yes	7.1318e-18	320.33	4.22	2.43	2	5	5	2	2	2	2	1	2				4.22	2.43	2	5	5	2	2	2	2	1	2				67784000
>jgi|Lotgi1|235988|estExt_fgenesh2_pg.C_sca_730030		LTQWAICSK	9	0	1105.56	yes	yes	0.0099567	150.28	4	0				1									4	0				1									323650
>jgi|Lotgi1|159694|fgenesh2_pg.C_sca_21000164	99	LTSLAQCIHIAMVAR	15	0	1682.9	yes	yes	3.5013e-05	161.1	1	0	1												1	0	1												502880
>jgi|Lotgi1|201804|estExt_Genewise1.C_sca_1950010		LTSTDHAGTCPALDPK	16	0	1682.79	yes	yes	3.6029e-33	271.79	3.62	0.696			4	3	1								3.62	0.696			4	3	1								14668000
>jgi|Lotgi1|232714|estExt_fgenesh2_pg.C_sca_310076		LTTSSPQTATTPR	13	0	1359.7	yes	yes	7.2726e-11	203.49	3.73	0.962		1	4	3	3								3.73	0.962		1	4	3	3								18064000
>jgi|Lotgi1|209340|estExt_Genewise1Plus.C_sca_30274		LVADPDRFPSGIK	13	1	1413.76	yes	yes	3.429e-08	214.44	6	0						1							6	0						1							1563600
>jgi|Lotgi1|160173|fgenesh2_pg.C_sca_23000191		LVDCGDRPLPQGTCGYR	17	1	1962.9	yes	yes	1.4256e-50	341.85	3.76	1.77	2	4	4	4	3	2	2						3.76	1.77	2	4	4	4	3	2	2						227940000
>jgi|Lotgi1|114561|e_gw1.19.150.1		LVDNDLAELNK	11	0	1242.65	yes	yes	2.7954e-58	283.75	4.82	2.47	5	9	9	10	17	10	6		5		1	2	4.82	2.47	5	9	9	10	17	10	6		5		1	2	8042900000
>jgi|Lotgi1|114561|e_gw1.19.150.1		LVDNDLAELNKR	12	1	1398.75	yes	yes	2.0322e-56	401.85	4.54	2.26	7	11	11	8	23	9	7	2	3	1		1	4.54	2.26	7	11	11	8	23	9	7	2	3	1		1	5484300000
>jgi|Lotgi1|234405|estExt_fgenesh2_pg.C_sca_500078		LVEHVSPCEYR	11	0	1387.66	yes	yes	6.1817e-08	269.49	7.09	0.996					1	1	6	2	1				7.09	0.996					1	1	6	2	1				56205000
>jgi|Lotgi1|153653|fgenesh2_pg.C_sca_4000112	60	LVELLVKPMVR	11	1	1295.8	yes	yes	0.00060363	163.77	9	0									2				9	0									2				4723300
>jgi|Lotgi1|158316|fgenesh2_pg.C_sca_16000284;>jgi|Lotgi1|176424|fgenesh2_pg.C_sca_1280000001	91	LVFMAEVSNSGK	12	0	1280.64	yes	no	4.4749e-11	283.75	3.73	1.72	6	7	12	10	8	5	4						3.73	1.72	6	7	12	10	8	5	4						276310000
>jgi|Lotgi1|69892|gw1.49.115.1		LVGGAGPYAGR	11	0	1016.54	yes	yes	6.9332e-05	230.07	2.75	0.433		1	3										2.75	0.433		1	3										8558100
>jgi|Lotgi1|239125|estExt_fgenesh2_pg.C_sca_1950011		LVINPGDCPK	10	0	1111.57	yes	yes	0.002419	163.72	3.5	0.5			1	1									3.5	0.5			1	1									7045700
>jgi|Lotgi1|239125|estExt_fgenesh2_pg.C_sca_1950011		LVINPGDCPKPDK	13	1	1451.74	yes	yes	5.1603e-29	269.09	3.98	2.33	7	8	14	9	6	4	2	2	2	2			3.98	2.33	7	8	14	9	6	4	2	2	2	2			3081200000
>jgi|Lotgi1|239125|estExt_fgenesh2_pg.C_sca_1950011		LVINPGDCPKPDKNIVICLIYQK	23	2	2696.44	yes	yes	1.4701e-74	329.79	3.75	1.09		1	5	3	2	1							3.75	1.09		1	5	3	2	1							61927000
>jgi|Lotgi1|192237|estExt_Genewise1.C_sca_450185		LVIPSELAYGAR	12	0	1287.72	yes	yes	3.6173e-06	203.4	10	0										3			10	0										3			19995000
>jgi|Lotgi1|233200|estExt_fgenesh2_pg.C_sca_350163		LVKECTYQNTNK	12	1	1496.73	yes	yes	8.6276e-07	244.16	6.5	0.5						2	2						6.5	0.5						2	2						1172000
>jgi|Lotgi1|209107|estExt_Genewise1Plus.C_sca_20912		LVLGVPWYGYR	11	0	1321.72	yes	yes	0.00023878	199.61	7.14	0.833						2	2	3					7.14	0.833						2	2	3					12417000
>jgi|Lotgi1|209261|estExt_Genewise1Plus.C_sca_30137	206	LVLPIESLMAPK	12	0	1309.77	yes	yes	0.0006863	143.61	5.17	2.03			1	3				2					5.17	2.03			1	3				2					10265000
>jgi|Lotgi1|236183|estExt_fgenesh2_pg.C_sca_760074		LVNDGCGGEYNYCCTPNHYR	20	0	2447.97	yes	yes	2.4178e-112	438.62	9.67	0.745									3	2	1		9.67	0.745									3	2	1		269380000
>jgi|Lotgi1|236183|estExt_fgenesh2_pg.C_sca_760074		LVNDGCGGEYNYCCTPNHYRPYPYTQR	27	1	3353.41	yes	yes	2.1501e-168	462.15	8.88	1.7					2	2	1		10	7	3		8.88	1.7					2	2	1		10	7	3		3677400000
>jgi|Lotgi1|158316|fgenesh2_pg.C_sca_16000284;>jgi|Lotgi1|176424|fgenesh2_pg.C_sca_1280000001		LVNQQPQVQR	10	0	1208.66	yes	no	2.149e-16	348.42	3.8	1.94	6	7	8	8	5	5	4	1					3.8	1.94	6	7	8	8	5	5	4	1					382160000
>jgi|Lotgi1|234387|estExt_fgenesh2_pg.C_sca_500042		LVPPYNTGGR	10	0	1072.57	yes	yes	1.5451e-05	216.9	5.62	2.93	3	3		3	1	4	2	3	3	2			5.62	2.93	3	3		3	1	4	2	3	3	2			1187700000
>jgi|Lotgi1|150310|fgenesh2_kg.C_sca_34000006		LVQAFQFTDK	10	0	1195.62	yes	yes	1.6488e-11	191.05	7.33	4.64	1								1			1	7.33	4.64	1								1			1	5435800
>jgi|Lotgi1|205205|estExt_fgenesh2_kg.C_sca_1490003		LVQNCLWTLR	10	0	1301.69	yes	yes	0.00087097	204.92	7.6	3.61				1	2							2	7.6	3.61				1	2							2	4111800
>jgi|Lotgi1|159264|fgenesh2_pg.C_sca_20000004		LVSALEETQIVVSNLR	16	0	1769.99	yes	yes	1.2717e-33	313.35	4.33	0.745			1	2	3								4.33	0.745			1	2	3								6330100
>jgi|Lotgi1|174003|fgenesh2_pg.C_sca_179000009		LVSGQNTVWITTTPSNNYVSPTTIANFDAYAR	32	0	3500.72	yes	yes	3.072e-09	141.5	3.5	0.5			1	1									3.5	0.5			1	1									13269000
>jgi|Lotgi1|162861|fgenesh2_pg.C_sca_36000089		LVSSISSTR	9	0	948.524	yes	yes	0.00039349	223.75	4	0				1									4	0				1									181020
>jgi|Lotgi1|230493|estExt_fgenesh2_pg.C_sca_120332		LVSTASEPETQK	12	0	1288.65	yes	yes	0.00014335	168.79	7	0							1						7	0							1						402860
>jgi|Lotgi1|236812|estExt_fgenesh2_pg.C_sca_870115		LVSTGQNAVSQR	12	0	1258.66	yes	yes	4.5407e-11	285.83	3.17	0.373			5	1									3.17	0.373			5	1									3995500
>jgi|Lotgi1|174003|fgenesh2_pg.C_sca_179000009		LVSVDQPLPPPAPK	14	0	1456.83	yes	yes	2.5604e-32	245.21	4.84	2.25	3	7	8	9	6	9	6	4	4				4.84	2.25	3	7	8	9	6	9	6	4	4				191020000
>jgi|Lotgi1|238515|estExt_fgenesh2_pg.C_sca_1490019		LVVPSELGYGASGAGDAIPPNAK	23	0	2182.13	yes	yes	2.4572e-06	134.37	8	0								1					8	0								1					418180
>jgi|Lotgi1|235549|estExt_fgenesh2_pg.C_sca_660066		LYFALYDTGK	10	0	1189.6	yes	yes	0.0026474	161.37	6.55	2.64		1	2			1	3		3	1			6.55	2.64		1	2			1	3		3	1			144610000
>jgi|Lotgi1|236691|estExt_fgenesh2_pg.C_sca_850103		LYLTQVNYQR	10	0	1296.68	yes	yes	2.6764e-05	242.49	3.2	0.748		1	2	2									3.2	0.748		1	2	2									5055600
>jgi|Lotgi1|236770|estExt_fgenesh2_pg.C_sca_870051		LYQQLNTEFR	10	0	1310.66	yes	yes	2.3839e-09	290.13	4.91	2.8	4	4	4	4	3	3	3	2	3	2			4.91	2.8	4	4	4	4	3	3	3	2	3	2			211260000
>jgi|Lotgi1|233824|estExt_fgenesh2_pg.C_sca_440067		LYTDSHLTAPGFK	13	0	1448.73	yes	yes	6.1507e-05	172.34	10	0										2			10	0										2			5311200
>jgi|Lotgi1|220528|estExt_Genewise1Plus.C_sca_630075		LYTSGDSLGVPLVNPNK	17	0	1772.93	yes	yes	0.0013635	130.07	6	0						1							6	0						1							836110
>jgi|Lotgi1|115607|e_gw1.21.53.1		LYYSADDFPGDVNEGLIGPLLICR	24	0	2696.32	yes	yes	5.2416e-26	230.89	3	0			2										3	0			2										6649000
>jgi|Lotgi1|162861|fgenesh2_pg.C_sca_36000089	105	MADVVDCQCLVLSR	14	0	1664.77	yes	yes	2.1031e-24	319.37	3.27	0.617		1	6	4									3.27	0.617		1	6	4									18978000
>jgi|Lotgi1|152688|fgenesh2_pg.C_sca_2000108	56	MAMPGFGFGSGLGNFPNPR	19	0	1952.9	yes	yes	2.1495e-35	270.92	11	0											1		11	0											1		859370
>jgi|Lotgi1|231010|estExt_fgenesh2_pg.C_sca_160282	255;256	MAPIMQLYEQEGCINPIAFLPANILEGAK	29	0	3230.62	yes	yes	1.9469e-68	291.18	6.57	1.5					3		2	1	1				6.57	1.5					3		2	1	1				13186000
>jgi|Lotgi1|234885|estExt_fgenesh2_pg.C_sca_560116	341	MAPSVETICSTQSPLLNPR	19	0	2100.03	yes	yes	1.103e-116	461.02	6.7	3.02	5	6	9	7	8	7	14	13	10	11	6	4	6.7	3.02	5	6	9	7	8	7	14	13	10	11	6	4	4590500000
>jgi|Lotgi1|235120|estExt_fgenesh2_pg.C_sca_590106	351;352;353	MEFGEPNSFNAEMMK	15	0	1760.72	yes	yes	1.915e-21	275.97	3.3	0.458			7	3									3.3	0.458			7	3									23610000
>jgi|Lotgi1|236770|estExt_fgenesh2_pg.C_sca_870051	382	MEIFYHWIAR	10	0	1364.67	yes	yes	0.00039498	202.21	5.38	1.9			1	5	2	2	1	1		1			5.38	1.9			1	5	2	2	1	1		1			19567000
>jgi|Lotgi1|171918|fgenesh2_pg.C_sca_122000036	129	MELPCDGASPLQNK	14	0	1558.71	yes	yes	2.0643e-09	210.38	7.25	0.433							3	1					7.25	0.433							3	1					10124000
>jgi|Lotgi1|171918|fgenesh2_pg.C_sca_122000036	129	MELPCDGASPLQNKDGK	17	1	1858.86	yes	yes	4.7614e-09	126.63	7	0							1						7	0							1						498540
>jgi|Lotgi1|170222|fgenesh2_pg.C_sca_95000018	126	METVEVADIDGNER	14	0	1576.7	yes	yes	0.0013651	117.23	2	0		1											2	0		1											27640
>jgi|Lotgi1|115607|e_gw1.21.53.1	24	MEYIQYTDDSYGQK	14	0	1739.73	yes	yes	1.8441e-14	254.06	3	0			2										3	0			2										1502500
>jgi|Lotgi1|236952|estExt_fgenesh2_pg.C_sca_900076		MFITDDAGTSSDVVSIRMAMMMMPCLNGGTCQPK	34	1	3751.63	yes	yes	0.0041761	0	3	0			1										3	0			1										0
>jgi|Lotgi1|239339|estExt_fgenesh2_pg.C_sca_2240004	461;465	MGEQGDTPAKDYVHGGPMYPHASSR	25	1	2687.19	yes	yes	1.5829e-05	125.88	3	0			1										3	0			1										5841300
>jgi|Lotgi1|228268|estExt_fgenesh2_pg.C_sca_20156	224	MGMNQPYGPDR	11	0	1264.53	yes	yes	5.6859e-25	315.96	8.53	2.82	4	4	6	5	3	5	4	10	29	28	33	3	8.53	2.82	4	4	6	5	3	5	4	10	29	28	33	3	2844600000
>jgi|Lotgi1|232718|estExt_fgenesh2_pg.C_sca_310081	285;286;287	MGPMYPYVTPHASMVPLPPASLR	23	0	2511.25	yes	yes	5.5963e-05	116.82	4	0				1									4	0				1									454130
>jgi|Lotgi1|174920|fgenesh2_pg.C_sca_225000003	180	MGVNDYDGGYQER	13	0	1502.61	yes	yes	2.2465e-20	314.05	4.62	0.992		1			7								4.62	0.992		1			7								28183000
>jgi|Lotgi1|218330|estExt_Genewise1Plus.C_sca_460073	214	MIFRPFQDSANR	12	1	1480.72	yes	yes	3.5746e-06	201.1	2	0		1											2	0		1											667390
>jgi|Lotgi1|239170|estExt_fgenesh2_pg.C_sca_2010012	430	MIMTKMLLK	9	1	1107.62	yes	yes	0.0015506	191.05	10.8	0.427										6	19		10.8	0.427										6	19		124800000
>jgi|Lotgi1|108898|e_gw1.9.258.1	10	MITDEDEEYK	10	0	1271.52	yes	yes	0.0020964	143.86	7	0							3						7	0							3						2852300
>jgi|Lotgi1|108898|e_gw1.9.258.1	10	MITDEDEEYKVADNGDLIIK	20	1	2310.09	yes	yes	8.2478e-40	285.44	7	0							3						7	0							3						9278300
>jgi|Lotgi1|115147|e_gw1.20.479.1	15	MITPEAADPK	10	0	1071.53	yes	no	0.0012048	159.11	4.33	1.15			3	2	2	2							4.33	1.15			3	2	2	2							38598000
>jgi|Lotgi1|115147|e_gw1.20.479.1	16	MITPEAADPKDTAVSSSR	18	1	1874.9	yes	yes	1.5586e-25	142.97	3	0			1										3	0			1										708460
>jgi|Lotgi1|115147|e_gw1.20.479.1	17	MITPEAADPKDTAVSSTLGQNVLTK	25	1	2586.32	yes	yes	1.6917e-09	147.53	3.5	0.5			1	1									3.5	0.5			1	1									4154000
>jgi|Lotgi1|115147|e_gw1.20.479.1	17	MITPEAADPKDTAVSSTLGQNVLTKPFPDSR	31	2	3285.66	yes	yes	9.2347e-06	112.88	4	0				1									4	0				1									7216900
>jgi|Lotgi1|115147|e_gw1.20.479.1	18	MITPEASDPK	10	0	1087.52	yes	yes	0.0012048	159.11	3.5	0.957		1	2	2	1								3.5	0.957		1	2	2	1								13219000
>jgi|Lotgi1|154020|fgenesh2_pg.C_sca_5000060	63;64	MKPYFEIEASENEMPTPR	18	1	2167.99	yes	yes	1.066e-97	444.69	3.96	1.86	2	3	10	4	2	3	3	1					3.96	1.86	2	3	10	4	2	3	3	1					387590000
>jgi|Lotgi1|173200|fgenesh2_pg.C_sca_151000011		MLGDKNIEK	9	1	1046.54	yes	yes	0.0036484	191.36	8.75	0.829								2	1	1			8.75	0.829								2	1	1			7159600
>jgi|Lotgi1|228268|estExt_fgenesh2_pg.C_sca_20156	225	MLGISPHGHMMNR	13	0	1479.69	yes	yes	3.0185e-20	311.04	9.5	2.13	1	3	5	1	1		3	11	30	38	62		9.5	2.13	1	3	5	1	1		3	11	30	38	62		2240600000
>jgi|Lotgi1|232718|estExt_fgenesh2_pg.C_sca_310081	288	MLLEFISSVGQK	12	0	1350.72	yes	yes	3.459e-05	174.73	4.33	0.816			1	5	2	1							4.33	0.816			1	5	2	1							8189300
>jgi|Lotgi1|239174|estExt_fgenesh2_pg.C_sca_2010016	454;455	MLPLMAALR	9	0	1014.57	yes	yes	9.9502e-05	227.44	9.84	2.56	5	5	5	4	5	2	4	10	5	31	146	15	9.84	2.56	5	5	5	4	5	2	4	10	5	31	146	15	39949000000
>jgi|Lotgi1|239174|estExt_fgenesh2_pg.C_sca_2010016	454;455	MLPLMAALRGNENMLPILLAAK	22	1	2379.32	yes	yes	3.7835e-44	271.61	11	0.577										1	4	1	11	0.577										1	4	1	30737000
>jgi|Lotgi1|140786|e_gw1.151.5.1	46;47	MLQFIMGER	9	0	1123.55	yes	yes	5.4952e-05	238.48	2.91	1.24	2	2	3	3	1								2.91	1.24	2	2	3	3	1								16771000
>jgi|Lotgi1|163448|fgenesh2_pg.C_sca_40000002	116	MLQYIESLIISR	12	0	1464.8	yes	yes	1.897e-11	285.83	4.5	2.09	2	5	5	4	12	4	1		2	1			4.5	2.09	2	5	5	4	12	4	1		2	1			426880000
>jgi|Lotgi1|233408|estExt_fgenesh2_pg.C_sca_390087	313	MLYTASADVLK	11	0	1210.63	yes	yes	0.00082431	150.85	10	0										1			10	0										1			531950
>jgi|Lotgi1|239174|estExt_fgenesh2_pg.C_sca_2010016	456	MMLPMLMGGMDMK	13	0	1484.64	yes	yes	3.3107e-26	255.29	10	2.31	4	3	6	4	4	3	3		3	57	152	10	10	2.31	4	3	6	4	4	3	3		3	57	152	10	19116000000
>jgi|Lotgi1|172698|fgenesh2_pg.C_sca_140000010		MMQPNQPKPR	10	1	1225.61	yes	yes	0.0028908	145.92	4	0				1									4	0				1									494050
>jgi|Lotgi1|158316|fgenesh2_pg.C_sca_16000284;>jgi|Lotgi1|176424|fgenesh2_pg.C_sca_1280000001	92	MNNIPVQVK	9	0	1041.56	yes	no	6.3579e-35	317.79	3	1.33	2	5	4	4	1	1							3	1.33	2	5	4	4	1	1							265920000
>jgi|Lotgi1|231010|estExt_fgenesh2_pg.C_sca_160282	257;258	MNTQILLQSMLTPESK	16	0	1832.94	yes	yes	3.3516e-52	364.65	6.47	1.39					6	5	4	1	3				6.47	1.39					6	5	4	1	3				30446000
>jgi|Lotgi1|237510|estExt_fgenesh2_pg.C_sca_1090023	392;393	MPCAPGTNYFMDTCSCSTFAK	21	0	2444.96	yes	yes	3.8278e-103	418.92	1.17	0.373	5	1											1.17	0.373	5	1											11882000
>jgi|Lotgi1|159694|fgenesh2_pg.C_sca_21000164	100	MPCSVIQDLGSCIK	14	0	1606.75	yes	yes	0.00026082	141.73	1	0	1												1	0	1												96031
>jgi|Lotgi1|228882|estExt_fgenesh2_pg.C_sca_50013	230;231	MPGSNMQQQQQPK	13	0	1500.68	yes	yes	4.9623e-05	161.62	5	0					1								5	0					1								1032200
>jgi|Lotgi1|226726|estExt_Genewise1Plus.C_sca_1950014		MQEATQECLNR	11	0	1378.6	yes	yes	0.0034173	132.91	3	0			1										3	0			1										174780
>jgi|Lotgi1|174652|fgenesh2_pg.C_sca_207000018	171	MQSQVQAQNPLFGK	14	0	1574.79	yes	yes	4.1855e-65	417.2	3.97	1.95	4	6	4	7	4	4	5						3.97	1.95	4	6	4	7	4	4	5						108120000
>jgi|Lotgi1|203811|estExt_fgenesh2_kg.C_sca_240005	199	MQVTLDNTPASYPGVVLK	18	0	1932	yes	yes	1.0687e-13	211.83	4	0				3									4	0				3									3239400
>jgi|Lotgi1|235549|estExt_fgenesh2_pg.C_sca_660066	363	MRDTPTPGDETYK	13	1	1509.68	yes	yes	0.00086651	141.73	7	0							1						7	0							1						255100
>jgi|Lotgi1|235549|estExt_fgenesh2_pg.C_sca_660066	363	MRDTPTPGDETYKVEITVLHSQTIQTK	27	2	3087.55	yes	yes	8.1592e-05	109.08	7	0							1						7	0							1						686110
>jgi|Lotgi1|121860|e_gw1.39.96.1	32	MREHIFTEIDQNHDK	15	1	1911.89	yes	yes	5.0914e-28	308.88	4	0				4									4	0				4									6351900
>jgi|Lotgi1|174652|fgenesh2_pg.C_sca_207000018	167;168	MSGGVVPNQSNLQSIQEAMK	20	0	2117.02	yes	yes	5.7001e-92	403.31	2.86	1.19	2	4	3	4	1								2.86	1.19	2	4	3	4	1								19785000
>jgi|Lotgi1|174652|fgenesh2_pg.C_sca_207000018	167;168	MSGGVVPNQSNLQSIQEAMKR	21	1	2273.13	yes	yes	5.1844e-50	304.79	4.33	0.471				2	1								4.33	0.471				2	1								8140900
>jgi|Lotgi1|236770|estExt_fgenesh2_pg.C_sca_870051	383	MSNTINSLQIK	11	0	1247.65	yes	yes	1.1332e-18	323.62	4.62	2.48	2	3	2	4	3	3	2			2			4.62	2.48	2	3	2	4	3	3	2			2			76275000
>jgi|Lotgi1|158113|fgenesh2_pg.C_sca_16000081	77	MSSTLQDIGK	10	0	1078.53	yes	yes	6.8102e-07	264.74	8.06	2.3		1		3		3	3	5	7	6	2	1	8.06	2.3		1		3		3	3	5	7	6	2	1	2113300000
>jgi|Lotgi1|158113|fgenesh2_pg.C_sca_16000081	77;78	MSSTLQDIGKLMGK	14	1	1507.77	yes	yes	1.6577e-05	176.29	8.67	0.471								1	2				8.67	0.471								1	2				3427100
>jgi|Lotgi1|162872|fgenesh2_pg.C_sca_36000100	112	MTTLIQTDK	9	0	1049.54	yes	yes	0.0009249	185.37	2.75	0.829		2	1	1									2.75	0.829		2	1	1									2179700
>jgi|Lotgi1|235549|estExt_fgenesh2_pg.C_sca_660066	364;365	MTVEMTPFPPFDGR	14	0	1623.74	yes	yes	4.4535e-14	249.53	6.33	2.15	1	1		2	2	2	8	1	4				6.33	2.15	1	1		2	2	2	8	1	4				69190000
>jgi|Lotgi1|232714|estExt_fgenesh2_pg.C_sca_310076	282	MTYLIGGIDDTR	12	0	1353.66	yes	yes	6.621e-33	327.01	3.4	1.74	3	4	4	4	3		2						3.4	1.74	3	4	4	4	3		2						96758000
>jgi|Lotgi1|232714|estExt_fgenesh2_pg.C_sca_310076	282	MTYLIGGIDDTRK	13	1	1481.75	yes	yes	1.4344e-06	186.72	3.2	0.4			4	1									3.2	0.4			4	1									1676500
>jgi|Lotgi1|238560|estExt_fgenesh2_pg.C_sca_1510007	419	MVNFFLGENIFR	12	0	1485.74	yes	yes	1.9928e-09	198.87	3	0			3										3	0			3										2904900
>jgi|Lotgi1|235988|estExt_fgenesh2_pg.C_sca_730030	376	MYNVLISLQK	10	0	1207.66	yes	yes	8.3441e-05	236.04	3.83	0.898		1		4	1								3.83	0.898		1		4	1								6832100
>jgi|Lotgi1|238526|estExt_fgenesh2_pg.C_sca_1490037	414	MYSLDTVNFLGGK	13	0	1443.71	yes	yes	3.6535e-10	245.34	4.19	2.4	4	5	5	5	3	3	3	1	1	1			4.19	2.4	4	5	5	5	3	3	3	1	1	1			92498000
>jgi|Lotgi1|235548|estExt_fgenesh2_pg.C_sca_660065		NADCGLEIAK	10	0	1089.51	yes	yes	1.2242e-05	235.67	4.15	1.93	2	3	3	3	3	3	3						4.15	1.93	2	3	3	3	3	3	3						163860000
>jgi|Lotgi1|121860|e_gw1.39.96.1	33	NADEDDPVERVEEMNR	16	1	1916.82	yes	yes	1.3485e-06	177.54	4	0				3									4	0				3									4708600
>jgi|Lotgi1|157690|fgenesh2_pg.C_sca_15000028		NADFDAAYNAAAEDGVFTDDEIK	23	0	2461.06	yes	yes	4.6186e-112	410.17	10	0										7			10	0										7			37742000
>jgi|Lotgi1|174652|fgenesh2_pg.C_sca_207000018		NAEWAVYIQQNPGTTQNSEAR	21	0	2376.11	yes	yes	5.6253e-65	340.49	4.22	1.13		1	1	3	3	1							4.22	1.13		1	1	3	3	1							12149000
>jgi|Lotgi1|236812|estExt_fgenesh2_pg.C_sca_870115		NAGFTGSNVRPPVVHKPK	18	2	1904.04	yes	yes	3.8996e-07	165.33	3	0			2										3	0			2										2112500
>jgi|Lotgi1|174941|fgenesh2_pg.C_sca_227000003		NAMPVVSIPTIPQSR	15	0	1608.87	yes	yes	7.3253e-17	137.59	6	1					1		1						6	1					1		1						162590000
>jgi|Lotgi1|109284|e_gw1.10.19.1		NAQLEQELDVYR	12	0	1476.72	yes	yes	1.6797e-05	183.64	5	0					1								5	0					1								140200
>jgi|Lotgi1|237510|estExt_fgenesh2_pg.C_sca_1090023		NCAIQIGR	8	0	930.471	yes	yes	0.0017076	239.85	3.6	2.8	2	1					2						3.6	2.8	2	1					2						6563200
>jgi|Lotgi1|174003|fgenesh2_pg.C_sca_179000009	151	NCAMIDFFK	9	0	1144.5	yes	yes	0.00039996	199.48	4.44	2.26	2	4	4	4	3	2	3	2	1				4.44	2.26	2	4	4	4	3	2	3	2	1				281680000
>jgi|Lotgi1|236812|estExt_fgenesh2_pg.C_sca_870115	386	NCCSPEHMELLR	12	0	1544.65	yes	yes	6.7844e-05	166.93	3	0			1										3	0			1										350350
>jgi|Lotgi1|160173|fgenesh2_pg.C_sca_23000191		NCVTSSYCPDGK	12	0	1386.55	yes	yes	2.8519e-06	209.89	4	1.85	1	3	4	3	2	1	3						4	1.85	1	3	4	3	2	1	3						39404000
>jgi|Lotgi1|159331|fgenesh2_pg.C_sca_20000071		NCYQTPTQQTSYPSTYSYNEAFR	23	0	2805.2	yes	yes	5.6078e-111	396.14	3.12	0.781		2	3	3									3.12	0.781		2	3	3									14645000
>jgi|Lotgi1|236770|estExt_fgenesh2_pg.C_sca_870051		NDIPNNDHIIAFTGYGLQK	19	0	2129.05	yes	yes	3.2042e-15	208.92	4	0				1									4	0				1									2605000
>jgi|Lotgi1|158113|fgenesh2_pg.C_sca_16000081	79	NDQSWMTAVR	10	0	1206.55	yes	yes	2.899e-08	297.38	8.54	1.72				1	1		5	7	5	5	4		8.54	1.72				1	1		5	7	5	5	4		1481600000
>jgi|Lotgi1|115607|e_gw1.21.53.1		NDQSYIGSVYK	11	0	1272.6	yes	yes	0.00027254	187.85	2.75	1.09	1	2	4		1								2.75	1.09	1	2	4		1								26555000
>jgi|Lotgi1|174920|fgenesh2_pg.C_sca_225000003		NDVEYDDDSVGER	13	0	1511.6	yes	yes	2.5884e-08	212.38	5	0					3								5	0					3								1666900
>jgi|Lotgi1|235621|estExt_fgenesh2_pg.C_sca_670079		NDVLATELEIK	11	0	1243.67	yes	yes	0.00012736	216.87	6.52	2.61	2	3	3	4	3	17	12	5	2	3	3	3	6.52	2.61	2	3	3	4	3	17	12	5	2	3	3	3	1795600000
>jgi|Lotgi1|235621|estExt_fgenesh2_pg.C_sca_670079		NDVLATELEIKGDALEALAEGYTK	24	1	2562.31	yes	yes	2.1992e-215	539.09	6.27	1.44				5	3	12	7	4	1	1			6.27	1.44				5	3	12	7	4	1	1			1764600000
>jgi|Lotgi1|83160|gw1.21.261.1		NDVNTELVVFNK	12	0	1390.71	yes	yes	4.5407e-11	285.83	2.86	0.833	1	3	7	3									2.86	0.833	1	3	7	3									25494000
>jgi|Lotgi1|231460|estExt_fgenesh2_pg.C_sca_190282	269	NEGAGQMLSAVER	13	0	1360.64	yes	yes	3.0518e-20	310.91	7	0							3						7	0							3						4273900
>jgi|Lotgi1|233200|estExt_fgenesh2_pg.C_sca_350163		NELPYLTGNQCAQCSASR	18	0	2067.91	yes	yes	6.3271e-237	610.6	5.31	2.83	5	6	6	6	6	7	8	3	2	4	1	1	5.31	2.83	5	6	6	6	6	7	8	3	2	4	1	1	1717200000
>jgi|Lotgi1|234865|estExt_fgenesh2_pg.C_sca_560073		NEMDIGQLR	9	0	1074.51	yes	yes	0.0041596	150.28	4	0				1									4	0				1									905690
>jgi|Lotgi1|138864|e_gw1.130.22.1	38	NEMVTTQLGPGR	12	0	1301.64	yes	yes	2.0653e-08	255.29	6.25	0.433						3	1						6.25	0.433						3	1						5441800
>jgi|Lotgi1|203811|estExt_fgenesh2_kg.C_sca_240005		NENFPLPFEK	10	0	1233.6	yes	yes	0.0037488	150.85	4.25	0.433				3	1								4.25	0.433				3	1								5599900
>jgi|Lotgi1|83160|gw1.21.261.1		NENGPSLSDPSCIPWVYR	18	0	2089.95	yes	yes	8.7723e-11	195.84	3	0			2										3	0			2										566560
>jgi|Lotgi1|158905|fgenesh2_pg.C_sca_18000255		NEVSFESLPSPISQIPASGPSR	22	0	2298.15	yes	yes	9.7686e-134	447.44	6.31	0.722					2	5	6						6.31	0.722					2	5	6						91038000
>jgi|Lotgi1|157827|fgenesh2_pg.C_sca_15000165		NFGVIASCSGWCGCR	15	0	1729.71	yes	yes	1.3208e-37	186.91	9	0									2				9	0									2				180000
>jgi|Lotgi1|173200|fgenesh2_pg.C_sca_151000011	137	NFHSNLPSYQMGSTQIR	17	0	1978.93	yes	yes	1.3517e-110	411.46	7.59	2.75	4	4	4	4	4	5	16	24	11	11	13	3	7.59	2.75	4	4	4	4	4	5	16	24	11	11	13	3	9520800000
>jgi|Lotgi1|229482|estExt_fgenesh2_pg.C_sca_70303		NFSHNFFDGK	10	0	1211.54	yes	yes	0.0019881	170.18	9	0									2				9	0									2				3497200
>jgi|Lotgi1|207488|estExt_fgenesh2_pm.C_sca_990003		NFVLLEELEQGQK	13	0	1545.8	yes	yes	0.00026649	122.42	9	0									1				9	0									1				248050
>jgi|Lotgi1|239125|estExt_fgenesh2_pg.C_sca_1950011		NGCEICECQDSPIIPHNFGCPTPPSR	26	0	3041.29	yes	yes	8.2089e-183	491.63	3.33	0.667			7	1	1								3.33	0.667			7	1	1								25853000
>jgi|Lotgi1|152799|fgenesh2_pg.C_sca_2000219		NGDIAAILHLHK	12	0	1300.73	yes	yes	5.0509e-05	164.13	4	0				6									4	0				6									4226800
>jgi|Lotgi1|159173|fgenesh2_pg.C_sca_19000210;>jgi|Lotgi1|159171|fgenesh2_pg.C_sca_19000208;>jgi|Lotgi1|176428|fgenesh2_pg.C_sca_1317000001		NGDINGCSIPFGLPLPFK	18	0	1944.98	yes	no	3.8428e-47	339.94	10.2	0.433										6	2		10.2	0.433										6	2		77772000
>jgi|Lotgi1|152799|fgenesh2_pg.C_sca_2000219	58	NGDMPPFSDFVK	12	0	1352.61	yes	yes	3.1822e-06	194.6	4	0				3									4	0				3									5991400
>jgi|Lotgi1|209261|estExt_Genewise1Plus.C_sca_30137	207	NGEASVSIPMTELK	14	0	1474.73	yes	yes	0.00047744	130.01	4	0				1									4	0				1									298350
>jgi|Lotgi1|235549|estExt_fgenesh2_pg.C_sca_660066		NGGVCVETKPECACGTR	17	1	1893.81	yes	yes	1.6558e-19	235.13	7.8	0.98							3		2				7.8	0.98							3		2				5911000
>jgi|Lotgi1|234885|estExt_fgenesh2_pg.C_sca_560116		NGLLSDLVGK	10	0	1014.57	yes	yes	0.0031117	156.94	5.77	2.76	1	3	2	1	3	2	5		2	3			5.77	2.76	1	3	2	1	3	2	5		2	3			1093800000
>jgi|Lotgi1|234885|estExt_fgenesh2_pg.C_sca_560116		NGLLSDLVGKEISR	14	1	1499.83	yes	yes	3.9992e-28	327.53	7.9	1.14							6		3	1			7.9	1.14							6		3	1			33768000
>jgi|Lotgi1|152799|fgenesh2_pg.C_sca_2000219		NGNAPPIPEFVK	12	0	1281.67	yes	yes	0.0020272	141.93	4	0				1									4	0				1									1006100
>jgi|Lotgi1|235548|estExt_fgenesh2_pg.C_sca_660065	360	NGNPMPVPVNLGDELR	16	0	1720.86	yes	yes	3.8118e-52	366.48	4.4	1.96	3	5	6	7	6	6	5	2					4.4	1.96	3	5	6	7	6	6	5	2					313100000
>jgi|Lotgi1|239574|estExt_fgenesh2_pg.C_sca_3420002		NGVGFLSHTSDCTK	14	0	1521.69	yes	yes	1.3063e-14	265.11	3.18	0.575		1	7	3									3.18	0.575		1	7	3									80597000
>jgi|Lotgi1|173200|fgenesh2_pg.C_sca_151000011	139	NGYPPSYMTPSPR	13	0	1465.67	yes	yes	2.9662e-08	190.56	8	0								5					8	0								5					8745000
>jgi|Lotgi1|114561|e_gw1.19.150.1		NHCIHPAVIAAIASR	15	0	1628.86	yes	yes	3.5623e-282	445.7	5.02	2.62	10	11	12	9	30	11	9	1	8	5	2	1	5.02	2.62	10	11	12	9	30	11	9	1	8	5	2	1	7169500000
>jgi|Lotgi1|114561|e_gw1.19.150.1		NHCIHPAVIAAIASRETR	18	1	2015.05	yes	yes	6.9312e-10	188.31	5	0					2								5	0					2								7643400
>jgi|Lotgi1|239339|estExt_fgenesh2_pg.C_sca_2240004	466	NHPISTHPEPPVHEKPGQSSTYYGFQNIMPSR	32	1	3631.73	yes	yes	7.2478e-74	287.87	3	0			6										3	0			6										14739000
>jgi|Lotgi1|235988|estExt_fgenesh2_pg.C_sca_730030		NIEFVNNER	9	0	1133.55	yes	yes	0.00052406	216.9	4	0				3									4	0				3									1538900
>jgi|Lotgi1|173200|fgenesh2_pg.C_sca_151000011		NIEKISQCVPGVPR	14	1	1595.85	yes	yes	2.372e-27	309.33	9.17	0.898								3	5	3	1		9.17	0.898								3	5	3	1		108190000
>jgi|Lotgi1|231869|estExt_fgenesh2_pg.C_sca_230185		NIFNPTER	8	0	989.493	yes	yes	0.0048448	220.39	3.33	1.7	1			1	1								3.33	1.7	1			1	1								26278000
>jgi|Lotgi1|235609|estExt_fgenesh2_pg.C_sca_670059	367	NIMINNPTQR	10	0	1199.61	yes	yes	1.9518e-12	224.88	9.21	1.78					1		1	3	1	5	2	1	9.21	1.78					1		1	3	1	5	2	1	61840000
>jgi|Lotgi1|228268|estExt_fgenesh2_pg.C_sca_20156	226	NIPLTPGVMR	10	0	1096.61	yes	yes	0.00039547	224.88	7.36	3.29	2	1	4	3	1	2	3	2	6	5	5	2	7.36	3.29	2	1	4	3	1	2	3	2	6	5	5	2	5287400000
>jgi|Lotgi1|228882|estExt_fgenesh2_pg.C_sca_50013		NIQPPQYQTR	10	0	1243.63	yes	yes	0.00012561	242.49	4.45	1.95	3	4	3	4	5	7	5						4.45	1.95	3	4	3	4	5	7	5						201060000
>jgi|Lotgi1|227783|estExt_fgenesh2_pg.C_sca_10013		NIRPKTLSPAISK	13	2	1423.85	yes	yes	1.5324e-30	346.99	10	0										1			10	0										1			794040
>jgi|Lotgi1|239125|estExt_fgenesh2_pg.C_sca_1950011		NIVICLIYQK	10	0	1262.71	yes	yes	0.00019973	236.04	3.67	1.25	1	1	9	5	4		1						3.67	1.25	1	1	9	5	4		1						602570000
>jgi|Lotgi1|239125|estExt_fgenesh2_pg.C_sca_1950011		NIVICLIYQKK	11	1	1390.8	yes	yes	0.00012484	205.77	3.25	0.433			3	1									3.25	0.433			3	1									7799900
>jgi|Lotgi1|236691|estExt_fgenesh2_pg.C_sca_850103		NKWNAIFR	8	1	1047.56	yes	yes	0.00023329	255.16	3.67	0.471			1	2									3.67	0.471			1	2									1417000
>jgi|Lotgi1|223558|estExt_Genewise1Plus.C_sca_970107;CON__ENSEMBL:ENSBTAP00000016242;>jgi|Lotgi1|227593|estExt_Genewise1Plus.C_sca_7870016;>jgi|Lotgi1|206001|estExt_fgenesh2_pm.C_sca_110005;>jgi|Lotgi1|191841|estExt_Genewise1.C_sca_420306;>jgi|Lotgi1|2035		NLDIERPTYTNLNR	14	1	1717.87	yes	no	3.0734e-08	199.27	12	0												2	12	0												2	963700
>jgi|Lotgi1|234488|estExt_fgenesh2_pg.C_sca_520002		NLDVCCPPSGSAK	13	0	1403.62	yes	yes	5.281e-15	219.29	7	2.08				1	1	1			3				7	2.08				1	1	1			3				50833000
>jgi|Lotgi1|231046|estExt_fgenesh2_pg.C_sca_170090	264	NLDYIAFQHHMR	12	0	1543.74	yes	yes	6.8892e-45	396.9	7.35	3.21	5	7	6	8	5	5	10	16	8	16	15	5	7.35	3.21	5	7	6	8	5	5	10	16	8	16	15	5	5554900000
>jgi|Lotgi1|209261|estExt_Genewise1Plus.C_sca_30137		NLEIIIQTDK	10	0	1185.66	yes	yes	0.0031117	156.94	4	0				1									4	0				1									224820
>jgi|Lotgi1|209261|estExt_Genewise1Plus.C_sca_30137		NLEIIIQTDKK	11	1	1313.76	yes	yes	8.9238e-05	214.48	4	0				2									4	0				2									2271200
>jgi|Lotgi1|236770|estExt_fgenesh2_pg.C_sca_870051	384	NLHYTEGYDNMCR	13	0	1671.68	yes	yes	1.2574e-58	422.47	4.12	1.54	1	2	1	6	3	2	1						4.12	1.54	1	2	1	6	3	2	1						40373000
>jgi|Lotgi1|232718|estExt_fgenesh2_pg.C_sca_310081		NLINIQTK	8	0	942.55	yes	yes	0.009302	197.99	4	0				1									4	0				1									1367600
>jgi|Lotgi1|82990|gw1.97.130.1		NLIVTPSADEK	11	0	1185.62	yes	yes	0.0074284	134.59	4	0				1									4	0				1									235820
>jgi|Lotgi1|239188|estExt_fgenesh2_pg.C_sca_2050005	459	NLLKYMPNWGIK	12	1	1475.8	yes	yes	0.0001493	166.93	4	0				1									4	0				1									603360
>jgi|Lotgi1|236955|estExt_fgenesh2_pg.C_sca_900081		NLLQGGTLNLK	11	0	1169.68	yes	yes	0.0003323	179	6	0						2							6	0						2							816200
>jgi|Lotgi1|163637|fgenesh2_pg.C_sca_40000191		NLNPTNVK	8	0	898.487	yes	yes	0.0083268	201.59	10	0										1			10	0										1			629870
>jgi|Lotgi1|239125|estExt_fgenesh2_pg.C_sca_1950011		NLVCPPVCAIYCPNGNVLDK	20	0	2302.09	yes	yes	3.2717e-46	288.82	3.56	0.831			6	1	2								3.56	0.831			6	1	2								61867000
>jgi|Lotgi1|158316|fgenesh2_pg.C_sca_16000284;>jgi|Lotgi1|176424|fgenesh2_pg.C_sca_1280000001	93	NMFKPLSPQSPGFTPLER	18	1	2045.04	yes	no	1.3283e-92	397.86	4.64	2.36	2	4	9	5	4	3	5		3	1			4.64	2.36	2	4	9	5	4	3	5		3	1			826080000
>jgi|Lotgi1|156601|fgenesh2_pg.C_sca_11000287		NMLDEDVGLR	10	0	1160.55	yes	yes	0.0040483	132.9	5	0					1								5	0					1								4678400
>jgi|Lotgi1|231869|estExt_fgenesh2_pg.C_sca_230185		NNDQCIPCAANCVTLHDGDNVYPGR	25	0	2859.21	yes	yes	2.5297e-103	358.59	3.22	0.786		1	6	1	1								3.22	0.786		1	6	1	1								17314000
>jgi|Lotgi1|229175|estExt_fgenesh2_pg.C_sca_50437	235	NNEENDAVEDMLK	13	0	1519.65	yes	yes	5.4751e-11	254.06	4.83	0.373				1	5								4.83	0.373				1	5								25257000
>jgi|Lotgi1|221240|estExt_Genewise1Plus.C_sca_690138		NNIDDILTLIK	11	0	1270.71	yes	yes	0.001641	148.96	5.5	2.6				3						1			5.5	2.6				3						1			4490100
>jgi|Lotgi1|131935|e_gw1.77.174.1;>jgi|Lotgi1|60316|gw1.617.1.1		NNINFLTADGAK	12	0	1276.64	yes	no	4.1508e-06	198.87	5	0					1								5	0					1								694990
>jgi|Lotgi1|232714|estExt_fgenesh2_pg.C_sca_310076		NNVSHPVPILYHK	13	0	1516.82	yes	yes	0.0020306	130.01	3	0			1										3	0			1										1226200
>jgi|Lotgi1|113221|e_gw1.16.216.1		NPCEGIDCPSGFQK	14	0	1607.67	yes	yes	2.6285e-19	289.61	9	0									1				9	0									1				6724800
>jgi|Lotgi1|231046|estExt_fgenesh2_pg.C_sca_170090		NPDNYKISR	9	1	1105.55	yes	yes	0.00068548	228.05	8	0								1					8	0								1					356830
>jgi|Lotgi1|232718|estExt_fgenesh2_pg.C_sca_310081		NPFLPLQQNR	10	0	1225.66	yes	yes	0.00079355	207.73	4.5	0.866				3		1							4.5	0.866				3		1							5020700
>jgi|Lotgi1|156599|fgenesh2_pg.C_sca_11000285	69	NPFVDVDMK	9	0	1063.5	yes	yes	0.0028514	163.72	5.5	0.866					3		1						5.5	0.866					3		1						13018000
>jgi|Lotgi1|156599|fgenesh2_pg.C_sca_11000285	69	NPFVDVDMKEGGTQLK	16	1	1776.87	yes	yes	2.3644e-23	254.96	5	0					1								5	0					1								1021000
>jgi|Lotgi1|158113|fgenesh2_pg.C_sca_16000081	80;81;82;83	NPMAMGGMPNQMPMGIPSVPTAGIYQQTGFPNQR	34	0	3617.67	yes	yes	5.2048e-181	332.61	7.73	0.808					1		5	14	2				7.73	0.808					1		5	14	2				765310000
>jgi|Lotgi1|174920|fgenesh2_pg.C_sca_225000003		NPSIGCIR	8	0	915.46	yes	yes	0.00031596	216.42	2	0.707	1	2	1										2	0.707	1	2	1										3274400
>jgi|Lotgi1|209261|estExt_Genewise1Plus.C_sca_30137	208	NPSIGVGMTSDVAELTVFK	19	0	1963.99	yes	yes	1.3388e-23	235.67	4	0				1									4	0				1									899390
>jgi|Lotgi1|152799|fgenesh2_pg.C_sca_2000219		NPTIPDFVK	9	0	1029.55	yes	yes	0.0062298	166.17	4	0				2									4	0				2									1456700
>jgi|Lotgi1|231010|estExt_fgenesh2_pg.C_sca_160282		NPTSSILGSK	10	0	1002.53	yes	yes	0.0066791	139.96	5.33	0.471					2	1							5.33	0.471					2	1							7950400
>jgi|Lotgi1|181237|estExt_Genewise1.C_sca_10721		NPVPLSELHR	10	0	1160.63	yes	yes	0.0010172	199.61	3.8	0.748			2	2	1								3.8	0.748			2	2	1								7286900
>jgi|Lotgi1|234884|estExt_fgenesh2_pg.C_sca_560115	335	NQAMYPQNQQSFPNQQK	17	0	2049.93	yes	yes	6.3911e-132	485.49	3.21	0.832		4	8	6	1								3.21	0.832		4	8	6	1								112550000
>jgi|Lotgi1|232718|estExt_fgenesh2_pg.C_sca_310081		NQEPIVTPEYQIPSFPHDGR	20	0	2323.12	yes	yes	3.2274e-12	186.83	4	0				1									4	0				1									895440
>jgi|Lotgi1|232718|estExt_fgenesh2_pg.C_sca_310081		NQEPIVTPEYQIPSFPHDGRR	21	1	2479.22	yes	yes	8.0245e-28	139.04	4	0				1									4	0				1									317530
>jgi|Lotgi1|234884|estExt_fgenesh2_pg.C_sca_560115		NQFQNQQQQTVPQFANPQIVSQYPNQQQTVSK	32	0	3744.82	yes	yes	1.214e-164	416.98	3.45	0.891		2	3	5	1								3.45	0.891		2	3	5	1								89645000
>jgi|Lotgi1|238526|estExt_fgenesh2_pg.C_sca_1490037		NQISDNIDITK	11	0	1259.64	yes	yes	0.0001987	205.77	3.62	2.06	3	6	4	4	3	1	2		1				3.62	2.06	3	6	4	4	3	1	2		1				172360000
>jgi|Lotgi1|174203|fgenesh2_pg.C_sca_186000003		NQLQGHQPLQNPIQQPQGAPR	21	0	2348.21	yes	yes	4.9744e-114	443.34	3.22	0.786		2	3	4									3.22	0.786		2	3	4									11148000
>jgi|Lotgi1|236952|estExt_fgenesh2_pg.C_sca_900076		NQLSELGLVTTGTLQQLR	18	0	1970.08	yes	yes	8.9398e-38	164.09	1	0	1												1	0	1												400180
>jgi|Lotgi1|239170|estExt_fgenesh2_pg.C_sca_2010012		NQNIGGGGGGGGGVLGGGQSQFAK	24	0	2073	yes	yes	2.5222e-271	484.43	9.27	3.38	4	2		2	1	2	2		2	9	20	12	9.27	3.38	4	2		2	1	2	2		2	9	20	12	2950800000
>jgi|Lotgi1|235120|estExt_fgenesh2_pg.C_sca_590106		NRAPGLLNAASVK	13	1	1309.75	yes	yes	2.491e-09	243.01	3	0			3										3	0			3										12060000
>jgi|Lotgi1|108898|e_gw1.9.258.1		NRIEFEDATVQLYCR	15	1	1912.91	yes	yes	6.6865e-46	367.14	7	0							3						7	0							3						10098000
>jgi|Lotgi1|239339|estExt_fgenesh2_pg.C_sca_2240004		NRPQASQPYGETAYSSK	17	1	1882.88	yes	yes	7.0174e-32	283.62	5.5	2.41		3	3	4		3	3	3	3				5.5	2.41		3	3	4		3	3	3	3				43217000
>jgi|Lotgi1|228268|estExt_fgenesh2_pg.C_sca_20156		NSAAITTR	8	0	832.44	yes	yes	0.0075977	205.75	9.5	0.5									1	1			9.5	0.5									1	1			5800400
>jgi|Lotgi1|230689|estExt_fgenesh2_pg.C_sca_140208		NSDGFGFFTTETK	13	0	1449.64	yes	yes	0.00080845	143.17	3	0			1										3	0			1										441330
>jgi|Lotgi1|231010|estExt_fgenesh2_pg.C_sca_160282	259	NSHTQDPMIAALER	14	0	1581.76	yes	yes	3.0584e-15	267.15	5.5	0.764					4	1	1						5.5	0.764					4	1	1						5699900
>jgi|Lotgi1|235621|estExt_fgenesh2_pg.C_sca_670079	372	NSLQNIINAYMSIAADYEAQAGILEVR	27	0	2966.48	yes	yes	1.1771e-194	485.06	7.38	1.77			1		3	6	4	7	5	2	1		7.38	1.77			1		3	6	4	7	5	2	1		627900000
>jgi|Lotgi1|229175|estExt_fgenesh2_pg.C_sca_50437		NSPIYLIDSESSPSR	15	0	1663.81	yes	yes	1.9297e-39	352.69	4.35	2.07	3	2	3	6	6	3	1		2				4.35	2.07	3	2	3	6	6	3	1		2				81206000
>jgi|Lotgi1|174652|fgenesh2_pg.C_sca_207000018		NSQAGRPTPLLSGELR	16	1	1694.91	yes	yes	6.8841e-39	337.72	4.47	1.89	1	2	2	2	3	2	3						4.47	1.89	1	2	2	2	3	2	3						41483000
>jgi|Lotgi1|239125|estExt_fgenesh2_pg.C_sca_1950011		NSVNELVKCK	10	1	1189.61	yes	yes	0.0077986	152.81	3	0			1										3	0			1										546540
>jgi|Lotgi1|239125|estExt_fgenesh2_pg.C_sca_1950011		NTECTATNNAVNDVCCPTCSPVLCK	25	0	2884.19	yes	yes	2.3231e-168	467.96	3.38	1.11	1		3	3	1								3.38	1.11	1		3	3	1								14055000
>jgi|Lotgi1|209261|estExt_Genewise1Plus.C_sca_30137		NTGLHVVSDALIYQHK	16	0	1793.94	yes	yes	9.6727e-45	348.76	4	0				5									4	0				5									3779200
>jgi|Lotgi1|173200|fgenesh2_pg.C_sca_151000011		NTICVAPVSQPR	12	0	1340.69	yes	yes	3.0663e-13	294.13	6.44	2.98	2	5	5	3	6	4	3	9	5	6	4		6.44	2.98	2	5	5	3	6	4	3	9	5	6	4		10588000000
>jgi|Lotgi1|159694|fgenesh2_pg.C_sca_21000164		NTITCPDSSIDFAGCAR	17	0	1883.81	yes	yes	0.0031742	124.45	1	0	1												1	0	1												100850
>jgi|Lotgi1|230492|estExt_fgenesh2_pg.C_sca_120331		NVACNHACPR	10	0	1197.51	yes	yes	0.0042657	145.92	11	0											1		11	0											1		425770
>jgi|Lotgi1|233397|estExt_fgenesh2_pg.C_sca_390071		NVCCGTGYTLHITSK	15	0	1709.79	yes	yes	4.4947e-39	209.99	6.9	1.38				2	3	3	16	4	1	2			6.9	1.38				2	3	3	16	4	1	2			963200000
>jgi|Lotgi1|233397|estExt_fgenesh2_pg.C_sca_390071		NVCCGTGYTLHITSKIK	17	1	1950.97	yes	yes	1.0359e-06	170.52	7	0							1						7	0							1						1024700
>jgi|Lotgi1|239005|estExt_fgenesh2_pg.C_sca_1830012;>jgi|Lotgi1|239006|estExt_fgenesh2_pg.C_sca_1830013	424	NVGSPSIGDVMGDGVHVAFYTGYR	24	0	2497.17	yes	no	2.2633e-219	302.63	10	0										4			10	0										4			28538000
>jgi|Lotgi1|209340|estExt_Genewise1Plus.C_sca_30274		NVIAINQDPLGIQGK	15	0	1578.87	yes	yes	1.3206e-38	202.81	6	0						1							6	0						1							173580
>jgi|Lotgi1|239574|estExt_fgenesh2_pg.C_sca_3420002		NVIDGECNR	9	0	1075.47	yes	yes	0.0022139	185.37	3	0			3										3	0			3										2098700
>jgi|Lotgi1|183614|estExt_Genewise1.C_sca_60290	188;189	NVMVGSYGPKPDLQSYTTPEDEAPSGMLAR	30	1	3209.5	yes	yes	6.1597e-06	118.67	8	0								1					8	0								1					340040
>jgi|Lotgi1|238082|estExt_fgenesh2_pg.C_sca_1300004	399	NWEHGDTAANDNDAMDSPFSVLGIN	25	0	2689.14	yes	yes	7.535e-133	413.62	5.69	1.2			1	1	3	4	4						5.69	1.2			1	1	3	4	4						155340000
>jgi|Lotgi1|231010|estExt_fgenesh2_pg.C_sca_160282	260	NYCNMAQLK	9	0	1140.51	yes	yes	0.0008115	188.29	6.36	1.43					4	3	2		2				6.36	1.43					4	3	2		2				3724400
>jgi|Lotgi1|66515|gw1.224.21.1	478	NYPLEMHIVHYNTK	14	0	1757.86	yes	yes	4.7785e-12	219.29	3.67	1.25			7			2							3.67	1.25			7			2							15823000
>jgi|Lotgi1|84059|gw1.130.114.1		NYQTPLEPNTPNEK	14	0	1643.78	yes	yes	1.9558e-14	262.8	3	1.15	1	2	3	2	1								3	1.15	1	2	3	2	1								26563000
>jgi|Lotgi1|115607|e_gw1.21.53.1		NYYLSIEER	9	0	1185.57	yes	yes	0.00013624	257.26	2.9	0.943	1	2	4	3									2.9	0.943	1	2	4	3									17509000
>jgi|Lotgi1|238831|estExt_fgenesh2_pg.C_sca_1730025		PAAAAKPAAK	10	1	894.529	yes	yes	0.002579	188.46	10	0										2			10	0										2			7103300
>jgi|Lotgi1|162872|fgenesh2_pg.C_sca_36000100	109	PADFNMGIDIR	11	0	1247.6	yes	yes	5.9335e-05	214.48	2.67	1.7	2	2			2								2.67	1.7	2	2			2								3378300
>jgi|Lotgi1|239125|estExt_fgenesh2_pg.C_sca_1950011		PADNPGVCQYVPPLAQCSNFQNK	23	0	2603.19	yes	yes	3.6143e-132	436.15	3.19	1.24	5	4	12	9	6								3.19	1.24	5	4	12	9	6								821720000
>jgi|Lotgi1|239125|estExt_fgenesh2_pg.C_sca_1950011		PADNPGVCQYVPPLAQCSNFQNKR	24	1	2759.29	yes	yes	1.0012e-121	412.03	3.29	0.452			5	2									3.29	0.452			5	2									13796000
>jgi|Lotgi1|233420|estExt_fgenesh2_pg.C_sca_390106		PALNFNSIYK	10	0	1165.61	yes	yes	1.5399e-08	301.12	5	2.83	1				2				1				5	2.83	1				2				1				10624000
>jgi|Lotgi1|156525|fgenesh2_pg.C_sca_11000211		PANIEHGELLSR	12	0	1334.69	yes	yes	6.6408e-08	251.77	1.33	0.471	2	1											1.33	0.471	2	1											2082700
>jgi|Lotgi1|236770|estExt_fgenesh2_pg.C_sca_870051		PANPPRPLAPR	11	1	1184.68	yes	yes	1.4766e-11	301.42	6.03	3.38	4	2	3	5	3	4	2	1	3	4	2	2	6.03	3.38	4	2	3	5	3	4	2	1	3	4	2	2	95967000
>jgi|Lotgi1|235497|estExt_fgenesh2_pg.C_sca_650036		PAPTYAAPTK	10	0	1015.53	yes	yes	0.00094544	202.21	6.95	3.02	1	2	4	4	2	3	2	9	4	3	2	3	6.95	3.02	1	2	4	4	2	3	2	9	4	3	2	3	2324700000
>jgi|Lotgi1|235497|estExt_fgenesh2_pg.C_sca_650036		PAPTYAAPTKSTK	13	1	1331.71	yes	yes	2.491e-09	243.01	8	0								4					8	0								4					3294600
>jgi|Lotgi1|235497|estExt_fgenesh2_pg.C_sca_650036		PAPTYAAPTKSTKPK	15	2	1556.86	yes	yes	4.9968e-24	300.1	7.79	1.73				1	1	2	2	8	3	1		1	7.79	1.73				1	1	2	2	8	3	1		1	180950000
>jgi|Lotgi1|238526|estExt_fgenesh2_pg.C_sca_1490037		PAQLTIPAR	9	0	965.566	yes	yes	0.00080047	205.75	10.7	0.471										1	2		10.7	0.471										1	2		6348600
>jgi|Lotgi1|238526|estExt_fgenesh2_pg.C_sca_1490037	415	PAQLTIPARPGYNDVSMIYDGQNLK	25	1	2760.39	yes	yes	1.9399e-60	304.01	10.5	0.5										2	2		10.5	0.5										2	2		10322000
>jgi|Lotgi1|230881|estExt_fgenesh2_pg.C_sca_160086		PATLAGPLSIYNLPIVSR	18	0	1881.07	yes	yes	8.7934e-68	391.85	7	0							3						7	0							3						4601900
>jgi|Lotgi1|236689|estExt_fgenesh2_pg.C_sca_850101		PAYQPPPPTVVR	12	0	1320.72	yes	yes	3.2934e-10	260.7	4.86	2.03	2	2	2	2	1	7	5						4.86	2.03	2	2	2	2	1	7	5						122630000
>jgi|Lotgi1|239125|estExt_fgenesh2_pg.C_sca_1950011		PCPEGLVCCPEGCGSICKPPVNIPNPK	27	1	3035.38	yes	yes	1.313e-73	317.45	3.29	0.7			6		1								3.29	0.7			6		1								30889000
>jgi|Lotgi1|237510|estExt_fgenesh2_pg.C_sca_1090023		PDCRPLLYLPFDSDVR	16	1	1961.97	yes	yes	0.0061149	125.53	1	0	1												1	0	1												925210
>jgi|Lotgi1|239125|estExt_fgenesh2_pg.C_sca_1950011		PDKNIVICLIYQK	13	1	1602.88	yes	yes	3.4465e-09	239.08	3	0			1										3	0			1										1205700
>jgi|Lotgi1|233397|estExt_fgenesh2_pg.C_sca_390071	310	PFSFQSLMPK	10	0	1180.6	yes	yes	0.00010157	233	7	0							2						7	0							2						30930000
>jgi|Lotgi1|233397|estExt_fgenesh2_pg.C_sca_390071	310	PFSFQSLMPKGFQVPR	16	1	1864.97	yes	yes	5.4685e-06	165.73	7	0							1						7	0							1						1591000
>jgi|Lotgi1|233420|estExt_fgenesh2_pg.C_sca_390106		PGAVAEDDKESK	12	1	1244.59	yes	yes	7.3985e-06	205.57	5	0					1								5	0					1								497750
>jgi|Lotgi1|158316|fgenesh2_pg.C_sca_16000284		PGEILVEPSR	10	0	1095.59	yes	yes	0.0031117	156.94	4	0				2									4	0				2									1436700
>jgi|Lotgi1|158316|fgenesh2_pg.C_sca_16000284		PGEILVEPSRPGNPR	15	1	1616.86	yes	yes	3.2248e-05	176.29	3.88	1.17		1	2	3	1	1							3.88	1.17		1	2	3	1	1							15422000
>jgi|Lotgi1|231869|estExt_fgenesh2_pg.C_sca_230185		PGEPGFNINAYCSINR	16	0	1807.83	yes	yes	9.1945e-69	402.57	3.58	0.936		2	8	5	4								3.58	0.936		2	8	5	4								14456000
>jgi|Lotgi1|231884|estExt_fgenesh2_pg.C_sca_240012		PGEVCVGNNDCPK	13	0	1444.61	yes	yes	0.00024932	158.31	8	0								1					8	0								1					157350
>jgi|Lotgi1|235120|estExt_fgenesh2_pg.C_sca_590106		PGLGLAIQQK	10	0	1023.61	yes	yes	2.9125e-13	337.88	2.67	0.943	1	1	3	1									2.67	0.943	1	1	3	1									5772000
>jgi|Lotgi1|236689|estExt_fgenesh2_pg.C_sca_850101	380	PGLMEFDTLQGGCR	14	0	1579.71	yes	yes	0.00047744	130.01	7	0							1						7	0							1						301790
>jgi|Lotgi1|239125|estExt_fgenesh2_pg.C_sca_1950011	426	PGMCPVPPHPSAVLCAIDSK	20	0	2132.02	yes	yes	5.6203e-132	394.58	3.69	1.98	5	4	9	4	3	3	3	1					3.69	1.98	5	4	9	4	3	3	3	1					196310000
>jgi|Lotgi1|239125|estExt_fgenesh2_pg.C_sca_1950011	426	PGMCPVPPHPSAVLCAIDSKDK	22	1	2375.14	yes	yes	0.0005164	110.22	3	0			1										3	0			1										634010
>jgi|Lotgi1|239125|estExt_fgenesh2_pg.C_sca_1950011	428	PGMCPVPPR	9	0	1009.48	yes	yes	0.00013499	227.44	3.25	0.433			6	2									3.25	0.433			6	2									4637900
>jgi|Lotgi1|239125|estExt_fgenesh2_pg.C_sca_1950011	428	PGMCPVPPRPSAVLCSIDSK	20	1	2167.06	yes	yes	1.3536e-46	297.76	4.19	2.06	2	3	4	3	3	3	1	2					4.19	2.06	2	3	4	3	3	3	1	2					91146000
>jgi|Lotgi1|239125|estExt_fgenesh2_pg.C_sca_1950011	428	PGMCPVPPRPSAVLCSIDSKDECTNDR	27	2	3057.38	yes	yes	5.2126e-26	213.18	3	0			1										3	0			1										3681100
>jgi|Lotgi1|226726|estExt_Genewise1Plus.C_sca_1950014		PGNFQFR	7	0	864.424	yes	yes	1.7421e-09	260.96	3	1.22	1		1	2									3	1.22	1		1	2									227150000
>jgi|Lotgi1|232714|estExt_fgenesh2_pg.C_sca_310076		PGNPNGPIFLDGLGPAGVR	19	0	1846.97	yes	yes	7.7952e-69	286.94	3	0			6										3	0			6										2931600
>jgi|Lotgi1|163637|fgenesh2_pg.C_sca_40000191		PGNYFSGLR	9	0	1009.5	yes	yes	0.00010406	276.6	8.88	3.04	1			1	1		1		3	4	2	3	8.88	3.04	1			1	1		1		3	4	2	3	168300000
>jgi|Lotgi1|239125|estExt_fgenesh2_pg.C_sca_1950011		PGTCPVPPDPSAVLCSIDSK	20	0	2095.99	yes	yes	7.1369e-48	262.67	3.12	0.331			7	1									3.12	0.331			7	1									4021600
>jgi|Lotgi1|239125|estExt_fgenesh2_pg.C_sca_1950011		PGVCPVPPQPLAVLCSIDSK	20	0	2133.1	yes	yes	4.2297e-67	344.1	3.83	1.81	3	5	6	6	3	4	3						3.83	1.81	3	5	6	6	3	4	3						161540000
>jgi|Lotgi1|239125|estExt_fgenesh2_pg.C_sca_1950011		PGVCPVPPQPLAVLCSIDSKDECTNDR	27	1	3023.42	yes	yes	3.5117e-123	379.85	2.88	0.781	1		6	1									2.88	0.781	1		6	1									37261000
>jgi|Lotgi1|239125|estExt_fgenesh2_pg.C_sca_1950011		PGVCPVPPQPLAVLCSIDSKDECTNDRECPIDLK	34	2	3878.83	yes	yes	1.0208e-258	245.55	3	0.926	1		4	2									3	0.926	1		4	2									60946000
>jgi|Lotgi1|238526|estExt_fgenesh2_pg.C_sca_1490037	415	PGYNDVSMIYDGQNLK	16	0	1812.84	yes	yes	6.2815e-69	405.38	11	0.632										1	3	1	11	0.632										1	3	1	10116000
>jgi|Lotgi1|173138|fgenesh2_pg.C_sca_149000038	134	PHWMCLGQR	9	0	1183.54	yes	yes	0.0011765	180.18	2	0		1											2	0		1											1581000
>jgi|Lotgi1|231509|estExt_fgenesh2_pg.C_sca_200067	270	PIAPLYPVAPVMPER	15	0	1648.9	yes	yes	3.082e-17	238.53	7.29	0.452							5	2					7.29	0.452							5	2					14141000
>jgi|Lotgi1|237996|estExt_fgenesh2_pg.C_sca_1270024	395	PIAPTLPPTPPPPMVKPPSITWR	23	1	2489.39	yes	yes	1.8552e-19	204.43	9	0									2				9	0									2				1379200
>jgi|Lotgi1|233199|estExt_fgenesh2_pg.C_sca_350161		PIGSKPITVTTAAK	14	1	1382.81	yes	yes	4.7723e-29	338.97	5.33	1.49			1	1	1	1	2						5.33	1.49			1	1	1	1	2						6153100
>jgi|Lotgi1|234405|estExt_fgenesh2_pg.C_sca_500078	331	PIPMVPCPSGLILNNQLHVCVR	22	0	2513.31	yes	yes	6.6438e-14	186.83	7	0							2						7	0							2						1418600
>jgi|Lotgi1|157827|fgenesh2_pg.C_sca_15000165		PISPVLPISPAGGLPLRPSIK	21	1	2108.27	yes	yes	3.2655e-113	436.3	7.6	2.85	2		1		1		3	2	6	4	1		7.6	2.85	2		1		1		3	2	6	4	1		191250000
>jgi|Lotgi1|173200|fgenesh2_pg.C_sca_151000011	140	PITNNMATNVPGNMPGAMPNMR	22	0	2327.06	yes	yes	2.5417e-70	336.95	8.5	0.5								2	2				8.5	0.5								2	2				8792200
>jgi|Lotgi1|233199|estExt_fgenesh2_pg.C_sca_350161		PITVTTAAK	9	0	900.528	yes	yes	0.0019425	188.29	5.67	1.25				1		1	1						5.67	1.25				1		1	1						2720500
>jgi|Lotgi1|236770|estExt_fgenesh2_pg.C_sca_870051		PIVGLPHLPQQPLVGLSHLQQRPLVSLPLHPR	32	1	3536.06	yes	yes	0.00032393	103.29	9	0									1				9	0									1				568630
>jgi|Lotgi1|143247|e_gw1.195.12.1		PIVHEGACPFFSPEGIDCPAVEEEYSCNEDSDCPLDEK	38	0	4397.8	yes	yes	2.8222e-202	434.58	6.57	0.495						3	4						6.57	0.495						3	4						19121000
>jgi|Lotgi1|239125|estExt_fgenesh2_pg.C_sca_1950011	428	PKPGMCPVPPR	11	1	1234.63	yes	yes	0.00021063	201.1	3	0			4										3	0			4										2020000
>jgi|Lotgi1|239125|estExt_fgenesh2_pg.C_sca_1950011	428	PKPGMCPVPPRPSAVLCSIDSK	22	2	2392.21	yes	yes	1.9064e-23	220.8	3.38	0.484			5	3									3.38	0.484			5	3									36414000
>jgi|Lotgi1|239125|estExt_fgenesh2_pg.C_sca_1950011		PKPGVCPVPPQPLAVLCSIDSK	22	1	2358.24	yes	yes	7.9686e-69	328.02	3.79	1.44	1	1	8	4	2	2	1						3.79	1.44	1	1	8	4	2	2	1						71388000
>jgi|Lotgi1|239125|estExt_fgenesh2_pg.C_sca_1950011		PKPGVCPVPPQPLAVLCSIDSKDECTNDR	29	2	3248.56	yes	yes	2.0212e-89	328.18	3	0			5										3	0			5										13254000
>jgi|Lotgi1|235610|estExt_fgenesh2_pg.C_sca_670062		PLATQIANSNR	11	0	1183.63	yes	yes	1.5444e-102	290.32	2.5	0.5		2	2										2.5	0.5		2	2										6317400
>jgi|Lotgi1|235610|estExt_fgenesh2_pg.C_sca_670062		PLATQIANSNREPPK	15	1	1634.87	yes	yes	1.4738e-23	291.33	3	0			3										3	0			3										9199500
>jgi|Lotgi1|237510|estExt_fgenesh2_pg.C_sca_1090023		PLLYLPFDSDVR	12	0	1433.76	yes	yes	1.0242e-13	301.42	4	2.91	9	4	2	3	1	2	4	1	2	1			4	2.91	9	4	2	3	1	2	4	1	2	1			346150000
>jgi|Lotgi1|238082|estExt_fgenesh2_pg.C_sca_1300004		PLQDLNDRPVFLVR	14	1	1680.93	yes	yes	3.2201e-16	280.33	6.38	0.484						5	3						6.38	0.484						5	3						92044000
>jgi|Lotgi1|239339|estExt_fgenesh2_pg.C_sca_2240004		PLSNYQNFGLLESPASQRPTETAPK	25	1	2744.38	yes	yes	8.4462e-280	596.78	5.09	1.83			6	6		2	6	2					5.09	1.83			6	6		2	6	2					47404000
>jgi|Lotgi1|158316|fgenesh2_pg.C_sca_16000284;>jgi|Lotgi1|176424|fgenesh2_pg.C_sca_1280000001		PLSPQSPGFTPLER	14	0	1524.79	yes	no	2.7176e-34	341.51	4.2	2.1	4	6	7	6	5	5	5	1	1				4.2	2.1	4	6	7	6	5	5	5	1	1				102490000
>jgi|Lotgi1|174003|fgenesh2_pg.C_sca_179000009		PLSSPQVVYAQSPR	14	0	1527.8	yes	yes	6.6016e-105	415.69	4.56	2.27	5	7	6	8	8	7	5	3	3				4.56	2.27	5	7	6	8	8	7	5	3	3				542550000
>jgi|Lotgi1|174652|fgenesh2_pg.C_sca_207000018		PLTEPLQPR	9	0	1049.59	yes	yes	0.00046036	220.24	2.8	1.17	1	1	1	2									2.8	1.17	1	1	1	2									4259200
>jgi|Lotgi1|236770|estExt_fgenesh2_pg.C_sca_870051		PLVSLPLHPR	10	0	1127.68	yes	yes	2.7708e-14	305.01	5.82	2.89	3	2	4	6	3	5	3	3	4	3	2		5.82	2.89	3	2	4	6	3	5	3	3	4	3	2		153440000
>jgi|Lotgi1|232718|estExt_fgenesh2_pg.C_sca_310081	289;290;291	PMTLLNIMAMK	11	0	1261.66	yes	yes	6.1777e-07	185.71	4	0				2									4	0				2									266980
>jgi|Lotgi1|235497|estExt_fgenesh2_pg.C_sca_650036	357;358	PMYQMIR	7	0	937.451	yes	yes	5.6188e-07	245.03	7.46	1.8			1	2	2	2	2	11	6	2			7.46	1.8			1	2	2	2	2	11	6	2			1863700000
>jgi|Lotgi1|238526|estExt_fgenesh2_pg.C_sca_1490037		PNIPVIDTPK	10	0	1092.62	yes	yes	0.0031117	156.94	2	0		1											2	0		1											3801900
>jgi|Lotgi1|230510|estExt_fgenesh2_pg.C_sca_120364		PNLGIYNPSR	10	0	1129.59	yes	yes	2.3206e-221	324.14	7.12	3.2	3	2	3	3	2	3	3	1	13	4	3	2	7.12	3.2	3	2	3	3	2	3	3	1	13	4	3	2	3907500000
>jgi|Lotgi1|174065|fgenesh2_pg.C_sca_180000029	156	PNMVCQHINGIQSK	14	0	1624.78	yes	yes	2.6799e-92	412.41	11	0											3		11	0											3		4137700
>jgi|Lotgi1|173200|fgenesh2_pg.C_sca_151000011		PNQTPSWGQSPNPTPQNAWNFR	22	0	2523.17	yes	yes	1.4452e-205	550.28	8.2	0.4								4	1				8.2	0.4								4	1				50919000
>jgi|Lotgi1|162861|fgenesh2_pg.C_sca_36000089		PQCSFDAPR	9	0	1076.47	yes	yes	0.0022139	185.37	3	0			1										3	0			1										168540
>jgi|Lotgi1|174652|fgenesh2_pg.C_sca_207000018		PQFVGQPPNTK	11	0	1211.63	yes	yes	2.0717e-15	315.93	4.38	1.9	1	2	1	3	1	3	2						4.38	1.9	1	2	1	3	1	3	2						10223000
>jgi|Lotgi1|230510|estExt_fgenesh2_pg.C_sca_120364		PRPNLGIYNPSR	12	1	1382.74	yes	yes	4.4361e-32	370.89	7.39	3.05	5	5	2	5	2	3	6	5	25	11	4	2	7.39	3.05	5	5	2	5	2	3	6	5	25	11	4	2	8814400000
>jgi|Lotgi1|239125|estExt_fgenesh2_pg.C_sca_1950011		PSAVLCSIDSK	11	0	1175.59	yes	yes	2.9937e-11	288.76	3.76	1.92	3	4	3	3	3	3	2						3.76	1.92	3	4	3	3	3	3	2						94499000
>jgi|Lotgi1|239125|estExt_fgenesh2_pg.C_sca_1950011		PSAVLCSIDSKDECTNDRECPIDLK	25	2	2921.32	yes	yes	6.2478e-10	160.67	3	0			1										3	0			1										8336800
>jgi|Lotgi1|236690|estExt_fgenesh2_pg.C_sca_850102		PSGNFAIPTALR	12	0	1242.67	yes	yes	4.3358e-45	407.61	4.69	2.98	3	7	7	4	2	3	1	2	3	2		1	4.69	2.98	3	7	7	4	2	3	1	2	3	2		1	485890000
>jgi|Lotgi1|154020|fgenesh2_pg.C_sca_5000060		PSHDQEHLVNVQASHNNHDYLSAIGLR	27	0	3050.47	yes	yes	7.6987e-156	429.97	3.31	0.606			10	2	1								3.31	0.606			10	2	1								87936000
>jgi|Lotgi1|236770|estExt_fgenesh2_pg.C_sca_870051		PSIGVSGSVK	10	0	929.518	yes	yes	0.00010648	244.16	4.4	1.78	1	2	1	4	2	3	2						4.4	1.78	1	2	1	4	2	3	2						15564000
>jgi|Lotgi1|174652|fgenesh2_pg.C_sca_207000018	161	PSSSDSSGPLPDHAMDLPPLR	21	0	2175.03	yes	yes	6.5244e-84	379.42	3.15	1.29	2	2	3	4	2								3.15	1.29	2	2	3	4	2								19421000
>jgi|Lotgi1|236183|estExt_fgenesh2_pg.C_sca_760074		PSYGNTPASR	10	0	1048.49	yes	yes	0.0096902	132.9	9	0									1				9	0									1				267750
>jgi|Lotgi1|228268|estExt_fgenesh2_pg.C_sca_20156		PSYNQYYQYQR	11	0	1508.67	yes	yes	0.00025501	194.67	9	0									2				9	0									2				63877000
>jgi|Lotgi1|231509|estExt_fgenesh2_pg.C_sca_200067		PSYQSVQSPPGIITISSPPVQVGNPAIPR	29	0	2985.59	yes	yes	7.6583e-208	490.28	7	0							5						7	0							5						21105000
>jgi|Lotgi1|228882|estExt_fgenesh2_pg.C_sca_50013		PTCEVAEVER	10	0	1188.54	yes	yes	3.9444e-10	315.96	5.58	2.88	1	4	4	4	4	3	3	1	3	3		1	5.58	2.88	1	4	4	4	4	3	3	1	3	3		1	148930000
>jgi|Lotgi1|156526|fgenesh2_pg.C_sca_11000212	67	PTLTCPTHLTLPVMVR	16	0	1834.98	yes	yes	0.00038318	136.27	1	0	1												1	0	1												417430
>jgi|Lotgi1|174652|fgenesh2_pg.C_sca_207000018		PTPGLTSNAAR	11	0	1083.57	yes	yes	1.7636e-06	261.48	3.2	1.28	1	4	4	4	1	1							3.2	1.28	1	4	4	4	1	1							18271000
>jgi|Lotgi1|174652|fgenesh2_pg.C_sca_207000018		PTPLLSGELR	10	0	1081.61	yes	yes	0.00045261	221.83	4.38	2.12	1	1	1	1	1	1	2						4.38	2.12	1	1	1	1	1	1	2						5988500
>jgi|Lotgi1|228268|estExt_fgenesh2_pg.C_sca_20156		PTTAPNAYSK	10	0	1048.52	yes	yes	0.0039474	148.96	9	0									1				9	0									1				2622200
>jgi|Lotgi1|228268|estExt_fgenesh2_pg.C_sca_20156		PTTAPNAYSKNSAAITTR	18	1	1862.95	yes	yes	9.8909e-42	322.25	9	0									2				9	0									2				8773100
>jgi|Lotgi1|233461|estExt_fgenesh2_pg.C_sca_400001	317;318;319;320;321	PTTQVIPTMMPVTTMLPSMSTTMR	24	0	2651.29	yes	yes	3.398e-07	136.58	4	0				1									4	0				1									1643400
>jgi|Lotgi1|174652|fgenesh2_pg.C_sca_207000018		PTTVAHQPIPQQPR	14	0	1568.84	yes	yes	2.8074e-41	360.9	4.75	1.3			1	1		2							4.75	1.3			1	1		2							3376700
>jgi|Lotgi1|158316|fgenesh2_pg.C_sca_16000284		PTVQKPGEILVEPSRPGNPR	20	2	2170.19	yes	yes	3.0806e-32	257.99	3.5	0.5			1	1									3.5	0.5			1	1									3087200
>jgi|Lotgi1|231869|estExt_fgenesh2_pg.C_sca_230185		PVAPCEYAQNR	11	0	1303.6	yes	yes	0.00028949	181.25	3	0			1										3	0			1										451000
>jgi|Lotgi1|230881|estExt_fgenesh2_pg.C_sca_160086		PVDQIPAYDNEVETK	15	0	1716.82	yes	yes	1.2929e-06	182.08	7.33	0.471							2	1					7.33	0.471							2	1					2126600
>jgi|Lotgi1|162872|fgenesh2_pg.C_sca_36000100		PVEGHLDLR	9	0	1034.55	yes	yes	0.0099567	150.28	2	0		1											2	0		1											515570
>jgi|Lotgi1|236689|estExt_fgenesh2_pg.C_sca_850101		PVETNTIYR	9	0	1091.56	yes	yes	1.0641e-07	317.79	6.67	0.471						1	2						6.67	0.471						1	2						8766600
>jgi|Lotgi1|231186|estExt_fgenesh2_pg.C_sca_180106		PVGDPNAIGGGVVQR	15	0	1434.76	yes	yes	3.7676e-47	374.88	5.5	0.5					4	4							5.5	0.5					4	4							16304000
>jgi|Lotgi1|231186|estExt_fgenesh2_pg.C_sca_180106	266	PVGDPNAIGGGVVQRPVSDPNAIGGGVVFQVDPQSGMNR	39	1	3856.93	yes	yes	1.3401e-135	367.31	5.25	0.829				1	1	2							5.25	0.829				1	1	2							24043000
>jgi|Lotgi1|231509|estExt_fgenesh2_pg.C_sca_200067	271	PVIMPPYRPSYQSVQSPPGIITISSPPVQVGNPAIPR	37	1	3939.11	yes	yes	7.4867e-48	237.28	7	0							1						7	0							1						666110
>jgi|Lotgi1|228882|estExt_fgenesh2_pg.C_sca_50013	229	PVKPMPTYSTNR	12	1	1389.71	yes	yes	4.545e-08	255.29	5.63	2.04		2	1	5	6	5	4	1	1	2			5.63	2.04		2	1	5	6	5	4	1	1	2			29389000
>jgi|Lotgi1|174203|fgenesh2_pg.C_sca_186000003		PVQLNQQQQPLQLNQQQQPPVQLNK	25	0	2935.56	yes	yes	1.2621e-27	218.31	1.67	0.471	1	2											1.67	0.471	1	2											1619900
>jgi|Lotgi1|231186|estExt_fgenesh2_pg.C_sca_180106	266	PVSDPNAIGGGVVFQVDPQSGMNR	24	0	2440.18	yes	yes	1.3404e-66	315.89	5.25	0.433					3	1							5.25	0.433					3	1							24090000
>jgi|Lotgi1|209261|estExt_Genewise1Plus.C_sca_30137		PVSGLAEIR	9	0	940.534	yes	yes	0.00088076	202.54	4	0				1									4	0				1									256870
>jgi|Lotgi1|237510|estExt_fgenesh2_pg.C_sca_1090023		PVSYQPQKPDCR	12	1	1473.7	yes	yes	8.3664e-22	328.27	2.92	2.29	5	2	2			1	2						2.92	2.29	5	2	2			1	2						34456000
>jgi|Lotgi1|237510|estExt_fgenesh2_pg.C_sca_1090023		PVSYQPQKPDCRPLLYLPFDSDVR	24	2	2889.45	yes	yes	3.6096e-75	330.96	4.25	2.66	3	3	2	1	1	1	3	1	1				4.25	2.66	3	3	2	1	1	1	3	1	1				124880000
>jgi|Lotgi1|228882|estExt_fgenesh2_pg.C_sca_50013	232	PYAFMNHHPSQNFHR	15	0	1881.85	yes	yes	1.7508e-91	455.65	5.72	0.979				3	10	8	8						5.72	0.979				3	10	8	8						118240000
>jgi|Lotgi1|154020|fgenesh2_pg.C_sca_5000060	64	PYFEIEASENEMPTPR	16	0	1908.86	yes	yes	1.0824e-14	231.49	3	0			1										3	0			1										442870
>jgi|Lotgi1|152799|fgenesh2_pg.C_sca_2000219		PYLHDIDSSNSQTAGTIF	18	0	1964.91	yes	yes	0.00039733	137.68	4	0				1									4	0				1									1292700
>jgi|Lotgi1|174920|fgenesh2_pg.C_sca_225000003	177	PYNTPSDDVNEMIK	14	0	1621.73	yes	yes	1.4243e-49	380.34	4.71	1.16		1			5	1							4.71	1.16		1			5	1							24355000
>jgi|Lotgi1|158316|fgenesh2_pg.C_sca_16000284;>jgi|Lotgi1|176424|fgenesh2_pg.C_sca_1280000001	86	PYPIQYTIPDSATPTEMR	18	0	2079	yes	no	4.2672e-27	265.47	3.38	1.79	3	4	7	1	3	1	2						3.38	1.79	3	4	7	1	3	1	2						72744000
>jgi|Lotgi1|172698|fgenesh2_pg.C_sca_140000010		PYQPTIQTNYQPVQPIPDTGILIR	24	0	2751.46	yes	yes	1.2411e-121	415.82	3.73	1.18		3	3	5	3	1							3.73	1.18		3	3	5	3	1							31182000
>jgi|Lotgi1|157689|fgenesh2_pg.C_sca_15000027		QADNDAAFK	9	0	978.441	yes	yes	9.67e-06	218.9	10	0										1			10	0										1			0
>jgi|Lotgi1|231426|estExt_fgenesh2_pg.C_sca_190203;>jgi|Lotgi1|231427|estExt_fgenesh2_pg.C_sca_190205		QAGDAEFQAK	10	0	1063.49	yes	no	3.1739e-05	246.81	9.33	0.471									2	1			9.33	0.471									2	1			10816000
>jgi|Lotgi1|238526|estExt_fgenesh2_pg.C_sca_1490037		QAGLLFGACNGYANFR	16	0	1757.83	yes	yes	8.11e-24	265.01	11	0											1		11	0											1		886470
>jgi|Lotgi1|159331|fgenesh2_pg.C_sca_20000071		QAIIAQAIESLK	12	0	1283.74	yes	yes	6.664e-44	285.83	4.46	2.16	5	8	12	13	8	7	6	7		1			4.46	2.16	5	8	12	13	8	7	6	7		1			2370500000
>jgi|Lotgi1|238831|estExt_fgenesh2_pg.C_sca_1730025		QALGEPIYELLSK	13	0	1459.79	yes	yes	4.6082e-09	221.28	10.6	0.49										2	3		10.6	0.49										2	3		32435000
>jgi|Lotgi1|236691|estExt_fgenesh2_pg.C_sca_850103		QAQTHSTSPTK	11	0	1184.58	yes	yes	1.5167e-06	252.7	5.5	2.69			1	1	1					1			5.5	2.69			1	1	1					1			827810
>jgi|Lotgi1|236691|estExt_fgenesh2_pg.C_sca_850103		QAQTHSTSPTKTVEEK	16	1	1770.87	yes	yes	0.0060332	117.92	2	0		1											2	0		1											383660
>jgi|Lotgi1|237510|estExt_fgenesh2_pg.C_sca_1090023		QAVISNGDCSTSGSLYIIAADK	22	0	2269.09	yes	yes	4.621e-44	274.32	1	0	2												1	0	2												2372100
>jgi|Lotgi1|235566|estExt_fgenesh2_pg.C_sca_670001		QCAQQFTVPLDK	12	0	1433.7	yes	yes	0.00014335	168.79	7	0							3						7	0							3						1419600
>jgi|Lotgi1|230854|estExt_fgenesh2_pg.C_sca_160031		QCVENGIIYEDGEQFK	16	0	1927.86	yes	yes	1.4859e-99	453.63	7.32	1.11				1	1	7	24	13	5	2			7.32	1.11				1	1	7	24	13	5	2			634750000
>jgi|Lotgi1|228882|estExt_fgenesh2_pg.C_sca_50013		QCVSPPCQQPPPTCIR	16	0	1923.88	yes	yes	6.053e-52	369.68	5.67	1.04			1		10	4	6						5.67	1.04			1		10	4	6						57389000
>jgi|Lotgi1|230881|estExt_fgenesh2_pg.C_sca_160086		QDELFGLILQYHTEVNK	17	0	2046.04	yes	yes	9.2999e-17	233.42	7.33	0.471							2	1					7.33	0.471							2	1					6712900
>jgi|Lotgi1|114561|e_gw1.19.150.1		QDNLAYAGVR	10	0	1105.55	yes	yes	0	400.27	4.57	2.11	7	8	8	8	21	10	7		5				4.57	2.11	7	8	8	8	21	10	7		5				4653300000
>jgi|Lotgi1|114561|e_gw1.19.150.1		QDNLAYAGVRASNKLVDNDLAELNK	25	2	2730.39	yes	yes	6.8014e-81	324.91	5	0					2								5	0					2								1115100
>jgi|Lotgi1|140786|e_gw1.151.5.1		QEAVLTISR	9	0	1015.57	yes	yes	0.0028873	207.73	3	0			4										3	0			4										2640500
>jgi|Lotgi1|89537|gw1.18.444.1	479	QENAMDNTAADFR	13	0	1481.62	yes	yes	5.3463e-15	218.71	7	0							1						7	0							1						0
>jgi|Lotgi1|163448|fgenesh2_pg.C_sca_40000002		QEPTTQPPTTQLTTVGPIDVR	21	0	2278.18	yes	yes	1.8856e-62	329.79	5	0					4								5	0					4								11580000
>jgi|Lotgi1|158316|fgenesh2_pg.C_sca_16000284;>jgi|Lotgi1|176424|fgenesh2_pg.C_sca_1280000001	94	QEVHSLASHPSSMNLR	16	0	1791.87	yes	no	5.5607e-90	441.58	4.26	2.03	9	14	22	22	13	14	9	7	2				4.26	2.03	9	14	22	22	13	14	9	7	2				1022800000
>jgi|Lotgi1|202971|estExt_fgenesh2_kg.C_sca_10023;>jgi|Lotgi1|205506|estExt_fgenesh2_kg.C_sca_8540001;>jgi|Lotgi1|208208|estExt_Genewise1Plus.C_sca_10400		QEYDESGPAIVHR	13	0	1499.7	no	no	3.1498e-58	412.41	6.5	2.18				1		6						1	NaN	NaN													10311000
>jgi|Lotgi1|215510|estExt_Genewise1Plus.C_sca_280246;>jgi|Lotgi1|193218|estExt_Genewise1.C_sca_510040;CON__P60712		QEYDESGPSIVHR	13	0	1515.7	no	no	9.2759e-40	294.58	5.64	3.62	1	3				4	1					2	NaN	NaN													10880000
>jgi|Lotgi1|99852|gw1.32.299.1		QFCGLPIVR	9	0	1088.58	yes	yes	0.00013624	257.26	5.29	3.15	6	8	7	7	6	2	6	4	5	4	1	2	5.29	3.15	6	8	7	7	6	2	6	4	5	4	1	2	552550000
>jgi|Lotgi1|236770|estExt_fgenesh2_pg.C_sca_870051		QFEETLSR	8	0	1008.49	yes	yes	0.0031741	212.67	4	0				2									4	0				2									4859900
>jgi|Lotgi1|236952|estExt_fgenesh2_pg.C_sca_900076		QFFTASLDKR	10	1	1211.63	yes	yes	0.0004817	172.47	1	0	1												1	0	1												34372
>jgi|Lotgi1|239170|estExt_fgenesh2_pg.C_sca_2010012	431;432;433;434;435	QFGENPLAAMTLMGNQNIDPMTLIALSGGENMQAIIPIIMR	41	0	4413.2	yes	yes	0	544.05	8.94	3.15	4	3	3	3	3	1	4	2	7	15	38	5	8.94	3.15	4	3	3	3	3	1	4	2	7	15	38	5	3143800000
>jgi|Lotgi1|172698|fgenesh2_pg.C_sca_140000010		QFNIQSNQQFK	11	0	1380.68	yes	yes	1.0073e-15	319.47	3.42	1.31		6	5	4	2	2							3.42	1.31		6	5	4	2	2							28030000
>jgi|Lotgi1|163670|fgenesh2_pg.C_sca_41000032		QFNIWLAQTAHSK	13	0	1542.79	yes	yes	8.597e-05	159.94	8	0								1					8	0								1					2121200
>jgi|Lotgi1|231395|estExt_fgenesh2_pg.C_sca_190155		QFSDGGNCFGYYECR	15	0	1858.7	yes	yes	1.2287e-18	256.18	5.4	0.49					3	2							5.4	0.49					3	2							3977000
>jgi|Lotgi1|234884|estExt_fgenesh2_pg.C_sca_560115		QFTQPQQQLNPNR	13	0	1597.8	yes	yes	4.81e-76	448.11	3.4	1.36	5	11	15	14	9	4							3.4	1.36	5	11	15	14	9	4							441010000
>jgi|Lotgi1|152799|fgenesh2_pg.C_sca_2000219		QGNAPAIPGFLEK	13	0	1340.71	yes	yes	6.7497e-25	212.38	4.39	0.826			2	9	5	2							4.39	0.826			2	9	5	2							64354000
>jgi|Lotgi1|231010|estExt_fgenesh2_pg.C_sca_160282		QGSFHDSTGFSLPQPSGSR	19	0	1990.91	yes	yes	1.209e-52	323.08	5.14	0.35					6	1							5.14	0.35					6	1							12399000
>jgi|Lotgi1|238526|estExt_fgenesh2_pg.C_sca_1490037		QGSSGTATFVSNSGTSGQQGGSGSSNIR	28	0	2615.18	yes	yes	0	673.95	4.63	2.91	2	4	4	1	1		3	1	2	1			4.63	2.91	2	4	4	1	1		3	1	2	1			49981000
>jgi|Lotgi1|230492|estExt_fgenesh2_pg.C_sca_120331		QGVCKLACNLGCR	13	1	1534.72	yes	yes	0.0016314	132.76	12	0												1	12	0												1	132370
>jgi|Lotgi1|233348|estExt_fgenesh2_pg.C_sca_380029		QHFACKPLEDCTK	13	1	1632.74	yes	yes	1.0658e-15	297.15	4	0				4									4	0				4									1174700
>jgi|Lotgi1|228882|estExt_fgenesh2_pg.C_sca_50013		QHSTNQQWKPDR	12	1	1523.72	yes	yes	2.897e-32	368.02	5.2	0.98				1	3		1						5.2	0.98				1	3		1						3942900
>jgi|Lotgi1|140786|e_gw1.151.5.1	48	QIETNLALDISVLMVK	16	0	1785.99	yes	yes	2.3941e-39	335.39	3.5	0.5			2	2									3.5	0.5			2	2									8597600
>jgi|Lotgi1|163448|fgenesh2_pg.C_sca_40000002		QIISDDILNSVLETFK	16	0	1833.97	yes	yes	4.7655e-40	340.1	3.94	1.14		1	7	1	6	1							3.94	1.14		1	7	1	6	1							69205000
>jgi|Lotgi1|158316|fgenesh2_pg.C_sca_16000284;>jgi|Lotgi1|176424|fgenesh2_pg.C_sca_1280000001		QISQGYPGSSYTSVGHDGTLNGQLTDVQK	29	0	3036.44	yes	no	1.3052e-05	116.24	3	0			1										3	0			1										767640
>jgi|Lotgi1|186317|estExt_Genewise1.C_sca_150132		QITMACK	7	0	850.404	yes	yes	0.007571	168.99	7	0							1						7	0							1						251510
>jgi|Lotgi1|123611|e_gw1.44.160.1		QITVNDLPVGR	11	0	1210.67	yes	yes	1.0267e-08	274.69	5	3.5	4	7	2	2	2	4	1		4			3	5	3.5	4	7	2	2	2	4	1		4			3	29659000
>jgi|Lotgi1|174652|fgenesh2_pg.C_sca_207000018		QIYQQQLAHR	10	0	1283.67	yes	yes	4.6944e-20	286.34	3	1.67	5	7	4	5	1	2	1						3	1.67	5	7	4	5	1	2	1						65900000
>jgi|Lotgi1|153235|fgenesh2_pg.C_sca_3000138		QLAELSSINDTLANK	15	0	1615.84	yes	yes	5.9612e-17	136.27	3	0			1										3	0			1										130820
>jgi|Lotgi1|153652|fgenesh2_pg.C_sca_4000111		QLCCGVDVETLR	12	0	1448.68	yes	yes	2.586e-06	212.15	9	0									1				9	0									1				211710
>jgi|Lotgi1|205030|estExt_fgenesh2_kg.C_sca_1120002		QLDLAVPLLTK	11	0	1209.73	yes	yes	2.4539e-05	244.16	7.61	1.44				1	1	2	6	7	4	2			7.61	1.44				1	1	2	6	7	4	2			462660000
>jgi|Lotgi1|59617|gw1.6.93.1;>jgi|Lotgi1|107438|e_gw1.6.90.1		QLEELKADLADAKEPEK	17	2	1925.99	yes	no	4.2345e-32	281.6	4	0				2									4	0				2									569510
>jgi|Lotgi1|238526|estExt_fgenesh2_pg.C_sca_1490037		QLEWTIIGPNGQLLR	15	0	1736.96	yes	yes	3.7311e-39	347.5	3.95	2.14	3	3	3	3	1	2	4						3.95	2.14	3	3	3	3	1	2	4						21538000
>jgi|Lotgi1|229543|estExt_fgenesh2_pg.C_sca_80085		QLFVPIHEYSR	11	0	1387.72	yes	yes	8.6961e-15	244.16	7.56	2.1		1	2		3	2	5	8	7	6			7.56	2.1		1	2		3	2	5	8	7	6			605880000
>jgi|Lotgi1|171839|fgenesh2_pg.C_sca_121000029		QLGLTLNGGTLR	12	0	1241.71	yes	yes	1.3271e-05	187.85	7	0							2						7	0							2						1129000
>jgi|Lotgi1|233200|estExt_fgenesh2_pg.C_sca_350163		QLILTNR	7	0	856.513	yes	yes	2.4602e-05	299.86	5.12	1.9	1			2		3	2						5.12	1.9	1			2		3	2						192390000
>jgi|Lotgi1|238082|estExt_fgenesh2_pg.C_sca_1300004		QLIPFHPVWPICK	13	0	1633.88	yes	yes	1.0801e-13	283.48	5.49	1.73	2	1	2	6	6	15	6	5					5.49	1.73	2	1	2	6	6	15	6	5					1123600000
>jgi|Lotgi1|238082|estExt_fgenesh2_pg.C_sca_1300004		QLIPFHPVWPICKK	14	1	1761.98	yes	yes	0.00010683	147.87	6	0						2							6	0						2							3171300
>jgi|Lotgi1|234884|estExt_fgenesh2_pg.C_sca_560115	336	QLLGTQYDTMSPALK	15	0	1664.84	yes	yes	2.4167e-39	341.59	4.03	2.02	5	11	17	13	8	5	3	6	1				4.03	2.02	5	11	17	13	8	5	3	6	1				626950000
>jgi|Lotgi1|162872|fgenesh2_pg.C_sca_36000100		QLLVRPEGIR	10	1	1179.71	yes	yes	0.0034466	161.37	1.4	0.49	3	2											1.4	0.49	3	2											6428300
>jgi|Lotgi1|140786|e_gw1.151.5.1		QLNANHEVIPPIHR	14	0	1636.88	yes	yes	1.7464e-23	310.91	3.4	1.66	2	4	7	3		3	1						3.4	1.66	2	4	7	3		3	1						36152000
>jgi|Lotgi1|172698|fgenesh2_pg.C_sca_140000010		QLSQQPIWK	9	0	1126.61	yes	yes	3.7499e-07	298.22	3.38	0.923		3	3	6	1								3.38	0.923		3	3	6	1								19677000
>jgi|Lotgi1|163448|fgenesh2_pg.C_sca_40000002		QLTTAGPVDVR	11	0	1155.62	yes	yes	1.544e-06	252.39	4.85	1.46		1	2	1	5	2	2						4.85	1.46		1	2	1	5	2	2						78766000
>jgi|Lotgi1|239170|estExt_fgenesh2_pg.C_sca_2010012	436	QMLLMDALFK	10	0	1208.63	yes	yes	2.3839e-09	244.16	9.15	2.98	7	7	8	7	5	7	10	11	9	52	84	25	9.15	2.98	7	7	8	7	5	7	10	11	9	52	84	25	56518000000
>jgi|Lotgi1|230510|estExt_fgenesh2_pg.C_sca_120364		QMYVPPR	7	0	889.448	yes	yes	0.0074915	179.47	9	0									2				9	0									2				28788000
>jgi|Lotgi1|233200|estExt_fgenesh2_pg.C_sca_350163		QNFLNSFGLHDK	12	0	1418.69	yes	yes	1.8849e-93	311.04	5.82	2.36	10	12	10	19	23	39	46	9	13	6	3	2	5.82	2.36	10	12	10	19	23	39	46	9	13	6	3	2	5484100000
>jgi|Lotgi1|233200|estExt_fgenesh2_pg.C_sca_350163		QNFLNSFGLHDKLK	14	1	1659.87	yes	yes	1.2049e-34	265.11	6.44	0.497						5	4						6.44	0.497						5	4						15222000
>jgi|Lotgi1|233200|estExt_fgenesh2_pg.C_sca_350163		QNFLNSFGLHDKLKK	15	2	1787.97	yes	yes	6.1988e-21	282.57	6.25	0.433						3	1						6.25	0.433						3	1						1966800
>jgi|Lotgi1|162872|fgenesh2_pg.C_sca_36000100		QNLDGSFTEQGTIIDR	16	0	1792.86	yes	yes	1.1773e-23	262.92	2.62	1.41	1	5			2								2.62	1.41	1	5			2								6493100
>jgi|Lotgi1|230881|estExt_fgenesh2_pg.C_sca_160086	247	QNMQSQTTVNVK	12	0	1376.67	yes	yes	2.198e-07	236.64	7	0							2						7	0							2						1035200
>jgi|Lotgi1|226726|estExt_Genewise1Plus.C_sca_1950014		QNNCCFGCGIQER	13	0	1641.64	yes	yes	3.0024e-37	360.26	4.38	1.52		5	12	9	9	8	5						4.38	1.52		5	12	9	9	8	5						421260000
>jgi|Lotgi1|231869|estExt_fgenesh2_pg.C_sca_230185		QNPQSTAQHPFNCAQFIK	18	0	2115	yes	yes	1.5397e-110	464.28	3.18	1.28	3	10	11	9	4	2							3.18	1.28	3	10	11	9	4	2							263660000
>jgi|Lotgi1|238831|estExt_fgenesh2_pg.C_sca_1730025		QNYNTWLR	8	0	1093.53	yes	yes	4.2906e-92	291.83	7.82	3.25	5	6	2	6	4	4	5	4	9	31	9	4	7.82	3.25	5	6	2	6	4	4	5	4	9	31	9	4	8183600000
>jgi|Lotgi1|238831|estExt_fgenesh2_pg.C_sca_1730025		QNYNTWLRK	9	1	1221.63	yes	yes	0.00013756	216.9	10	0										1			10	0										1			731610
>jgi|Lotgi1|236770|estExt_fgenesh2_pg.C_sca_870051		QPAPPVPPRPIVGLPHLPQQPLVGLSHLQQRPLVSLPLHPR	41	2	4475.59	yes	yes	0.0047074	60.181	6	0						1							6	0						1							1996900
>jgi|Lotgi1|229175|estExt_fgenesh2_pg.C_sca_50437		QPAQVAVYCIK	11	0	1275.66	yes	yes	1.9757e-05	235.67	4.25	1.09		2		3	7								4.25	1.09		2		3	7								34208000
>jgi|Lotgi1|239339|estExt_fgenesh2_pg.C_sca_2240004	467	QPDSSSIDQAMLTIDQHTIGPSETGSNVVGTPK	33	0	3409.63	yes	yes	3.0951e-77	294.25	3	0			2										3	0			2										3126300
>jgi|Lotgi1|77105|gw1.32.154.1		QPDTYSPVGSQPER	14	0	1559.72	yes	yes	1.3637e-20	303.15	4.22	2.21	8	13	11	15	8	9	8	2	4				4.22	2.21	8	13	11	15	8	9	8	2	4				1447500000
>jgi|Lotgi1|235812|estExt_fgenesh2_pg.C_sca_700055		QPIYQPR	7	0	900.482	yes	yes	0.0073274	183.46	3	0			1										3	0			1										868080
>jgi|Lotgi1|230510|estExt_fgenesh2_pg.C_sca_120364	244	QPLRTLQSPAPMVPR	15	1	1689.93	yes	yes	2.2487e-17	246.05	9	0									3				9	0									3				9025800
>jgi|Lotgi1|235812|estExt_fgenesh2_pg.C_sca_700055		QPLYQPTANNHVQPPPR	17	0	1956	yes	yes	5.9565e-16	227.91	3.6	0.49			2	3									3.6	0.49			2	3									10615000
>jgi|Lotgi1|235812|estExt_fgenesh2_pg.C_sca_700055		QPLYQPTANNPAQPPTQQQPYQPPTDNR	28	0	3188.53	yes	yes	9.9352e-06	110.44	3	0			4										3	0			4										4306100
>jgi|Lotgi1|235812|estExt_fgenesh2_pg.C_sca_700055		QPLYQPTANNPSQPPPR	17	0	1903.95	yes	yes	1.835e-15	219.52	3	0			2										3	0			2										1122900
>jgi|Lotgi1|228882|estExt_fgenesh2_pg.C_sca_50013	233	QPMQQLPSGQVR	12	0	1367.7	yes	yes	1.4075e-13	288.76	4.65	2.03	6	5	4	10	10	11	7	4					4.65	2.03	6	5	4	10	10	11	7	4					490420000
>jgi|Lotgi1|228882|estExt_fgenesh2_pg.C_sca_50013		QPPPTHYQHGPPNQPIVQQHR	21	0	2455.23	yes	yes	2.1482e-167	517.4	5.68	1.15		1		6	17	14	14	1					5.68	1.15		1		6	17	14	14	1					454930000
>jgi|Lotgi1|235812|estExt_fgenesh2_pg.C_sca_700055		QPPTQQTQPFQPR	13	0	1551.78	yes	yes	7.983e-12	267.47	3.43	0.495			4	3									3.43	0.495			4	3									4875000
>jgi|Lotgi1|235812|estExt_fgenesh2_pg.C_sca_700055		QPPYQPTANNPAQPPPR	17	0	1871.93	yes	yes	9.1603e-60	375.72	3.33	0.471			2	1									3.33	0.471			2	1									12548000
>jgi|Lotgi1|235812|estExt_fgenesh2_pg.C_sca_700055		QPQYQPTANNPAQPPIQQQPYQPPSDNR	28	0	3201.52	yes	yes	3.5268e-32	220.73	3	0			2										3	0			2										2421800
>jgi|Lotgi1|235812|estExt_fgenesh2_pg.C_sca_700055		QPQYQQTANNPAQPPNQQPYQPPTDNR	27	0	3119.44	yes	yes	8.2106e-39	249.75	3	0			1										3	0			1										1798200
>jgi|Lotgi1|231010|estExt_fgenesh2_pg.C_sca_160282	261;262	QPSNSGMNQGNLPGNALPEMFGSHPLSGK	29	0	2965.38	yes	yes	0.00024133	98.74	5	0					1								5	0					1								152400
>jgi|Lotgi1|233200|estExt_fgenesh2_pg.C_sca_350163		QPTATGQPTLSQPR	14	0	1480.76	yes	yes	1.1728e-41	360.9	5	2.62	7	8	5	9	6	10	10	5	1	2	2		5	2.62	7	8	5	9	6	10	10	5	1	2	2		735690000
>jgi|Lotgi1|174652|fgenesh2_pg.C_sca_207000018		QPTIQQPSIVAADLINPLK	19	0	2045.15	yes	yes	1.8157e-190	410.24	3.98	1.72	5	8	13	16	8	7	7						3.98	1.72	5	8	13	16	8	7	7						330620000
>jgi|Lotgi1|168791|fgenesh2_pg.C_sca_79000059		QPTSQEVIQQAK	12	0	1355.7	yes	yes	4.1107e-05	131.28	3	2	1				1								3	2	1				1								1046900
>jgi|Lotgi1|235812|estExt_fgenesh2_pg.C_sca_700055	374	QPYDVISQPSTAWNMQSAASTAPK	24	0	2577.22	yes	yes	4.2714e-48	277.31	3	0			4										3	0			4										2408800
>jgi|Lotgi1|158316|fgenesh2_pg.C_sca_16000284;>jgi|Lotgi1|176424|fgenesh2_pg.C_sca_1280000001		QPYQEPQVR	9	0	1143.57	yes	no	1.0641e-07	317.79	3.63	1.66	4	9	7	11	6	3	3						3.63	1.66	4	9	7	11	6	3	3						316930000
>jgi|Lotgi1|158316|fgenesh2_pg.C_sca_16000284;>jgi|Lotgi1|176424|fgenesh2_pg.C_sca_1280000001		QPYQHPTTGPK	11	0	1252.62	yes	no	3.1192e-16	320.33	3.68	1.66	1	4	5	4	2	1	2						3.68	1.66	1	4	5	4	2	1	2						124710000
>jgi|Lotgi1|158316|fgenesh2_pg.C_sca_16000284;>jgi|Lotgi1|176424|fgenesh2_pg.C_sca_1280000001		QPYQPQQVQR	10	0	1270.64	yes	no	3.0073e-12	305.01	3.51	1.75	11	11	15	12	10	7	4						3.51	1.75	11	11	15	12	10	7	4						340750000
>jgi|Lotgi1|228882|estExt_fgenesh2_pg.C_sca_50013		QQEYNINQPYLQSEPINQPQSYTQR	25	0	3065.45	yes	yes	0	691.13	5.26	1.3		2	2	6	14	11	8						5.26	1.3		2	2	6	14	11	8						525260000
>jgi|Lotgi1|234884|estExt_fgenesh2_pg.C_sca_560115	337;338	QQFQNPPQSFQSNMMNK	17	0	2052.91	yes	yes	7.8654e-26	254.96	3.17	1.07		2	2	1	1								3.17	1.07		2	2	1	1								3053100
>jgi|Lotgi1|228882|estExt_fgenesh2_pg.C_sca_50013		QQIVSYGNR	9	0	1063.54	yes	yes	0.00013676	272.29	5.28	1.15				6	5	3	4						5.28	1.15				6	5	3	4						70830000
>jgi|Lotgi1|239170|estExt_fgenesh2_pg.C_sca_2010012	437;438	QQMQQQMR	8	0	1076.49	yes	yes	2.4991e-09	334.5	10.7	0.461										11	25		10.7	0.461										11	25		357300000
>jgi|Lotgi1|142814|e_gw1.186.23.1		QQPAQLTQK	9	0	1040.56	yes	yes	0.00019232	220.24	1.5	0.5	1	1											1.5	0.5	1	1											452890
>jgi|Lotgi1|142814|e_gw1.186.23.1		QQPIQLNK	8	0	967.545	yes	yes	0.002024	220.39	1.33	0.471	2	1											1.33	0.471	2	1											3037600
>jgi|Lotgi1|142790|e_gw1.186.49.1		QQPPVELNK	9	0	1051.57	yes	no	6.8441e-05	242.31	1.77	0.697	5	6	2										1.77	0.697	5	6	2										26559000
>jgi|Lotgi1|174652|fgenesh2_pg.C_sca_207000018		QQPSSVQNPHLQTR	14	0	1618.82	yes	yes	9.2228e-74	431.43	3.9	1.82	4	9	8	11	5	5	6						3.9	1.82	4	9	8	11	5	5	6						88513000
>jgi|Lotgi1|142790|e_gw1.186.49.1		QQPSVELNK	9	0	1041.55	yes	yes	0.0036998	155.01	2	0		1											2	0		1											752100
>jgi|Lotgi1|174203|fgenesh2_pg.C_sca_186000003		QQPSVELNNQQPPVELNK	18	0	2061.05	yes	yes	4.5031e-33	283.62	1.8	0.4	1	4											1.8	0.4	1	4											5995500
>jgi|Lotgi1|142790|e_gw1.186.49.1		QQPTVELNK	9	0	1055.56	yes	no	0.0009249	185.37	1.9	0.7	3	5	2										1.9	0.7	3	5	2										48111000
>jgi|Lotgi1|142790|e_gw1.186.49.1		QQPVELNQQQPTVELNK	17	0	1992.03	yes	no	5.6126e-96	435.9	2.24	0.872	9	13	14	2									2.24	0.872	9	13	14	2									125300000
>jgi|Lotgi1|142814|e_gw1.186.23.1		QQPVQLNK	8	0	953.529	yes	no	0.0078689	183.43	1.5	0.5	1	1											1.5	0.5	1	1											2840300
>jgi|Lotgi1|174652|fgenesh2_pg.C_sca_207000018		QQPVTSHALPK	11	0	1204.66	yes	yes	1.5167e-06	252.7	4.74	3.02	2	4	2	3	1	2	2			2	1		4.74	3.02	2	4	2	3	1	2	2			2	1		41294000
>jgi|Lotgi1|236691|estExt_fgenesh2_pg.C_sca_850103		QQQFYKPPK	9	1	1162.61	yes	yes	3.7096e-05	245.93	3.62	1.22		4	3	5	3	1							3.62	1.22		4	3	5	3	1							119640000
>jgi|Lotgi1|142814|e_gw1.186.23.1		QQQHQSLQLTQK	12	0	1465.76	yes	no	1.033e-61	441.09	2.32	1.16	7	9	4	4	1								2.32	1.16	7	9	4	4	1								51299000
>jgi|Lotgi1|142814|e_gw1.186.23.1		QQQPVQLNIQQNR	13	0	1592.84	yes	yes	8.2009e-31	345.82	1.88	0.816	9	11	4	1									1.88	0.816	9	11	4	1									34744000
>jgi|Lotgi1|142814|e_gw1.186.23.1		QQQQPAQPNLQQR	13	0	1562.79	yes	yes	1.9491e-08	203.49	1.86	0.639	2	4	1										1.86	0.639	2	4	1										2453600
>jgi|Lotgi1|142814|e_gw1.186.23.1		QQQQPFELNQQQPVQLNQQNR	21	0	2592.28	yes	yes	5.1403e-42	287.12	1.75	0.433	1	3											1.75	0.433	1	3											6016000
>jgi|Lotgi1|228882|estExt_fgenesh2_pg.C_sca_50013		QQREPEVEIANPR	13	1	1564.8	yes	yes	1.4724e-76	459.12	5.81	1.18			1	1	9	8	6		1				5.81	1.18			1	1	9	8	6		1				90388000
>jgi|Lotgi1|162872|fgenesh2_pg.C_sca_36000100		QQSFLVQHYELPK	13	0	1615.84	yes	yes	2.833e-20	311.76	2	0.791	5	6	5										2	0.791	5	6	5										19891000
>jgi|Lotgi1|229175|estExt_fgenesh2_pg.C_sca_50437	236	QQSLSEDSMAQLTNTEIK	18	0	2021.96	yes	yes	3.9764e-97	433.61	4.68	0.567			1	4	14								4.68	0.567			1	4	14								36618000
>jgi|Lotgi1|158316|fgenesh2_pg.C_sca_16000284;>jgi|Lotgi1|176424|fgenesh2_pg.C_sca_1280000001	90	QQSQSMYDQPR	11	0	1366.59	yes	no	3.154e-19	334.14	3.45	1.37	2	3	6	7	3		1						3.45	1.37	2	3	6	7	3		1						68573000
>jgi|Lotgi1|158316|fgenesh2_pg.C_sca_16000284;>jgi|Lotgi1|176424|fgenesh2_pg.C_sca_1280000001		QQSQSTYDQPR	11	0	1336.6	yes	no	5.9714e-21	334.14	3.71	1.52	1	4	5	5	3	2	1						3.71	1.52	1	4	5	5	3	2	1						53497000
>jgi|Lotgi1|158316|fgenesh2_pg.C_sca_16000284;>jgi|Lotgi1|176424|fgenesh2_pg.C_sca_1280000001		QQSQSVYDQPR	11	0	1334.62	yes	no	4.2788e-19	334.14	3.57	1.33	3	5	9	10	8	2							3.57	1.33	3	5	9	10	8	2							399780000
>jgi|Lotgi1|142790|e_gw1.186.49.1		QQTPVELNNQPPPVELNK	18	0	2044.06	yes	yes	4.9546e-21	244.08	1.8	0.4	1	4											1.8	0.4	1	4											4788300
>jgi|Lotgi1|163448|fgenesh2_pg.C_sca_40000002		QQVHQPGVCQGR	12	0	1392.67	yes	yes	1.9231e-10	271.85	4.29	1.23		2	3	2	8	2							4.29	1.23		2	3	2	8	2							37669000
>jgi|Lotgi1|172698|fgenesh2_pg.C_sca_140000010	130	QQYQTDPGASTPSKPYGQSAMYR	23	1	2560.17	yes	yes	2.1406e-65	308.97	3.56	1.23		7	6	8	4	2							3.56	1.23		7	6	8	4	2							82043000
>jgi|Lotgi1|158316|fgenesh2_pg.C_sca_16000284;>jgi|Lotgi1|176424|fgenesh2_pg.C_sca_1280000001		QRDPITQPR	9	1	1109.59	yes	no	7.8537e-14	350.05	3.96	1.79	3	4	4	4	6	4	2						3.96	1.79	3	4	4	4	6	4	2						262250000
>jgi|Lotgi1|235610|estExt_fgenesh2_pg.C_sca_670062	369	QSGGMTFTVATGPGTNSNFK	20	0	2000.93	yes	yes	2.0838e-55	317.38	2.78	0.689		14	22	3	1								2.78	0.689		14	22	3	1								113040000
>jgi|Lotgi1|234387|estExt_fgenesh2_pg.C_sca_500042		QSIQQLLGGQR	11	0	1226.67	yes	yes	2.0763e-89	416.99	5.81	3.21	8	10	8	7	8	6	8	10	8	7		5	5.81	3.21	8	10	8	7	8	6	8	10	8	7		5	1796100000
>jgi|Lotgi1|162872|fgenesh2_pg.C_sca_36000100		QSLSPTPSGIAK	12	0	1184.64	yes	yes	2.3944e-07	247.72	1.64	0.481	4	7											1.64	0.481	4	7											6483800
>jgi|Lotgi1|83160|gw1.21.261.1		QSLTDFYVK	9	0	1099.56	yes	yes	0.0019611	172.47	3	0			4										3	0			4										2276900
>jgi|Lotgi1|238082|estExt_fgenesh2_pg.C_sca_1300004		QSPIDIPDVK	10	0	1110.59	yes	yes	0.00032591	208.22	4.4	2.23	5	3	5	5	5	5	4	2	1				4.4	2.23	5	3	5	5	5	5	4	2	1				1134200000
>jgi|Lotgi1|238082|estExt_fgenesh2_pg.C_sca_1300004		QSPIDIPDVKSIYK	14	1	1601.87	yes	yes	6.9815e-13	245.21	6.38	0.484						5	3						6.38	0.484						5	3						18548000
>jgi|Lotgi1|205401|estExt_fgenesh2_kg.C_sca_2230002		QSPIDIVPTAAK	12	0	1238.69	yes	yes	0.0065362	112.15	6	0						1							6	0						1							905490
>jgi|Lotgi1|140786|e_gw1.151.5.1		QSQEHAEKDILLR	13	1	1565.82	yes	yes	6.2346e-20	311.76	4.83	2.41	1	2	5	1	1	2	4		2				4.83	2.41	1	2	5	1	1	2	4		2				35373000
>jgi|Lotgi1|233348|estExt_fgenesh2_pg.C_sca_380029		QSQNFVGLCESVNGIGK	17	0	1835.88	yes	yes	0.00012167	142.97	4	0				2									4	0				2									191580
>jgi|Lotgi1|158905|fgenesh2_pg.C_sca_18000255		QSSLAQYWSPQIQPR	15	0	1787.9	yes	yes	4.0856e-21	275.97	6	0.471					1	7	1						6	0.471					1	7	1						31419000
>jgi|Lotgi1|230881|estExt_fgenesh2_pg.C_sca_160086	248	QSSNPFINTDLASMFSR	17	0	1913.89	yes	yes	4.1572e-87	245.82	7	0							5						7	0							5						7816700
>jgi|Lotgi1|239188|estExt_fgenesh2_pg.C_sca_2050005		QTENLLYGR	9	0	1092.56	yes	yes	6.0554e-08	342.95	4.6	2.42	4	8	7	11	9	3	7	2	2	1		1	4.6	2.42	4	8	7	11	9	3	7	2	2	1		1	1955400000
>jgi|Lotgi1|238082|estExt_fgenesh2_pg.C_sca_1300004		QTENTLNGR	9	0	1031.5	yes	yes	0.00039996	202.54	6	0						3							6	0						3							939830
>jgi|Lotgi1|235988|estExt_fgenesh2_pg.C_sca_730030		QTEVDHIWTELTR	13	0	1626.8	yes	yes	0.00067119	144.65	7	0							3						7	0							3						1630900
>jgi|Lotgi1|103470|e_gw1.2.933.1		QTFDQLSPEESR	12	0	1435.66	yes	yes	1.4497e-13	299.9	7.5	0.866						2		6					7.5	0.866						2		6					33740000
>jgi|Lotgi1|231869|estExt_fgenesh2_pg.C_sca_230185		QTIEIYCR	8	0	1081.52	yes	yes	0.0016745	242.31	3.5	1.26		2	1	1	2								3.5	1.26		2	1	1	2								34371000
>jgi|Lotgi1|239574|estExt_fgenesh2_pg.C_sca_3420002		QTIVVPTIYQPQTAVPEVLR	20	0	2251.26	yes	yes	2.3038e-82	383.6	3.66	1.49	1	5	17	8		4	3						3.66	1.49	1	5	17	8		4	3						246080000
>jgi|Lotgi1|234845|estExt_fgenesh2_pg.C_sca_560041		QTSLVEIVGR	10	0	1100.62	yes	yes	0.00046914	216.09	7.67	0.471							2	4					7.67	0.471							2	4					11109000
>jgi|Lotgi1|233200|estExt_fgenesh2_pg.C_sca_350163		QTVAAASKPTVTNTGSK	17	1	1659.88	yes	yes	2.9111e-86	372.59	6.17	1.81	1	1	1	2	1	9	10	3	2				6.17	1.81	1	1	1	2	1	9	10	3	2				230460000
>jgi|Lotgi1|174920|fgenesh2_pg.C_sca_225000003		QVDDLNSSTR	10	0	1133.53	yes	yes	1.6476e-10	319.96	4.67	1.37		1	2	1	5	2	1						4.67	1.37		1	2	1	5	2	1						39959000
>jgi|Lotgi1|233199|estExt_fgenesh2_pg.C_sca_350161	299	QVGCAVQYCGDMSFIACSYSPVGNTVNQIAFSPSR	35	0	3869.73	yes	yes	2.0419e-188	430.05	6.67	0.471						3	6						6.67	0.471						3	6						75953000
>jgi|Lotgi1|175997|fgenesh2_pg.C_sca_619000003;>jgi|Lotgi1|147338|e_gw1.2263.2.1;>jgi|Lotgi1|148145|e_gw1.6373.2.1;>jgi|Lotgi1|148156|e_gw1.6429.8.1;>jgi|Lotgi1|148339|e_gw1.7848.4.1;>jgi|Lotgi1|148688|e_gw1.11499.5.1;>jgi|Lotgi1|176431|fgenesh2_pg.C_sca_		QVHPDTGVSSK	11	0	1153.57	yes	no	0.0098437	117.67	10	0										1			10	0										1			127520
>jgi|Lotgi1|232714|estExt_fgenesh2_pg.C_sca_310076		QVIDCEGVFGECK	13	0	1539.67	yes	yes	8.8072e-14	286.04	3.45	1.02		4	7	5	4								3.45	1.02		4	7	5	4								30785000
>jgi|Lotgi1|238831|estExt_fgenesh2_pg.C_sca_1730025	423	QVMPLGEVGEDPGK	14	0	1454.71	yes	yes	5.2543e-13	190.3	6.69	3.55	5	4	4	3	3	2	3	4	4	10	4	2	6.69	3.55	5	4	4	3	3	2	3	4	4	10	4	2	4354900000
>jgi|Lotgi1|238831|estExt_fgenesh2_pg.C_sca_1730025	423	QVMPLGEVGEDPGKR	15	1	1610.81	yes	yes	1.9105e-39	295.91	7.66	3.27	7	10	13	12	7	7	12	5	11	66	11	9	7.66	3.27	7	10	13	12	7	7	12	5	11	66	11	9	34101000000
>jgi|Lotgi1|238831|estExt_fgenesh2_pg.C_sca_1730025	423	QVMPLGEVGEDPGKRAR	17	2	1837.95	yes	yes	2.4584e-37	304.58	10	0										3			10	0										3			26395000
>jgi|Lotgi1|186317|estExt_Genewise1.C_sca_150132		QVPGIYVR	8	0	930.529	yes	yes	0.0038861	197.99	7	0							1						7	0							1						5919900
>jgi|Lotgi1|174003|fgenesh2_pg.C_sca_179000009		QWSVNTGLNK	10	0	1145.58	yes	yes	5.5338e-08	290.13	4.13	1.15			5	6	2	1	1						4.13	1.15			5	6	2	1	1						24854000
>jgi|Lotgi1|174003|fgenesh2_pg.C_sca_179000009	152	QYAMDMATAFPK	12	0	1372.62	yes	yes	8.7823e-07	209.89	4	1.82	3	7	10	10	6	5	4		1				4	1.82	3	7	10	10	6	5	4		1				315330000
>jgi|Lotgi1|205030|estExt_fgenesh2_kg.C_sca_1120002		QYGSLTWVTTSHIGQWK	17	0	1990.99	yes	yes	1.464e-20	244.08	7.83	0.373							1	5					7.83	0.373							1	5					64037000
>jgi|Lotgi1|229978|estExt_fgenesh2_pg.C_sca_100167		QYLCQPISTLPR	12	0	1474.76	yes	yes	4.033e-08	257.96	9	0									4				9	0									4				4468700
>jgi|Lotgi1|162872|fgenesh2_pg.C_sca_36000100		QYLELGYQK	9	0	1140.58	yes	yes	0.00014183	260.58	2.22	1.13	2	5	1		1								2.22	1.13	2	5	1		1								7313700
>jgi|Lotgi1|209261|estExt_Genewise1Plus.C_sca_30137		QYLNFNTK	8	0	1026.51	yes	yes	0.0048448	220.39	4	0				2									4	0				2									2159100
>jgi|Lotgi1|231869|estExt_fgenesh2_pg.C_sca_230185	279	QYQCTDMSCIPCNQVLPDCSGR	22	0	2688.09	yes	yes	2.8616e-111	416.42	3.5	0.5			3	3									3.5	0.5			3	3									9212400
>jgi|Lotgi1|99791|gw1.32.297.1		RACGLYIVR	9	1	1106.6	yes	yes	7.4576e-11	337.88	2.77	1.38	4	6	6	5			1						2.77	1.38	4	6	6	5			1						120110000
>jgi|Lotgi1|235694|estExt_fgenesh2_pg.C_sca_680068		RAHGCTYWK	9	1	1177.55	yes	yes	0.0033002	170.18	10	0										2			10	0										2			1234800
>jgi|Lotgi1|231046|estExt_fgenesh2_pg.C_sca_170090		RAHPLQVELYQTIHAYGPIIADAYVHVPETAK	32	1	3599.89	yes	yes	2.0708e-236	506.05	8.11	1.12						2	8	15	8	1	2		8.11	1.12						2	8	15	8	1	2		2081600000
>jgi|Lotgi1|163448|fgenesh2_pg.C_sca_40000002		RAISIPLSQVQIK	13	1	1451.88	yes	yes	4.0964e-10	247.35	5	0					2								5	0					2								6962100
>jgi|Lotgi1|234387|estExt_fgenesh2_pg.C_sca_500042	324	RAMEPNKPYWHNR	13	2	1697.82	yes	yes	2.7469e-13	282.57	7.83	0.373							1	5					7.83	0.373							1	5					13024000
>jgi|Lotgi1|228882|estExt_fgenesh2_pg.C_sca_50013		RAPSGYGPPSSQNCPVGHIPDFQR	24	1	2623.24	yes	yes	1.5773e-302	392.61	5.9	1.74			2	5	6	7	5	2	2	1			5.9	1.74			2	5	6	7	5	2	2	1			520880000
>jgi|Lotgi1|239125|estExt_fgenesh2_pg.C_sca_1950011		RCDLVEPK	8	1	1015.51	yes	yes	0.0085714	191.36	3	0			2										3	0			2										1384200
>jgi|Lotgi1|239125|estExt_fgenesh2_pg.C_sca_1950011	426	RCDLVEPKPGMCPVPPHPSAVLCAIDSK	28	2	3129.52	yes	yes	1.0279e-85	328.97	3.5	0.922			7	2		1							3.5	0.922			7	2		1							46743000
>jgi|Lotgi1|231869|estExt_fgenesh2_pg.C_sca_230185		RCGGSISNANVASICVR	17	1	1819.88	yes	yes	0.0017211	118.33	4	0				2									4	0				2									931130
>jgi|Lotgi1|231869|estExt_fgenesh2_pg.C_sca_230185		RCPPGASTCQPCEQR	15	1	1802.76	yes	yes	1.6585e-06	180.54	3.75	0.829			2	1	1								3.75	0.829			2	1	1								1040200
>jgi|Lotgi1|160173|fgenesh2_pg.C_sca_23000191		RCTEASEIFDPSLR	14	1	1679.79	yes	yes	1.7648e-16	273.86	3.88	1.45		1	3	2	1		1						3.88	1.45		1	3	2	1		1						8919600
>jgi|Lotgi1|160173|fgenesh2_pg.C_sca_23000191		RCTEASEIFDPSLRR	15	2	1835.89	yes	yes	3.3232e-12	217.21	4	0				2									4	0				2									2733600
>jgi|Lotgi1|121860|e_gw1.39.96.1	29	RDEFKEYEMEK	11	2	1502.67	yes	yes	0.00017233	205.57	4	0				1									4	0				1									4664300
>jgi|Lotgi1|238082|estExt_fgenesh2_pg.C_sca_1300004	398	RDGFDDLIEMIQDVQEFEEEDGPCANVK	28	1	3297.44	yes	yes	0	393.02	6.2	0.872				1		5	4						6.2	0.872				1		5	4						377320000
>jgi|Lotgi1|140660|e_gw1.149.31.1	39	REGTAMIAVGIGDQVFMDELR	21	1	2307.14	yes	yes	1.3133e-63	256.66	3.07	1.53	2	4	4	3	1		1						3.07	1.53	2	4	4	3	1		1						15845000
>jgi|Lotgi1|109908|e_gw1.11.685.1		RELQHTIQSLK	11	1	1351.76	yes	yes	1.2056e-16	322.17	7	0							3						7	0							3						3660400
>jgi|Lotgi1|231869|estExt_fgenesh2_pg.C_sca_230185		REPISPCEYK	10	1	1277.61	yes	yes	0.00067067	196.7	3	0.707		3	6	3									3	0.707		3	6	3									8988200
>jgi|Lotgi1|236689|estExt_fgenesh2_pg.C_sca_850101		REYYNQPPEPAVQQR	15	1	1873.91	yes	yes	1.5005e-10	215.5	6.6	0.49						2	3						6.6	0.49						2	3						26550000
>jgi|Lotgi1|234845|estExt_fgenesh2_pg.C_sca_560041		RFLGLHVHK	9	1	1105.65	yes	yes	8.9112e-05	260.58	8	0								1					8	0								1					328600
>jgi|Lotgi1|201804|estExt_Genewise1.C_sca_1950010		RGDDCYEDATCPGSQK	16	1	1857.73	yes	yes	1.8419e-10	205.88	3.5	0.5			1	1									3.5	0.5			1	1									775320
>jgi|Lotgi1|236183|estExt_fgenesh2_pg.C_sca_760074		RGGTCFDIR	9	1	1080.51	yes	yes	3.8961e-124	339.26	9.4	2.21		1				1	3		6	5	6	3	9.4	2.21		1				1	3		6	5	6	3	984450000
>jgi|Lotgi1|152799|fgenesh2_pg.C_sca_2000219		RGNIPVIPDFVK	12	1	1353.78	yes	yes	6.1331e-07	231.97	4.38	0.484				5	3								4.38	0.484				5	3								6082200
>jgi|Lotgi1|233199|estExt_fgenesh2_pg.C_sca_350161	295	RGTGAMNVLR	10	1	1073.58	yes	yes	0.0006342	163.77	6.33	1.11				1		1	4						6.33	1.11				1		1	4						5865200
>jgi|Lotgi1|158316|fgenesh2_pg.C_sca_16000284;>jgi|Lotgi1|176424|fgenesh2_pg.C_sca_1280000001	87	RHDTPQAAQTHQYHGMNVIPK	21	1	2428.18	yes	no	4.5714e-103	414.81	3.33	1.25	2	7	10	7	6	1							3.33	1.25	2	7	10	7	6	1							322510000
>jgi|Lotgi1|152699|fgenesh2_pg.C_sca_2000119		RIGAEYSFTCNSGFK	15	1	1735.8	yes	yes	3.7579e-07	191.05	7	0							1						7	0							1						959200
>jgi|Lotgi1|229543|estExt_fgenesh2_pg.C_sca_80085		RIPFSYPLLLK	11	1	1345.81	yes	yes	3.5402e-05	233.02	8.43	0.904							2	6	4	2			8.43	0.904							2	6	4	2			101800000
>jgi|Lotgi1|158316|fgenesh2_pg.C_sca_16000284;>jgi|Lotgi1|176424|fgenesh2_pg.C_sca_1280000001		RIQQPEVTR	9	1	1125.63	yes	no	1.0773e-18	368.85	4.08	0.917			4	5	3	1							4.08	0.917			4	5	3	1							8285200
>jgi|Lotgi1|233095|estExt_fgenesh2_pg.C_sca_340181		RITLLEEDLER	11	1	1385.75	yes	yes	0.00041816	163.34	7	0							2						7	0							2						718470
>jgi|Lotgi1|239125|estExt_fgenesh2_pg.C_sca_1950011		RKCDADFECPFYEK	14	2	1863.79	yes	yes	2.1462e-11	220.73	3.33	0.471			2	1									3.33	0.471			2	1									21662000
>jgi|Lotgi1|114561|e_gw1.19.150.1		RKDCYVQAGK	10	2	1223.61	yes	yes	0.004026	170.72	5	0					1								5	0					1								1277300
>jgi|Lotgi1|140786|e_gw1.151.5.1		RLAHQWTNLVSPK	13	1	1548.85	yes	yes	7.0311e-10	243.13	3	0			3										3	0			3										4018700
>jgi|Lotgi1|228385|estExt_fgenesh2_pg.C_sca_20360		RLDHSHSHDFFGSGR	15	1	1753.8	yes	yes	6.0125e-05	160.31	9	0									1				9	0									1				263680
>jgi|Lotgi1|101611|gw1.56.268.1		RLGDFGNVR	9	1	1032.55	yes	yes	7.2114e-24	379.26	5.42	1.99		2	3	7	6	6	5		3	1			5.42	1.99		2	3	7	6	6	5		3	1			391590000
>jgi|Lotgi1|101611|gw1.56.268.1		RLGDFGNVREDAEGNIFQTFEIPNTSIIGPLTIVGK	36	2	3917.03	yes	yes	0.00063647	85.866	4	0				1									4	0				1									3877600
>jgi|Lotgi1|238831|estExt_fgenesh2_pg.C_sca_1730025		RLGLPIGEPGEDVGK	15	1	1535.83	yes	yes	4.5991e-17	238.63	9.67	1.7					1					6	2		9.67	1.7					1					6	2		732460000
>jgi|Lotgi1|238831|estExt_fgenesh2_pg.C_sca_1730025		RLGLPIGEPGEDVGKR	16	2	1691.93	yes	yes	3.1423e-192	580.04	7.26	3.47	7	9	8	10		6	6	7	8	32	11	4	7.26	3.47	7	9	8	10		6	6	7	8	32	11	4	11247000000
>jgi|Lotgi1|154424|fgenesh2_pg.C_sca_5000464		RLISSVYYQNQR	12	1	1525.8	yes	yes	0.0006607	123.8	6	0						1							6	0						1							64022
>jgi|Lotgi1|89037|gw1.56.185.1		RLTELQSTWPR	11	1	1385.74	yes	yes	0.00011695	207.7	7	0							1						7	0							1						575670
>jgi|Lotgi1|238082|estExt_fgenesh2_pg.C_sca_1300004	399	RNWEHGDTAANDNDAMDSPFSVLGIN	26	1	2845.24	yes	yes	9.6324e-105	363.35	6.2	0.4						4	1						6.2	0.4						4	1						51049000
>jgi|Lotgi1|236689|estExt_fgenesh2_pg.C_sca_850101		RPAQPAPPPQQQR	13	1	1469.79	yes	yes	7.357e-05	163.34	8	1.41						1		2		1			8	1.41						1		2		1			1471900
>jgi|Lotgi1|77105|gw1.32.154.1		RPDTYSPR	8	1	990.488	yes	yes	0.0015117	231.37	4	0				2									4	0				2									1650200
>jgi|Lotgi1|236689|estExt_fgenesh2_pg.C_sca_850101		RPEVNTVYQR	10	1	1260.66	yes	yes	4.1746e-22	374.66	6.8	0.872						4	5		1				6.8	0.872						4	5		1				35390000
>jgi|Lotgi1|231046|estExt_fgenesh2_pg.C_sca_170090		RPFVKIVAYVTPDPDVR	17	2	1971.09	yes	yes	6.1411e-09	182.17	8.33	1.25							3	3		3			8.33	1.25							3	3		3			53566000
>jgi|Lotgi1|236770|estExt_fgenesh2_pg.C_sca_870051		RPFVLHLVR	9	1	1135.7	yes	yes	5.3191e-05	279.15	7.05	3.02		1		4	2	3	2		2	2		3	7.05	3.02		1		4	2	3	2		2	2		3	39723000
>jgi|Lotgi1|236770|estExt_fgenesh2_pg.C_sca_870051		RPFVLHLVRPTTGR	14	2	1647.97	yes	yes	5.8043e-16	273.83	7	3.3	1	1	1	3	4	2	1		3	2	3	2	7	3.3	1	1	1	3	4	2	1		3	2	3	2	97897000
>jgi|Lotgi1|228264|estExt_fgenesh2_pg.C_sca_20144		RPGVPVVGVVITDGISK	17	1	1691.99	yes	yes	8.3237e-14	183.58	3.8	0.4			1	4									3.8	0.4			1	4									3001300
>jgi|Lotgi1|203715|estExt_fgenesh2_kg.C_sca_190016		RPISSNPILLR	11	1	1264.76	yes	yes	2.3981e-05	239.07	8.5	0.5								3	3				8.5	0.5								3	3				14413000
>jgi|Lotgi1|173200|fgenesh2_pg.C_sca_151000011	140	RPITNNMATNVPGNMPGAMPNMR	23	1	2483.17	yes	yes	1.7314e-75	323.62	7.71	0.971					2	3	4	24	5				7.71	0.971					2	3	4	24	5				771260000
>jgi|Lotgi1|233201|estExt_fgenesh2_pg.C_sca_350164	307	RPLIETLSSPMGNDAFR	17	1	1902.96	yes	yes	1.646e-13	214.83	7	0							2						7	0							2						2638100
>jgi|Lotgi1|236690|estExt_fgenesh2_pg.C_sca_850102		RPNPFLQR	8	1	1026.57	yes	yes	1.0256e-17	373.63	2.67	1.11	3	6	3	6									2.67	1.11	3	6	3	6									125130000
>jgi|Lotgi1|158905|fgenesh2_pg.C_sca_18000255		RPPKPTILETVETYFK	16	2	1918.06	yes	yes	2.4031e-51	363.85	6.44	1.92		1	1	2	3	5	6	3	3	1			6.44	1.92		1	1	2	3	5	6	3	3	1			129260000
>jgi|Lotgi1|236770|estExt_fgenesh2_pg.C_sca_870051		RPWQFSICSIR	11	1	1448.73	yes	yes	0.0003196	170.72	5.5	1.26				1	3	1		1					5.5	1.26				1	3	1		1					9554500
>jgi|Lotgi1|131935|e_gw1.77.174.1		RQDVHYQGSLTNLETVK	17	1	1987.01	yes	yes	6.9676e-16	225.32	6	0						3							6	0						3							3727900
>jgi|Lotgi1|109908|e_gw1.11.685.1;>jgi|Lotgi1|176394|fgenesh2_pg.C_sca_1164000001		RQPSCVCYQNCEEETDER	18	1	2358.93	no	no	3.2982e-52	348.79	7.25	0.433							3	1					NaN	NaN													7164900
>jgi|Lotgi1|238082|estExt_fgenesh2_pg.C_sca_1300004		RQSPIDIPDVK	11	1	1266.69	yes	yes	1.581e-11	291.36	6.3	0.458						7	3						6.3	0.458						7	3						116570000
>jgi|Lotgi1|231869|estExt_fgenesh2_pg.C_sca_230185		RQTIEIYCR	9	1	1237.62	yes	yes	6.8904e-05	275.86	3	0.535		1	5	1									3	0.535		1	5	1									6962600
>jgi|Lotgi1|238082|estExt_fgenesh2_pg.C_sca_1300004	398	RRDGFDDLIEMIQDVQEFEEEDGPCANVK	29	2	3453.55	yes	yes	5.378e-158	416.71	6	0						2							6	0						2							13585000
>jgi|Lotgi1|231869|estExt_fgenesh2_pg.C_sca_230185		RREPISPCEYK	11	2	1433.71	yes	yes	0.0036856	152.62	3	0			3										3	0			3										10521000
>jgi|Lotgi1|239339|estExt_fgenesh2_pg.C_sca_2240004		RRPASSYQSSSSQSWLLPR	19	2	2192.11	yes	yes	8.0751e-35	274.85	4.44	1.83			5	1			3						4.44	1.83			5	1			3						11738000
>jgi|Lotgi1|239447|estExt_fgenesh2_pg.C_sca_2510014		RSIGYCCPYPVTEEWVK	17	1	2142.99	yes	yes	4.4758e-05	147.24	7.67	0.471							1	2					7.67	0.471							1	2					11620000
>jgi|Lotgi1|158113|fgenesh2_pg.C_sca_16000081		RSLNKPAFLK	10	2	1172.7	yes	yes	0.00033998	239.07	8	0.756							2	3	2				8	0.756							2	3	2				76117000
>jgi|Lotgi1|237152|estExt_fgenesh2_pg.C_sca_970022	388	RVDNDMIVGQFIASPK	16	1	1788.92	yes	yes	1.8505e-14	226.88	3	0			3										3	0			3										1196700
>jgi|Lotgi1|234596|estExt_fgenesh2_pg.C_sca_530038		RVYHIPLPYSDLR	13	1	1627.88	yes	yes	1.9041e-08	137.17	9	0									1				9	0									1				70139
>jgi|Lotgi1|238082|estExt_fgenesh2_pg.C_sca_1300004		RYFIENVHFHVGVR	14	1	1771.93	yes	yes	2.7324e-13	242.27	6	0						4							6	0						4							38140000
>jgi|Lotgi1|173200|fgenesh2_pg.C_sca_151000011	141	RYHSNMHAFK	10	1	1289.61	yes	yes	6.0021e-27	386.75	8.82	1.1								10	2	3	2		8.82	1.1								10	2	3	2		38761000
>jgi|Lotgi1|228882|estExt_fgenesh2_pg.C_sca_50013		RYPDPWSR	8	1	1075.52	yes	yes	7.5234e-17	327.42	5.93	0.854					6	4	5						5.93	0.854					6	4	5						39629000
>jgi|Lotgi1|236690|estExt_fgenesh2_pg.C_sca_850102		SAASKPSGNFAIPTALR	17	1	1686.91	yes	yes	2.0466e-16	233.42	2	0		2											2	0		2											1763700
>jgi|Lotgi1|236952|estExt_fgenesh2_pg.C_sca_900076		SADHPLILDITPPIAGK	17	0	1756.97	yes	yes	0.00092313	135.37	1	0	1												1	0	1												254740
>jgi|Lotgi1|174003|fgenesh2_pg.C_sca_179000009		SAFSTTDDCGQK	12	0	1315.54	yes	yes	2.8927e-10	277.61	4.57	0.904			1	2	3	1							4.57	0.904			1	2	3	1							7454900
>jgi|Lotgi1|238831|estExt_fgenesh2_pg.C_sca_1730025		SAIPVLEAIER	11	0	1196.68	yes	yes	8.1739e-05	227.25	10.8	0.433										1	3		10.8	0.433										1	3		43549000
>jgi|Lotgi1|140786|e_gw1.151.5.1	49;50	SALVMYANLMGK	12	0	1296.66	yes	yes	5.6919e-06	181.62	4.07	2.35	2	2	5		1	2	2		1				4.07	2.35	2	2	5		1	2	2		1				24821000
>jgi|Lotgi1|140786|e_gw1.151.5.1	49;50	SALVMYANLMGKPSDNR	17	1	1865.91	yes	yes	3.7337e-36	174.65	3	0			2										3	0			2										5228000
>jgi|Lotgi1|173200|fgenesh2_pg.C_sca_151000011		SAQFSSSGWGTSPAAQNPWSFNR	23	0	2469.11	yes	yes	4.8363e-132	432.52	7.58	0.493							5	7					7.58	0.493							5	7					459700000
>jgi|Lotgi1|233201|estExt_fgenesh2_pg.C_sca_350164	308	SASNAADMYALK	12	0	1240.58	yes	yes	1.3567e-05	179.67	7	0							3						7	0							3						1064500
>jgi|Lotgi1|235610|estExt_fgenesh2_pg.C_sca_670062		SATGIPGLAPPGLTGEQLSQLLTSTK	26	0	2536.37	yes	yes	5.1594e-198	517.19	3.38	0.949		5	8	8	3								3.38	0.949		5	8	8	3								1020800000
>jgi|Lotgi1|236812|estExt_fgenesh2_pg.C_sca_870115	387	SCCMNKPDGFYQR	13	1	1661.67	yes	yes	0.0003064	155.15	3	0			2										3	0			2										327860
>jgi|Lotgi1|176496|fgenesh2_pg.C_sca_1638000001		SDAGVYICK	9	0	1011.47	yes	yes	0.0099567	150.28	3	0			1										3	0			1										919330
>jgi|Lotgi1|109908|e_gw1.11.685.1;>jgi|Lotgi1|176394|fgenesh2_pg.C_sca_1164000001		SDCLLDREHCLCR	13	1	1732.74	no	no	0.00017359	123.8	7	0							1						NaN	NaN													267290
>jgi|Lotgi1|235120|estExt_fgenesh2_pg.C_sca_590106	354	SDEIDDIDDAVFGDNLDILDEFDLDDAAEQLMIEK	35	0	3955.76	yes	yes	5.0785e-31	203.91	3	0			1										3	0			1										1603200
>jgi|Lotgi1|234386|estExt_fgenesh2_pg.C_sca_500041		SDGHWYELK	9	0	1133.51	yes	yes	5.703e-07	275.32	6.83	2.53	1	2	3	7	5	5	10	11	3	7	4		6.83	2.53	1	2	3	7	5	5	10	11	3	7	4		871600000
>jgi|Lotgi1|205030|estExt_fgenesh2_kg.C_sca_1120002		SDILGELLFK	10	0	1133.63	yes	yes	0.0019881	170.18	7.86	1.25						1	2	2	1	1			7.86	1.25						1	2	2	1	1			590640000
>jgi|Lotgi1|232714|estExt_fgenesh2_pg.C_sca_310076	283	SDMSGSDDKCDEEVLLFEEK	20	1	2331.97	yes	yes	1.2491e-91	405.47	3.82	1.38		3	5	4	3	1	1						3.82	1.38		3	5	4	3	1	1						48314000
>jgi|Lotgi1|228882|estExt_fgenesh2_pg.C_sca_50013		SDSCALLNCPQGTK	14	0	1549.69	yes	yes	8.9009e-50	390.22	5.74	2.17		3		5	6	3	4	2	3	1			5.74	2.17		3		5	6	3	4	2	3	1			225070000
>jgi|Lotgi1|234405|estExt_fgenesh2_pg.C_sca_500078		SDTEFCGTCGR	11	0	1288.48	yes	yes	3.2384e-05	241.23	7	0							2						7	0							2						1176200
>jgi|Lotgi1|238358|estExt_fgenesh2_pg.C_sca_1420009		SEANTLAAQSSGAQR	15	0	1489.71	yes	yes	1.3603e-46	372.02	3.87	2.63	3	4	6	5	2					3			3.87	2.63	3	4	6	5	2					3			9953900
>jgi|Lotgi1|154020|fgenesh2_pg.C_sca_5000060		SEDIHDDFAQLR	12	0	1444.66	yes	yes	5.3679e-38	385.63	3.42	1.48	4	8	12	10	4	4	1						3.42	1.48	4	8	12	10	4	4	1						610940000
>jgi|Lotgi1|129390|e_gw1.64.333.1		SEEALETVLK	10	0	1117.59	yes	yes	0.0010172	199.61	9	0									2				9	0									2				39514000
>jgi|Lotgi1|197818|estExt_Genewise1.C_sca_890167;>jgi|Lotgi1|223151|estExt_Genewise1Plus.C_sca_890161		SELLHNIDPLYSQR	14	0	1683.86	yes	no	1.9209e-16	278.13	5	0					2								5	0					2								2862300
>jgi|Lotgi1|172698|fgenesh2_pg.C_sca_140000010	131	SELQAFGAVPYQKPHENQPVMYSNHYYQR	29	1	3480.63	yes	yes	2.6789e-115	366.32	3.57	0.904		1	2	3	1								3.57	0.904		1	2	3	1								26547000
>jgi|Lotgi1|154590|fgenesh2_pg.C_sca_6000093		SENIVTLVSR	10	0	1116.61	yes	yes	0.0010172	199.61	7	0							3						7	0							3						1961500
>jgi|Lotgi1|236770|estExt_fgenesh2_pg.C_sca_870051		SESLIPDSR	9	0	1002.5	yes	yes	2.7873e-05	249.53	3.76	1.66	2	3	2	3	4	3							3.76	1.66	2	3	2	3	4	3							32831000
>jgi|Lotgi1|189089|estExt_Genewise1.C_sca_270169		SESLLITELK	10	0	1131.64	yes	yes	0.0031117	156.94	7	0							3						7	0							3						3135600
>jgi|Lotgi1|235120|estExt_fgenesh2_pg.C_sca_590106		SETAAAVSAIVK	12	0	1145.63	yes	yes	6.0958e-07	239.07	3.65	2.01	3	3	7	4	2	3				1			3.65	2.01	3	3	7	4	2	3				1			154210000
>jgi|Lotgi1|229175|estExt_fgenesh2_pg.C_sca_50437		SETEQYALIK	10	0	1180.6	yes	yes	0.0012035	185.97	4.33	0.471				2	1								4.33	0.471				2	1								5792500
>jgi|Lotgi1|140786|e_gw1.151.5.1	51	SFAAASQMEPDFAR	14	0	1526.68	yes	yes	8.0251e-46	297.15	4.06	1.73		3	6	2	2	1	3						4.06	1.73		3	6	2	2	1	3						40939000
>jgi|Lotgi1|229543|estExt_fgenesh2_pg.C_sca_80085		SFAGNHNSNQR	11	0	1230.55	yes	yes	0.00065656	163.77	8	0								2					8	0								2					760340
>jgi|Lotgi1|238082|estExt_fgenesh2_pg.C_sca_1300004		SFDGEAHIVHIR	12	0	1379.69	yes	yes	1.8923e-52	419.3	4.79	2.34	5	8	9	11	7	11	6	6	2	2			4.79	2.34	5	8	9	11	7	11	6	6	2	2			2254300000
>jgi|Lotgi1|238082|estExt_fgenesh2_pg.C_sca_1300004		SFDGEAHIVHIREDFGDLK	19	1	2184.06	yes	yes	4.8247e-42	290.54	6.25	0.433						6	2						6.25	0.433						6	2						71295000
>jgi|Lotgi1|205030|estExt_fgenesh2_kg.C_sca_1120002		SFDGVAYDR	9	0	1028.46	yes	yes	3.3122e-07	307.12	7.44	1.17					1	1	1	5	1				7.44	1.17					1	1	1	5	1				215060000
>jgi|Lotgi1|238526|estExt_fgenesh2_pg.C_sca_1490037	416	SFITGSGMWK	10	0	1112.53	yes	yes	0.0013	156.94	4	2.49	2	3			1	1	3						4	2.49	2	3			1	1	3						17423000
>jgi|Lotgi1|162872|fgenesh2_pg.C_sca_36000100		SFLAADAVR	9	0	948.503	yes	yes	0.00039349	223.75	1.6	0.49	2	3											1.6	0.49	2	3											7698400
>jgi|Lotgi1|152136|fgenesh2_pg.C_sca_1000274		SFLQESILK	9	0	1063.59	yes	yes	0.0099567	150.28	8	0								2					8	0								2					4167900
>jgi|Lotgi1|140786|e_gw1.151.5.1		SFNQLWFNK	9	0	1182.58	yes	yes	0.00014183	260.58	2.5	0.764	1	1	4										2.5	0.764	1	1	4										10230000
>jgi|Lotgi1|125538|e_gw1.50.140.1		SFPGYITEEKDFIEETRK	18	2	2188.07	yes	yes	7.3537e-08	178.07	8	0								1					8	0								1					858310
>jgi|Lotgi1|234884|estExt_fgenesh2_pg.C_sca_560115	339	SFQQQQQQQQPMQPNQNVPTLNQFQIQNPASQAAQIPSTVAK	42	0	4718.33	yes	yes	2.9086e-26	169.93	3	0			2										3	0			2										2080800
>jgi|Lotgi1|209261|estExt_Genewise1Plus.C_sca_30137		SFRPCTPYTFSAR	13	1	1588.75	yes	yes	5.484e-09	232.2	4	0				1									4	0				1									430090
>jgi|Lotgi1|239339|estExt_fgenesh2_pg.C_sca_2240004	468	SFSNLPGMSAELK	13	0	1379.68	yes	yes	1.5917e-09	225.4	3.84	1.87	2	3	5	2	2	3	2						3.84	1.87	2	3	5	2	2	3	2						70973000
>jgi|Lotgi1|234387|estExt_fgenesh2_pg.C_sca_500042	329;330	SFVPYIPPDPMSTMYSSLSQVSSMSQNMR	29	0	3266.48	yes	yes	8.6931e-43	243.74	8	0.918						1	3	12	1	2			8	0.918						1	3	12	1	2			113020000
>jgi|Lotgi1|166451|fgenesh2_pg.C_sca_58000080	123;124	SGAAANPHYRPSGMDISYGCCETDMK	26	1	2874.18	yes	yes	1.525e-104	368.24	8.5	0.5								1	1				8.5	0.5								1	1				6217800
>jgi|Lotgi1|231010|estExt_fgenesh2_pg.C_sca_160282		SGASATSSTSGSLPSGAVSQGSSAPK	26	0	2265.07	yes	yes	0	452.22	6.33	1.11					4	2	4	2					6.33	1.11					4	2	4	2					55144000
>jgi|Lotgi1|131935|e_gw1.77.174.1		SGGDNIVFRPPNTR	14	1	1528.77	yes	yes	4.6456e-26	181.32	6	0						2							6	0						2							1009600
>jgi|Lotgi1|238526|estExt_fgenesh2_pg.C_sca_1490037		SGINIQGATTGGNTDSVDTSK	21	0	2021.95	yes	yes	6.5168e-93	405.47	2.92	1.53	4	7	6	4	1	1	1						2.92	1.53	4	7	6	4	1	1	1						95570000
>jgi|Lotgi1|235621|estExt_fgenesh2_pg.C_sca_670079	370	SGMIGTAAMESR	12	0	1209.55	yes	yes	1.9928e-09	244.16	7.12	1.77				4	4	15	15	6	5	6	2		7.12	1.77				4	4	15	15	6	5	6	2		555970000
>jgi|Lotgi1|234387|estExt_fgenesh2_pg.C_sca_500042		SGQPLEVTIK	10	0	1070.6	yes	yes	0.001123	192.32	6.86	2.8	1				1		1	2	1	1			6.86	2.8	1				1		1	2	1	1			94386000
>jgi|Lotgi1|234387|estExt_fgenesh2_pg.C_sca_500042		SGQPLEVTIKR	11	1	1226.7	yes	yes	0.00010797	209.89	7.56	0.831						1	3	4	1				7.56	0.831						1	3	4	1				36251000
>jgi|Lotgi1|239339|estExt_fgenesh2_pg.C_sca_2240004	469	SGQSASHHQSTNPFMNR	17	0	1884.83	yes	yes	2.1291e-16	230.1	3.33	0.471			4	2									3.33	0.471			4	2									3461500
>jgi|Lotgi1|230689|estExt_fgenesh2_pg.C_sca_140208		SGSIGFFLQK	10	0	1082.58	yes	yes	9.8923e-06	188.46	4	0				4									4	0				4									1987100
>jgi|Lotgi1|238526|estExt_fgenesh2_pg.C_sca_1490037		SGTGNFPQTLDLSNLLNQVK	20	0	2145.11	yes	yes	7.8392e-68	355.63	2	0		1											2	0		1											1859100
>jgi|Lotgi1|238526|estExt_fgenesh2_pg.C_sca_1490037		SGTGNFPQTLDLSNLLNQVKPTGR	24	1	2556.33	yes	yes	1.1634e-199	526.1	4.52	2.39	2	6	3	5	3	4	2	1	3				4.52	2.39	2	6	3	5	3	4	2	1	3				282850000
>jgi|Lotgi1|238526|estExt_fgenesh2_pg.C_sca_1490037		SGTGQIPQNLR	11	0	1169.62	yes	yes	1.204e-39	352.73	5.39	3.12	2	5	3	5	2	4	3		3	2		2	5.39	3.12	2	5	3	5	2	4	3		3	2		2	201560000
>jgi|Lotgi1|238526|estExt_fgenesh2_pg.C_sca_1490037	417	SGVGNSIPANVINELMGNTR	20	0	2042.02	yes	yes	3.5947e-165	516.47	4.58	2.22	7	10	12	11	11	13	10	3	3	1			4.58	2.22	7	10	12	11	11	13	10	3	3	1			192110000
>jgi|Lotgi1|142814|e_gw1.186.23.1		SHQVTLNEQQK	11	0	1310.66	yes	yes	0.0014188	156.12	2	0		1											2	0		1											200090
>jgi|Lotgi1|162872|fgenesh2_pg.C_sca_36000100	113	SIDFNPPTDIVPDTMK	16	0	1788.86	yes	yes	1.2547e-08	195.43	1.83	0.687	2	3	1										1.83	0.687	2	3	1										7030700
>jgi|Lotgi1|239447|estExt_fgenesh2_pg.C_sca_2510014		SIGYCCPYPVTEEWVK	16	0	1986.89	yes	yes	1.8881e-23	258.87	8.96	1.73						1	6	4	4	4	4	2	8.96	1.73						1	6	4	4	4	4	2	918090000
>jgi|Lotgi1|239447|estExt_fgenesh2_pg.C_sca_2510014		SIGYCCPYPVTEEWVKIK	18	1	2228.06	yes	yes	0.0004442	141.85	11	0											1		11	0											1		8185900
>jgi|Lotgi1|236952|estExt_fgenesh2_pg.C_sca_900076		SILDDLLEPFDGIR	14	0	1601.83	yes	yes	0.0056266	116.01	1	0	1												1	0	1												94227
>jgi|Lotgi1|234884|estExt_fgenesh2_pg.C_sca_560115		SILTGTADITK	11	0	1118.62	yes	yes	0.0010286	159.83	4.52	2.2	2	4	2	4	2	3	4	2					4.52	2.2	2	4	2	4	2	3	4	2					928760000
>jgi|Lotgi1|169717|fgenesh2_pg.C_sca_88000068	125	SIMDISGAHNR	11	0	1199.57	yes	yes	0.00098847	147.12	9	0									1				9	0									1				98972
>jgi|Lotgi1|235549|estExt_fgenesh2_pg.C_sca_660066		SIPGGFFNCYCNAAFFGK	18	0	2055.9	yes	yes	1.8814e-10	192.51	7.5	0.866							6		2				7.5	0.866							6		2				24328000
>jgi|Lotgi1|228385|estExt_fgenesh2_pg.C_sca_20360		SIYISGPSLDLQPR	14	0	1544.82	yes	yes	0.0056266	116.01	9	0									1				9	0									1				207870
>jgi|Lotgi1|237143|estExt_fgenesh2_pg.C_sca_960048		SKDDSHIARPSDCESFEK	18	2	2106.93	yes	yes	2.7142e-40	306.62	8.29	0.7							1	3	3				8.29	0.7							1	3	3				8208600
>jgi|Lotgi1|152799|fgenesh2_pg.C_sca_2000219		SKFPSTDIIDNDPR	14	1	1603.78	yes	yes	1.8603e-19	300.1	4.14	0.35				6	1								4.14	0.35				6	1								15681000
>jgi|Lotgi1|233200|estExt_fgenesh2_pg.C_sca_350163		SKIIGCAAER	10	1	1103.58	yes	yes	0.0013376	214.48	6.4	0.49						3	2						6.4	0.49						3	2						775950
>jgi|Lotgi1|236770|estExt_fgenesh2_pg.C_sca_870051		SKLPVQATQQDPSK	14	1	1525.81	yes	yes	1.8077e-64	419.36	4.23	1.77	3	3	4	7	5	6	3						4.23	1.77	3	3	4	7	5	6	3						48139000
>jgi|Lotgi1|174652|fgenesh2_pg.C_sca_207000018		SKPIAPIQLATPAPK	15	1	1530.91	yes	yes	6.3715e-28	315.52	3.85	1.77	2	3	4	4	3	2	2						3.85	1.77	2	3	4	4	3	2	2						49495000
>jgi|Lotgi1|174003|fgenesh2_pg.C_sca_179000009		SKVYYSPSTQNEPPR	15	1	1751.85	yes	yes	0.0059028	106.13	7	0							1						7	0							1						70185
>jgi|Lotgi1|239574|estExt_fgenesh2_pg.C_sca_3420002		SLAAIPTIQQLK	12	0	1281.77	yes	yes	4.6033e-10	271.85	3.88	1.84	3	5	9	6	3	3	5						3.88	1.84	3	5	9	6	3	3	5						316290000
>jgi|Lotgi1|231009|estExt_fgenesh2_pg.C_sca_160281		SLDNESPLR	9	0	1029.51	yes	yes	0.00013011	268.2	7.02	3.44	2	4	2	4	3	3	4	2	3	5	6	3	7.02	3.44	2	4	2	4	3	3	4	2	3	5	6	3	3147200000
>jgi|Lotgi1|186317|estExt_Genewise1.C_sca_150132	191;192	SLEIGNNIAEDMENGFLMNVNK	22	0	2451.14	yes	yes	4.3179e-19	213.24	7	0							2						7	0							2						3194400
>jgi|Lotgi1|235610|estExt_fgenesh2_pg.C_sca_670062		SLIIEAAR	8	0	871.513	yes	yes	0.0048448	220.39	4.95	2.21	1	1	4	4	1	2	3	2	1				4.95	2.21	1	1	4	4	1	2	3	2	1				515690000
>jgi|Lotgi1|140786|e_gw1.151.5.1		SLIISTACEYDQPECVR	17	0	2039.93	yes	yes	5.9508e-20	238.63	4.5	2.2		3	4	1	1	1	2	2					4.5	2.2		3	4	1	1	1	2	2					24252000
>jgi|Lotgi1|158113|fgenesh2_pg.C_sca_16000081		SLNKPAFLK	9	1	1016.6	yes	yes	2.1662e-06	233	8.06	2.23			1	2	2	3	4	5	6	6	3	1	8.06	2.23			1	2	2	3	4	5	6	6	3	1	1934800000
>jgi|Lotgi1|158113|fgenesh2_pg.C_sca_16000081		SLNKPAFLKGILGNR	15	2	1626.96	yes	yes	7.7068e-28	313.41	8.33	0.85							2	5	4	1			8.33	0.85							2	5	4	1			71447000
>jgi|Lotgi1|69892|gw1.49.115.1		SLPEAAYGEGSGK	13	0	1264.59	yes	yes	0.0016416	134.2	3	0			1										3	0			1										4282100
>jgi|Lotgi1|174652|fgenesh2_pg.C_sca_207000018		SLPIGTNPDTK	11	0	1141.6	yes	yes	0.00025501	194.67	3.52	1.94	4	4	3	3	3	2	2						3.52	1.94	4	4	3	3	3	2	2						114410000
>jgi|Lotgi1|173138|fgenesh2_pg.C_sca_149000038		SLPQCCPAGSR	11	0	1231.54	yes	yes	1.6403e-05	247.19	3.11	1.59	1	2	4	1			1						3.11	1.59	1	2	4	1			1						11662000
>jgi|Lotgi1|239339|estExt_fgenesh2_pg.C_sca_2240004		SLRDPNPVGAYHTLPSWLTK	20	1	2251.18	yes	yes	3.2666e-33	268.46	3.44	0.497			5	4									3.44	0.497			5	4									31634000
>jgi|Lotgi1|234884|estExt_fgenesh2_pg.C_sca_560115		SLSSQDLIGAFK	12	0	1264.67	yes	yes	3.2974e-09	250.18	4.12	2.16	4	6	17	7	6	4	3	2	2	1			4.12	2.16	4	6	17	7	6	4	3	2	2	1			947610000
>jgi|Lotgi1|234884|estExt_fgenesh2_pg.C_sca_560115		SLSSQDLIGAFKSILTGTADITK	23	1	2365.27	yes	yes	7.6435e-39	265.55	4	0				1									4	0				1									1959700
>jgi|Lotgi1|205401|estExt_fgenesh2_kg.C_sca_2230002		SLTDVLSEVQYK	12	0	1380.71	yes	yes	1.4323e-06	225.56	7	0							1						7	0							1						843240
>jgi|Lotgi1|158905|fgenesh2_pg.C_sca_18000255		SLTSGVQGNTQPGGSVR	17	0	1643.82	yes	yes	2.7079e-96	441.58	6.1	2.1		2		2	2	6	5		1	2			6.1	2.1		2		2	2	6	5		1	2			63616000
>jgi|Lotgi1|143837|e_gw1.218.1.1;>jgi|Lotgi1|239280|estExt_fgenesh2_pg.C_sca_2180019		SLVEGAIFK	9	0	962.544	yes	no	0.00071613	209.12	3.87	1.71		4	4	2	2	1	2						3.87	1.71		4	4	2	2	1	2						73905000
>jgi|Lotgi1|124263|e_gw1.46.75.1		SMGNYGPLIIR	11	0	1219.64	yes	yes	0.0037697	143.61	4	0				1									4	0				1									259570
>jgi|Lotgi1|152799|fgenesh2_pg.C_sca_2000219	59	SMKDGNTPAIPDFAK	15	1	1590.77	yes	yes	1.9066e-09	208.24	4	0				2									4	0				2									1570300
>jgi|Lotgi1|235610|estExt_fgenesh2_pg.C_sca_670062		SNIFPQQALDNSILSTTNQLLPATNQPPAPVQNTVPQVQSTSK	43	0	4586.36	yes	yes	2.9147e-26	172.4	3	0			1										3	0			1										4189900
>jgi|Lotgi1|233199|estExt_fgenesh2_pg.C_sca_350161	296	SNINANSLYQPELMNTNVPYMGNSLQQSR	29	0	3282.54	yes	yes	2.3583e-208	490.28	6.43	1.05				1		1	5						6.43	1.05				1		1	5						30897000
>jgi|Lotgi1|233200|estExt_fgenesh2_pg.C_sca_350163		SNLCAFER	8	0	995.449	yes	yes	3.2181e-09	250.62	5.86	3.19	4	3	2	4	3	4	4	3	3	2	1	2	5.86	3.19	4	3	2	4	3	4	4	3	3	2	1	2	1666800000
>jgi|Lotgi1|162872|fgenesh2_pg.C_sca_36000100		SNNYIQISIKPSTNK	15	1	1705.9	yes	yes	9.6686e-28	311.76	2.15	0.948	4	4	4	1									2.15	0.948	4	4	4	1									12545000
>jgi|Lotgi1|158113|fgenesh2_pg.C_sca_16000081		SNSNTLTR	8	0	891.441	yes	yes	0.0015624	250.62	8	0								2					8	0								2					1769100
>jgi|Lotgi1|140660|e_gw1.149.31.1		SNTPHVAIVITDGLSTIPAETVR	23	0	2390.28	yes	yes	9.378e-94	358.59	4.42	2.94	6	8	8	7	3	1	5	1	2	2	1	1	4.42	2.94	6	8	8	7	3	1	5	1	2	2	1	1	210450000
>jgi|Lotgi1|201804|estExt_Genewise1.C_sca_1950010	193	SPCEDEAPMTLDSTGNTINCGR	22	0	2424	yes	yes	1.6173e-85	375.36	3.5	0.5			2	2									3.5	0.5			2	2									6680600
>jgi|Lotgi1|232714|estExt_fgenesh2_pg.C_sca_310076		SPPYESPALELLR	13	0	1470.77	yes	yes	1.5582e-08	214.44	5.75	2.28			1	1				2					5.75	2.28			1	1				2					6542800
>jgi|Lotgi1|174003|fgenesh2_pg.C_sca_179000009		SPQAVYAQSPGHK	13	0	1368.68	yes	yes	1.2029e-37	369.68	4.59	2.02	2	3	6	7	5	4	4	2	1				4.59	2.02	2	3	6	7	5	4	4	2	1				67211000
>jgi|Lotgi1|174003|fgenesh2_pg.C_sca_179000009		SPQAVYAQSPGHKK	14	1	1496.77	yes	yes	0.0035353	116.01	5.5	0.5					1	1							5.5	0.5					1	1							296460
>jgi|Lotgi1|209261|estExt_Genewise1Plus.C_sca_30137		SPSNTFLSLTLTTPK	15	0	1605.86	yes	yes	9.7795e-21	271.79	4	0				3									4	0				3									2234000
>jgi|Lotgi1|209261|estExt_Genewise1Plus.C_sca_30137		SPSNTFLSLTLTTPKPASGQK	21	1	2174.16	yes	yes	1.3095e-83	388.26	4	0				3									4	0				3									5821200
>jgi|Lotgi1|158316|fgenesh2_pg.C_sca_16000284;>jgi|Lotgi1|176424|fgenesh2_pg.C_sca_1280000001		SQGEPYPPR	9	0	1029.49	yes	no	0.0014369	193.75	3	0			2										3	0			2										1597100
>jgi|Lotgi1|236691|estExt_fgenesh2_pg.C_sca_850103		SQGGNPYVPFLGNR	14	0	1504.74	yes	yes	4.3688e-35	355.56	3.07	1.25	3	7	7	8	2	1							3.07	1.25	3	7	7	8	2	1							440390000
>jgi|Lotgi1|239170|estExt_fgenesh2_pg.C_sca_2010012	439	SQMPPVGALGTQMTPM	16	0	1644.77	yes	yes	7.6145e-39	236.87	8.06	3.57	4	6	7	5	2	6	6		4	11	34	5	8.06	3.57	4	6	7	5	2	6	6		4	11	34	5	12164000000
>jgi|Lotgi1|158905|fgenesh2_pg.C_sca_18000255		SQNQQPSPAPLPSAPLPSR	19	0	1971.02	yes	yes	8.1051e-59	344.1	6	0						3							6	0						3							6224400
>jgi|Lotgi1|158905|fgenesh2_pg.C_sca_18000255		SQNQQPSPAPLPSAPLPSRPIFSK	24	1	2543.35	yes	yes	5.5136e-75	326.83	5.91	0.793				1	1	7	2						5.91	0.793				1	1	7	2						68162000
>jgi|Lotgi1|192237|estExt_Genewise1.C_sca_450185		SQPFTFTLGSGQVIK	15	0	1608.85	yes	yes	9.8507e-19	258.87	10	0										3			10	0										3			5030300
>jgi|Lotgi1|236691|estExt_fgenesh2_pg.C_sca_850103	381	SQQPQNQAPMSGK	13	0	1399.65	yes	yes	1.2416e-09	229.72	3	1		1		1									3	1		1		1									5356700
>jgi|Lotgi1|236691|estExt_fgenesh2_pg.C_sca_850103	381	SQQPQNQAPMSGKIQELLTK	20	1	2225.15	yes	yes	4.2365e-12	181.74	2.75	0.829		2	1	1									2.75	0.829		2	1	1									5378200
>jgi|Lotgi1|174203|fgenesh2_pg.C_sca_186000003		SQSDISVVVGVK	12	0	1216.67	yes	yes	0.0001624	166.93	4	0				1									4	0				1									1003000
>jgi|Lotgi1|174203|fgenesh2_pg.C_sca_186000003		SQSNNVLLFNDK	12	0	1377.69	yes	yes	9.2354e-23	285.83	2.93	1.24	2	4	4	3	2								2.93	1.24	2	4	4	3	2								14173000
>jgi|Lotgi1|174203|fgenesh2_pg.C_sca_186000003		SREDITINTQSTNSQNR	17	1	1962.94	yes	yes	1.7225e-39	309.29	3.43	1.05		2	1	3	1								3.43	1.05		2	1	3	1								9164900
>jgi|Lotgi1|236812|estExt_fgenesh2_pg.C_sca_870115		SSAASSTSSEHRPVSYNQQPR	21	1	2275.06	yes	yes	3.167e-22	218.43	3	0			1										3	0			1										1142800
>jgi|Lotgi1|230510|estExt_fgenesh2_pg.C_sca_120364	243	SSDPNFDMFGR	11	0	1271.52	yes	yes	4.5673e-10	260.7	7.42	3.21	5	5	4	5	3	3	2	5	26	10	5	4	7.42	3.21	5	5	4	5	3	3	2	5	26	10	5	4	4856300000
>jgi|Lotgi1|230510|estExt_fgenesh2_pg.C_sca_120364	243	SSDPNFDMFGRSVAGDNAYR	20	1	2204.95	yes	yes	1.4955e-32	256.96	9	0									2				9	0									2				4695600
>jgi|Lotgi1|231509|estExt_fgenesh2_pg.C_sca_200067	272	SSEEEEDQPSVASMVPVVQGTPSTGAQTLPSIDTAAAK	38	0	3813.81	yes	yes	5.8243e-07	100.86	7	0							1						7	0							1						1012600
>jgi|Lotgi1|171084|fgenesh2_pg.C_sca_109000024		SSEVPVSDWVNYIK	14	0	1621.8	yes	yes	7.0545e-12	225.4	2.81	1.94	6	3	2	1	2	1	1						2.81	1.94	6	3	2	1	2	1	1						221600000
>jgi|Lotgi1|236770|estExt_fgenesh2_pg.C_sca_870051		SSGQLSLLIANNGEPTK	17	0	1727.91	yes	yes	9.475e-27	269.08	4.33	0.471				2	1								4.33	0.471				2	1								734950
>jgi|Lotgi1|163670|fgenesh2_pg.C_sca_41000032		SSGRPHQFNTLIK	13	1	1483.79	yes	yes	1.0068e-07	208.42	8	0								2					8	0								2					12385000
>jgi|Lotgi1|239005|estExt_fgenesh2_pg.C_sca_1830012		SSGSGAESNTYAYWR	15	0	1634.7	yes	yes	9.9251e-21	271.55	10	0										2			10	0										2			6571500
>jgi|Lotgi1|239574|estExt_fgenesh2_pg.C_sca_3420002	475	SSLIIGSGDGMK	12	0	1163.59	yes	yes	2.2136e-06	196.7	3.81	2.13	2	3	7	5			2	1	1				3.81	2.13	2	3	7	5			2	1	1				105950000
>jgi|Lotgi1|239574|estExt_fgenesh2_pg.C_sca_3420002	475	SSLIIGSGDGMKK	13	1	1291.68	yes	yes	0.0001394	147.72	3.17	0.373			5	1									3.17	0.373			5	1									13028000
>jgi|Lotgi1|236952|estExt_fgenesh2_pg.C_sca_900076		SSLQTVQDSIHIK	13	0	1454.77	yes	yes	1.3829e-09	240.74	5	0					2								5	0					2								2306300
>jgi|Lotgi1|166451|fgenesh2_pg.C_sca_58000080		SSLSCSHGECVQK	13	0	1477.63	yes	yes	5.0613e-05	174.1	8.4	0.49								3	2				8.4	0.49								3	2				2757300
>jgi|Lotgi1|232714|estExt_fgenesh2_pg.C_sca_310076		SSLYISYLK	9	0	1072.58	yes	yes	0.0011768	196.55	3.75	0.829			2	1	1								3.75	0.829			2	1	1								15216000
>jgi|Lotgi1|173200|fgenesh2_pg.C_sca_151000011	142	SSNNMMGNMR	10	0	1140.45	yes	yes	0.00014663	227.25	8	0								2					8	0								2					1908500
>jgi|Lotgi1|239188|estExt_fgenesh2_pg.C_sca_2050005		SSPIGPYCWGTINGHNTHCCDASGSFQSPISIPR	34	0	3759.66	yes	yes	4.3846e-05	94.192	4	0				1									4	0				1									386940
>jgi|Lotgi1|239188|estExt_fgenesh2_pg.C_sca_2050005		SSPIGPYCWGTINGHNTHCCDASGSFQSPISIPRPQR	37	1	4140.87	yes	yes	1.8901e-08	112.9	4	0				2									4	0				2									694510
>jgi|Lotgi1|234884|estExt_fgenesh2_pg.C_sca_560115		SSPTANNPAEGVLR	14	0	1411.71	yes	yes	7.0545e-12	225.4	4	1.41		1	1	1	1	1							4	1.41		1	1	1	1	1							19566000
>jgi|Lotgi1|162872|fgenesh2_pg.C_sca_36000100		SSQDTVVALEALSK	14	0	1446.76	yes	yes	4.047e-12	224.39	2.73	1.57	4	5	1	1	4								2.73	1.57	4	5	1	1	4								19159000
>jgi|Lotgi1|134810|e_gw1.93.144.1	35	SSQFSTVLMIPAR	13	0	1435.75	yes	yes	0.0020545	121.08	6	0						2							6	0						2							719240
>jgi|Lotgi1|162872|fgenesh2_pg.C_sca_36000100		SSSTGVILER	10	0	1047.56	yes	yes	0.00073249	159.11	1.8	0.748	2	2	1										1.8	0.748	2	2	1										2745000
>jgi|Lotgi1|238094|estExt_fgenesh2_pg.C_sca_1300025		SSSTYNVLTTQPGFQSSWK	19	0	2117.01	yes	yes	7.6754e-24	248.01	9.5	0.5									2	2			9.5	0.5									2	2			28246000
>jgi|Lotgi1|162861|fgenesh2_pg.C_sca_36000089		SSSVCYGSDPECTR	14	0	1603.62	yes	yes	8.9877e-20	299.79	3.3	0.9		2	4	3	1								3.3	0.9		2	4	3	1								18709000
>jgi|Lotgi1|115607|e_gw1.21.53.1	25	SSTASVYPGTAVVGLMIPR	19	0	1905	yes	yes	1.8465e-29	263.72	3.29	0.881		1	4	1	1								3.29	0.881		1	4	1	1								7660300
>jgi|Lotgi1|239339|estExt_fgenesh2_pg.C_sca_2240004		SSTNSQSGQWKPESNNHLVAPNQEPITQLHQEPR	34	1	3837.84	yes	yes	3.5934e-23	186.54	3	0			2										3	0			2										3479000
>jgi|Lotgi1|239574|estExt_fgenesh2_pg.C_sca_3420002	476	SSTPSVVTVPISMPK	15	0	1528.82	yes	yes	5.9612e-17	199.27	4.74	2.53	1	4	7	4	1	2	4		3	1			4.74	2.53	1	4	7	4	1	2	4		3	1			336240000
>jgi|Lotgi1|239574|estExt_fgenesh2_pg.C_sca_3420002	476	SSTPSVVTVPISMPKGLIK	19	1	1940.1	yes	yes	0.00045129	127.88	3	0			2										3	0			2										1367300
>jgi|Lotgi1|228268|estExt_fgenesh2_pg.C_sca_20156		SSTYNRYPQQQQQQR	15	1	1910.9	yes	yes	5.0897e-72	417.2	9	0									2				9	0									2				2803800
>jgi|Lotgi1|163448|fgenesh2_pg.C_sca_40000002		SSYSCPDLCK	10	0	1215.49	yes	yes	0.00050752	218.9	5.38	2.6		2	2	3	3	2	1			3			5.38	2.6		2	2	3	3	2	1			3			104170000
>jgi|Lotgi1|158316|fgenesh2_pg.C_sca_16000284;>jgi|Lotgi1|176424|fgenesh2_pg.C_sca_1280000001	90	STAASNSNVYDQPQQQSQSMYDQPR	25	0	2829.23	yes	no	9.4122e-228	550.39	3.38	1	1	1	4	6	1								3.38	1	1	1	4	6	1								87755000
>jgi|Lotgi1|228385|estExt_fgenesh2_pg.C_sca_20360		STAFLETSLFDR	12	0	1385.68	yes	yes	4.033e-08	257.96	9	0									2				9	0									2				4471100
>jgi|Lotgi1|233397|estExt_fgenesh2_pg.C_sca_390071	310	STCKCVKPFSFQSLMPK	17	2	2043.99	yes	yes	4.5675e-07	169.19	7	0							2						7	0							2						3077900
>jgi|Lotgi1|122269|e_gw1.40.42.1		STDGIYLLR	9	0	1036.56	yes	yes	0.00046036	220.24	5	0					2								5	0					2								656040
>jgi|Lotgi1|229427|estExt_fgenesh2_pg.C_sca_70053		STETLCSAETNVK	13	0	1438.66	yes	yes	5.5262e-09	216.54	4	0				1									4	0				1									246530
>jgi|Lotgi1|231869|estExt_fgenesh2_pg.C_sca_230185		STFPDPENCAR	11	0	1292.55	yes	yes	4.8093e-06	213.37	3.46	1.28		4	3	3	2	1							3.46	1.28		4	3	3	2	1							69683000
>jgi|Lotgi1|228882|estExt_fgenesh2_pg.C_sca_50013		STGLFQGSICCSK	13	0	1443.65	yes	yes	2.5328e-24	261.28	4.24	2.04	1	3	3	3	2	3	1		1				4.24	2.04	1	3	3	3	2	3	1		1				178030000
>jgi|Lotgi1|228882|estExt_fgenesh2_pg.C_sca_50013		STGMGQNMGYRPR	13	1	1453.66	yes	yes	0.0030034	125.22	5.33	0.471					2	1							5.33	0.471					2	1							741860
>jgi|Lotgi1|158316|fgenesh2_pg.C_sca_16000284		STIHASNGNTLVEAAK	16	0	1611.82	yes	yes	3.1282e-39	337.72	3.92	1.44	1	1	2	4	2	2							3.92	1.44	1	1	2	4	2	2							16699000
>jgi|Lotgi1|229427|estExt_fgenesh2_pg.C_sca_70053		STIVTVQNVR	10	0	1115.63	yes	yes	0.0026474	161.37	4	0				1									4	0				1									588630
>jgi|Lotgi1|235497|estExt_fgenesh2_pg.C_sca_650036		STKPKHEFFK	10	2	1247.67	yes	yes	7.847e-08	294.88	7.58	1.39					2	3	2	7	4	1			7.58	1.39					2	3	2	7	4	1			136820000
>jgi|Lotgi1|239574|estExt_fgenesh2_pg.C_sca_3420002		STPASGSVELR	11	0	1102.56	yes	yes	4.3597e-10	241.23	5.38	3.06	1	2	3	3		1	1		3	2			5.38	3.06	1	2	3	3		1	1		3	2			66671000
>jgi|Lotgi1|181237|estExt_Genewise1.C_sca_10721		STSDSFDYLYK	11	0	1324.58	yes	yes	0.001641	148.96	2.75	1.09	1		2	1									2.75	1.09	1		2	1									2318900
>jgi|Lotgi1|157133|fgenesh2_pg.C_sca_13000067		STTQLPLDELEILQK	15	0	1726.94	yes	yes	6.6968e-24	291.33	9	0									3				9	0									3				6015300
>jgi|Lotgi1|236183|estExt_fgenesh2_pg.C_sca_760074		STYNGQYFNSQAK	13	0	1506.67	yes	yes	4.7489e-13	280.23	9.25	1.09							1		4	2	1		9.25	1.09							1		4	2	1		601710000
>jgi|Lotgi1|236183|estExt_fgenesh2_pg.C_sca_760074		STYNGQYFNSQAKSYPYNR	19	1	2287.03	yes	yes	6.1443e-66	370.35	9	0									3				9	0									3				50345000
>jgi|Lotgi1|230510|estExt_fgenesh2_pg.C_sca_120364		SVAGDNAYR	9	0	951.441	yes	yes	0.00039349	223.75	9.8	0.748									2	2	1		9.8	0.748									2	2	1		37846000
>jgi|Lotgi1|230510|estExt_fgenesh2_pg.C_sca_120364		SVAGDNAYRQPLR	13	1	1445.74	yes	yes	1.3216e-07	205.57	9.2	0.4									4	1			9.2	0.4									4	1			16751000
>jgi|Lotgi1|99852|gw1.32.299.1	482	SVDDIDIYTGAMSEPNLPGSLLGETFSCIFAR	32	0	3474.63	yes	yes	1.5883e-135	384.12	4.29	2.43	1	2	4	3		1	1		2				4.29	2.43	1	2	4	3		1	1		2				101850000
>jgi|Lotgi1|131935|e_gw1.77.174.1		SVDSIANFIR	10	0	1120.59	yes	yes	5.7299e-07	271.64	6.56	1.71					3	3	1		1	1			6.56	1.71					3	3	1		1	1			19520000
>jgi|Lotgi1|231426|estExt_fgenesh2_pg.C_sca_190203		SVFGVDDNGLVEFK	14	0	1524.75	yes	yes	1.8346e-16	278.54	10	0										3			10	0										3			19812000
>jgi|Lotgi1|239519|estExt_fgenesh2_pg.C_sca_2830010		SVFGVDENGFAEFK	14	0	1544.71	yes	yes	5.2543e-13	152.14	10	0										1			10	0										1			1150700
>jgi|Lotgi1|157690|fgenesh2_pg.C_sca_15000028;>jgi|Lotgi1|157678|fgenesh2_pg.C_sca_15000016;>jgi|Lotgi1|157688|fgenesh2_pg.C_sca_15000026		SVFGVDVDEFK	11	0	1240.6	yes	no	0.00026688	190.05	10.7	0.471										1	2		10.7	0.471										1	2		56547000
>jgi|Lotgi1|186317|estExt_Genewise1.C_sca_150132		SVFLADINQER	11	0	1290.66	yes	yes	3.1337e-07	241.23	6.24	1.44				3	2	4	5	2	1				6.24	1.44				3	2	4	5	2	1				132110000
>jgi|Lotgi1|140786|e_gw1.151.5.1		SVFPCFDEPAYK	12	0	1458.65	yes	yes	0.00014335	168.79	3	0			3										3	0			3										5963700
>jgi|Lotgi1|173138|fgenesh2_pg.C_sca_149000038		SVIRPCPFGTFWDQNAVTCSNAANVICR	28	1	3239.51	yes	yes	8.8429e-26	206.48	4	0				1									4	0				1									742430
>jgi|Lotgi1|157689|fgenesh2_pg.C_sca_15000027		SVLGVADEDLADFYDLYDVNGDEK	24	0	2661.2	yes	yes	0.0056909	91.637	10	0										1			10	0										1			39162000
>jgi|Lotgi1|230732|estExt_fgenesh2_pg.C_sca_150029		SVLGVADKDLAGFK	14	1	1418.78	yes	yes	1.7981e-09	215.45	10.6	0.495										3	4		10.6	0.495										3	4		24968000
>jgi|Lotgi1|131935|e_gw1.77.174.1		SVNDLPVLAIDSFR	14	0	1544.82	yes	yes	4.3353e-31	298.27	5.75	0.829					4	2	2						5.75	0.829					4	2	2						13989000
>jgi|Lotgi1|235988|estExt_fgenesh2_pg.C_sca_730030		SVNPSLANYK	10	0	1091.56	yes	yes	2.3839e-09	188.46	4	0				3									4	0				3									2605600
>jgi|Lotgi1|162872|fgenesh2_pg.C_sca_36000100		SVTVTVPSGSPTPIYFPIRPR	21	1	2270.24	yes	yes	1.1984e-22	228.21	2.11	0.994	3	3	2	1									2.11	0.994	3	3	2	1									24347000
>jgi|Lotgi1|235549|estExt_fgenesh2_pg.C_sca_660066	366	SVVMGQLVYDLITPSVVVNFK	21	0	2307.25	yes	yes	3.2415e-76	369.47	7	1.41				1			7			1			7	1.41				1			7			1			141380000
>jgi|Lotgi1|174003|fgenesh2_pg.C_sca_179000009		SVVYAQPQSPAR	12	0	1301.67	yes	yes	2.669e-19	294.88	4.63	2.37	4	5	6	6	5	5	4	3	3				4.63	2.37	4	5	6	6	5	5	4	3	3				590500000
>jgi|Lotgi1|174003|fgenesh2_pg.C_sca_179000009		SVVYAQSGASR	11	0	1123.56	yes	yes	1.0784e-24	275.86	5.63	2.06		1	3	2	3	3	3	2	2				5.63	2.06		1	3	2	3	3	3	2	2				11117000
>jgi|Lotgi1|174003|fgenesh2_pg.C_sca_179000009		SVVYAQSGASRPAAYVQR	18	1	1908.98	yes	yes	1.7038e-45	328.65	4.5	1.58			4		1	2	1						4.5	1.58			4		1	2	1						34880000
>jgi|Lotgi1|174003|fgenesh2_pg.C_sca_179000009	153;154	SVYITCMPGGSFALSWPMR	19	0	2159	yes	yes	1.2475e-35	274.41	4.62	1.55			3	4	4	1			1				4.62	1.55			3	4	4	1			1				76985000
>jgi|Lotgi1|183446|estExt_Genewise1.C_sca_51005		SWDSYIDNLIAQTK	14	0	1652.8	yes	yes	2.435e-05	168.94	10	0										1			10	0										1			196720
>jgi|Lotgi1|159264|fgenesh2_pg.C_sca_20000004		SYDGVAYFR	9	0	1076.49	yes	yes	2.7873e-05	185.37	5	0					1								5	0					1								982360
>jgi|Lotgi1|202971|estExt_fgenesh2_kg.C_sca_10023;>jgi|Lotgi1|205506|estExt_fgenesh2_kg.C_sca_8540001;>jgi|Lotgi1|208208|estExt_Genewise1Plus.C_sca_10400;>jgi|Lotgi1|215510|estExt_Genewise1Plus.C_sca_280246;>jgi|Lotgi1|193218|estExt_Genewise1.C_sca_510040		SYELPDGQVITIGNER	16	0	1789.88	no	no	1.9752e-38	322.83	6.15	3.5	3	1	1	1	1	5	3	1			1	3	NaN	NaN													28262000
>jgi|Lotgi1|105757|e_gw1.4.297.1		SYFEEIVTMEGGAK	14	0	1559.72	yes	yes	0.00757	104.87	6	0						1							6	0						1							99808
>jgi|Lotgi1|125538|e_gw1.50.140.1		SYFITAGYNSPFQLLDR	17	0	1990.98	yes	yes	6.7444e-20	236.87	8	0								1					8	0								1					603870
>jgi|Lotgi1|108395|e_gw1.8.192.1		SYFVTAGYDAPWIQDR	16	0	1887.88	yes	yes	2.4401e-13	131.26	9	0									1				9	0									1				140840
>jgi|Lotgi1|229175|estExt_fgenesh2_pg.C_sca_50437		SYGEECWLASTHQK	14	0	1694.74	yes	yes	1.7843e-19	294.58	4.43	0.728			1	2	4								4.43	0.728			1	2	4								21252000
>jgi|Lotgi1|209107|estExt_Genewise1Plus.C_sca_20912		SYLNLNIPEEK	11	0	1318.68	yes	yes	2.4539e-05	244.16	6.5	0.957					1	2	2	1					6.5	0.957					1	2	2	1					8891400
>jgi|Lotgi1|209261|estExt_Genewise1Plus.C_sca_30137		SYLQTGYTTELR	12	0	1430.7	yes	yes	2.3196e-09	269.09	3.33	1.35	1	4	3	4	2	1							3.33	1.35	1	4	3	4	2	1							14610000
>jgi|Lotgi1|233199|estExt_fgenesh2_pg.C_sca_350161		SYNLDEEQK	9	0	1124.5	yes	yes	0.00031149	228.05	4.87	1.96		3	4	4	3	3	3	3					4.87	1.96		3	4	4	3	3	3	3					77765000
>jgi|Lotgi1|233199|estExt_fgenesh2_pg.C_sca_350161		SYNLDEEQKFK	11	1	1399.66	yes	yes	0.00058732	190.05	6.33	1.11				1		1	4						6.33	1.11				1		1	4						16241000
>jgi|Lotgi1|236183|estExt_fgenesh2_pg.C_sca_760074		SYPYNRAHLYHR	12	1	1575.77	yes	yes	4.1107e-05	143.61	9	0									1				9	0									1				98365
>jgi|Lotgi1|112867|e_gw1.16.367.1		SYSDIVHETFSK	12	0	1411.66	yes	yes	1.4497e-13	299.9	6.86	0.35						1	6						6.86	0.35						1	6						26139000
>jgi|Lotgi1|83160|gw1.21.261.1		SYSFHAQGVSYLK	13	0	1485.73	yes	yes	9.3353e-25	324.74	2.64	0.771	1	3	6	1									2.64	0.771	1	3	6	1									19310000
>jgi|Lotgi1|158316|fgenesh2_pg.C_sca_16000284		SYVLSENGGYAFR	13	0	1461.69	yes	yes	7.2254e-20	311.04	3.44	0.956		3	7	5	3								3.44	0.956		3	7	5	3								36097000
>jgi|Lotgi1|162872|fgenesh2_pg.C_sca_36000100		SYWNNLSNVQIVAR	14	0	1662.85	yes	yes	1.1438e-11	219.29	1.33	0.471	2	1											1.33	0.471	2	1											1546500
>jgi|Lotgi1|172698|fgenesh2_pg.C_sca_140000010	132	SYYPTSSADNVPIVHQMSR	19	0	2151.01	yes	yes	3.2065e-24	248.01	3.81	1.55		4	4	3	2	2	1						3.81	1.55		4	4	3	2	2	1						83114000
>jgi|Lotgi1|209261|estExt_Genewise1Plus.C_sca_30137		TAAYLISNQNPDGTFR	16	0	1766.86	yes	yes	3.2957e-07	180.54	4	0				1									4	0				1									505040
>jgi|Lotgi1|209261|estExt_Genewise1Plus.C_sca_30137		TAAYLISNQNPDGTFREPGR	20	1	2206.08	yes	yes	1.6334e-34	207.5	2.33	1.25	1	1		1									2.33	1.25	1	1		1									569400
>jgi|Lotgi1|66515|gw1.224.21.1		TAEFHFHWGSDDSR	14	0	1690.71	yes	yes	3.288e-16	271.55	4.45	1.78			6		2	1	1	1					4.45	1.78			6		2	1	1	1					13983000
>jgi|Lotgi1|235621|estExt_fgenesh2_pg.C_sca_670079	371	TAEMLQEFLK	10	0	1208.61	yes	yes	2.283e-08	290.32	6.18	2.89	6	7	8	8	7	17	16	9	7	7	2	5	6.18	2.89	6	7	8	8	7	17	16	9	7	7	2	5	3929800000
>jgi|Lotgi1|181237|estExt_Genewise1.C_sca_10721		TAGDAQPDVLK	11	0	1113.57	yes	yes	0.00042321	174.73	4	0				1									4	0				1									632920
>jgi|Lotgi1|114561|e_gw1.19.150.1		TARQDNLAYAGVR	13	1	1433.74	yes	yes	2.1309e-32	358.11	5.5	0.5					2	2							5.5	0.5					2	2							1915400
>jgi|Lotgi1|232714|estExt_fgenesh2_pg.C_sca_310076		TCECEIVTDDK	11	0	1368.55	yes	yes	1.0063e-05	249.56	3.29	1.03		2	2	2	1								3.29	1.03		2	2	2	1								8944100
>jgi|Lotgi1|238094|estExt_fgenesh2_pg.C_sca_1300025		TCEYELDGK	9	0	1113.46	yes	yes	0.0099567	150.28	9.5	0.5									1	1			9.5	0.5									1	1			4728100
>jgi|Lotgi1|231869|estExt_fgenesh2_pg.C_sca_230185		TCKPFTEVK	9	1	1108.56	yes	yes	0.000293	250.34	3	0			2										3	0			2										824640
>jgi|Lotgi1|239574|estExt_fgenesh2_pg.C_sca_3420002		TCRDDCSGPQQKPSGVVEK	19	2	2146.97	yes	yes	4.7934e-23	240.13	3.33	0.471			2	1									3.33	0.471			2	1									6398500
>jgi|Lotgi1|174065|fgenesh2_pg.C_sca_180000029	157	TCSGQMGSICNYK	13	0	1504.61	yes	yes	6.0276e-28	336.31	10.3	1.54					1		3	1	4	8	19	6	10.3	1.54					1		3	1	4	8	19	6	1966400000
>jgi|Lotgi1|174065|fgenesh2_pg.C_sca_180000029	157	TCSGQMGSICNYKSPR	16	1	1844.8	yes	yes	3.7886e-89	430.47	10.8	0.421										3	10		10.8	0.421										3	10		129330000
>jgi|Lotgi1|239125|estExt_fgenesh2_pg.C_sca_1950011		TCVDPEIALIK	11	0	1257.66	yes	yes	1.0063e-05	249.56	3.6	1.56	2	2	7	4	2	2	1						3.6	1.56	2	2	7	4	2	2	1						183160000
>jgi|Lotgi1|239125|estExt_fgenesh2_pg.C_sca_1950011		TCVDPEIALIKPGTCPVPPDPSAVLCSIDSK	31	1	3335.65	yes	yes	2.0676e-107	341.79	3.74	1.37	1	2	6	5	2	3							3.74	1.37	1	2	6	5	2	3							200340000
>jgi|Lotgi1|98300|gw1.10.596.1;>jgi|Lotgi1|70058|gw1.10.228.1		TDADFVDVIHTNDGHVK	17	0	1881.89	yes	no	1.9424e-05	159.02	2	0		2											2	0		2											756190
>jgi|Lotgi1|233397|estExt_fgenesh2_pg.C_sca_390071		TDASCGADSVTASYGAINYCCASGSK	26	0	2672.08	yes	yes	2.7851e-244	557.48	6.4	1.31			1		3	1	8	2					6.4	1.31			1		3	1	8	2					284850000
>jgi|Lotgi1|98299|gw1.10.595.1		TDASFTDIIHTDVGNLLVTK	20	0	2159.11	yes	yes	0.0039024	112.8	5	0					1								5	0					1								242080
>jgi|Lotgi1|235548|estExt_fgenesh2_pg.C_sca_660065		TDLTEETALTEYQPVSFQLQGK	22	0	2497.22	yes	yes	7.7142e-160	483.88	4.56	1.97	4	5	5	5	10	8	6	2					4.56	1.97	4	5	5	5	10	8	6	2					751560000
>jgi|Lotgi1|233461|estExt_fgenesh2_pg.C_sca_400001		TDNHSAILR	9	0	1025.53	yes	yes	9.9739e-06	297.38	4.88	2.91	1	2	4	3	3				1	3			4.88	2.91	1	2	4	3	3				1	3			20464000
>jgi|Lotgi1|233392|estExt_fgenesh2_pg.C_sca_390059	309	TDNTCGDNPVMESLDGK	17	0	1851.76	yes	yes	3.1161e-05	146.47	9	0									1				9	0									1				640750
>jgi|Lotgi1|158113|fgenesh2_pg.C_sca_16000081	84	TDQMNYPHHFNPLGDK	16	0	1912.85	yes	yes	0	441.51	7.34	2.22	1	2	2	3	3	4	7	20	10	5	2		7.34	2.22	1	2	2	3	3	4	7	20	10	5	2		7970800000
>jgi|Lotgi1|158113|fgenesh2_pg.C_sca_16000081	84	TDQMNYPHHFNPLGDKTHSIINLPR	25	1	2944.44	yes	yes	1.6862e-113	381.58	8	0								2					8	0								2					6914200
>jgi|Lotgi1|152699|fgenesh2_pg.C_sca_2000119		TDSILQIAAFR	11	0	1233.67	yes	yes	3.8186e-22	341.79	7	0							3						7	0							3						20692000
>jgi|Lotgi1|162872|fgenesh2_pg.C_sca_36000100		TDTGEVLQFK	10	0	1136.57	yes	yes	0.00024314	233	2.33	1.49	3	4			2								2.33	1.49	3	4			2								14635000
>jgi|Lotgi1|122269|e_gw1.40.42.1	34	TDVIPDNIDTVYFDMR	16	0	1912.89	yes	yes	0.00060692	130.07	5	0					1								5	0					1								135520
>jgi|Lotgi1|236770|estExt_fgenesh2_pg.C_sca_870051	385	TEEAGQIFTADEQCEMANSETSYISR	26	0	2966.25	yes	yes	1.0525e-114	385.37	4.33	0.471				2	1								4.33	0.471				2	1								7460500
>jgi|Lotgi1|229175|estExt_fgenesh2_pg.C_sca_50437		TEEIEGFLSEYDR	13	0	1586.71	yes	yes	7.2254e-20	311.04	3.9	1.63	2	3	3	4	6	2	1						3.9	1.63	2	3	3	4	6	2	1						70159000
>jgi|Lotgi1|229175|estExt_fgenesh2_pg.C_sca_50437		TEEIEGFLSEYDRK	14	1	1714.81	yes	yes	5.6075e-34	324.74	4.25	1.09		1	2	3	5	1							4.25	1.09		1	2	3	5	1							31018000
>jgi|Lotgi1|229978|estExt_fgenesh2_pg.C_sca_100167		TEMDMVHFR	9	0	1164.51	yes	yes	0.0039586	141.47	9	0									1				9	0									1				603730
>jgi|Lotgi1|158316|fgenesh2_pg.C_sca_16000284;>jgi|Lotgi1|176424|fgenesh2_pg.C_sca_1280000001		TENIQPLR	8	0	969.524	yes	no	0.00057714	285.98	4.46	2.1	1	1	3	2	2	2	1		1				4.46	2.1	1	1	3	2	2	2	1		1				82880000
>jgi|Lotgi1|140786|e_gw1.151.5.1		TEVELLQVESFIEQHPTLGSTEK	23	0	2613.32	yes	yes	3.4743e-111	401.96	6.05	3.56	1	1	6	1	1	2	2		2		1	3	6.05	3.56	1	1	6	1	1	2	2		2		1	3	106510000
>jgi|Lotgi1|140786|e_gw1.151.5.1		TFTFNAFLDIR	11	0	1343.69	yes	yes	1.7636e-06	261.48	3	0			1										3	0			1										5727000
>jgi|Lotgi1|154423|fgenesh2_pg.C_sca_5000463		TGAIDICNVVNPYEQNIYR	19	0	2238.07	yes	yes	7.8444e-48	314.19	8.5	0.5								3	3				8.5	0.5								3	3				11113000
>jgi|Lotgi1|174652|fgenesh2_pg.C_sca_207000018	172	TGALPGPDSNIPIAPSTLPDHTMDLPTSPSTLPPNK	36	0	3648.83	yes	yes	2.3468e-09	122.68	4	0				1									4	0				1									3109500
>jgi|Lotgi1|204047|estExt_fgenesh2_kg.C_sca_340011		TGEPTIYLVQPNEIGR	16	0	1785.93	yes	yes	4.5533e-30	302.34	6.5	0.5						2	2						6.5	0.5						2	2						4899500
>jgi|Lotgi1|231186|estExt_fgenesh2_pg.C_sca_180106		TGGPTGAAFGATGTR	15	0	1320.64	yes	yes	4.4166e-21	280.33	4.21	2.04	2	2	1	2	2	3	2						4.21	2.04	2	2	1	2	2	3	2						17648000
>jgi|Lotgi1|231186|estExt_fgenesh2_pg.C_sca_180106	267	TGGPTGAAFGATGTRPVDISLAGNTGSVGGQVMGAPPSGGILSTLK	46	1	4182.14	yes	yes	0	604.72	5.62	1.17				2	7	4	1	2					5.62	1.17				2	7	4	1	2					244380000
>jgi|Lotgi1|238526|estExt_fgenesh2_pg.C_sca_1490037		TGGSIDSIFNVDGQWVVQPNK	21	0	2260.11	yes	yes	1.3581e-101	308.42	4.33	2.13	1	1			2	1	1						4.33	2.13	1	1			2	1	1						8594900
>jgi|Lotgi1|239188|estExt_fgenesh2_pg.C_sca_2050005		TGIYSKLGVER	11	1	1221.67	yes	yes	8.1335e-06	252.39	4.14	0.35				6	1								4.14	0.35				6	1								15704000
>jgi|Lotgi1|239188|estExt_fgenesh2_pg.C_sca_2050005	458	TGKHHMLCEAITEPCFSYDR	20	1	2451.08	yes	yes	7.1221e-07	160.25	4	0				1									4	0				1									656630
>jgi|Lotgi1|230492|estExt_fgenesh2_pg.C_sca_120331		TGQPETKPIDK	11	1	1212.63	yes	yes	0.00083292	176.83	8	0								1					8	0								1					254620
>jgi|Lotgi1|237996|estExt_fgenesh2_pg.C_sca_1270024		TGSAFNTNTISGTK	14	0	1397.68	yes	yes	1.7283e-102	355.56	6.56	3.2	3	3	1	2	2	3	3	3	7	2	2	1	6.56	3.2	3	3	1	2	2	3	3	3	7	2	2	1	747850000
>jgi|Lotgi1|158316|fgenesh2_pg.C_sca_16000284;>jgi|Lotgi1|176424|fgenesh2_pg.C_sca_1280000001		TGSVIPSPPAK	11	0	1052.59	yes	no	0.00018275	208.22	4.55	2.53	3	4	5	4	3	3	3	2		2			4.55	2.53	3	4	5	4	3	3	3	2		2			317550000
>jgi|Lotgi1|158316|fgenesh2_pg.C_sca_16000284;>jgi|Lotgi1|176424|fgenesh2_pg.C_sca_1280000001		TGSVIPSPPAKAEAR	15	1	1479.8	yes	no	0.0004748	147.87	3.5	0.5			1	1									3.5	0.5			1	1									2099800
>jgi|Lotgi1|209261|estExt_Genewise1Plus.C_sca_30137		TGSVSTLAVEAFR	13	0	1336.7	yes	yes	6.6904e-16	294.13	3.27	1.86	2	2	2	4				1					3.27	1.86	2	2	2	4				1					16770000
>jgi|Lotgi1|154020|fgenesh2_pg.C_sca_5000060		THGLNLK	7	0	781.445	yes	yes	0.00068056	260.01	3	0			1										3	0			1										677740
>jgi|Lotgi1|154020|fgenesh2_pg.C_sca_5000060		THGLNLKDNIGDHVFPIR	18	1	2045.08	yes	yes	2.4621e-20	234.26	3.43	0.728			5	1	1								3.43	0.728			5	1	1								12821000
>jgi|Lotgi1|203811|estExt_fgenesh2_kg.C_sca_240005		THIFQLKPRPDDIK	14	2	1706.95	yes	yes	4.079e-23	309.33	4.17	0.373				5	1								4.17	0.373				5	1								8219200
>jgi|Lotgi1|158113|fgenesh2_pg.C_sca_16000081		THSIINLPR	9	0	1049.6	yes	yes	1.3233e-06	298.22	6.97	2.78		2	2	3	4	2	3	5	4	2	3	1	6.97	2.78		2	2	3	4	2	3	5	4	2	3	1	3160300000
>jgi|Lotgi1|234865|estExt_fgenesh2_pg.C_sca_560073		TIDDAVDAGINVNK	14	0	1443.72	yes	yes	1.6909e-05	177.93	4	0				1									4	0				1									248000
>jgi|Lotgi1|162861|fgenesh2_pg.C_sca_36000089		TIEPGCSTVSFIK	13	0	1437.72	yes	yes	5.0613e-05	174.1	3	0.816	1	1	7	3									3	0.816	1	1	7	3									49472000
>jgi|Lotgi1|158316|fgenesh2_pg.C_sca_16000284;>jgi|Lotgi1|176424|fgenesh2_pg.C_sca_1280000001		TIGGDGRTENIQPLR	15	1	1625.85	yes	no	4.6259e-17	136.27	3.33	0.471			2	1									3.33	0.471			2	1									4576100
>jgi|Lotgi1|159694|fgenesh2_pg.C_sca_21000164		TIHCVQTNVYNDGK	14	0	1647.77	yes	yes	0.00068673	140.31	1	0	1												1	0	1												231170
>jgi|Lotgi1|234488|estExt_fgenesh2_pg.C_sca_520002		TINVNKPGLPAR	12	1	1278.74	yes	yes	3.1519e-06	225.56	7	2.8	1		1	1	1	2	1		4	3			7	2.8	1		1	1	1	2	1		4	3			89209000
>jgi|Lotgi1|234561|estExt_fgenesh2_pg.C_sca_520131;>jgi|Lotgi1|162671|fgenesh2_pg.C_sca_35000072;>jgi|Lotgi1|233138|estExt_fgenesh2_pg.C_sca_350080;>jgi|Lotgi1|126004|e_gw1.52.177.1;>jgi|Lotgi1|104946|e_gw1.3.534.1;>jgi|Lotgi1|80461|gw1.233.28.1		TITLEVEPADTIENVK	16	0	1770.93	yes	no	2.2332e-23	256.9	10.6	1.87							1		2			5	10.6	1.87							1		2			5	10884000
>jgi|Lotgi1|154020|fgenesh2_pg.C_sca_5000060		TITSDQTNSNHDNAGVPFVFR	21	0	2319.09	yes	yes	1.4122e-84	392.41	3.68	1.36	1	3	7	5	3	3							3.68	1.36	1	3	7	5	3	3							424510000
>jgi|Lotgi1|162861|fgenesh2_pg.C_sca_36000089		TIVGDQVYVIYR	12	0	1424.77	yes	yes	4.5707e-13	288.76	3.42	0.954	1		5	5	1								3.42	0.954	1		5	5	1								47801000
>jgi|Lotgi1|114561|e_gw1.19.150.1		TKHPSWPAHYQLK	13	1	1591.83	yes	yes	2.8394e-37	369.22	4.73	2.3	5	5	7	7	10	5	6	3	4				4.73	2.3	5	5	7	7	10	5	6	3	4				1181100000
>jgi|Lotgi1|233199|estExt_fgenesh2_pg.C_sca_350161		TKPIGSKPITVTTAAK	16	2	1611.96	yes	yes	3.4718e-26	279.85	5.29	2.29	2		2	2	2	3	3	2	1				5.29	2.29	2		2	2	2	3	3	2	1				47082000
>jgi|Lotgi1|162861|fgenesh2_pg.C_sca_36000089		TKPTNIWFGFR	11	1	1365.72	yes	yes	2.8712e-08	280.63	3.56	0.685			5	3	1								3.56	0.685			5	3	1								13758000
>jgi|Lotgi1|229175|estExt_fgenesh2_pg.C_sca_50437	236	TKQQSLSEDSMAQLTNTEIK	20	1	2251.1	yes	yes	7.7081e-13	195.62	5	0					1								5	0					1								644580
>jgi|Lotgi1|233201|estExt_fgenesh2_pg.C_sca_350164		TLENTGFSPGVQSIISLR	18	0	1918.02	yes	yes	2.558e-13	211.83	7	0							2						7	0							2						1839400
>jgi|Lotgi1|231046|estExt_fgenesh2_pg.C_sca_170090		TLGYWLPK	8	0	976.538	yes	yes	0.0070068	209.12	8	0								1					8	0								1					1181500000
>jgi|Lotgi1|231046|estExt_fgenesh2_pg.C_sca_170090		TLGYWLPKNPDNYK	14	1	1707.86	yes	yes	1.8817e-11	223.31	7.8	0.4							1	4					7.8	0.4							1	4					59390000
>jgi|Lotgi1|228882|estExt_fgenesh2_pg.C_sca_50013		TLICSYGTVCVQK	13	0	1527.74	yes	yes	1.8107e-28	291.36	6.03	1.98		1	1	5	8	5	5	2	3	2			6.03	1.98		1	1	5	8	5	5	2	3	2			194930000
>jgi|Lotgi1|228882|estExt_fgenesh2_pg.C_sca_50013		TLICSYGTVCVQKVR	15	1	1782.91	yes	yes	0.0088194	101.6	5	0					1								5	0					1								295940
>jgi|Lotgi1|186317|estExt_Genewise1.C_sca_150132		TLIEKQVPGIYVR	13	1	1514.88	yes	yes	1.9817e-21	181.32	7	0							2						7	0							2						923380
>jgi|Lotgi1|230510|estExt_fgenesh2_pg.C_sca_120364	244	TLQSPAPMVPR	11	0	1195.64	yes	yes	8.6961e-15	246.81	7.46	3.17	7	8	6	7	6	6	6	6	36	18	11	5	7.46	3.17	7	8	6	7	6	6	6	6	36	18	11	5	15742000000
>jgi|Lotgi1|174755|fgenesh2_pg.C_sca_216000004		TLQYITDNCQLYDIEYSK	18	0	2266.05	yes	yes	7.9344e-17	229.69	9	0									1				9	0									1				1952400
>jgi|Lotgi1|234561|estExt_fgenesh2_pg.C_sca_520131;>jgi|Lotgi1|162671|fgenesh2_pg.C_sca_35000072;>jgi|Lotgi1|233138|estExt_fgenesh2_pg.C_sca_350080;>jgi|Lotgi1|126004|e_gw1.52.177.1;>jgi|Lotgi1|104946|e_gw1.3.534.1;>jgi|Lotgi1|80461|gw1.233.28.1		TLSDYNIQK	9	0	1080.55	yes	no	0.00088076	202.54	6.5	4.31	1	1				2						2	6.5	4.31	1	1				2						2	13992000
>jgi|Lotgi1|235988|estExt_fgenesh2_pg.C_sca_730030	377	TLSDYREDMLQR	12	1	1525.72	yes	yes	0.0001493	166.93	4	0				1									4	0				1									733030
>jgi|Lotgi1|173138|fgenesh2_pg.C_sca_149000038	135	TMPDYVIYAHSGPGCR	16	0	1822.81	yes	yes	7.4124e-10	179.02	2.75	1.36	2	4	3	2		1							2.75	1.36	2	4	3	2		1							27240000
>jgi|Lotgi1|238526|estExt_fgenesh2_pg.C_sca_1490037		TNIGPLDYNLR	11	0	1274.66	yes	yes	1.4266e-42	352.73	6.77	3.39	1	4	2	2	3	3	3	1	3	4	2	3	6.77	3.39	1	4	2	2	3	3	3	1	3	4	2	3	163630000
>jgi|Lotgi1|233199|estExt_fgenesh2_pg.C_sca_350161	300	TNNHISSFEQMR	12	0	1462.66	yes	yes	2.7242e-52	414.97	5.68	2.53	4	6	4	9	4	9	14	7	4	3	1		5.68	2.53	4	6	4	9	4	9	14	7	4	3	1		760480000
>jgi|Lotgi1|233199|estExt_fgenesh2_pg.C_sca_350161		TPATSTSPVTNGTGGPK	17	0	1571.78	yes	yes	1.8436e-51	353.58	5.29	1.83		1		2		1	3						5.29	1.83		1		2		1	3						18256000
>jgi|Lotgi1|201804|estExt_Genewise1.C_sca_1950010;>jgi|Lotgi1|239761|estExt_fgenesh2_pg.C_sca_30360001		TPCKGEAPLTLDR	13	1	1456.73	yes	no	7.5818e-44	322.03	3.75	0.433			1	3									3.75	0.433			1	3									3244900
>jgi|Lotgi1|231010|estExt_fgenesh2_pg.C_sca_160282		TPGFTPAR	8	0	845.44	yes	yes	0.0057269	216.42	5.33	0.471					2	1							5.33	0.471					2	1							1512000
>jgi|Lotgi1|169491|fgenesh2_pg.C_sca_86000024		TPIFVHDLNDDAAVSK	16	0	1740.87	yes	yes	2.4401e-13	131.26	7	0							1						7	0							1						194970
>jgi|Lotgi1|84059|gw1.130.114.1		TPITNNNVNPGSETPNTYNNVNPGSETPNTYNNVNPGSK	39	0	4129.88	yes	yes	0.0003259	74.846	3	0			1										3	0			1										1003600
>jgi|Lotgi1|115607|e_gw1.21.53.1		TPNEQHLGLLGPPLR	15	0	1640.9	yes	yes	8.8402e-102	472.74	3	1.04	1	3	5	3	1								3	1.04	1	3	5	3	1								23246000
>jgi|Lotgi1|158316|fgenesh2_pg.C_sca_16000284;>jgi|Lotgi1|176424|fgenesh2_pg.C_sca_1280000001		TPNVNSAQVLR	11	0	1197.65	yes	no	5.4068e-27	359.88	3.88	1.7	2	3	7	5	2	4	2						3.88	1.7	2	3	7	5	2	4	2						1003800000
>jgi|Lotgi1|234884|estExt_fgenesh2_pg.C_sca_560115		TPPPTAAAPPVQQPSNDPLAALLGGGGNNK	30	0	2849.47	yes	yes	6.0998e-159	424.99	3.61	1.13		4	8	5	5	1							3.61	1.13		4	8	5	5	1							130350000
>jgi|Lotgi1|158905|fgenesh2_pg.C_sca_18000255		TPPQFDNQNPPPR	13	0	1506.72	yes	yes	1.6593e-39	375.89	6.11	0.314						8	1						6.11	0.314						8	1						15631000
>jgi|Lotgi1|174003|fgenesh2_pg.C_sca_179000009		TPSYNPHVVR	10	0	1168.6	yes	yes	0.00035099	227.25	5.19	2.13		1	4	2	2	2	3		2				5.19	2.13		1	4	2	2	2	3		2				24667000
>jgi|Lotgi1|230689|estExt_fgenesh2_pg.C_sca_140208		TPVTSTFPFR	10	0	1151.6	yes	yes	0.0018351	172.47	4	0				1									4	0				1									610570
>jgi|Lotgi1|156599|fgenesh2_pg.C_sca_11000285		TQETLINHFYFTDYER	16	0	2075.96	yes	yes	1.5451e-38	326.69	5.5	0.5					1	1							5.5	0.5					1	1							1669300
>jgi|Lotgi1|158905|fgenesh2_pg.C_sca_18000255		TQGPNYSYNQR	11	0	1326.6	yes	yes	2.7915e-18	323.13	6.33	1.05				1		4	3	1					6.33	1.05				1		4	3	1					16087000
>jgi|Lotgi1|231046|estExt_fgenesh2_pg.C_sca_170090		TQLEMFN	7	0	881.395	yes	yes	0.0062903	239.85	7.86	3.52		1	1					1		2	2		7.86	3.52		1	1					1		2	2		141660000
>jgi|Lotgi1|159264|fgenesh2_pg.C_sca_20000004		TQMVFFNEK	9	0	1142.54	yes	yes	0.0065795	134.91	5	0					1								5	0					1								638540
>jgi|Lotgi1|239574|estExt_fgenesh2_pg.C_sca_3420002		TQQPTEDIK	9	0	1058.52	yes	yes	0.0014369	193.75	3	0			2										3	0			2										572950
>jgi|Lotgi1|239574|estExt_fgenesh2_pg.C_sca_3420002		TQQPTEDIKTEQTASDDSQTK	21	1	2350.08	yes	yes	1.0439e-137	464.73	3.83	2.07	3	4	6	4		3	3	1					3.83	2.07	3	4	6	4		3	3	1					312100000
>jgi|Lotgi1|231869|estExt_fgenesh2_pg.C_sca_230185	280	TSAVMQCLK	9	0	1036.5	yes	yes	8.036e-05	234.84	3.25	1.16	1	2	4	3	2								3.25	1.16	1	2	4	3	2								14720000
>jgi|Lotgi1|231010|estExt_fgenesh2_pg.C_sca_160282		TSGNSVFGSLLR	12	0	1236.65	yes	yes	1.8009e-22	334.72	5.89	0.737					3	4	2						5.89	0.737					3	4	2						32044000
>jgi|Lotgi1|115607|e_gw1.21.53.1		TSLFQSNIK	9	0	1036.56	yes	yes	0.00017845	238.48	3.11	0.737		2	4	3									3.11	0.737		2	4	3									27287000
>jgi|Lotgi1|235123|estExt_fgenesh2_pg.C_sca_600003	355	TSLLDAMNNLIDSYK	15	0	1696.83	yes	yes	2.6114e-07	123.64	2	0		1											2	0		1											228430
>jgi|Lotgi1|239574|estExt_fgenesh2_pg.C_sca_3420002	473	TSNKDCDPMLHISFNNGVR	19	1	2204.01	yes	yes	6.8525e-83	394.58	3	0			3										3	0			3										3770900
>jgi|Lotgi1|238526|estExt_fgenesh2_pg.C_sca_1490037		TSNTVRPAQLTIPAR	15	1	1623.91	yes	yes	8.2038e-63	402.57	8.83	3.53	1									3	2		8.83	3.53	1									3	2		21677000
>jgi|Lotgi1|238526|estExt_fgenesh2_pg.C_sca_1490037	415	TSNTVRPAQLTIPARPGYNDVSMIYDGQNLK	31	2	3418.73	yes	yes	1.0028e-134	381.36	7	4.78	3			1							4	1	7	4.78	3			1							4	1	26775000
[truncated: 331 more rows]
