# Supplementary material for: In-depth proteomic analysis of a mollusc shell: acid-soluble and acid-insoluble matrix of the limpet Lottia gigantea
Source: Proteome Sci. 2012 Jun 13;10:28. doi: 10.1186/1477-5956-10-28 (PMC3374290; doi:10.1186/1477-5956-10-28)
Supplement: Additional file 7 — Proteins identified in acid-soluble matrix C. Xls-file containing MaxQuant output data such as Lotgi1 entries grouped together because of sequence identity, number of sequence-unique and non-unique peptides, sequence coverage, protein length and molecular weight, PEP values and gel slice origin of proteins. [file 1477-5956-10-28-S7.xls]

## Sheet: proteinGroups
Additional file 7: Proteins identified in acid-soluble matrix C
Protein IDs	Proteins	Peptides	Razor + unique Peptides	Unique Peptides	Sequence Coverage [%]	Unique + Razor Sequence Coverage [%]	Unique Sequence Coverage [%]	Mol. Weight [kDa]	Sequence Length	Slice Average	Slice 1	Slice 2	Slice 3	Slice 4	Slice 5	Slice 6	Slice 7	Slice 8	Slice 9	Slice 10	Slice 11	Slice 12	PEP	Intensity
>jgi|Lotgi1|101611|gw1.56.268.1	1	6	6	6	60.6	60.6	60.6	11.221	109	5.39	4	9	24	46	30	21	11	10	13	8	5	2	0	4868000000
>jgi|Lotgi1|102397|e_gw1.1.358.1	1	2	2	2	7.2	7.2	7.2	31.421	291	7							4						3.9192e-09	1854700
>jgi|Lotgi1|103075|e_gw1.1.1164.1	1	1	1	1	4.5	4.5	4.5	36.476	313	6						1							0.00065916	1005600
>jgi|Lotgi1|103470|e_gw1.2.933.1	1	7	7	7	32.4	32.4	32.4	39.369	333	7.95						5	1	8		5			4.5448e-95	119690000
>jgi|Lotgi1|105757|e_gw1.4.297.1	1	1	1	1	5.9	5.9	5.9	31.02	269	5.33				1		2							1.1235e-14	7357400
>jgi|Lotgi1|106937|e_gw1.6.157.1;>jgi|Lotgi1|107124|e_gw1.6.273.1	2	12	12	12	45.9	45.9	45.9	37.315	316	4.8				20	14	1	4	1					4.7918e-254	61484000
>jgi|Lotgi1|59617|gw1.6.93.1;>jgi|Lotgi1|107438|e_gw1.6.90.1	2	1	1	1	16.7	16.7	16.7	12.049	102	4				1									0.00033167	259130
>jgi|Lotgi1|108395|e_gw1.8.192.1	1	1	1	1	7.6	7.6	7.6	18.304	157	10									1		1		3.2374e-05	2122300
>jgi|Lotgi1|108898|e_gw1.9.258.1	1	7	7	7	58.4	58.4	58.4	22.779	197	7.79							8	1	5				1.565e-276	62408000
>jgi|Lotgi1|109284|e_gw1.10.19.1	1	4	4	4	13.6	13.6	13.6	51.873	457	6.25				1	4		2					1	4.1019e-21	9897300
>jgi|Lotgi1|109426|e_gw1.10.553.1	1	3	3	3	20.3	20.3	20.3	26.582	237	4.63	5	5	3	3	9	4	4	3	1	1			6.8521e-46	73578000
>jgi|Lotgi1|109908|e_gw1.11.685.1	1	15	15	10	65.5	65.5	40.3	24.328	206	7.73					1	2	55	21	23	5			0	1208100000
>jgi|Lotgi1|110513|e_gw1.11.62.1	1	1	1	1	8.1	8.1	8.1	14	124	8								1					9.6171e-05	3230700
>jgi|Lotgi1|110884|e_gw1.12.381.1	1	3	3	3	28.8	28.8	28.8	12.416	111	4				5									7.3646e-31	6637800
>jgi|Lotgi1|112071|e_gw1.15.264.1	1	2	2	2	10.9	10.9	10.9	20.775	183	6						2							2.3815e-07	441190
>jgi|Lotgi1|112328|e_gw1.15.161.1	1	2	2	2	11.2	11.2	11.2	26.218	224	8.67								1	2				3.1479e-08	1647700
>jgi|Lotgi1|112867|e_gw1.16.367.1	1	4	4	4	17.6	17.6	17.6	31.4	278	6.88						1	7						4.1575e-50	19181000
>jgi|Lotgi1|113221|e_gw1.16.216.1	1	3	3	3	12.5	12.5	12.5	27.104	240	8.25								3	1				2.8176e-24	46252000
>jgi|Lotgi1|113682|e_gw1.17.155.1	1	1	1	1	3.3	3.3	3.3	38.669	330	7							1						0.00079484	275810
>jgi|Lotgi1|114561|e_gw1.19.150.1	1	22	22	22	79.3	79.3	79.3	20.292	184	5.07	38	45	52	55	274	78	34	8	39	11	14	4	0	38239000000
>jgi|Lotgi1|115147|e_gw1.20.479.1	1	8	8	8	37.6	37.6	37.6	34.259	319	3.74	2	7	28	20	13	4	1	1					7.6961e-251	365380000
>jgi|Lotgi1|115607|e_gw1.21.53.1	1	36	36	36	63.3	63.3	63.3	85.149	763	3.01	38	45	142	44	11	11	4					1	0	1304700000
>jgi|Lotgi1|115714|e_gw1.22.148.1	1	3	3	3	8.7	8.7	8.7	50.046	448	6					3	3			1				6.6487e-19	9784800
>jgi|Lotgi1|116974|e_gw1.25.101.1;>jgi|Lotgi1|116834|e_gw1.25.150.1	2	2	2	2	15.6	15.6	15.6	19.651	180	4.89				1	8								1.6277e-44	9665300
>jgi|Lotgi1|117176|e_gw1.25.188.1	1	1	1	1	12	12	12	11.901	108	11.5											1	1	0.00010637	5495500
>jgi|Lotgi1|120072|e_gw1.33.359.1	1	1	1	1	3.4	3.4	3.4	45.978	412	5					1								0.00011147	130620
>jgi|Lotgi1|120153|e_gw1.33.261.1	1	1	1	1	3.3	3.3	3.3	41.14	363	11										1	1	1	0.0011717	515160000
>jgi|Lotgi1|121410|e_gw1.37.195.1	1	1	1	1	8.1	8.1	8.1	15.254	135	4				1									0.00085668	3228600
>jgi|Lotgi1|121670|e_gw1.37.296.1	1	1	1	1	3.6	3.6	3.6	44.601	385	3			1										1.6677e-05	98271
>jgi|Lotgi1|121721|e_gw1.38.143.1	1	2	2	2	14.6	14.6	14.6	27.971	240	8.33							1		2				4.5737e-18	2358100
>jgi|Lotgi1|121860|e_gw1.39.96.1	1	18	18	18	48.4	48.4	48.4	36.457	304	4.19		1	1	61	5		1					1	5.1237e-298	303230000
>jgi|Lotgi1|121932|e_gw1.39.370.1	1	2	2	2	34.5	34.5	34.5	11.049	110	11										1		1	2.5869e-46	2172800
>jgi|Lotgi1|122269|e_gw1.40.42.1	1	5	5	5	13.2	13.2	13.2	51.55	438	5					9								3.7893e-40	17547000
>jgi|Lotgi1|123440|e_gw1.44.99.1	1	1	1	1	10.4	10.4	10.4	22.766	202	8								1					1.1309e-11	2822100
>jgi|Lotgi1|123611|e_gw1.44.160.1	1	1	1	1	6.6	6.6	6.6	18.829	167	5.86	5	5	1	2	1	1	3	1	4	1	2	3	1.0708e-10	56075000
>jgi|Lotgi1|123735|e_gw1.45.380.1	1	1	1	1	19.7	19.7	19.7	6.8798	61	12												1	2.44e-08	793260
>jgi|Lotgi1|124009|e_gw1.45.290.1	1	2	2	2	11.6	11.6	11.6	30.008	259	8						1			2				5.3722e-17	1840200
>jgi|Lotgi1|124263|e_gw1.46.75.1	1	3	3	3	5	5	5	71.517	635	4				6									2.5944e-15	7442200
>jgi|Lotgi1|125538|e_gw1.50.140.1	1	1	1	1	8.3	8.3	8.3	25.3	217	10										1			9.735e-09	1148100
>jgi|Lotgi1|234561|estExt_fgenesh2_pg.C_sca_520131;>jgi|Lotgi1|162671|fgenesh2_pg.C_sca_35000072;>jgi|Lotgi1|233138|estExt_fgenesh2_pg.C_sca_350080;>jgi|Lotgi1|126004|e_gw1.52.177.1;>jgi|Lotgi1|104946|e_gw1.3.534.1;>jgi|Lotgi1|80461|gw1.233.28.1	6	4	4	4	61.7	61.7	61.7	59.861	533	7.1	3	4		2	1	2	7		1		1	9	5.4698e-48	59401000
>jgi|Lotgi1|126264|e_gw1.53.255.1	1	2	2	2	6	6	6	48.985	435	3.6		1		4									4.1076e-34	3922400
>jgi|Lotgi1|126818|e_gw1.55.223.1;>jgi|Lotgi1|67588|gw1.55.72.1	2	1	1	1	5.3	5.3	5.3	23.546	207	1	1												2.8041e-12	384350
>jgi|Lotgi1|127570|e_gw1.58.170.1	1	1	1	1	2.5	2.5	2.5	61.487	551	5					2								0.00073264	9265700
>jgi|Lotgi1|128209|e_gw1.60.321.1	1	1	1	1	8.6	8.6	8.6	12.646	116	10										1			0.00030817	208580
>jgi|Lotgi1|129390|e_gw1.64.333.1	1	5	5	5	67	67	67	13.16	115	9.77									8		5		6.1175e-110	73000000
>jgi|Lotgi1|131935|e_gw1.77.174.1;>jgi|Lotgi1|60316|gw1.617.1.1	2	15	15	15	51.1	51.1	51.1	41.934	366	5.6				1	23	27	1		1				0	135710000
>jgi|Lotgi1|132911|e_gw1.81.134.1	1	3	3	3	48.6	48.6	48.6	7.875	70	1.73	6	2	3										6.3558e-89	32509000
>jgi|Lotgi1|133595|e_gw1.85.51.1	1	4	4	4	24.1	24.1	24.1	19.517	166	10.6									5		5	4	8.7396e-134	56843000
>jgi|Lotgi1|134797|e_gw1.93.157.1	1	2	2	1	24	24	11.5	11.808	104	6.78						6	1		2				7.8713e-11	34849000
>jgi|Lotgi1|134810|e_gw1.93.144.1	1	2	2	1	19.4	19.4	10.1	14.711	129	6.43						6			1				2.1234e-16	55716000
>jgi|Lotgi1|138864|e_gw1.130.22.1	1	7	7	7	26.1	26.1	26.1	38.896	341	6.12						15	2						5.0573e-137	80623000
>jgi|Lotgi1|138941|e_gw1.131.2.1	1	1	1	1	2.2	2.2	2.2	85.742	760	9								1	1	1			3.6174e-20	4527900
>jgi|Lotgi1|140660|e_gw1.149.31.1	1	7	7	7	30.2	30.2	30.2	33.531	305	4	22	41	25	19	6	3	18	4	7	2	4	2	0	711920000
>jgi|Lotgi1|140786|e_gw1.151.5.1	1	32	32	32	43.1	43.1	43.1	101.66	875	3.11	36	45	87	18		2	5	3	5	1	2	3	0	393360000
>jgi|Lotgi1|142293|e_gw1.178.2.1	1	1	1	1	1.3	1.3	1.3	101.69	853	11										1		1	0.00047111	6736500
>jgi|Lotgi1|142790|e_gw1.186.49.1	1	4	4	4	63.2	63.2	63.2	20.891	182	1.83	24	23	12	1									1.1926e-106	307230000
>jgi|Lotgi1|142814|e_gw1.186.23.1	1	12	12	12	45.3	45.3	45.3	38.324	322	2.08	38	38	17	9	4								0	371550000
>jgi|Lotgi1|143247|e_gw1.195.12.1	1	7	7	7	39.7	39.7	39.7	27.938	252	6.57				1		24	12	1	4				0	775690000
>jgi|Lotgi1|143540|e_gw1.207.18.1	1	1	1	1	6.8	6.8	6.8	17.191	161	10.5									1			1	1.9794e-07	7210400
>jgi|Lotgi1|143837|e_gw1.218.1.1;>jgi|Lotgi1|239280|estExt_fgenesh2_pg.C_sca_2180019	2	1	1	1	1.7	1.7	1.7	58.701	517	4	1	3	3	3	2	2	2						0.0012732	70633000
>jgi|Lotgi1|144968|e_gw1.276.10.1	1	1	1	1	8.7	8.7	8.7	20.914	184	3			1										8.9767e-06	296990
>jgi|Lotgi1|176498|fgenesh2_pg.C_sca_1673000001;>jgi|Lotgi1|145440|e_gw1.324.2.1;>jgi|Lotgi1|146472|e_gw1.829.18.1;>jgi|Lotgi1|147117|e_gw1.2012.14.1;>jgi|Lotgi1|147816|e_gw1.4467.3.1;>jgi|Lotgi1|147849|e_gw1.4597.21.1;>jgi|Lotgi1|148546|e_gw1.9711.8.1;>j	15	3	3	3	24.7	24.7	24.7	22.048	194	10.8							1			2	1	4	1.0604e-222	15044000
>jgi|Lotgi1|181153|estExt_Genewise1.C_sca_10585;>jgi|Lotgi1|146485|e_gw1.829.35.1;>jgi|Lotgi1|147122|e_gw1.2012.3.1;>jgi|Lotgi1|147263|e_gw1.2197.10.1;>jgi|Lotgi1|147368|e_gw1.2348.3.1;>jgi|Lotgi1|147730|e_gw1.4137.3.1;>jgi|Lotgi1|147766|e_gw1.4307.4.1;>j	37	3	3	3	27.5	27.5	27.5	14.932	142	8.52	3	2						2	3	7	3	5	2.3099e-83	232490000
>jgi|Lotgi1|148903|e_gw1.14011.11.1;>jgi|Lotgi1|190032|estExt_Genewise1.C_sca_310299;>jgi|Lotgi1|203998|estExt_fgenesh2_kg.C_sca_310023;>jgi|Lotgi1|216228|estExt_Genewise1Plus.C_sca_310312;>jgi|Lotgi1|219848|estExt_Genewise1Plus.C_sca_570037;>jgi|Lotgi1|2	8	3	3	2	30.7	30.7	19.3	16.88	150	7.5		2							5		1		9.3936e-25	7166800
>jgi|Lotgi1|149778|fgenesh2_kg.C_sca_15000095;>jgi|Lotgi1|90058|gw1.3930.1.1	2	1	1	1	15.8	15.8	15.8	17.547	152	11											1		0.00014812	458190
>jgi|Lotgi1|150144|fgenesh2_kg.C_sca_26000011	1	1	1	1	5	5	5	39.771	361	6						1							7.4396e-08	290300
>jgi|Lotgi1|150310|fgenesh2_kg.C_sca_34000006	1	1	1	1	5.1	5.1	5.1	22.255	198	4.67	1	1									1		7.8129e-05	3473100
>jgi|Lotgi1|151060|fgenesh2_kg.C_sca_80000004	1	3	3	3	7.3	7.3	7.3	55.584	491	5					7								3.5434e-21	12194000
>jgi|Lotgi1|152066|fgenesh2_pg.C_sca_1000204	1	2	2	2	22	22	22	12.617	109	10								1				1	6.6973e-05	984880
>jgi|Lotgi1|152136|fgenesh2_pg.C_sca_1000274	1	2	2	2	11.9	11.9	11.9	23.784	219	8.5								3		1			1.3864e-06	6504900
>jgi|Lotgi1|152688|fgenesh2_pg.C_sca_2000108	1	3	3	3	38	38	38	14.39	137	8.89							2	4			2	1	1.9264e-106	18209000
>jgi|Lotgi1|152699|fgenesh2_pg.C_sca_2000119	1	2	2	2	9.9	9.9	9.9	27.643	253	7.29					1		3	2	1				4.0852e-29	65560000
>jgi|Lotgi1|152799|fgenesh2_pg.C_sca_2000219	1	28	28	28	58.7	58.7	58.7	41.883	380	4.37	7	4	26	132	60	37	6		1				0	3305600000
>jgi|Lotgi1|153233|fgenesh2_pg.C_sca_3000136	1	5	5	5	22.2	22.2	22.2	33.537	293	3			7										2.0962e-174	6807600
>jgi|Lotgi1|153235|fgenesh2_pg.C_sca_3000138	1	4	4	4	35.5	35.5	35.5	12.648	107	3		1	6	1									4.3298e-25	9857900
>jgi|Lotgi1|153652|fgenesh2_pg.C_sca_4000111	1	1	1	1	8.8	8.8	8.8	15.383	137	10									1		1		4.3302e-08	1459100
>jgi|Lotgi1|153653|fgenesh2_pg.C_sca_4000112	1	4	4	4	26.8	26.8	26.8	22.292	198	9.67								2	4	2	4		1.2774e-52	50135000
>jgi|Lotgi1|154020|fgenesh2_pg.C_sca_5000060	1	29	29	29	58.6	58.6	58.6	72.768	669	3.66	27	57	161	86	65	31	9	5	4	2			0	7581200000
>jgi|Lotgi1|154105|fgenesh2_pg.C_sca_5000145	1	2	2	2	1.5	1.5	1.5	155.13	1367	9						1						1	1.0493e-09	4568500
>jgi|Lotgi1|154423|fgenesh2_pg.C_sca_5000463	1	3	3	3	19.2	19.2	19.2	24.173	214	9.05								9	4	4	3		1.1956e-117	142180000
>jgi|Lotgi1|154424|fgenesh2_pg.C_sca_5000464	1	4	4	4	15.6	15.6	15.6	26.319	224	9.12								3	1	4			6.0156e-29	105320000
>jgi|Lotgi1|154576|fgenesh2_pg.C_sca_6000079	1	2	2	2	2.1	2.1	2.1	152.02	1452	8							1		1				3.6482e-05	699030
>jgi|Lotgi1|154590|fgenesh2_pg.C_sca_6000093	1	6	6	6	24.2	24.2	24.2	33.197	293	8							2	6	2				9.5408e-31	19749000
>jgi|Lotgi1|154709|fgenesh2_pg.C_sca_6000212	1	1	1	1	8.1	8.1	8.1	20.974	186	8								1					7.1784e-07	986880
>jgi|Lotgi1|154710|fgenesh2_pg.C_sca_6000213	1	1	1	1	8	8	8	20.989	188	9.83								1	1	2	2		4.1839e-36	7563700
>jgi|Lotgi1|154713|fgenesh2_pg.C_sca_6000216	1	2	2	2	9.9	9.9	9.9	25.634	223	9.7									6	1	3		2.5575e-30	83716000
>jgi|Lotgi1|155299|fgenesh2_pg.C_sca_8000087	1	2	2	2	8.7	8.7	8.7	34.272	309	6						2							3.8525e-07	3229600
>jgi|Lotgi1|155478|fgenesh2_pg.C_sca_8000266	1	1	1	1	1.7	1.7	1.7	101.6	903	6						2							0.0003773	301940000
>jgi|Lotgi1|160947|fgenesh2_pg.C_sca_27000006;>jgi|Lotgi1|155900|fgenesh2_pg.C_sca_9000284	2	1	1	1	1.3	1.3	1.3	59.857	539	10										1			7.7385e-07	5169100
>jgi|Lotgi1|156144|fgenesh2_pg.C_sca_10000177	1	1	1	1	5	5	5	39.013	339	6						1							2.8082e-09	778450
>jgi|Lotgi1|156257|fgenesh2_pg.C_sca_10000290	1	1	1	1	3.9	3.9	3.9	27.274	228	5.14			2	2	1		1			1			0.00056513	95120000
>jgi|Lotgi1|156525|fgenesh2_pg.C_sca_11000211	1	8	8	8	9.9	9.9	9.9	114.99	1027	1.14	19	3											4.1127e-85	24842000
>jgi|Lotgi1|156526|fgenesh2_pg.C_sca_11000212	1	5	5	5	9.5	9.5	9.5	74.25	685	1	8												3.0316e-54	5864600
>jgi|Lotgi1|156599|fgenesh2_pg.C_sca_11000285	1	14	14	14	43.3	43.3	43.3	42.722	365	4.72				13	26		1						7.3874e-178	118650000
>jgi|Lotgi1|156601|fgenesh2_pg.C_sca_11000287	1	3	3	3	17.5	17.5	17.5	23.776	206	4.67				3	6								1.9387e-21	32368000
>jgi|Lotgi1|157680|fgenesh2_pg.C_sca_15000018	1	2	1	1	16.7	8.3	8.3	16.035	144	12												2	1.368e-41	14929000
>jgi|Lotgi1|157681|fgenesh2_pg.C_sca_15000019;>jgi|Lotgi1|157683|fgenesh2_pg.C_sca_15000021	2	1	1	1	15.2	15.2	15.2	13.812	125	10.1								3		4	3	2	5.9794e-97	120360000
>jgi|Lotgi1|157689|fgenesh2_pg.C_sca_15000027;>jgi|Lotgi1|230733|estExt_fgenesh2_pg.C_sca_150031	2	4	4	4	60.2	60.2	60.2	12.701	113	10.2								3	1	12	3	5	2.5503e-154	666670000
>jgi|Lotgi1|157690|fgenesh2_pg.C_sca_15000028;>jgi|Lotgi1|157678|fgenesh2_pg.C_sca_15000016;>jgi|Lotgi1|157688|fgenesh2_pg.C_sca_15000026	3	4	4	4	36.7	36.7	36.7	17.564	150	10.2							1	3	1	11	3	6	9.6718e-131	885750000
>jgi|Lotgi1|157695|fgenesh2_pg.C_sca_15000033	1	1	1	1	13.6	13.6	13.6	11.505	103	10.5										3		1	9.6853e-12	15071000
>jgi|Lotgi1|157827|fgenesh2_pg.C_sca_15000165	1	5	5	4	28.1	28.1	21	18.525	167	9.39			1	1	1		2	3	9	10	1	8	1.5873e-284	1138800000
>jgi|Lotgi1|158113|fgenesh2_pg.C_sca_16000081	1	15	15	15	74	74	74	29.11	258	8	7	7	13	16	21	21	52	94	69	56	36	22	0	26984000000
>jgi|Lotgi1|158316|fgenesh2_pg.C_sca_16000284;>jgi|Lotgi1|176424|fgenesh2_pg.C_sca_1280000001	2	56	56	56	59.4	59.4	59.4	111.58	1011	4.04	111	150	308	266	219	118	70	18	29	10	7	1	0	17381000000
>jgi|Lotgi1|158905|fgenesh2_pg.C_sca_18000255	1	22	22	22	84	84	84	40.561	368	6.57	2	5	2	17	19	102	36	12	22	11	5	5	0	5900300000
>jgi|Lotgi1|158906|fgenesh2_pg.C_sca_18000256	1	2	2	2	3.6	3.6	3.6	52.143	477	5					2								1.4027e-05	1754400
>jgi|Lotgi1|159173|fgenesh2_pg.C_sca_19000210;>jgi|Lotgi1|176428|fgenesh2_pg.C_sca_1317000001;>jgi|Lotgi1|159171|fgenesh2_pg.C_sca_19000208	3	5	5	5	21.9	21.9	21.9	30.732	274	10								7	3	14	10	4	1.731e-106	808410000
>jgi|Lotgi1|159264|fgenesh2_pg.C_sca_20000004	1	4	4	4	6.6	6.6	6.6	72.26	637	4				7									9.5737e-33	7204300
>jgi|Lotgi1|159314|fgenesh2_pg.C_sca_20000054	1	3	3	3	43.7	43.7	43.7	35.211	327	10										3			2.4566e-44	9077700
>jgi|Lotgi1|159331|fgenesh2_pg.C_sca_20000071	1	2	2	2	10.1	10.1	10.1	39.608	348	4.64	4	8	13	12	8	7	4	7	2	2			5.9407e-146	2436200000
>jgi|Lotgi1|159694|fgenesh2_pg.C_sca_21000164	1	36	36	36	14.9	14.9	14.9	342.66	3061	1.08	55	5											0	102740000
>jgi|Lotgi1|159733|fgenesh2_pg.C_sca_21000203	1	1	1	1	14.1	14.1	14.1	13.664	142	7							1						4.1351e-07	1117900
>jgi|Lotgi1|160173|fgenesh2_pg.C_sca_23000191	1	12	12	12	53.6	53.6	53.6	28.252	250	3.91	17	33	57	48	34	10	13	5	7	1			0	2372600000
>jgi|Lotgi1|160356|fgenesh2_pg.C_sca_24000170	1	4	4	4	17.8	17.8	17.8	44.609	426	4.95	1	9	5	9	16	11	10		4				4.4543e-273	265450000
>jgi|Lotgi1|160396|fgenesh2_pg.C_sca_25000001;>jgi|Lotgi1|66241|gw1.25.139.1	2	2	2	2	7.2	7.2	7.2	37.121	335	7.5							1	1					1.1942e-05	588690
>jgi|Lotgi1|161608|fgenesh2_pg.C_sca_30000028;>jgi|Lotgi1|197084|estExt_Genewise1.C_sca_820083	2	3	3	3	5.2	5.2	5.2	83.074	724	2.5		3		1									1.4441e-12	5658100
>jgi|Lotgi1|162562|fgenesh2_pg.C_sca_34000165	1	4	4	4	35	35	35	11.593	103	10.2							1	1	1	1	9		2.5848e-35	50607000
>jgi|Lotgi1|162861|fgenesh2_pg.C_sca_36000089	1	16	16	16	23.5	23.5	23.5	74.909	676	3.43	1	3	43	21	6		1						1.5659e-302	392280000
>jgi|Lotgi1|162872|fgenesh2_pg.C_sca_36000100	1	52	52	52	45.1	45.1	45.1	154.69	1385	2.17	88	124	61	15	14		1						0	693560000
>jgi|Lotgi1|163303|fgenesh2_pg.C_sca_39000037	1	1	1	1	9.4	9.4	9.4	15.387	138	12												1	4.272e-08	526950
>jgi|Lotgi1|163448|fgenesh2_pg.C_sca_40000002	1	19	19	19	45.8	45.8	45.8	49.693	450	4.73	5	20	32	64	101	20	2	2	4	10	2	4	0	3094900000
>jgi|Lotgi1|163637|fgenesh2_pg.C_sca_40000191	1	18	18	18	38.3	38.3	38.3	69.857	643	5.8	13	7	12	37	33	8	12	11	10	11	8	9	0	1909000000
>jgi|Lotgi1|163670|fgenesh2_pg.C_sca_41000032	1	6	6	6	34.1	34.1	34.1	29.384	255	8.38								13		3			4.3111e-110	148990000
>jgi|Lotgi1|164956|fgenesh2_pg.C_sca_48000088	1	3	3	3	7.3	7.3	7.3	45.645	423	2.41	6	12	3	4	2								1.8878e-57	184060000
>jgi|Lotgi1|165388|fgenesh2_pg.C_sca_51000068	1	6	6	4	11	11	7.9	74.117	655	1	8												2.3051e-20	7950900
>jgi|Lotgi1|165393|fgenesh2_pg.C_sca_51000073	1	4	1	1	2.1	0.6	0.6	308.1	2741	1	1												5.7652e-57	2064600
>jgi|Lotgi1|234475|estExt_fgenesh2_pg.C_sca_510081;>jgi|Lotgi1|165458|fgenesh2_pg.C_sca_51000138	2	2	1	1	2.9	1.6	1.6	86.144	759	1	1												8.9193e-06	410630
>jgi|Lotgi1|165756|fgenesh2_pg.C_sca_53000099	1	1	1	1	2	2	2	73.881	664	8.33							1	1		1			1.8164e-15	5390100
>jgi|Lotgi1|166129|fgenesh2_pg.C_sca_56000042	1	2	2	2	8.9	8.9	8.9	30.092	270	8							2		2				1.38e-07	4168900
>jgi|Lotgi1|166196|fgenesh2_pg.C_sca_56000109	1	4	4	4	5.9	5.9	5.9	85.19	766	9		1					1					3	5.617e-12	6613700
>jgi|Lotgi1|166451|fgenesh2_pg.C_sca_58000080	1	9	9	9	59.5	59.5	59.5	18.921	168	9.02								17	14	8	5		0	452200000
>jgi|Lotgi1|167053|fgenesh2_pg.C_sca_63000057	1	1	1	1	0.5	0.5	0.5	304.68	2740	4				1									0.00091118	0
>jgi|Lotgi1|168990|fgenesh2_pg.C_sca_81000036;>jgi|Lotgi1|165459|fgenesh2_pg.C_sca_51000139	2	7	2	1	2.3	0.7	0.3	443.37	3932	1	3												2.9699e-70	3546000
>jgi|Lotgi1|169267|fgenesh2_pg.C_sca_83000093	1	1	1	1	8.8	8.8	8.8	16.983	159	10										1			0.00093017	141580
>jgi|Lotgi1|169439|fgenesh2_pg.C_sca_85000102	1	2	2	2	4.1	4.1	4.1	77.811	725	3			2										6.6184e-12	2224300
>jgi|Lotgi1|169491|fgenesh2_pg.C_sca_86000024	1	1	1	1	5	5	5	37.079	321	7							1						4.2501e-14	1056400
>jgi|Lotgi1|169717|fgenesh2_pg.C_sca_88000068	1	3	3	3	19.6	19.6	19.6	18.911	168	9.8									6	1	2	1	1.2548e-14	24718000
>jgi|Lotgi1|169925|fgenesh2_pg.C_sca_91000003	1	1	1	1	8	8	8	21.793	187	9									2				6.3854e-10	1810200
>jgi|Lotgi1|170871|fgenesh2_pg.C_sca_105000037	1	2	2	2	12.3	12.3	12.3	17.495	154	12												2	2.6831e-06	1993700
>jgi|Lotgi1|171084|fgenesh2_pg.C_sca_109000024	1	3	3	3	8.4	8.4	8.4	39.146	357	2.3	7	7	3	1		2							3.1514e-41	531800000
>jgi|Lotgi1|171605|fgenesh2_pg.C_sca_117000029	1	1	1	1	9.7	9.7	9.7	19.066	165	10										1			1.086e-61	2293400
>jgi|Lotgi1|171839|fgenesh2_pg.C_sca_121000029	1	9	9	9	32.1	32.1	32.1	40.406	352	7.44				4	5	9	9	20	7	8			2.7319e-226	1140000000
>jgi|Lotgi1|171918|fgenesh2_pg.C_sca_122000036	1	12	12	12	61	61	61	28.708	264	7.52					1	9	21	11	13	1			0	542230000
>jgi|Lotgi1|172186|fgenesh2_pg.C_sca_128000041	1	1	1	1	4.8	4.8	4.8	29.626	269	5					1								0.0013033	796530
>jgi|Lotgi1|172187|fgenesh2_pg.C_sca_128000042	1	2	2	2	11.6	11.6	11.6	25.632	233	5					3								2.8583e-18	1150800
>jgi|Lotgi1|172698|fgenesh2_pg.C_sca_140000010	1	15	15	15	25.2	25.2	25.2	135.68	1184	4.01		48	42	48	33	17	9	6	2	2			0	1025900000
>jgi|Lotgi1|172988|fgenesh2_pg.C_sca_146000031	1	1	1	1	7.4	7.4	7.4	16.758	149	12												1	4.1771e-05	2248600
>jgi|Lotgi1|173095|fgenesh2_pg.C_sca_148000046;>jgi|Lotgi1|176001|fgenesh2_pg.C_sca_623000001	2	1	1	1	3	3	3	44.091	406	6						1							0.00102	376360
>jgi|Lotgi1|173138|fgenesh2_pg.C_sca_149000038	1	4	4	4	22.4	22.4	22.4	25.861	232	2.49	11	16	9	5				1	1				3.6175e-36	124820000
>jgi|Lotgi1|173199|fgenesh2_pg.C_sca_151000010	1	4	4	4	8.8	8.8	8.8	65.835	613	6				8	3				3	1		1	1.0412e-16	65670000
>jgi|Lotgi1|173200|fgenesh2_pg.C_sca_151000011	1	38	38	38	50.1	50.1	50.1	61.998	563	7.95	18	22	28	36	36	50	80	258	113	127	80	44	0	70641000000
>jgi|Lotgi1|173550|fgenesh2_pg.C_sca_164000001	1	5	2	2	1.2	0.5	0.5	693.11	6176	1	3												1.1132e-27	1283600
>jgi|Lotgi1|174003|fgenesh2_pg.C_sca_179000009	1	46	46	46	64.9	64.9	64.9	96.376	882	4.71	48	71	211	189	184	151	85	31	48	9	8	3	0	11435000000
>jgi|Lotgi1|174065|fgenesh2_pg.C_sca_180000029	1	11	11	11	69.2	69.2	69.2	12.057	107	9.95	3				1	3	24	21	7	28	77	39	0	12417000000
>jgi|Lotgi1|174203|fgenesh2_pg.C_sca_186000003	1	12	12	12	20.8	20.8	20.8	111.25	990	2.64	23	26	22	21	1	2					1		0	138100000
>jgi|Lotgi1|174652|fgenesh2_pg.C_sca_207000018	1	46	46	46	44.4	44.4	44.4	163.65	1512	3.46	114	124	136	135	100	39	27	1	10	3		3	0	2282600000
>jgi|Lotgi1|174755|fgenesh2_pg.C_sca_216000004	1	1	1	1	11.2	11.2	11.2	18.58	160	9									1				2.4341e-09	806300
>jgi|Lotgi1|174920|fgenesh2_pg.C_sca_225000003;>jgi|Lotgi1|233333|estExt_fgenesh2_pg.C_sca_370165	2	22	22	22	44.6	44.6	44.6	58.24	516	4.32	40	35	37	54	114	35	13	5	13	3	2		0	3272800000
>jgi|Lotgi1|174941|fgenesh2_pg.C_sca_227000003	1	1	1	1	1.9	1.9	1.9	89.44	774	6			1						1				0.00030851	224290000
>jgi|Lotgi1|175888|fgenesh2_pg.C_sca_528000003	1	2	2	2	9.5	9.5	9.5	30.04	262	10.8									1	1	1	2	5.0986e-38	4464000
>jgi|Lotgi1|175997|fgenesh2_pg.C_sca_619000003;>jgi|Lotgi1|145439|e_gw1.324.28.1;>jgi|Lotgi1|146028|e_gw1.619.24.1;>jgi|Lotgi1|146029|e_gw1.619.16.1;>jgi|Lotgi1|146923|e_gw1.1414.5.1;>jgi|Lotgi1|147261|e_gw1.2197.5.1;>jgi|Lotgi1|147329|e_gw1.2263.9.1;>jgi	36	11	11	11	41.7	41.7	41.7	23.934	216	8.93	2	5		1		1	3	9	3	14	13	10	4.4936e-107	431820000
>jgi|Lotgi1|176394|fgenesh2_pg.C_sca_1164000001	1	6	1	1	13.7	2	2	50.468	446	7.67							2		1				2.9613e-80	4345200
>jgi|Lotgi1|176463|fgenesh2_pg.C_sca_1465000001;>jgi|Lotgi1|230855|estExt_fgenesh2_pg.C_sca_160032	2	5	1	1	27.1	6.9	6.9	44.783	406	7						1	4	1					2.0655e-204	38025000
>jgi|Lotgi1|176496|fgenesh2_pg.C_sca_1638000001	1	3	3	3	18.6	18.6	18.6	22.291	204	3.38			5	3									1.8386e-36	27292000
>jgi|Lotgi1|176686|fgenesh2_pg.C_sca_2579000001;>jgi|Lotgi1|175476|fgenesh2_pg.C_sca_287000002	2	2	2	2	22.5	22.5	22.5	10.872	102	8.94						1	1	5	5	3	3		5.0136e-29	136410000
>jgi|Lotgi1|177036|fgenesh2_pg.C_sca_13085000001	1	3	1	1	23.3	7	7	21.163	215	4				2									4.1922e-47	1766900
>jgi|Lotgi1|177660|fgenesh2_pm.C_sca_9000034	1	1	1	1	17.7	17.7	17.7	8.8041	79	7							1						0.0010382	355580
>jgi|Lotgi1|177837|fgenesh2_pm.C_sca_12000025	1	2	1	1	3.7	2	2	71.176	653	3		1		1									5.5542e-23	3743000
>jgi|Lotgi1|178880|fgenesh2_pm.C_sca_44000018	1	11	11	11	61.7	61.7	61.7	19.708	167	9.09							1	16	13	8	7		1.3162e-155	583030000
>jgi|Lotgi1|178960|fgenesh2_pm.C_sca_46000032	1	1	1	1	9.4	9.4	9.4	15.14	128	11.5											1	1	1.7381e-07	2166200
>jgi|Lotgi1|179477|fgenesh2_pm.C_sca_69000010	1	2	2	1	6.4	6.4	3.3	50.943	454	2.67		2		1									2.0787e-21	4539700
>jgi|Lotgi1|181237|estExt_Genewise1.C_sca_10721	1	4	4	4	15.8	15.8	15.8	38.3	330	4.19			4	7	4		1						8.2919e-33	20411000
>jgi|Lotgi1|181799|estExt_Genewise1.C_sca_20559	1	1	1	1	7.9	7.9	7.9	17.361	151	9									1				1.7133e-07	0
>jgi|Lotgi1|198956|estExt_Genewise1.C_sca_1100079;>jgi|Lotgi1|209056|estExt_Genewise1Plus.C_sca_20830;>jgi|Lotgi1|181897|estExt_Genewise1.C_sca_20810;>jgi|Lotgi1|205614|estExt_fgenesh2_pm.C_sca_20023	4	3	2	1	7.8	6.1	3.6	70.314	639	1.75	1	3											2.442e-89	2322000
>jgi|Lotgi1|182683|estExt_Genewise1.C_sca_40534	1	1	1	1	4.1	4.1	4.1	47.099	434	3.5	2	4	1	1		1						1	9.8566e-50	13395000
>jgi|Lotgi1|183446|estExt_Genewise1.C_sca_51005	1	4	4	4	46.4	46.4	46.4	14.494	140	11.3										2	1	4	2.5902e-134	12937000
>jgi|Lotgi1|183614|estExt_Genewise1.C_sca_60290	1	6	6	6	52	52	52	22.56	198	9.56								2	1	5	1		2.0473e-100	35264000
>jgi|Lotgi1|184255|estExt_Genewise1.C_sca_80549	1	1	1	1	2.4	2.4	2.4	56.081	503	12												1	3.3784e-06	1134500
>jgi|Lotgi1|185419|estExt_Genewise1.C_sca_110646	1	2	2	2	18	18	18	18.194	161	8.5								1	1				1.0522e-26	2461900
>jgi|Lotgi1|186095|estExt_Genewise1.C_sca_140132	1	2	2	2	7.9	7.9	7.9	33.125	303	7							2						6.2277e-06	1850200
>jgi|Lotgi1|186221|estExt_Genewise1.C_sca_140403	1	1	1	1	10.8	10.8	10.8	14.873	130	3		1		1									3.5442e-09	1389000
>jgi|Lotgi1|186317|estExt_Genewise1.C_sca_150132	1	10	10	10	46.8	46.8	46.8	30.552	267	7.29	1		1	3	3	15	31	4	24		2	1	0	890720000
>jgi|Lotgi1|188534|estExt_Genewise1.C_sca_240373	1	1	1	1	4.5	4.5	4.5	36.032	332	7							1						8.8337e-10	1346200
>jgi|Lotgi1|189089|estExt_Genewise1.C_sca_270169	1	2	2	2	7.2	7.2	7.2	33.086	290	7							3						8.4381e-07	5991700
>jgi|Lotgi1|189430|estExt_Genewise1.C_sca_290086	1	1	1	1	1.8	1.8	1.8	66.803	595	2		1											2.9719e-05	327640
>jgi|Lotgi1|189716|estExt_Genewise1.C_sca_300088	1	1	1	1	1.7	1.7	1.7	102.28	879	2		1											1.6827e-10	456900
>jgi|Lotgi1|190284|estExt_Genewise1.C_sca_330111	1	3	2	2	4.6	4.6	4.6	70.07	637	4		1				1							2.2494e-53	1310600
>jgi|Lotgi1|190352|estExt_Genewise1.C_sca_330286	1	1	1	1	2.8	2.8	2.8	55.943	496	4				1									0.00020526	1181600
>jgi|Lotgi1|192237|estExt_Genewise1.C_sca_450185	1	5	5	5	40.3	40.3	40.3	15.222	139	10.7								1		6	2	5	2.4926e-80	36302000
>jgi|Lotgi1|192362|estExt_Genewise1.C_sca_450341	1	1	1	1	1	1	1	136.69	1202	6						1							0.0008557	124830000
>jgi|Lotgi1|193211|estExt_Genewise1.C_sca_510020	1	2	2	2	7.8	7.8	7.8	40.279	348	6.67						1	2						4.4635e-20	2287500
>jgi|Lotgi1|195517|estExt_Genewise1.C_sca_670288	1	2	2	2	11.9	11.9	11.9	26.25	227	8.8								3		2			1.4791e-24	16429000
>jgi|Lotgi1|197315|estExt_Genewise1.C_sca_840107	1	1	1	1	1.7	1.7	1.7	97.618	875	6						1							3.7637e-05	992770
>jgi|Lotgi1|223043|estExt_Genewise1Plus.C_sca_880146;>jgi|Lotgi1|202077|estExt_Genewise1.C_sca_2180072;>jgi|Lotgi1|197703|estExt_Genewise1.C_sca_880158;>jgi|Lotgi1|182889|estExt_Genewise1.C_sca_50206;>jgi|Lotgi1|195948|estExt_Genewise1.C_sca_710140;>jgi|L	42	8	8	5	22.6	22.6	15	49.997	446	3.1		7			1	2							2.3366e-82	6571800
>jgi|Lotgi1|197818|estExt_Genewise1.C_sca_890167;>jgi|Lotgi1|223151|estExt_Genewise1Plus.C_sca_890161	2	2	2	2	7	7	7	54.813	488	5					2								3.3467e-10	3081100
>jgi|Lotgi1|198455|estExt_Genewise1.C_sca_1000022	1	1	1	1	7.9	7.9	7.9	18.418	165	10									1		1		6.0519e-18	2969900
>jgi|Lotgi1|198460|estExt_Genewise1.C_sca_1000030	1	1	1	1	13.4	13.4	13.4	10.59	97	7.2						3			2				2.215e-05	3669800
>jgi|Lotgi1|198904|estExt_Genewise1.C_sca_1090064	1	1	1	1	14.3	14.3	14.3	17.863	154	11											1		3.963e-27	1831400
>jgi|Lotgi1|223895|estExt_Genewise1Plus.C_sca_1040047;>jgi|Lotgi1|199507|estExt_Genewise1.C_sca_1190063;>jgi|Lotgi1|230007|estExt_fgenesh2_pg.C_sca_100209	3	1	1	1	4.4	4.4	4.4	28.185	248	2		1											4.9875e-07	849550
>jgi|Lotgi1|199626|estExt_Genewise1.C_sca_1220083	1	2	2	2	5	5	5	68.342	623	7.67		1								1	1		7.5531e-06	167420000
>jgi|Lotgi1|200036|estExt_Genewise1.C_sca_1320036	1	1	1	1	7.4	7.4	7.4	14.384	122	12												1	0.0011226	614220
>jgi|Lotgi1|201804|estExt_Genewise1.C_sca_1950010;>jgi|Lotgi1|239761|estExt_fgenesh2_pg.C_sca_30360001	2	12	12	12	19.7	19.7	19.7	84.782	790	3.17			24	5									1.0069e-198	72622000
>jgi|Lotgi1|202971|estExt_fgenesh2_kg.C_sca_10023;>jgi|Lotgi1|205506|estExt_fgenesh2_kg.C_sca_8540001;>jgi|Lotgi1|208208|estExt_Genewise1Plus.C_sca_10400;>jgi|Lotgi1|204036|estExt_fgenesh2_kg.C_sca_330018;>jgi|Lotgi1|232973|estExt_fgenesh2_pg.C_sca_330197	5	14	5	2	45.3	20.3	10.9	41.747	375	6.57	2			3		16	2					5	0	79304000
>jgi|Lotgi1|203020|estExt_fgenesh2_kg.C_sca_20001	1	9	9	9	21.5	21.5	21.5	70.891	633	3.78		1		8									5.1471e-90	7127500
>jgi|Lotgi1|203275|estExt_fgenesh2_kg.C_sca_80038	1	2	2	2	14.6	14.6	14.6	21.53	198	10.3									1		2		1.3913e-08	4028200
>jgi|Lotgi1|203487|estExt_fgenesh2_kg.C_sca_140018	1	2	2	2	10.5	10.5	10.5	34.421	314	6.5						1	1						2.5039e-84	480420
>jgi|Lotgi1|203715|estExt_fgenesh2_kg.C_sca_190016	1	3	3	3	18.3	18.3	18.3	16.573	153	8.38								5	3				1.4753e-20	47815000
>jgi|Lotgi1|203811|estExt_fgenesh2_kg.C_sca_240005;>jgi|Lotgi1|202874|estExt_Genewise1.C_sca_21760001	2	11	11	11	18.5	18.5	18.5	74.09	653	4.14				25	4								1.4775e-121	50086000
>jgi|Lotgi1|203845|estExt_fgenesh2_kg.C_sca_250008;>jgi|Lotgi1|206820|estExt_fgenesh2_pm.C_sca_480015;>jgi|Lotgi1|218332|estExt_Genewise1Plus.C_sca_460075;>jgi|Lotgi1|218336|estExt_Genewise1Plus.C_sca_460079;>jgi|Lotgi1|218759|estExt_Genewise1Plus.C_sca_4	6	2	2	2	24.7	24.7	24.7	10.318	89	2		2											3.6497e-05	353280
>jgi|Lotgi1|203919|estExt_fgenesh2_kg.C_sca_280015	1	2	2	2	21.5	21.5	21.5	11.789	107	7.67							1	2					1.5413e-08	4841600
>jgi|Lotgi1|204019|estExt_fgenesh2_kg.C_sca_320016	1	2	2	2	15.5	15.5	15.5	25.295	226	9								2		2			1.3705e-68	16659000
>jgi|Lotgi1|204047|estExt_fgenesh2_kg.C_sca_340011	1	11	11	11	40.2	40.2	40.2	41.731	376	6.3						35	10			1			0	461020000
>jgi|Lotgi1|204359|estExt_fgenesh2_kg.C_sca_500014	1	2	2	2	11.3	11.3	11.3	19.7	168	6.5		1									1		2.2534e-06	797400
>jgi|Lotgi1|204747|estExt_fgenesh2_kg.C_sca_790016	1	3	3	3	25.3	25.3	25.3	15.552	146	10										4			5.7203e-13	6561500
>jgi|Lotgi1|204915|estExt_fgenesh2_kg.C_sca_950004	1	5	5	5	45.6	45.6	45.6	16.528	149	9.53									11	1	2	1	7.2148e-64	68601000
>jgi|Lotgi1|204921|estExt_fgenesh2_kg.C_sca_960001	1	1	1	1	2.4	2.4	2.4	55.561	495	8								1					3.8886e-13	154800
>jgi|Lotgi1|205030|estExt_fgenesh2_kg.C_sca_1120002	1	10	10	10	51.7	51.7	51.7	23.611	205	7.79	2		1	6	5	4	12	33	12	15	4	1	2.1627e-116	2821000000
>jgi|Lotgi1|205193|estExt_fgenesh2_kg.C_sca_1480001	1	1	1	1	9.4	9.4	9.4	17.958	159	11											1		1.4886e-39	566910
>jgi|Lotgi1|205205|estExt_fgenesh2_kg.C_sca_1490003	1	2	2	2	2.1	2.1	2.1	90.125	821	3	3	4	1	4	3								3.258e-08	15163000
>jgi|Lotgi1|205379|estExt_fgenesh2_kg.C_sca_2180002;>jgi|Lotgi1|222442|estExt_Genewise1Plus.C_sca_820013;>jgi|Lotgi1|145856|e_gw1.517.5.1	3	2	2	1	6.9	6.9	3.1	29.878	259	6.29		2					2	2		1			2.542e-13	7229300
>jgi|Lotgi1|205401|estExt_fgenesh2_kg.C_sca_2230002	1	5	5	5	30	30	30	28.707	260	7.3						4	1	3	2				2.6416e-76	67270000
>jgi|Lotgi1|205662|estExt_fgenesh2_pm.C_sca_30050	1	5	5	5	34.5	34.5	34.5	18.747	168	9.9									5	2	2	1	3.6048e-25	26771000
>jgi|Lotgi1|206060|estExt_fgenesh2_pm.C_sca_120032	1	2	2	2	5.7	5.7	5.7	40.89	351	7							3						7.7079e-07	3022300
>jgi|Lotgi1|207050|estExt_fgenesh2_pm.C_sca_610014	1	1	1	1	19.5	19.5	19.5	9.2425	82	7							1						3.3911e-25	1299000
>jgi|Lotgi1|207064|estExt_fgenesh2_pm.C_sca_620013	1	4	1	1	11.2	3.4	3.4	49.399	439	2		1											2.3544e-18	333460
>jgi|Lotgi1|207549|estExt_fgenesh2_pm.C_sca_1080008	1	2	1	1	8.1	4.2	4.2	29.172	259	4				1									3.338e-13	909130
>jgi|Lotgi1|208748|estExt_Genewise1Plus.C_sca_20144	1	1	1	1	0.9	0.9	0.9	137.09	1203	4.33		1		1			1						3.0278e-12	14200000
>jgi|Lotgi1|209107|estExt_Genewise1Plus.C_sca_20912	1	10	10	10	30.9	30.9	30.9	41.721	366	6.39						19	2		1	1			1.9951e-83	51459000
>jgi|Lotgi1|209261|estExt_Genewise1Plus.C_sca_30137;>jgi|Lotgi1|176883|fgenesh2_pg.C_sca_5632000001	2	50	50	50	42.2	42.2	42.2	168.36	1513	3.69	18	38	36	119	43	7	3	3	1				0	1068500000
>jgi|Lotgi1|209340|estExt_Genewise1Plus.C_sca_30274	1	7	7	7	22.8	22.8	22.8	44.752	399	6.19						15			1				2.3825e-47	36206000
>jgi|Lotgi1|212640|estExt_Genewise1Plus.C_sca_130084	1	2	2	2	7.9	7.9	7.9	44.63	416	2		2											1.032e-71	2268000
>jgi|Lotgi1|214482|estExt_Genewise1Plus.C_sca_210234	1	1	1	1	3.7	3.7	3.7	48.592	429	5					1								0.00036785	134860
>jgi|Lotgi1|214936|estExt_Genewise1Plus.C_sca_250001	1	1	1	1	4.4	4.4	4.4	42.179	367	6						1							1.0879e-05	1213800
>jgi|Lotgi1|215397|estExt_Genewise1Plus.C_sca_280059;>jgi|Lotgi1|122753|e_gw1.41.31.1	2	2	1	1	22.1	10.7	10.7	16.937	149	2		1											2.7297e-15	713420
>jgi|Lotgi1|215510|estExt_Genewise1Plus.C_sca_280246	1	12	1	1	40.5	8	8	41.802	375	6						2							0	11713000
>jgi|Lotgi1|216416|estExt_Genewise1Plus.C_sca_330065	1	4	4	3	6.8	6.8	5.1	73.49	664	3.3		5		3	1	1							1.3484e-27	8194500
>jgi|Lotgi1|216777|estExt_Genewise1Plus.C_sca_350038	1	3	3	3	4.5	4.5	4.5	85.906	771	2		3											5.4328e-17	889990
>jgi|Lotgi1|216894|estExt_Genewise1Plus.C_sca_350202	1	1	1	1	2.5	2.5	2.5	44.68	399	3			2										0.00060105	2488800
>jgi|Lotgi1|217320|estExt_Genewise1Plus.C_sca_390079	1	3	3	3	29.1	29.1	29.1	17.719	165	9.67									4		2		2.0325e-38	9309900
>jgi|Lotgi1|217342|estExt_Genewise1Plus.C_sca_390115	1	1	1	1	3.9	3.9	3.9	39.057	363	2		1											0.00038598	2121900
>jgi|Lotgi1|218116|estExt_Genewise1Plus.C_sca_450094	1	1	1	1	3.5	3.5	3.5	45.212	395	2		1											3.843e-05	384220
>jgi|Lotgi1|218330|estExt_Genewise1Plus.C_sca_460073	1	1	1	1	2.9	2.9	2.9	47.456	420	2		2											6.1158e-10	1393600
>jgi|Lotgi1|219492|estExt_Genewise1Plus.C_sca_540059	1	1	1	1	5.4	5.4	5.4	35.693	317	9									1				7.8004e-10	731020
>jgi|Lotgi1|221240|estExt_Genewise1Plus.C_sca_690138	1	8	8	8	15.9	15.9	15.9	68.891	616	4.92				11				1				1	2.0602e-49	13641000
>jgi|Lotgi1|222542|estExt_Genewise1Plus.C_sca_820192	1	3	2	2	9.6	7.5	7.5	35.67	332	7							2						3.3658e-17	1083000
>jgi|Lotgi1|222979|estExt_Genewise1Plus.C_sca_880061	1	6	6	6	23.3	23.3	23.3	22.574	206	7.74	4	4	4	4	5	6	5	7	17	3	16	7	4.6881e-43	932280000
>jgi|Lotgi1|223558|estExt_Genewise1Plus.C_sca_970107;>jgi|Lotgi1|227593|estExt_Genewise1Plus.C_sca_7870016;>jgi|Lotgi1|206001|estExt_fgenesh2_pm.C_sca_110005;>jgi|Lotgi1|191841|estExt_Genewise1.C_sca_420306;>jgi|Lotgi1|203508|estExt_fgenesh2_kg.C_sca_1500	45	7	7	1	20.9	20.9	2	50.052	450	3.08		8		2	2	1							2.5582e-31	15269000
>jgi|Lotgi1|223723|estExt_Genewise1Plus.C_sca_1000037	1	1	1	1	7.4	7.4	7.4	20.021	176	6						1							3.1325e-06	363250
>jgi|Lotgi1|223917|estExt_Genewise1Plus.C_sca_1040081	1	1	1	1	6.4	6.4	6.4	22.871	204	2		1											7.4083e-36	468940
>jgi|Lotgi1|224562|estExt_Genewise1Plus.C_sca_1170119	1	1	1	1	4.7	4.7	4.7	34.496	300	9									1				0.00024814	351230
>jgi|Lotgi1|224800|estExt_Genewise1Plus.C_sca_1240051	1	3	3	3	3.7	3.7	3.7	91.585	831	9.67									1	2			3.6179e-08	1831600
>jgi|Lotgi1|226175|estExt_Genewise1Plus.C_sca_1660040	1	3	3	3	20.3	20.3	20.3	17.263	158	11									1		1	2	1.0719e-07	8730100
>jgi|Lotgi1|226726|estExt_Genewise1Plus.C_sca_1950014	1	12	12	12	37.6	37.6	37.6	32.615	298	4.03	5	16	46	36	27	20	9	1					3.6155e-238	3829400000
>jgi|Lotgi1|227422|estExt_Genewise1Plus.C_sca_2940010	1	1	1	1	24	24	24	12.995	125	11										1		1	1.068e-08	3506800
>jgi|Lotgi1|227782|estExt_fgenesh2_pg.C_sca_10012	1	1	1	1	33.5	33.5	33.5	16.583	158	10.3							1					2	4.3107e-25	166770000
>jgi|Lotgi1|227783|estExt_fgenesh2_pg.C_sca_10013	1	15	15	15	61.3	61.3	61.3	15.556	142	8.83	7	4	4	6	6	6	12	12	11	35	21	37	5.8257e-180	8716600000
>jgi|Lotgi1|227996|estExt_fgenesh2_pg.C_sca_10362	1	6	6	6	11	11	11	53.253	482	9.19	2		1				3	2		1	3	9	4.6143e-80	87977000
>jgi|Lotgi1|228002|estExt_fgenesh2_pg.C_sca_10373	1	2	2	2	2.3	2.3	2.3	116.96	1032	3			2										1.2364e-12	1870300
>jgi|Lotgi1|228264|estExt_fgenesh2_pg.C_sca_20144	1	8	8	8	20	20	20	64.752	606	4.37				15	2	1	1						7.6494e-64	33704000
>jgi|Lotgi1|228268|estExt_fgenesh2_pg.C_sca_20156	1	23	23	23	76.2	76.2	76.2	21.265	185	8.43	20	16	20	25	17	22	26	65	104	75	122	44	0	31526000000
>jgi|Lotgi1|228385|estExt_fgenesh2_pg.C_sca_20360	1	5	5	5	43.8	43.8	43.8	18.54	160	10.5									5	1	2	5	1.3154e-72	28799000
>jgi|Lotgi1|228640|estExt_fgenesh2_pg.C_sca_30301	1	2	2	2	7.9	7.9	7.9	40.817	366	9									2				1.3324e-06	2451000
>jgi|Lotgi1|228700|estExt_fgenesh2_pg.C_sca_40028	1	3	3	3	19.7	19.7	19.7	13.931	122	10.8										3		2	1.6448e-23	17630000
>jgi|Lotgi1|228882|estExt_fgenesh2_pg.C_sca_50013	1	37	37	37	69	69	69	62.948	562	5.45	21	37	46	171	251	177	109	29	61	12	9	5	0	11568000000
>jgi|Lotgi1|228885|estExt_fgenesh2_pg.C_sca_50017	1	1	1	1	2.6	2.6	2.6	54.286	491	2		1											2.215e-05	938660
>jgi|Lotgi1|229002|estExt_fgenesh2_pg.C_sca_50187	1	1	1	1	10.3	10.3	10.3	16.55	146	12												1	9.7608e-05	8842500
>jgi|Lotgi1|229175|estExt_fgenesh2_pg.C_sca_50437	1	20	20	20	42.1	42.1	42.1	56.685	497	4.43	6	17	30	91	103	17	1		6	1	1	2	0	1602700000
>jgi|Lotgi1|229193|estExt_fgenesh2_pg.C_sca_50469	1	1	1	1	4.6	4.6	4.6	26.844	240	9								1		1			1.9387e-07	6952400
>jgi|Lotgi1|229427|estExt_fgenesh2_pg.C_sca_70053	1	11	11	11	26	26	26	66.188	605	4				16									1.5388e-232	27821000
>jgi|Lotgi1|229482|estExt_fgenesh2_pg.C_sca_70303	1	5	5	5	29.5	29.5	29.5	23.771	207	9.86									4		3		2.9279e-24	12469000
>jgi|Lotgi1|229543|estExt_fgenesh2_pg.C_sca_80085	1	13	13	13	45	45	45	24.224	202	8.12	1	3	2	10	12	6	16	36	29	28	14	8	3.3009e-127	5448800000
>jgi|Lotgi1|229619|estExt_fgenesh2_pg.C_sca_80233	1	1	1	1	12.2	12.2	12.2	11.149	98	12												1	5.2352e-08	5390600
>jgi|Lotgi1|229818|estExt_fgenesh2_pg.C_sca_90208	1	15	15	15	25.2	25.2	25.2	82.386	749	4				21									1.2088e-126	38130000
>jgi|Lotgi1|229879|estExt_fgenesh2_pg.C_sca_90324	1	2	2	2	23.3	23.3	23.3	11.555	103	7.67							1	2					4.4583e-23	6170700
>jgi|Lotgi1|229978|estExt_fgenesh2_pg.C_sca_100167	1	6	6	6	4.8	4.8	4.8	189.69	1628	9.77									16		10		1.8746e-118	99689000
>jgi|Lotgi1|229990|estExt_fgenesh2_pg.C_sca_100185	1	1	1	1	8.8	8.8	8.8	12.289	114	5.67	2	2	2		4	1		2	3	1	1		8.9146e-07	38907000
>jgi|Lotgi1|230171|estExt_fgenesh2_pg.C_sca_110109	1	8	8	8	3	3	3	401.93	3687	1.11	8	1											3.8325e-71	6385000
>jgi|Lotgi1|230231|estExt_fgenesh2_pg.C_sca_110215	1	2	2	2	8.3	8.3	8.3	22.595	192	9.5									3		1		7.9732e-06	3419400
>jgi|Lotgi1|230271|estExt_fgenesh2_pg.C_sca_110289	1	2	2	2	0.6	0.6	0.6	511.14	4454	10.5										1	1		4.5689e-05	3177000
>jgi|Lotgi1|230492|estExt_fgenesh2_pg.C_sca_120331	1	14	14	14	74.6	74.6	74.6	25.132	224	8.31	10	4	4	7	7	8	8	32	43	26	28	17	0	3004000000
>jgi|Lotgi1|230493|estExt_fgenesh2_pg.C_sca_120332	1	6	6	6	33.7	33.7	33.7	23.21	208	8.46						3	2	1	4	1		2	2.1635e-34	37655000
>jgi|Lotgi1|230510|estExt_fgenesh2_pg.C_sca_120364	1	14	14	14	37.7	37.7	37.7	23.578	207	8.39	14	11	9	11	10	16	20	22	103	43	55	29	2.6683e-209	33031000000
>jgi|Lotgi1|230619|estExt_fgenesh2_pg.C_sca_140041	1	2	2	2	22.4	22.4	22.4	13.569	134	10.4									1	2	1	1	1.496e-70	3894800
>jgi|Lotgi1|230689|estExt_fgenesh2_pg.C_sca_140208	1	7	7	7	9.1	9.1	9.1	104.13	957	3.43			8	6									3.0361e-182	13381000
>jgi|Lotgi1|230731|estExt_fgenesh2_pg.C_sca_150022	1	1	1	1	10.4	10.4	10.4	15.171	135	12												1	1.0564e-06	2907500
>jgi|Lotgi1|230732|estExt_fgenesh2_pg.C_sca_150029	1	4	4	4	50.4	50.4	50.4	13.025	121	9.9							3	3	1	4	6	4	7.9658e-90	112020000
>jgi|Lotgi1|230842|estExt_fgenesh2_pg.C_sca_150359	1	2	2	2	12.4	12.4	12.4	19.457	169	10									1		1		2.2677e-06	1383900
>jgi|Lotgi1|230854|estExt_fgenesh2_pg.C_sca_160031	1	6	6	2	36.9	36.9	27.5	16.486	149	7.15			1	3	5	14	24	19	12	2			2.033e-291	2806000000
>jgi|Lotgi1|230881|estExt_fgenesh2_pg.C_sca_160086	1	15	15	15	40.8	40.8	40.8	43.964	390	7.78						10	40	17	19	10			0	510550000
>jgi|Lotgi1|231009|estExt_fgenesh2_pg.C_sca_160281	1	8	8	8	55.5	55.5	55.5	15.224	137	8.81	4	3	3	5	7	6	7	19	11	27	38	15	5.1219e-104	8163700000
>jgi|Lotgi1|231010|estExt_fgenesh2_pg.C_sca_160282	1	13	13	13	41.7	41.7	41.7	53.13	499	6.12					52	11	14	7	12				0	359350000
>jgi|Lotgi1|231046|estExt_fgenesh2_pg.C_sca_170090	1	13	13	13	57	57	57	25	214	7.71	16	15	12	17	19	22	55	90	42	68	34	22	0	49321000000
>jgi|Lotgi1|231065|estExt_fgenesh2_pg.C_sca_170141	1	2	2	2	20.3	20.3	20.3	13.22	118	10								1			2		2.6994e-18	11184000
>jgi|Lotgi1|231186|estExt_fgenesh2_pg.C_sca_180106	1	10	10	10	34.1	34.1	34.1	46.882	481	5.59	2	1	4	8	59	29	3	4	3	4	2	1	0	1513700000
>jgi|Lotgi1|231368|estExt_fgenesh2_pg.C_sca_190110	1	2	2	2	3.2	3.2	3.2	80.395	750	1	4												4.2984e-12	2563400
>jgi|Lotgi1|231395|estExt_fgenesh2_pg.C_sca_190155	1	6	6	6	20.5	20.5	20.5	44.028	405	5.6					18	24	1						5.4203e-158	420060000
>jgi|Lotgi1|231426|estExt_fgenesh2_pg.C_sca_190203	1	4	4	2	31.2	31.2	15	18.178	160	10								1	11	11	6	4	1.4396e-81	189030000
>jgi|Lotgi1|231427|estExt_fgenesh2_pg.C_sca_190205	1	4	2	2	45.4	23.5	23.5	13.305	119	12												2	3.905e-64	1922400
>jgi|Lotgi1|231460|estExt_fgenesh2_pg.C_sca_190282	1	5	5	5	22	22	22	27.805	250	7.43						3	6	1	4				1.9071e-95	58700000
>jgi|Lotgi1|231509|estExt_fgenesh2_pg.C_sca_200067	1	3	3	3	23.9	23.9	23.9	24.746	230	8.18							5		5	1			7.8476e-188	27495000
>jgi|Lotgi1|231862|estExt_fgenesh2_pg.C_sca_230174	1	1	1	1	1	1	1	131.58	1271	1	2												2.0351e-231	7482900
>jgi|Lotgi1|231869|estExt_fgenesh2_pg.C_sca_230185	1	60	60	60	62	62	62	119.22	1061	3.5	48	124	241	201	102	41	16		3				0	6952300000
>jgi|Lotgi1|231953|estExt_fgenesh2_pg.C_sca_240135	1	1	1	1	9.1	9.1	9.1	17.078	154	10										1			0.00098713	355330
>jgi|Lotgi1|232022|estExt_fgenesh2_pg.C_sca_250045	1	2	2	2	4.5	4.5	4.5	66.392	604	4				2									6.7273e-09	923690
>jgi|Lotgi1|232356|estExt_fgenesh2_pg.C_sca_280103	1	1	1	1	0.5	0.5	0.5	323.37	2945	2		1											0.00098734	184540
>jgi|Lotgi1|232671|estExt_fgenesh2_pg.C_sca_310003	1	2	2	2	18.5	18.5	18.5	24.384	222	7.67							2		1				4.3269e-23	9353800
>jgi|Lotgi1|232714|estExt_fgenesh2_pg.C_sca_310076	1	28	28	28	26.3	26.3	26.3	123.88	1104	3.62	5	25	74	53	25		2	3	1	3			0	1195800000
>jgi|Lotgi1|232718|estExt_fgenesh2_pg.C_sca_310081	1	8	8	8	15.7	15.7	15.7	89.122	805	4.2			3	27	9	1							4.6377e-131	80991000
>jgi|Lotgi1|232879|estExt_fgenesh2_pg.C_sca_330020	1	1	1	1	1.8	1.8	1.8	68.083	598	9								1		1			1.9387e-07	4331700
>jgi|Lotgi1|233095|estExt_fgenesh2_pg.C_sca_340181	1	13	13	13	34.2	34.2	34.2	32.683	284	7.48				1			20	3	6	1			1.5707e-142	59591000
>jgi|Lotgi1|233199|estExt_fgenesh2_pg.C_sca_350161	1	30	30	30	79.7	79.7	79.7	38.976	355	6.2	50	63	64	125	91	161	208	77	135	46	34	21	0	60399000000
>jgi|Lotgi1|233200|estExt_fgenesh2_pg.C_sca_350163	1	48	48	48	81.1	81.1	81.1	35.354	318	6.39	61	80	97	156	222	395	229	123	207	98	74	48	0	132560000000
>jgi|Lotgi1|233201|estExt_fgenesh2_pg.C_sca_350164	1	9	9	9	22.5	22.5	22.5	64.718	574	7.25						2	11		3				4.5094e-107	42693000
>jgi|Lotgi1|233348|estExt_fgenesh2_pg.C_sca_380029	1	12	12	12	24.7	24.7	24.7	65.742	592	3.84		1	19	39	7		1						0	276340000
>jgi|Lotgi1|233390|estExt_fgenesh2_pg.C_sca_390050	1	1	1	1	4.4	4.4	4.4	32.687	339	12												1	0.00030851	109810
>jgi|Lotgi1|233392|estExt_fgenesh2_pg.C_sca_390059	1	3	3	3	35.5	35.5	35.5	17.907	166	9									3				2.0302e-47	9705000
>jgi|Lotgi1|233397|estExt_fgenesh2_pg.C_sca_390071	1	11	11	11	44.7	44.7	44.7	23.344	219	7.28	8	7	5	8	20	18	91	35	43	34	4	5	0	15629000000
>jgi|Lotgi1|233408|estExt_fgenesh2_pg.C_sca_390087	1	6	6	6	51	51	51	17.168	151	10.4							1		7	2	6	7	4.3683e-98	92018000
>jgi|Lotgi1|233411|estExt_fgenesh2_pg.C_sca_390093	1	2	2	2	1.5	1.5	1.5	192.62	1686	2		2											1.3461e-09	541660
>jgi|Lotgi1|233420|estExt_fgenesh2_pg.C_sca_390106	1	10	10	10	24.1	24.1	24.1	44.375	394	5.23	24	15	14	17	56	23	12	11	13	6	6	5	0	5563400000
>jgi|Lotgi1|233451|estExt_fgenesh2_pg.C_sca_390160	1	2	2	2	30.8	30.8	30.8	11.114	107	11										1		1	2.17e-99	8915500
>jgi|Lotgi1|233461|estExt_fgenesh2_pg.C_sca_400001	1	20	20	20	23.8	23.8	23.8	77.649	702	5.25	21	43	68	53	23	9	10	10	14	28	20	15	0	6342600000
>jgi|Lotgi1|233583|estExt_fgenesh2_pg.C_sca_410033	1	1	1	1	4.6	4.6	4.6	27.095	240	8.25							1	2		1			9.352e-08	6898900
>jgi|Lotgi1|233609|estExt_fgenesh2_pg.C_sca_410096	1	1	1	1	6.4	6.4	6.4	21.95	204	11											1		4.272e-08	621060
>jgi|Lotgi1|233749|estExt_fgenesh2_pg.C_sca_430019	1	1	1	1	5.1	5.1	5.1	24.887	216	8								1					0.00011317	1312800
>jgi|Lotgi1|233824|estExt_fgenesh2_pg.C_sca_440067	1	4	4	4	5.9	5.9	5.9	90.829	819	10.1								2		2	1	2	6.3413e-16	19036000
>jgi|Lotgi1|233852|estExt_fgenesh2_pg.C_sca_440123	1	1	1	1	10.1	10.1	10.1	12.758	109	10								1				1	2.0265e-05	2778700
>jgi|Lotgi1|234262|estExt_fgenesh2_pg.C_sca_480108	1	1	1	1	8.8	8.8	8.8	19.468	170	9									1				5.2597e-05	1565600
>jgi|Lotgi1|234386|estExt_fgenesh2_pg.C_sca_500041	1	5	5	5	19	19	19	33.297	306	7.61	2	1	1	4	2	2	12	10	10	7	3	2	3.7381e-28	2794000000
>jgi|Lotgi1|234387|estExt_fgenesh2_pg.C_sca_500042	1	14	14	14	59.8	59.8	59.8	28.999	254	7.72	13	12	10	18	18	19	45	97	52	66	21	17	0	14655000000
>jgi|Lotgi1|234405|estExt_fgenesh2_pg.C_sca_500078	1	19	19	19	60.1	60.1	60.1	35.003	311	7.11	3	2		2	3	5	45	26	12	2			0	1553500000
>jgi|Lotgi1|234472|estExt_fgenesh2_pg.C_sca_510064;>jgi|Lotgi1|165394|fgenesh2_pg.C_sca_51000074;>jgi|Lotgi1|165389|fgenesh2_pg.C_sca_51000069	3	17	17	8	9.4	9.4	4.4	247.38	2189	1.04	24	1											2.7177e-154	22385000
>jgi|Lotgi1|234488|estExt_fgenesh2_pg.C_sca_520002	1	8	8	8	45.3	45.3	45.3	19.78	190	9.14				1	3	2		2	20	1	9	4	1.9169e-75	992000000
>jgi|Lotgi1|234508|estExt_fgenesh2_pg.C_sca_520053	1	1	1	1	7	7	7	23.266	201	9									1				0.00018769	581320
>jgi|Lotgi1|234596|estExt_fgenesh2_pg.C_sca_530038	1	6	6	6	52.9	52.9	52.9	18.569	157	10.2									6	1	4	2	5.7983e-268	24558000
>jgi|Lotgi1|234845|estExt_fgenesh2_pg.C_sca_560041	1	13	13	13	35.2	35.2	35.2	28	250	8.75		1		1	4		7	21	13	21	4	5	5.0905e-235	556440000
>jgi|Lotgi1|234865|estExt_fgenesh2_pg.C_sca_560073	1	12	12	12	20.3	20.3	20.3	81.388	734	3.89		1		18									4.1721e-59	26710000
>jgi|Lotgi1|234882|estExt_fgenesh2_pg.C_sca_560113	1	1	1	1	3.8	3.8	3.8	40.666	390	5					1								1.8223e-06	1014300
>jgi|Lotgi1|234884|estExt_fgenesh2_pg.C_sca_560115	1	15	15	15	30.6	30.6	30.6	98.163	928	3.63	17	70	99	67	42	11	8	6	6	2	1	1	0	4609900000
>jgi|Lotgi1|234885|estExt_fgenesh2_pg.C_sca_560116	1	9	9	9	30.9	30.9	30.9	31.022	291	7.4	9	12	15	18	29	32	76	40	61	32	32	16	0	29061000000
>jgi|Lotgi1|235077|estExt_fgenesh2_pg.C_sca_590030	1	1	1	1	8.8	8.8	8.8	19.613	171	9									1				6.4478e-07	699680
>jgi|Lotgi1|235120|estExt_fgenesh2_pg.C_sca_590106	1	41	41	41	43.4	43.4	43.4	126.37	1144	4.19	49	58	142	60	37	27	23	15	13	14	6	10	0	4076400000
>jgi|Lotgi1|235497|estExt_fgenesh2_pg.C_sca_650036	1	23	23	23	36.8	36.8	36.8	27.166	247	7.73	22	17	30	44	58	68	57	334	87	127	64	40	0	146070000000
>jgi|Lotgi1|235548|estExt_fgenesh2_pg.C_sca_660065	1	8	8	8	18.8	18.8	18.8	75.113	682	4.86	17	18	17	22	36	32	13	7	7	4	2	2	0	4523700000
>jgi|Lotgi1|235549|estExt_fgenesh2_pg.C_sca_660066	1	17	17	17	9	9	9	269.6	2399	6.82	6	5	3	13	8	14	62	14	36	3	4		0	1414100000
>jgi|Lotgi1|235566|estExt_fgenesh2_pg.C_sca_670001	1	3	3	3	12.5	12.5	12.5	29.414	257	7.75							5		3				2.3546e-15	15284000
>jgi|Lotgi1|235609|estExt_fgenesh2_pg.C_sca_670059	1	9	9	9	25.5	25.5	25.5	39.064	349	7.77	1				11	13	5	9	3	9	4	6	5.6108e-209	473800000
>jgi|Lotgi1|235610|estExt_fgenesh2_pg.C_sca_670062	1	17	17	17	30.2	30.2	30.2	57.179	557	5.12	15	58	90	54	47	35	32	15	18	15	18	17	0	10773000000
>jgi|Lotgi1|235621|estExt_fgenesh2_pg.C_sca_670079	1	17	17	17	38.9	38.9	38.9	31.106	303	6.9	19	24	34	49	52	394	242	96	87	84	45	40	0	75095000000
>jgi|Lotgi1|235690|estExt_fgenesh2_pg.C_sca_680060	1	1	1	1	2.5	2.5	2.5	65.663	569	6						1							5.0639e-10	777040
>jgi|Lotgi1|235694|estExt_fgenesh2_pg.C_sca_680068	1	6	6	6	43.6	43.6	43.6	19.784	172	10.7							1			13	4	9	1.4027e-209	231800000
>jgi|Lotgi1|235797|estExt_fgenesh2_pg.C_sca_700030	1	2	2	2	15.4	15.4	15.4	14.84	130	10.3								1		2	2	1	1.2692e-07	32678000
>jgi|Lotgi1|235812|estExt_fgenesh2_pg.C_sca_700055	1	13	13	13	35.3	35.3	35.3	82.079	729	3.52		1	43	8	4	3	2						0	162870000
>jgi|Lotgi1|235988|estExt_fgenesh2_pg.C_sca_730030	1	24	24	24	29	29	29	107.88	955	4.52		1	4	54	5	3	8		1	1			4.3925e-258	249690000
>jgi|Lotgi1|236183|estExt_fgenesh2_pg.C_sca_760074	1	15	15	15	73.9	73.9	73.9	18.679	161	9.12	4	4	2	3	9	13	24	23	73	45	52	40	0	20006000000
>jgi|Lotgi1|236304|estExt_fgenesh2_pg.C_sca_790048	1	3	3	3	21	21	21	17.415	157	10.8									1		2	1	4.7172e-41	4917100
>jgi|Lotgi1|236688|estExt_fgenesh2_pg.C_sca_850099	1	1	1	1	1.6	1.6	1.6	81.998	740	3			1										0.00097422	808920
>jgi|Lotgi1|236689|estExt_fgenesh2_pg.C_sca_850101	1	13	13	13	50.2	50.2	50.2	35.077	317	6.89		3	3	3	4	53	46	6	26	3	2	1	0	1312800000
>jgi|Lotgi1|236690|estExt_fgenesh2_pg.C_sca_850102	1	4	4	4	9.1	9.1	9.1	47.636	440	4.01	13	26	20	12	9	7	5	3	7	2	1	1	4.3493e-225	2089900000
>jgi|Lotgi1|236691|estExt_fgenesh2_pg.C_sca_850103	1	12	12	12	14.2	14.2	14.2	111.32	1035	3.09	10	47	49	39	13	3					1		0	3935100000
>jgi|Lotgi1|236770|estExt_fgenesh2_pg.C_sca_870051	1	34	34	34	49.3	49.3	49.3	83.895	756	5.13	35	19	29	89	51	53	31	8	15	15	7	11	0	1526600000
>jgi|Lotgi1|236812|estExt_fgenesh2_pg.C_sca_870115	1	20	20	20	28.8	28.8	28.8	107.59	957	3.69			36	14	5	1	1					1	0	83598000
>jgi|Lotgi1|236815|estExt_fgenesh2_pg.C_sca_870118	1	2	2	2	24.8	24.8	24.8	12.771	117	11										2		2	6.003e-11	4842200
>jgi|Lotgi1|236952|estExt_fgenesh2_pg.C_sca_900076	1	43	43	40	7.6	7.6	7	834.33	7473	2.26	37	16	4	1	12				2				0	80235000
>jgi|Lotgi1|236955|estExt_fgenesh2_pg.C_sca_900081	1	1	1	1	2.9	2.9	2.9	46.73	409	6						1							0.0001875	830210
>jgi|Lotgi1|237013|estExt_fgenesh2_pg.C_sca_920055	1	7	7	5	17.3	17.3	12.1	72.005	669	4.12				7	1								1.907e-85	9489800
>jgi|Lotgi1|237103|estExt_fgenesh2_pg.C_sca_950032	1	4	4	4	36.2	36.2	36.2	23.732	210	8.9								5	1	4			8.4508e-148	27289000
>jgi|Lotgi1|237131|estExt_fgenesh2_pg.C_sca_960028	1	1	1	1	11.7	11.7	11.7	17.285	154	12												1	5.1557e-06	1527800
>jgi|Lotgi1|237142|estExt_fgenesh2_pg.C_sca_960047	1	3	1	1	14.4	8.1	8.1	18.37	160	8								1					1.261e-11	1662900
>jgi|Lotgi1|237143|estExt_fgenesh2_pg.C_sca_960048	1	5	5	3	25	25	18.4	17.455	152	8	3			2		2	4	11	9	7	2	2	8.3122e-165	218330000
>jgi|Lotgi1|237152|estExt_fgenesh2_pg.C_sca_970022	1	4	4	4	19	19	19	40.27	379	2.67		4	8										1.9572e-115	28732000
>jgi|Lotgi1|237510|estExt_fgenesh2_pg.C_sca_1090023	1	14	14	14	70.4	70.4	70.4	23.606	213	4.15	43	17	10	5	5	5	13	7	14	3	2	1	0	1375200000
>jgi|Lotgi1|237754|estExt_fgenesh2_pg.C_sca_1160033	1	5	5	5	7.7	7.7	7.7	80.864	727	4.46				11	1				1				5.6091e-39	19410000
>jgi|Lotgi1|237778|estExt_fgenesh2_pg.C_sca_1170035	1	1	1	1	7.2	7.2	7.2	20.644	181	9									1				1.2642e-07	2029600
>jgi|Lotgi1|237996|estExt_fgenesh2_pg.C_sca_1270024	1	3	3	3	33.3	33.3	33.3	20.827	195	7.1	3		2	3	3	2	1	2	5	3	5	1	2.6241e-54	2443600000
>jgi|Lotgi1|238082|estExt_fgenesh2_pg.C_sca_1300004	1	48	48	48	77.5	77.5	77.5	44.717	395	6.31	60	51	76	111	160	566	149	95	150	90	48	36	0	166940000000
>jgi|Lotgi1|238094|estExt_fgenesh2_pg.C_sca_1300025	1	10	10	10	88.2	88.2	88.2	19.247	170	10.1				1					22	9	10	11	0	656420000
>jgi|Lotgi1|238156|estExt_fgenesh2_pg.C_sca_1330006	1	5	5	5	22	22	22	33.465	296	7.29							5	2					8.8528e-36	15107000
>jgi|Lotgi1|238160|estExt_fgenesh2_pg.C_sca_1330023	1	1	1	1	1.8	1.8	1.8	77.808	684	3.5	2	2	1	1		1			1				1.8302e-08	64227000
>jgi|Lotgi1|238301|estExt_fgenesh2_pg.C_sca_1400006	1	2	2	2	10.8	10.8	10.8	30.649	269	4				4									1.6886e-18	6027600
>jgi|Lotgi1|238326|estExt_fgenesh2_pg.C_sca_1410005	1	1	1	1	6	6	6	27.177	251	8								3					1.3228e-07	3640200
>jgi|Lotgi1|238358|estExt_fgenesh2_pg.C_sca_1420009	1	9	9	9	43.1	43.1	43.1	24.517	232	4.4	20	15	24	15	6	4	2	3	4	6	3	6	0	347760000
>jgi|Lotgi1|238400|estExt_fgenesh2_pg.C_sca_1440037	1	6	6	6	30.9	30.9	30.9	32.592	301	8								16					1.896e-119	187840000
>jgi|Lotgi1|238415|estExt_fgenesh2_pg.C_sca_1450008	1	7	7	7	22	22	22	51.504	460	5.59					15	11	3						7.6408e-147	36220000
>jgi|Lotgi1|238515|estExt_fgenesh2_pg.C_sca_1490019	1	7	7	7	48.6	48.6	48.6	23.172	208	9.16								8		11			0	73989000
>jgi|Lotgi1|238526|estExt_fgenesh2_pg.C_sca_1490037	1	34	34	34	46.4	46.4	46.4	108	1042	5.46	64	85	51	47	56	46	41	29	51	30	32	22	0	2726000000
>jgi|Lotgi1|238560|estExt_fgenesh2_pg.C_sca_1510007	1	5	5	5	5.9	5.9	5.9	112.09	969	3			5										1.5136e-28	1181900
>jgi|Lotgi1|238760|estExt_fgenesh2_pg.C_sca_1660028	1	4	4	4	35.9	35.9	35.9	18.457	167	9.5									6		2		3.9773e-53	11302000
>jgi|Lotgi1|238831|estExt_fgenesh2_pg.C_sca_1730025	1	21	21	21	51.6	51.6	51.6	24.278	219	7.92	33	36	30	35	40	31	49	47	87	131	81	81	0	129340000000
>jgi|Lotgi1|238844|estExt_fgenesh2_pg.C_sca_1750005	1	1	1	1	1.5	1.5	1.5	108.71	974	8								1					2.7447e-26	535780
>jgi|Lotgi1|238970|estExt_fgenesh2_pg.C_sca_1800027	1	5	5	5	52.1	52.1	52.1	13.821	121	10.6							2	2	3	11	8	14	3.5375e-132	1454300000
>jgi|Lotgi1|239005|estExt_fgenesh2_pg.C_sca_1830012	1	5	5	4	50.9	50.9	36	17.857	161	9.96					1		2	2	5	6	5	7	2.8925e-241	322500000
>jgi|Lotgi1|239006|estExt_fgenesh2_pg.C_sca_1830013	1	2	1	1	24.2	9.3	9.3	17.635	161	10.7										2		1	1.3706e-129	14294000
>jgi|Lotgi1|239117|estExt_fgenesh2_pg.C_sca_1940014	1	1	1	1	7.8	7.8	7.8	24.329	217	11.3										1		2	1.2405e-09	1922000
>jgi|Lotgi1|239125|estExt_fgenesh2_pg.C_sca_1950011	1	82	82	82	71.1	71.1	71.1	103.45	953	3.57	88	149	385	172	123	69	33	9	11	6	1	1	0	25613000000
>jgi|Lotgi1|239159|estExt_fgenesh2_pg.C_sca_2000011	1	3	3	3	18.4	18.4	18.4	22.358	201	9.5									3		1		4.937e-16	14456000
>jgi|Lotgi1|239170|estExt_fgenesh2_pg.C_sca_2010012	1	10	10	10	74.5	74.5	74.5	15.12	145	9.04	14	12	15	20	12	18	30	77	65	94	185	62	0	61729000000
>jgi|Lotgi1|239173|estExt_fgenesh2_pg.C_sca_2010015	1	2	2	2	15.3	15.3	15.3	18.625	177	10.8										2	1	1	1.9667e-10	11023000
>jgi|Lotgi1|239174|estExt_fgenesh2_pg.C_sca_2010016	1	6	6	6	36	36	36	18.762	186	9.21	23	13	20	27	25	27	44	115	86	130	323	113	0	98084000000
>jgi|Lotgi1|239188|estExt_fgenesh2_pg.C_sca_2050005	1	20	20	20	38.2	38.2	38.2	71.24	633	4.78	33	32	38	155	77	40	38	17	17	9	7	5	0	13134000000
>jgi|Lotgi1|239189|estExt_fgenesh2_pg.C_sca_2050009	1	1	1	1	4.8	4.8	4.8	30.674	272	12												1	1.8164e-15	1736600
>jgi|Lotgi1|239271|estExt_fgenesh2_pg.C_sca_2180008	1	3	3	3	7.1	7.1	7.1	51.045	468	2.56	1	5		3									9.9757e-25	23978000
>jgi|Lotgi1|239339|estExt_fgenesh2_pg.C_sca_2240004	1	28	28	28	69.6	69.6	69.6	66.556	609	4.09	14	37	116	67	17	33	24	8	11	1	1	1	0	1645200000
>jgi|Lotgi1|239447|estExt_fgenesh2_pg.C_sca_2510014	1	8	8	8	44	44	44	19.834	191	8.09	5	2	1	3	5	7	20	26	19	16	15	7	7.1576e-255	6934400000
>jgi|Lotgi1|239519|estExt_fgenesh2_pg.C_sca_2830010	1	2	2	2	10.7	10.7	10.7	25.47	215	10.9								1		1	2	3	3.9649e-17	103740000
>jgi|Lotgi1|239574|estExt_fgenesh2_pg.C_sca_3420002	1	46	46	46	59.6	59.6	59.6	82.813	760	4.29	24	61	218	77	19	36	49	14	30	10	6	3	0	6544900000
>jgi|Lotgi1|60634|gw1.81.66.1	1	1	1	1	35.7	35.7	35.7	6.306	56	1.5	1	1											1.9857e-65	3379800
>jgi|Lotgi1|66515|gw1.224.21.1	1	5	5	5	32.9	32.9	32.9	24.229	216	4.09	1	6	25	4	6	13	1	1		1			3.3828e-126	294390000
>jgi|Lotgi1|69892|gw1.49.115.1	1	4	4	4	44.7	44.7	44.7	11.289	103	3		2	10	2									8.6148e-39	39713000
>jgi|Lotgi1|77105|gw1.32.154.1	1	7	7	7	61.3	61.3	61.3	18.529	173	3.84	25	31	25	39	20	18	12	3	6				2.4889e-244	2233600000
>jgi|Lotgi1|77902|gw1.49.160.1	1	1	1	1	7.8	7.8	7.8	13.136	115	3		1	2	1									0.00031805	17452000
>jgi|Lotgi1|82990|gw1.97.130.1	1	5	5	5	14	14	14	40.636	343	3.92			2	9	1								6.8299e-28	20310000
>jgi|Lotgi1|83160|gw1.21.261.1	1	13	13	13	51.2	51.2	51.2	37.116	332	3.47	6	13	43	7	4	2	4		2	1	1		3.7494e-177	336470000
>jgi|Lotgi1|84059|gw1.130.114.1	1	2	2	2	22.6	22.6	22.6	24.796	234	3.73			8	3	4								2.9227e-32	76460000
>jgi|Lotgi1|89037|gw1.56.185.1	1	2	2	2	25.2	25.2	25.2	13.768	119	7.8							3		2				5.1222e-32	13212000
>jgi|Lotgi1|89537|gw1.18.444.1	1	1	1	1	13.7	13.7	13.7	10.8	95	7							2						1.4774e-15	756160
>jgi|Lotgi1|97333|gw1.2.1014.1	1	2	2	2	20.5	20.5	20.5	16.417	146	7							3						8.0861e-26	10304000
>jgi|Lotgi1|98299|gw1.10.595.1	1	1	1	1	8.5	8.5	8.5	16.949	153	5					2								4.2723e-13	1975600
>jgi|Lotgi1|98300|gw1.10.596.1;>jgi|Lotgi1|70058|gw1.10.228.1	2	6	6	6	51	51	51	15.975	147	3.47	14	12	3	2	2	3	8	3					5.6367e-128	56582000
>jgi|Lotgi1|99791|gw1.32.297.1	1	5	5	5	62	62	62	10.108	92	3.99	20	18	18	12	3	1	4	3	3	4	3	3	1.6816e-128	1051600000
>jgi|Lotgi1|99809|gw1.32.298.1	1	3	3	3	29.3	29.3	29.3	10.414	92	3.77	12	11	21	16	11	7	5	2	1	1			2.563e-172	437080000
>jgi|Lotgi1|99852|gw1.32.299.1	1	5	5	5	67.4	67.4	67.4	10.851	95	4.31	16	23	24	21	17	7	8	3	6	4	2	3	2.8775e-131	1534000000
