# Supplementary material for: In-depth proteomic analysis of a mollusc shell: acid-soluble and acid-insoluble matrix of the limpet Lottia gigantea
Source: Proteome Sci. 2012 Jun 13;10:28. doi: 10.1186/1477-5956-10-28 (PMC3374290; doi:10.1186/1477-5956-10-28)
Supplement: Additional file 8 — Peptides identified in acid-soluble matrix C. Xls-file containing MaxQuant output data concerning peptides, such as peptide sequence, mass, score, PEP and distribution in gel slices. [file 1477-5956-10-28-S8.xls]

## Sheet: peptides
Additional file 8: Peptides identified in acid-soluble matrix C
Proteins	Oxidation (M) Site IDs	Sequence	Length	Missed Cleavages	Mass	Unique (Groups)	Unique (Proteins)	PEP	Score	Slice Average	Slice Std. Dev.	Slice 1	Slice 2	Slice 3	Slice 4	Slice 5	Slice 6	Slice 7	Slice 8	Slice 9	Slice 10	Slice 11	Slice 12	Unique Slice Average	Unique Slice Std. Dev.	Unique Slice 1	Unique Slice 2	Unique Slice 3	Unique Slice 4	Unique Slice 5	Unique Slice 6	Unique Slice 7	Unique Slice 8	Unique Slice 9	Unique Slice 10	Unique Slice 11	Unique Slice 12	Intensity
>jgi|Lotgi1|157689|fgenesh2_pg.C_sca_15000027		AAAEDGVLSDDEIK	14	0	1431.67	yes	yes	5.5374e-09	181.32	10.1	1.39								3	1	5	2	3	10.1	1.39								3	1	5	2	3	623520000
>jgi|Lotgi1|230731|estExt_fgenesh2_pg.C_sca_150022		AAAEDGVLSNDEIK	14	0	1430.69	yes	yes	1.0564e-06	168.94	12	0												1	12	0												1	2907500
>jgi|Lotgi1|154020|fgenesh2_pg.C_sca_5000060	83	AAAMEPPPVIPLNK	14	0	1446.79	yes	yes	1.0476e-35	302.49	3.48	1.14	1	4	8	6	6								3.48	1.14	1	4	8	6	6								246270000
>jgi|Lotgi1|237510|estExt_fgenesh2_pg.C_sca_1090023		AAAVTVPSEDTEWR	14	0	1530.73	yes	yes	2.1473e-35	302.49	5.28	3.56	7	4	3	1	1	2	4	2	4	1	2	1	5.28	3.56	7	4	3	1	1	2	4	2	4	1	2	1	616560000
>jgi|Lotgi1|239574|estExt_fgenesh2_pg.C_sca_3420002		AAELQCPFGLYWNNEIFSCDYPR	23	0	2849.26	yes	yes	1.0592e-143	228.35	3.33	0.471			2	1									3.33	0.471			2	1									45475000
>jgi|Lotgi1|233200|estExt_fgenesh2_pg.C_sca_350163	406	AAITSMVYEK	10	0	1111.56	yes	yes	4.8171e-06	204.92	6.56	2.71	3	3	3	7	6	15	11	4	8	4	5	2	6.56	2.71	3	3	3	7	6	15	11	4	8	4	5	2	12926000000
>jgi|Lotgi1|233200|estExt_fgenesh2_pg.C_sca_350163	406	AAITSMVYEKEIGDQLVGR	19	1	2079.07	yes	yes	5.684e-136	246.38	7.05	2.64			1	3	3	6	1		2	3	2	1	7.05	2.64			1	3	3	6	1		2	3	2	1	205280000
>jgi|Lotgi1|235120|estExt_fgenesh2_pg.C_sca_590106	457	AALMGNLMAFSK	12	0	1252.63	yes	yes	1.7381e-07	157.95	3	1.1	1	2	4	2	1								3	1.1	1	2	4	2	1								48051000
>jgi|Lotgi1|235120|estExt_fgenesh2_pg.C_sca_590106		AANNDNNDDLSAEEIR	16	0	1759.76	yes	yes	5.9383e-62	337.72	2.83	1.4	3	2	3	2	2								2.83	1.4	3	2	3	2	2								39307000
>jgi|Lotgi1|235120|estExt_fgenesh2_pg.C_sca_590106	458	AANNDNNDDLSAEEIREMVGSLLGMDEDDIRK	32	2	3548.6	yes	yes	1.4448e-44	197.12	3	0			2										3	0			2										6332000
>jgi|Lotgi1|236689|estExt_fgenesh2_pg.C_sca_850101		AAPAAQPAAR	10	0	922.498	yes	yes	5.1522e-05	213.71	6.5	0.5						1	1						6.5	0.5						1	1						1159100
>jgi|Lotgi1|235988|estExt_fgenesh2_pg.C_sca_730030		AAPEPDDCVPVSDTEFCTSTLK	22	0	2438.06	yes	yes	2.5681e-21	184.41	7	0							2						7	0							2						2694500
>jgi|Lotgi1|155299|fgenesh2_pg.C_sca_8000087		AAPNLLVVAGDLNTK	15	0	1494.84	yes	yes	0.0033541	111.39	6	0						1							6	0						1							2293200
>jgi|Lotgi1|158316|fgenesh2_pg.C_sca_16000284		AASSQVLGGR	10	0	944.504	yes	yes	1.4572e-11	271.64	3.92	2.1		3	3	3	2					1			3.92	2.1		3	3	3	2					1			8724500
>jgi|Lotgi1|158316|fgenesh2_pg.C_sca_16000284		AASSQVLGGRPYIAR	15	1	1544.84	yes	yes	1.5726e-72	374.88	5.41	2.55	2	4	5	7	6	6	3	6	1	3	1		5.41	2.55	2	4	5	7	6	6	3	6	1	3	1		617180000
>jgi|Lotgi1|160173|fgenesh2_pg.C_sca_23000191		AASVSFCQSGSTPNLAFK	18	0	1870.89	yes	yes	1.0104e-50	272.8	3.83	1.58	2	2	6	6	4	1	2						3.83	1.58	2	2	6	6	4	1	2						244830000
>jgi|Lotgi1|154020|fgenesh2_pg.C_sca_5000060		AATIEPLFSETGDK	14	0	1477.73	yes	yes	1.7074e-19	234.26	3.2	1.28	2	2	5	3	3								3.2	1.28	2	2	5	3	3								309990000
>jgi|Lotgi1|154020|fgenesh2_pg.C_sca_5000060		AATIEPLFSETVDK	14	0	1519.78	yes	yes	6.6928e-20	236.37	3.76	1.11		2	6	4	4	1							3.76	1.11		2	6	4	4	1							262950000
>jgi|Lotgi1|235610|estExt_fgenesh2_pg.C_sca_670062		AATTIQNLK	9	0	958.545	yes	yes	2.2462e-05	242.31	5.26	2.92		3	3	3	3	3	1		1			2	5.26	2.92		3	3	3	3	3	1		1			2	107500000
>jgi|Lotgi1|235610|estExt_fgenesh2_pg.C_sca_670062		AATTIQNLKDQVATAQSQK	19	1	2015.06	yes	yes	1.2914e-152	431.07	5.59	3.16		1	5	3	1	2	2				1	2	5.59	3.16		1	5	3	1	2	2				1	2	116030000
>jgi|Lotgi1|182683|estExt_Genewise1.C_sca_40534		AAVPSGASTGIYEAIELR	18	0	1803.94	yes	yes	9.8566e-50	230.1	3.5	3.17	2	4	1	1		1						1	3.5	3.17	2	4	1	1		1						1	13395000
>jgi|Lotgi1|157690|fgenesh2_pg.C_sca_15000028		AAYDVNDDGVVK	12	0	1264.59	yes	yes	2.4702e-05	170.72	10.5	1.66								1		1		2	10.5	1.66								1		1		2	459380000
>jgi|Lotgi1|99791|gw1.32.297.1		ACGLYIVR	8	0	950.501	yes	yes	8.2033e-06	249.58	6.19	3.6	3	3	3	2	1	1	3	2	3	2	2	2	6.19	3.6	3	3	3	2	1	1	3	2	3	2	2	2	674090000
>jgi|Lotgi1|155299|fgenesh2_pg.C_sca_8000087		ACLPSFLDLATK	12	0	1334.69	yes	yes	0.00011486	157.95	6	0						1							6	0						1							936310
>jgi|Lotgi1|176463|fgenesh2_pg.C_sca_1465000001		ACLPSTCEHNGITYEEGENFQIECNNCR	28	0	3401.38	yes	yes	9.3106e-46	219.65	7	0.577						1	4	1					7	0.577						1	4	1					38025000
>jgi|Lotgi1|239125|estExt_fgenesh2_pg.C_sca_1950011	557	ACPNVLCYMYCEYGFER	17	0	2230.89	yes	yes	3.8124e-27	236.87	3.76	1.21		2	7	3	3	2							3.76	1.21		2	7	3	3	2							117830000
>jgi|Lotgi1|156526|fgenesh2_pg.C_sca_11000212		ADACLEETLVPLVNANR	17	0	1883.94	yes	yes	0.0039443	102.28	1	0	1												1	0	1												538600
>jgi|Lotgi1|115607|e_gw1.21.53.1	25;26	ADAMELYPGTSESVIMEANNAGK	23	0	2397.08	yes	yes	4.1783e-76	287.9	2.8	0.4		1	4										2.8	0.4		1	4										26744000
>jgi|Lotgi1|235988|estExt_fgenesh2_pg.C_sca_730030		ADFVQNNGDHVLIGVK	16	0	1724.88	yes	yes	6.6147e-19	218.95	4	0				2									4	0				2									4773400
>jgi|Lotgi1|235621|estExt_fgenesh2_pg.C_sca_670079		ADIAEAAK	8	0	787.408	yes	yes	0.00033781	231.34	7.14	1.73				1		1	2	2		1			7.14	1.73				1		1	2	2		1			38480000
>jgi|Lotgi1|235621|estExt_fgenesh2_pg.C_sca_670079		ADIAEAAKNDVLATELEIK	19	1	2013.06	yes	yes	1.0891e-54	279.88	7.55	2.48				3	1	4	3	2	2	2	1	2	7.55	2.48				3	1	4	3	2	2	2	1	2	118280000
>jgi|Lotgi1|235621|estExt_fgenesh2_pg.C_sca_670079		ADIAEAAKNDVLATELEIKGDALEALAEGYTK	32	2	3331.7	yes	yes	1.9213e-44	203.04	6.67	0.471						1	2						6.67	0.471						1	2						27277000
>jgi|Lotgi1|178880|fgenesh2_pm.C_sca_44000018		ADIALPGVK	9	0	882.517	yes	yes	0.0091171	137	9	0									1				9	0									1				3789000
>jgi|Lotgi1|233348|estExt_fgenesh2_pg.C_sca_380029		ADNCQQYAPQIER	13	0	1591.7	yes	yes	2.3788e-36	316.4	3.6	0.49			2	3									3.6	0.49			2	3									25372000
>jgi|Lotgi1|148903|e_gw1.14011.11.1;>jgi|Lotgi1|190032|estExt_Genewise1.C_sca_310299;>jgi|Lotgi1|203998|estExt_fgenesh2_kg.C_sca_310023;>jgi|Lotgi1|216228|estExt_Genewise1Plus.C_sca_310312;>jgi|Lotgi1|216192|estExt_Genewise1Plus.C_sca_310276;>jgi|Lotgi1|2		ADQLTEEQIAEFK	13	0	1520.74	yes	no	4.5455e-08	181.32	6.67	3.3		1							2				6.67	3.3		1							2				2703700
>jgi|Lotgi1|103470|e_gw1.2.933.1	2	ADTDKDNQLNKEEFSNFLHPEDAEHMR	27	2	3229.44	yes	yes	3.3725e-18	155.44	9	1								2		2			9	1								2		2			44851000
>jgi|Lotgi1|239339|estExt_fgenesh2_pg.C_sca_2240004		AEEKPYIWLHSSR	13	1	1614.82	yes	yes	1.0015e-20	271.55	4.88	2.2			6	5			2	1	2				4.88	2.2			6	5			2	1	2				52329000
>jgi|Lotgi1|233201|estExt_fgenesh2_pg.C_sca_350164	411	AEEMAGEFGIPTYYQK	16	0	1832.83	yes	yes	5.4807e-15	204.86	7	0							1						7	0							1						2029600
>jgi|Lotgi1|204915|estExt_fgenesh2_kg.C_sca_950004		AEFLNECVEK	10	0	1237.56	yes	yes	0.0031038	141.88	9.67	0.943									2		1		9.67	0.943									2		1		16751000
>jgi|Lotgi1|174003|fgenesh2_pg.C_sca_179000009		AEGLPAYCR	9	0	1035.48	yes	yes	6.7409e-11	220.24	4.05	1.61	1	3	3	4	4	3	1						4.05	1.61	1	3	3	4	4	3	1						80995000
>jgi|Lotgi1|162872|fgenesh2_pg.C_sca_36000100	140;141	AEMEMFSDVPNAIK	14	0	1580.72	yes	yes	3.6905e-07	167.3	2	0.816	2	2	2										2	0.816	2	2	2										8408300
>jgi|Lotgi1|204359|estExt_fgenesh2_kg.C_sca_500014		AENFFILR	8	0	1008.54	yes	yes	0.0019121	209.12	2	0		1											2	0		1											526330
>jgi|Lotgi1|171839|fgenesh2_pg.C_sca_121000029		AEQYVSNIER	10	0	1207.58	yes	yes	1.5129e-10	268.12	7.29	1.16						2	3		2				7.29	1.16						2	3		2				65946000
>jgi|Lotgi1|231046|estExt_fgenesh2_pg.C_sca_170090		AESQPIR	7	0	799.419	yes	yes	0.0062622	183.46	9	1.85						1	1	1		2	2		9	1.85						1	1	1		2	2		17623000
>jgi|Lotgi1|236952|estExt_fgenesh2_pg.C_sca_900076		AETAPVIYDTTKPTGGHVVDGTNFR	25	1	2645.31	yes	yes	6.7983e-19	160.67	1.5	0.5	1	1											1.5	0.5	1	1											3694500
>jgi|Lotgi1|115607|e_gw1.21.53.1		AEVGENIEIFFK	12	0	1394.71	yes	yes	1.8882e-11	161.62	2.67	0.943	1	1	3	1									2.67	0.943	1	1	3	1									12550000
>jgi|Lotgi1|160396|fgenesh2_pg.C_sca_25000001;>jgi|Lotgi1|66241|gw1.25.139.1	137	AEVKPTASNMLK	12	1	1287.69	yes	no	0.0012784	137.17	7	0							1						7	0							1						384700
>jgi|Lotgi1|228264|estExt_fgenesh2_pg.C_sca_20144		AEVYIPFDDDVAIDK	15	0	1708.82	yes	yes	0.00010782	134.98	4.75	1.3				3			1						4.75	1.3				3			1						10118000
>jgi|Lotgi1|239159|estExt_fgenesh2_pg.C_sca_2000011		AEWIWTSGWSGQHK	14	0	1671.78	yes	yes	4.5527e-09	183.08	9	0									1				9	0									1				918930
>jgi|Lotgi1|173199|fgenesh2_pg.C_sca_151000010		AEWYLDGR	8	0	1008.47	yes	yes	0.0012814	216.42	4	0				2									4	0				2									16171000
>jgi|Lotgi1|83160|gw1.21.261.1		AFDENQSWFIDSDLSR	16	0	1928.85	yes	yes	1.7374e-35	258.87	2.86	0.35		1	6										2.86	0.35		1	6										17572000
>jgi|Lotgi1|230881|estExt_fgenesh2_pg.C_sca_160086		AFEILPQPGNDLISK	15	0	1640.88	yes	yes	8.8337e-10	185.27	7.83	1.34						2	4	2	2	2			7.83	1.34						2	4	2	2	2			71854000
>jgi|Lotgi1|238082|estExt_fgenesh2_pg.C_sca_1300004		AFGEPCISYDVR	12	0	1412.64	yes	yes	2.5294e-17	233.02	5.84	2.41	3	2	5	5	7	15	7	2	8		1	1	5.84	2.41	3	2	5	5	7	15	7	2	8		1	1	7548900000
>jgi|Lotgi1|154020|fgenesh2_pg.C_sca_5000060	84	AFGGEDSEEMSENPTLEEISTIVK	24	0	2611.18	yes	yes	5.8966e-37	208.32	3	0			2										3	0			2										6950000
>jgi|Lotgi1|156599|fgenesh2_pg.C_sca_11000285	92	AFGKPNKDEMTIIAPVLQCCLIR	23	2	2673.38	yes	yes	2.4279e-17	174.32	4.67	0.471				1	2								4.67	0.471				1	2								11219000
>jgi|Lotgi1|131935|e_gw1.77.174.1		AFIDDLHSGK	10	0	1101.55	yes	yes	0.002784	145.92	5.33	0.471					2	1							5.33	0.471					2	1							7078200
>jgi|Lotgi1|231010|estExt_fgenesh2_pg.C_sca_160282	359	AFRPPNVFQMK	11	1	1333.7	yes	yes	1.4051e-10	255.31	6.8	1.6					3	2	2		3				6.8	1.6					3	2	2		3				28452000
>jgi|Lotgi1|232714|estExt_fgenesh2_pg.C_sca_310076		AGEEDISVNPAASTDAK	17	0	1673.77	yes	yes	0.00050979	113.72	2	0		1											2	0		1											638210
>jgi|Lotgi1|202971|estExt_fgenesh2_kg.C_sca_10023;>jgi|Lotgi1|205506|estExt_fgenesh2_kg.C_sca_8540001;>jgi|Lotgi1|208208|estExt_Genewise1Plus.C_sca_10400;>jgi|Lotgi1|204036|estExt_fgenesh2_kg.C_sca_330018;>jgi|Lotgi1|232973|estExt_fgenesh2_pg.C_sca_330197		AGFAGDDAPR	10	0	975.441	no	no	6.1279e-05	210.66	4.67	1.89		1				2							NaN	NaN													2894200
>jgi|Lotgi1|158316|fgenesh2_pg.C_sca_16000284;>jgi|Lotgi1|176424|fgenesh2_pg.C_sca_1280000001		AGGEDPLR	8	0	813.398	yes	no	0.0025125	186.87	4.33	1.89			2				1						4.33	1.89			2				1						2762700
>jgi|Lotgi1|152799|fgenesh2_pg.C_sca_2000219		AGGTPPPIPEFVK	13	0	1308.71	yes	yes	2.5053e-08	188.61	4.4	0.8			1	5	3	1							4.4	0.8			1	5	3	1							66520000
>jgi|Lotgi1|222542|estExt_Genewise1Plus.C_sca_820192		AGIALNDNFVK	11	0	1160.62	yes	yes	0.00085668	154.84	7	0							1						7	0							1						692810
>jgi|Lotgi1|234472|estExt_fgenesh2_pg.C_sca_510064;>jgi|Lotgi1|168990|fgenesh2_pg.C_sca_81000036;>jgi|Lotgi1|165393|fgenesh2_pg.C_sca_51000073		AGLETIQTLGPLIVHTSKPK	20	1	2102.21	no	no	2.8695e-23	206.1	1	0	2												NaN	NaN													976780
>jgi|Lotgi1|181153|estExt_Genewise1.C_sca_10585;>jgi|Lotgi1|146485|e_gw1.829.35.1;>jgi|Lotgi1|147122|e_gw1.2012.3.1;>jgi|Lotgi1|147263|e_gw1.2197.10.1;>jgi|Lotgi1|147368|e_gw1.2348.3.1;>jgi|Lotgi1|147730|e_gw1.4137.3.1;>jgi|Lotgi1|147766|e_gw1.4307.4.1;>j		AGLQFPVGR	9	0	943.524	yes	no	3.0495e-05	238.48	7.75	3.85	2	1						1	3	2	2	1	7.75	3.85	2	1						1	3	2	2	1	85068000
>jgi|Lotgi1|235120|estExt_fgenesh2_pg.C_sca_590106		AGPFIIYLDDDEIDEIK	17	0	1964.96	yes	yes	1.5784e-12	187.98	3.07	1.48	2	3	6	2	1		1						3.07	1.48	2	3	6	2	1		1						93292000
>jgi|Lotgi1|235120|estExt_fgenesh2_pg.C_sca_590106		AGPFIIYLDDDEIDEIKFTPK	21	1	2438.23	yes	yes	1.6494e-25	200.71	2.67	0.471		1	2										2.67	0.471		1	2										58244000
>jgi|Lotgi1|174652|fgenesh2_pg.C_sca_207000018		AGSSNFDLTNFDR	13	0	1442.64	yes	yes	1.8801e-21	277.54	4.54	2.37	1	2	1	3	3	1		1		1			4.54	2.37	1	2	1	3	3	1		1		1			25550000
>jgi|Lotgi1|239574|estExt_fgenesh2_pg.C_sca_3420002		AGVGLFNGNNK	11	0	1089.56	yes	yes	1.1733e-07	230.07	3.8	1.72		1	2	1			1						3.8	1.72		1	2	1			1						24097000
>jgi|Lotgi1|239574|estExt_fgenesh2_pg.C_sca_3420002		AGVGLFNGNNKLLVNR	16	1	1684.94	yes	yes	3.9396e-30	247.99	3	0			2										3	0			2										2318300
>jgi|Lotgi1|235694|estExt_fgenesh2_pg.C_sca_680068		AHGCTYWK	8	0	1021.44	yes	yes	0.0041145	190.52	10	0										1			10	0										1			368110
>jgi|Lotgi1|236183|estExt_fgenesh2_pg.C_sca_760074		AHLYHRHTSFNR	12	1	1537.77	yes	yes	4.5198e-05	172.69	10.7	1.25									1		1	1	10.7	1.25									1		1	1	2745100
>jgi|Lotgi1|235988|estExt_fgenesh2_pg.C_sca_730030	489	AHPDFMPCVQK	11	0	1328.6	yes	yes	0.00018856	165.83	4	0				2									4	0				2									1796900
>jgi|Lotgi1|231046|estExt_fgenesh2_pg.C_sca_170090		AHPLQVELYQTIHAYGPIIADAYVHVPETAK	31	0	3443.79	yes	yes	0	471.21	7.83	2.48	2		2	2	4	4	8	13	7	10	5	2	7.83	2.48	2		2	2	4	4	8	13	7	10	5	2	12703000000
>jgi|Lotgi1|154020|fgenesh2_pg.C_sca_5000060		AIEKESPLTETINK	14	1	1571.84	yes	yes	5.456e-35	303.15	3	0			1										3	0			1										2758800
>jgi|Lotgi1|229193|estExt_fgenesh2_pg.C_sca_50469		AIGDQVAYNFR	11	0	1252.62	yes	yes	1.9387e-07	224.52	9	1								1		1			9	1								1		1			6952400
>jgi|Lotgi1|234387|estExt_fgenesh2_pg.C_sca_500042		AIGYDAFGSVEER	13	0	1412.66	yes	yes	8.4995e-32	314.05	8.38	2.06		1	2	3	1		4	22	12	15	2	3	8.38	2.06		1	2	3	1		4	22	12	15	2	3	2611500000
>jgi|Lotgi1|236952|estExt_fgenesh2_pg.C_sca_900076		AIHYHFTVK	9	0	1114.59	yes	yes	0.0043192	157.54	3	0			1										3	0			1										1318500
>jgi|Lotgi1|169439|fgenesh2_pg.C_sca_85000102		AILDQSKPVQSNAPR	15	1	1622.87	yes	yes	5.3196e-09	177.93	3	0			1										3	0			1										1167900
>jgi|Lotgi1|204747|estExt_fgenesh2_kg.C_sca_790016		AILGSVSEFVVR	12	0	1275.72	yes	yes	0.00060879	141.93	10	0										2			10	0										2			4352000
>jgi|Lotgi1|231009|estExt_fgenesh2_pg.C_sca_160281	354	AILPMGCTTQK	11	0	1218.61	yes	yes	4.8175e-18	286.34	8.61	2.81	1		1	3	3	3	3	4	3	6	14	3	8.61	2.81	1		1	3	3	3	3	4	3	6	14	3	2728800000
>jgi|Lotgi1|236812|estExt_fgenesh2_pg.C_sca_870115		AIPSAVAAPSPCSSFSQCK	19	0	1963.91	yes	yes	0.0012306	107.07	3	0			2										3	0			2										5011300
>jgi|Lotgi1|233095|estExt_fgenesh2_pg.C_sca_340181		AISDELDSTFAELAGY	16	0	1700.78	yes	yes	0.00072976	113.65	8	1							1		1				8	1							1		1				8442500
>jgi|Lotgi1|163448|fgenesh2_pg.C_sca_40000002		AISIPLSQVQIK	12	0	1295.78	yes	yes	2.5626e-14	263.54	5.18	2.92	2	3	4	4	6	2		2	1	3		1	5.18	2.92	2	3	4	4	6	2		2	1	3		1	479130000
>jgi|Lotgi1|229818|estExt_fgenesh2_pg.C_sca_90208		AIYKPNQVIK	10	1	1172.69	yes	yes	0.0074884	145.92	4	0				1									4	0				1									1667700
>jgi|Lotgi1|216416|estExt_Genewise1Plus.C_sca_330065	288	AKFEELNMDLFR	12	1	1511.74	yes	yes	6.8195e-09	205.57	2	0		1											2	0		1											479880
>jgi|Lotgi1|209261|estExt_Genewise1Plus.C_sca_30137	272	AKVPVAVPGEPVPIEPVMER	20	1	2113.16	yes	yes	4.6386e-14	162.4	4.2	0.748			1	2	2								4.2	0.748			1	2	2								27177000
>jgi|Lotgi1|233348|estExt_fgenesh2_pg.C_sca_380029		ALAGVEQIQR	10	0	1083.6	yes	yes	2.5573e-05	221.83	3.6	0.49			2	3									3.6	0.49			2	3									23599000
>jgi|Lotgi1|235120|estExt_fgenesh2_pg.C_sca_590106	459	ALDTDDIDEMDDDALEDSDLDFDIDDDEPLGLAIGR	36	0	3966.68	yes	yes	1.1391e-129	299.51	3	0			2										3	0			2										15374000
>jgi|Lotgi1|239188|estExt_fgenesh2_pg.C_sca_2050005		ALDTILNHLK	10	0	1136.66	yes	yes	1.289e-08	257.02	5.19	2.97	6	6	5	13	6	5	6	2	3	3	2	2	5.19	2.97	6	6	5	13	6	5	6	2	3	3	2	2	2475700000
>jgi|Lotgi1|239188|estExt_fgenesh2_pg.C_sca_2050005		ALDTILNHLKDLIEFTEEEHVCR	23	1	2794.4	yes	yes	2.0408e-27	200.75	5	0					1								5	0					1								4660000
>jgi|Lotgi1|204019|estExt_fgenesh2_kg.C_sca_320016	255	ALEEDQEMGSAHQDSAQEGQTR	22	0	2416.02	yes	yes	1.1743e-65	268.46	8.67	0.943								2		1			8.67	0.943								2		1			13628000
>jgi|Lotgi1|227783|estExt_fgenesh2_pg.C_sca_10013		ALGSKTPSFFR	11	1	1209.65	yes	yes	2.3041e-06	205.77	10.4	1.68							1			3		3	10.4	1.68							1			3		3	45892000
>jgi|Lotgi1|207064|estExt_fgenesh2_pm.C_sca_620013	267	ALLVDLEPGTMDSVR	15	0	1614.83	yes	yes	0.0018806	103.75	2	0		1											2	0		1											333460
>jgi|Lotgi1|140660|e_gw1.149.31.1		ALQGLVQSLR	10	0	1083.64	yes	yes	1.289e-08	257.02	4.14	2.47	3	3	4	4	2		2	1	2				4.14	2.47	3	3	4	4	2		2	1	2				89177000
>jgi|Lotgi1|231046|estExt_fgenesh2_pg.C_sca_170090		ALSCYNSVWGNDAIVANSDR	20	0	2211	yes	yes	2.239e-102	346.76	8.31	1.76		1		1		1	4	15	2	11	1		8.31	1.76		1		1		1	4	15	2	11	1		3060600000
>jgi|Lotgi1|158316|fgenesh2_pg.C_sca_16000284;>jgi|Lotgi1|176424|fgenesh2_pg.C_sca_1280000001		ALSSNSAQSPR	11	0	1116.55	yes	no	3.4855e-09	249.56	3.2	0.748		1	2	2									3.2	0.748		1	2	2									4943800
>jgi|Lotgi1|209107|estExt_Genewise1Plus.C_sca_20912		ALTSLVAETNQK	12	0	1273.69	yes	yes	1.3303e-17	280.63	6	0						2							6	0						2							6574300
>jgi|Lotgi1|231869|estExt_fgenesh2_pg.C_sca_230185		ALTSYYLSCASGR	13	0	1447.68	yes	yes	2.026e-22	282.99	3.64	1.9	4	7	9	6	3	4	2		1				3.64	1.9	4	7	9	6	3	4	2		1				517730000
>jgi|Lotgi1|238358|estExt_fgenesh2_pg.C_sca_1420009		ALVEALDSNSIDNAEDVADDIADKVDDINNAVK	33	1	3470.65	yes	yes	1.3032e-63	235.95	3	0			1										3	0			1										4190700
>jgi|Lotgi1|238400|estExt_fgenesh2_pg.C_sca_1440037	531	AMDAIIDLHASSTRPAAAK	19	1	1938	yes	yes	0.0001618	115.5	8	0								2					8	0								2					67168000
>jgi|Lotgi1|109908|e_gw1.11.685.1	17	AMEHCLVPFLNDCDANNDR	19	0	2289.96	yes	yes	2.9542e-55	278.01	7.5	0.866							3		1				7.5	0.866							3		1				11535000
>jgi|Lotgi1|109908|e_gw1.11.685.1	17	AMEHCLVPFLNDCDANNDRR	20	1	2446.06	yes	yes	1.8358e-11	158.17	7.67	0.943							2		1				7.67	0.943							2		1				39624000
>jgi|Lotgi1|234387|estExt_fgenesh2_pg.C_sca_500042	432	AMEPNKPYWHNR	12	1	1541.72	yes	yes	4.9189e-10	216.87	7.48	2.3	1	1		4	5	3	5	16	5	7	2	1	7.48	2.3	1	1		4	5	3	5	16	5	7	2	1	838990000
>jgi|Lotgi1|234386|estExt_fgenesh2_pg.C_sca_500041	431	AMGPDAFGSAEER	13	0	1336.57	yes	yes	6.1674e-08	177.76	8	1							1		1				8	1							1		1				1913800
>jgi|Lotgi1|205662|estExt_fgenesh2_pm.C_sca_30050	265	AMLGETNPLASKPGSIR	17	1	1740.92	yes	yes	1.8372e-15	196.93	10.2	1.17									2	1	1	1	10.2	1.17									2	1	1	1	20680000
>jgi|Lotgi1|174003|fgenesh2_pg.C_sca_179000009	187	AMNIVNLHVR	10	0	1165.64	yes	yes	1.2476e-05	221.83	5.13	2.57	3	5	8	7	10	8	4	2	3	2	1	1	5.13	2.57	3	5	8	7	10	8	4	2	3	2	1	1	832600000
>jgi|Lotgi1|175997|fgenesh2_pg.C_sca_619000003;>jgi|Lotgi1|147338|e_gw1.2263.2.1;>jgi|Lotgi1|148145|e_gw1.6373.2.1;>jgi|Lotgi1|148156|e_gw1.6429.8.1;>jgi|Lotgi1|148339|e_gw1.7848.4.1;>jgi|Lotgi1|148688|e_gw1.11499.5.1;>jgi|Lotgi1|176431|fgenesh2_pg.C_sca_	227	AMSIMNSFVNDIFER	15	0	1772.82	yes	no	1.3065e-42	311.76	10.9	1.12									1	2	1	3	10.9	1.12									1	2	1	3	41485000
>jgi|Lotgi1|158316|fgenesh2_pg.C_sca_16000284;>jgi|Lotgi1|176424|fgenesh2_pg.C_sca_1280000001	109	AMVASAASVPHSYQAASQTQVQQNK	25	0	2601.26	yes	no	0	421.67	3.55	1.43	3	3	9	6	5	3							3.55	1.43	3	3	9	6	5	3							751300000
>jgi|Lotgi1|153235|fgenesh2_pg.C_sca_3000138		ANALVEEAEHR	11	0	1237.61	yes	yes	0.0063901	120.68	3	0			1										3	0			1										656800
>jgi|Lotgi1|233095|estExt_fgenesh2_pg.C_sca_340181		ANELETEAAGFTR	13	0	1407.66	yes	yes	0.0051129	108.37	7	0							1						7	0							1						1514900
>jgi|Lotgi1|171918|fgenesh2_pg.C_sca_122000036		ANYCGGCNAVWYDSNNEVVSCNTK	24	0	2781.12	yes	yes	6.5867e-15	109.66	9	0									1				9	0									1				3154800
>jgi|Lotgi1|239339|estExt_fgenesh2_pg.C_sca_2240004		ANYPGSVITQSK	12	0	1263.65	yes	yes	2.2365e-06	183.64	4	1.41			3	2			1						4	1.41			3	2			1						20921000
>jgi|Lotgi1|239339|estExt_fgenesh2_pg.C_sca_2240004		ANYPGSVITQSKPK	14	1	1488.79	yes	yes	2.6883e-15	219.29	4.44	2.32		3	5	3		1	2		2				4.44	2.32		3	5	3		1	2		2				58698000
>jgi|Lotgi1|236691|estExt_fgenesh2_pg.C_sca_850103		APAQYQYPQHAPAPAGPIYSTYK	23	0	2518.23	yes	yes	5.4667e-207	464.73	2.57	0.979	4	10	8	6									2.57	0.979	4	10	8	6									1224200000
>jgi|Lotgi1|236812|estExt_fgenesh2_pg.C_sca_870115		APATSLVLPVPR	12	0	1219.73	yes	yes	4.6606e-10	214.48	3.8	0.748			2	2	1								3.8	0.748			2	2	1								2083600
>jgi|Lotgi1|106937|e_gw1.6.157.1		APDFVFYAPR	10	0	1181.59	yes	yes	0.0018753	156.94	4.67	0.471				1	2								4.67	0.471				1	2								5796100
>jgi|Lotgi1|166196|fgenesh2_pg.C_sca_56000109		APEFSGSGSYPVR	13	0	1352.64	yes	yes	0.00042683	137.17	2	0		1											2	0		1											1201700
>jgi|Lotgi1|235120|estExt_fgenesh2_pg.C_sca_590106		APGLLNAASVK	11	0	1039.6	yes	yes	7.3234e-40	290.32	3.31	1.76	3	3	3	3	2	1	1						3.31	1.76	3	3	3	3	2	1	1						278230000
>jgi|Lotgi1|229990|estExt_fgenesh2_pg.C_sca_100185		APLLFTNSIR	10	0	1130.64	yes	yes	8.9146e-07	245.93	5.67	3.14	2	2	2		4	1		2	3	1	1		5.67	3.14	2	2	2		4	1		2	3	1	1		38907000
>jgi|Lotgi1|230510|estExt_fgenesh2_pg.C_sca_120364	343	APMIAPR	7	0	754.416	yes	yes	0.003411	235.31	8.83	3.18	1	1		1				2	3	4	3	3	8.83	3.18	1	1		1				2	3	4	3	3	175660000
>jgi|Lotgi1|230510|estExt_fgenesh2_pg.C_sca_120364	344	APMSPVR	7	0	756.395	yes	yes	0.0046267	168.43	9	0									2				9	0									2				3084300
>jgi|Lotgi1|238156|estExt_fgenesh2_pg.C_sca_1330006		APPNVCHSSCPYR	13	0	1543.67	yes	yes	1.2642e-07	177.76	7	0							1						7	0							1						136760
>jgi|Lotgi1|158316|fgenesh2_pg.C_sca_16000284;>jgi|Lotgi1|176424|fgenesh2_pg.C_sca_1280000001		APPQAPR	7	0	735.403	yes	no	0.0042575	172.54	4.33	0.943			1		2								4.33	0.943			1		2								1341800
>jgi|Lotgi1|158316|fgenesh2_pg.C_sca_16000284;>jgi|Lotgi1|176424|fgenesh2_pg.C_sca_1280000001		APSANSAQIPR	11	0	1110.58	yes	no	7.4295e-73	397.58	3.38	1.35	3	3	6	7	4	1							3.38	1.35	3	3	6	7	4	1							293620000
>jgi|Lotgi1|228882|estExt_fgenesh2_pg.C_sca_50013		APSGYGPPSSQNCPVGHIPDFQR	23	0	2467.13	yes	yes	3.1727e-297	530.71	5.55	2.42		3	4	4	6	4	4	2	2	1		1	5.55	2.42		3	4	4	6	4	4	2	2	1		1	445710000
>jgi|Lotgi1|236812|estExt_fgenesh2_pg.C_sca_870115		APSVSHYVPVPQR	13	0	1435.76	yes	yes	5.0514e-18	256.4	3.75	0.433			1	3									3.75	0.433			1	3									7619100
>jgi|Lotgi1|174003|fgenesh2_pg.C_sca_179000009		AQAGQPQNTR	10	0	1069.53	yes	yes	2.5573e-05	221.83	6	0						2							6	0						2							550940
>jgi|Lotgi1|156601|fgenesh2_pg.C_sca_11000287	96	AQAMEDNHGETPLQEIK	17	0	1909.88	yes	yes	5.751e-16	198.46	5	0					2								5	0					2								16283000
>jgi|Lotgi1|140786|e_gw1.151.5.1	55;56;57	AQLIDDAMTLAASNMVHMNIAVLTLR	26	0	2811.44	yes	yes	4.3797e-13	134.07	3	0			1										3	0			1										346690
>jgi|Lotgi1|153233|fgenesh2_pg.C_sca_3000136		AQLQASNDDLKR	12	1	1357.69	yes	yes	1.4935e-06	183.64	3	0			2										3	0			2										968880
>jgi|Lotgi1|233200|estExt_fgenesh2_pg.C_sca_350163	407	AQNMNCLLWSEK	12	0	1492.68	yes	yes	3.1327e-17	269.09	6.42	2.4	3	3	3	6	10	18	14	7	9	4	3	1	6.42	2.4	3	3	3	6	10	18	14	7	9	4	3	1	4558800000
>jgi|Lotgi1|233200|estExt_fgenesh2_pg.C_sca_350163	407	AQNMNCLLWSEKLAAK	16	1	1875.93	yes	yes	3.2697e-49	313.35	7.08	1.66					1	5	3		2		1		7.08	1.66					1	5	3		2		1		50693000
>jgi|Lotgi1|158905|fgenesh2_pg.C_sca_18000255		AQPAAPPTASTSNTFPVLPVVHVQSHPSVQAQTGPVVR	38	0	3872.03	yes	yes	4.2288e-22	138.52	6.18	1.19				1	1	6	2		1				6.18	1.19				1	1	6	2		1				349080000
>jgi|Lotgi1|199626|estExt_Genewise1.C_sca_1220083	248	AQQLAKPGSGGQMPKIPTNR	20	2	2078.11	yes	yes	0.001182	105.31	10.5	0.5										1	1		10.5	0.5										1	1		165370000
>jgi|Lotgi1|174652|fgenesh2_pg.C_sca_207000018	204;205	AQQMTPQQQLQAQVQLMAK	19	0	2169.1	yes	yes	1.8812e-106	365.99	3.91	1.9	4	3		5	6	2	2						3.91	1.9	4	3		5	6	2	2						63072000
>jgi|Lotgi1|174652|fgenesh2_pg.C_sca_207000018		AQQPNQPNFVIHPR	14	0	1644.85	yes	yes	1.9102e-41	316.4	3.62	1.7	3	3	4	4	4	2	1						3.62	1.7	3	3	4	4	4	2	1						136930000
>jgi|Lotgi1|236689|estExt_fgenesh2_pg.C_sca_850101		AQQRPVETNTIYR	13	1	1574.82	yes	yes	4.9428e-134	462.93	6.46	2.5		2	2	2	3	6	4	3	3	1	1	1	6.46	2.5		2	2	2	3	6	4	3	3	1	1	1	173450000
>jgi|Lotgi1|229175|estExt_fgenesh2_pg.C_sca_50437		AQSPDGAFIDIR	12	0	1288.64	yes	yes	4.1049e-14	260.7	4.71	2.03	1	1	3	7	8	1	1		1		1		4.71	2.03	1	1	3	7	8	1	1		1		1		173870000
>jgi|Lotgi1|163303|fgenesh2_pg.C_sca_39000037		AQTEDEPDTTITR	13	0	1475.67	yes	yes	4.272e-08	186.72	12	0												1	12	0												1	526950
>jgi|Lotgi1|162872|fgenesh2_pg.C_sca_36000100		AQVFVLAVDQSVLLLK	16	0	1742.03	yes	yes	2.3479e-06	152.74	2	0		1											2	0		1											323450
>jgi|Lotgi1|238094|estExt_fgenesh2_pg.C_sca_1300025		AQWTEVNNQVIPDNTLIVNVR	21	0	2422.26	yes	yes	7.8661e-80	301.67	10.1	1.08									4	4	1	2	10.1	1.08									4	4	1	2	91967000
>jgi|Lotgi1|235120|estExt_fgenesh2_pg.C_sca_590106		AQYDSLEPSQK	11	0	1264.59	yes	yes	0.0034187	134.59	7	0							1						7	0							1						7011900
>jgi|Lotgi1|238831|estExt_fgenesh2_pg.C_sca_1730025		ARQNYNTWLR	10	1	1320.67	yes	yes	9.2672e-26	319.47	10.4	0.728										10	2	2	10.4	0.728										10	2	2	79741000
>jgi|Lotgi1|197818|estExt_Genewise1.C_sca_890167		ASLWEGGLHGVGFVNSPLLK	20	0	2080.11	yes	yes	5.7551e-08	143.02	5	0					1								5	0					1								2834200
>jgi|Lotgi1|114561|e_gw1.19.150.1		ASNKLVDNDLAELNK	15	1	1642.85	yes	yes	3.5434e-63	358.59	5.27	0.445					8	3							5.27	0.445					8	3							117220000
>jgi|Lotgi1|114561|e_gw1.19.150.1		ASNKLVDNDLAELNKR	16	2	1798.95	yes	yes	5.8941e-154	455.62	5.2	0.4					4	1							5.2	0.4					4	1							15946000
>jgi|Lotgi1|160356|fgenesh2_pg.C_sca_24000170	136	ASNSGQMGQGQIAGQGQIGVPGQR	24	0	2325.12	yes	yes	5.9196e-06	106.03	4	0				1									4	0				1									323380
>jgi|Lotgi1|231186|estExt_fgenesh2_pg.C_sca_180106		ASPGILNKPAPK	12	1	1191.7	yes	yes	5.9254e-10	220.93	6.32	2.8	1	1	2	3	6	5		3	1	4	1	1	6.32	2.8	1	1	2	3	6	5		3	1	4	1	1	197930000
>jgi|Lotgi1|236952|estExt_fgenesh2_pg.C_sca_900076		ASWFATDDVSGIK	13	0	1395.67	yes	yes	0.0080547	97.214	1	0	1												1	0	1												825480
>jgi|Lotgi1|209261|estExt_Genewise1Plus.C_sca_30137		ASYTLTAQIEHGSSNDPTVVVASK	24	0	2474.23	yes	yes	9.2272e-64	264.15	4	0				1									4	0				1									3585700
>jgi|Lotgi1|209261|estExt_Genewise1Plus.C_sca_30137		ASYTLTAQIEHGSSNDPTVVVASKPVNIR	29	1	3053.58	yes	yes	6.1313e-63	243.74	4	0				1									4	0				1									30073000
>jgi|Lotgi1|154020|fgenesh2_pg.C_sca_5000060		ATEIESPSSETTNK	14	0	1492.69	yes	yes	6.6928e-20	236.37	3.11	1.15	2	3	6	5	2								3.11	1.15	2	3	6	5	2								185340000
>jgi|Lotgi1|154020|fgenesh2_pg.C_sca_5000060		ATEVEFPLSETISK	14	0	1549.79	yes	yes	1.7074e-19	234.26	3.47	1.41	3	5	7	7	6	2							3.47	1.41	3	5	7	7	6	2							927220000
>jgi|Lotgi1|229427|estExt_fgenesh2_pg.C_sca_70053		ATISLSPTVQETK	13	0	1373.74	yes	yes	4.2723e-13	216.54	4	0				2									4	0				2									5970800
>jgi|Lotgi1|140786|e_gw1.151.5.1		ATIYCTAIR	9	0	1067.54	yes	yes	2.815e-07	257.26	3	1.63	1	2	1	1		1							3	1.63	1	2	1	1		1							6739300
>jgi|Lotgi1|162872|fgenesh2_pg.C_sca_36000100		ATPDDSIDLIVSGK	14	0	1429.73	yes	yes	0.0010428	116.01	1.33	0.471	2	1											1.33	0.471	2	1											1479300
>jgi|Lotgi1|162872|fgenesh2_pg.C_sca_36000100		ATPDDSIDLIVSGKPR	16	1	1682.88	yes	yes	3.0219e-14	204.86	2.14	0.833	2	2	3										2.14	0.833	2	2	3										22935000
>jgi|Lotgi1|159694|fgenesh2_pg.C_sca_21000164		ATPNPVSTEDVCR	13	0	1444.66	yes	yes	9.3703e-05	149.31	1	0	3												1	0	3												6855800
>jgi|Lotgi1|233348|estExt_fgenesh2_pg.C_sca_380029		ATQCYQTSNIR	11	0	1340.61	yes	yes	0.0051654	123.88	4	0				1									4	0				1									327820
>jgi|Lotgi1|231368|estExt_fgenesh2_pg.C_sca_190110		ATSTNRPHCVLPTSK	15	1	1667.84	yes	yes	4.2719e-09	180.54	1	0	3												1	0	3												1962700
>jgi|Lotgi1|109284|e_gw1.10.19.1		ATTLEEEVDFLK	12	0	1393.7	yes	yes	0.0001875	154.35	5.6	1.2				1	2		2						5.6	1.2				1	2		2						5579900
>jgi|Lotgi1|162872|fgenesh2_pg.C_sca_36000100		ATYTFGKPVEGHLDLR	16	1	1802.93	yes	yes	3.0219e-14	204.86	2.38	0.992	2	2	3	1									2.38	0.992	2	2	3	1									20971000
>jgi|Lotgi1|229978|estExt_fgenesh2_pg.C_sca_100167		AVCADDFTYR	10	0	1216.52	yes	yes	1.1014e-05	231.37	9.5	0.866									3		1		9.5	0.866									3		1		28082000
>jgi|Lotgi1|202971|estExt_fgenesh2_kg.C_sca_10023;>jgi|Lotgi1|205506|estExt_fgenesh2_kg.C_sca_8540001;>jgi|Lotgi1|208208|estExt_Genewise1Plus.C_sca_10400;CON__P60712;>jgi|Lotgi1|193218|estExt_Genewise1.C_sca_510040;>jgi|Lotgi1|215510|estExt_Genewise1Plus.		AVFPSIVGR	9	0	944.544	no	no	0.0013519	177.1	3	1		1		1									NaN	NaN													12229000
>jgi|Lotgi1|202971|estExt_fgenesh2_kg.C_sca_10023;>jgi|Lotgi1|205506|estExt_fgenesh2_kg.C_sca_8540001;>jgi|Lotgi1|208208|estExt_Genewise1Plus.C_sca_10400;CON__P60712;>jgi|Lotgi1|193218|estExt_Genewise1.C_sca_510040;>jgi|Lotgi1|215510|estExt_Genewise1Plus.		AVFPSIVGRPR	11	1	1197.7	no	no	8.0662e-13	216.09	4.7	3.13	1	3		1	1	2	1					1	NaN	NaN													14672000
>jgi|Lotgi1|179477|fgenesh2_pm.C_sca_69000010		AVFVDLEPTVIDEIR	15	0	1714.91	yes	yes	1.5882e-09	180.54	2	0		1											2	0		1											485110
>jgi|Lotgi1|223558|estExt_Genewise1Plus.C_sca_970107		AVFVDLEPTVIDEVR	15	0	1700.9	no	no	0.00026663	126.1	2.67	0.943		2		1									NaN	NaN													4707700
>jgi|Lotgi1|116974|e_gw1.25.101.1;>jgi|Lotgi1|116834|e_gw1.25.150.1	35	AVGHYTQVVQHMSSR	15	0	1698.83	yes	no	1.1491e-41	300.69	4.86	0.35				1	6								4.86	0.35				1	6								8421900
>jgi|Lotgi1|174652|fgenesh2_pg.C_sca_207000018		AVGTTNLNEPR	11	0	1170.6	yes	yes	2.9082e-11	264.74	3.22	1.62	2	1	2	2	1	1							3.22	1.62	2	1	2	2	1	1							13654000
>jgi|Lotgi1|174652|fgenesh2_pg.C_sca_207000018	206	AVGTTNLNEPRPSSSDSSGPLPDHAMDLPPLR	32	1	3327.62	yes	yes	2.2998e-23	146.64	3.29	1.16	1		3	2	1								3.29	1.16	1		3	2	1								27656000
>jgi|Lotgi1|234884|estExt_fgenesh2_pg.C_sca_560115		AVLLGEQSK	9	0	943.534	yes	yes	0.00039127	177.1	3.14	0.99		2	3	1	1								3.14	0.99		2	3	1	1								25894000
>jgi|Lotgi1|126264|e_gw1.53.255.1		AVLNNVWTSFQK	12	0	1405.74	yes	yes	0.0015468	129.7	4	0				1									4	0				1									687760
>jgi|Lotgi1|223043|estExt_Genewise1Plus.C_sca_880146;>jgi|Lotgi1|202077|estExt_Genewise1.C_sca_2180072;>jgi|Lotgi1|197703|estExt_Genewise1.C_sca_880158;>jgi|Lotgi1|182889|estExt_Genewise1.C_sca_50206;>jgi|Lotgi1|195948|estExt_Genewise1.C_sca_710140;>jgi|L	242	AVLVDLEPGTMDSVR	15	0	1600.81	yes	no	3.7331e-05	138.94	2	0		1											2	0		1											353380
>jgi|Lotgi1|166451|fgenesh2_pg.C_sca_58000080		AVPDLPGYYSNNQYVGR	17	0	1911.91	yes	yes	1.2073e-50	284.8	9.18	1.11								4	3	2	2		9.18	1.11								4	3	2	2		302650000
>jgi|Lotgi1|163670|fgenesh2_pg.C_sca_41000032		AVQLGCDGVEPDNVDGYSNK	20	0	2135.94	yes	yes	2.0293e-40	252.15	8.67	0.943								2		1			8.67	0.943								2		1			6302900
>jgi|Lotgi1|228264|estExt_fgenesh2_pg.C_sca_20144		AVSDDISSYEQFVR	14	0	1614.75	yes	yes	6.6928e-20	236.37	4	0				2									4	0				2									6152000
>jgi|Lotgi1|230732|estExt_fgenesh2_pg.C_sca_150029		AVTATLANAGDKEN	14	1	1373.68	yes	yes	8.4665e-30	286.04	9.83	1.77							1	1		1	2	1	9.83	1.77							1	1		1	2	1	23743000
>jgi|Lotgi1|209261|estExt_Genewise1Plus.C_sca_30137		AVYDGDTDVTISQTLTAFR	19	0	2072.01	yes	yes	6.5476e-32	223.77	4	0				3									4	0				3									4811100
>jgi|Lotgi1|221240|estExt_Genewise1Plus.C_sca_690138		AYAPILFQLISSELDPVK	18	0	2003.1	yes	yes	0.0028985	100.45	4	0				1									4	0				1									1995100
>jgi|Lotgi1|227996|estExt_fgenesh2_pg.C_sca_10362		AYDRNDFLGVR	11	1	1324.65	yes	yes	1.047e-06	216.87	7	0							1						7	0							1						716190
>jgi|Lotgi1|134810|e_gw1.93.144.1		AYHGELVSGYYK	12	0	1385.66	no	no	1.9651e-11	236.64	6.6	1.2						4			1				NaN	NaN													48733000
>jgi|Lotgi1|227782|estExt_fgenesh2_pg.C_sca_10012	296;297;298;299;300;301	AYMGQGGAGAAAGGMPSIPNFMGAGGAGGIPGMGNFMGGGAGGANFANMFGSW	53	0	4811.07	yes	yes	4.3107e-25	127.01	10.3	2.36							1					2	10.3	2.36							1					2	166770000
>jgi|Lotgi1|228268|estExt_fgenesh2_pg.C_sca_20156		AYPGLYNRPTTAPNAYSK	18	1	1982.98	yes	yes	2.7178e-50	272.8	9.27	1.91						3	2	2	4	3	6	2	9.27	1.91						3	2	2	4	3	6	2	3365800000
>jgi|Lotgi1|228268|estExt_fgenesh2_pg.C_sca_20156		AYPGLYNRPTTAPNAYSKNSAAITTR	26	2	2797.41	yes	yes	0.0031506	77.847	11	0											1		11	0											1		29936000
>jgi|Lotgi1|230492|estExt_fgenesh2_pg.C_sca_120331		AYSIADVDGDGELSPK	16	0	1635.76	yes	yes	1.7357e-24	235.21	7.43	3.22	3	2	2	3	2	2	2	4	9	7	4	2	7.43	3.22	3	2	2	3	2	2	2	4	9	7	4	2	1184000000
>jgi|Lotgi1|156599|fgenesh2_pg.C_sca_11000285		AYWEVYDDLCEK	12	0	1589.67	yes	yes	0.0015468	129.7	5	0					1								5	0					1								1290400
>jgi|Lotgi1|238400|estExt_fgenesh2_pg.C_sca_1440037		CAGGTLYDMNIER	13	0	1498.65	yes	yes	1.8164e-15	236.64	8	0								1					8	0								1					4177600
>jgi|Lotgi1|239125|estExt_fgenesh2_pg.C_sca_1950011		CATSDECVNDLQCPGNELCCAASGCSR	27	0	3090.17	yes	yes	5.6425e-155	373.11	3	0.707		2	4	2									3	0.707		2	4	2									38461000
>jgi|Lotgi1|143247|e_gw1.195.12.1		CCFVACDKACVK	12	1	1516.63	yes	yes	0.0056253	107.24	7	0							1						7	0							1						202200
>jgi|Lotgi1|143247|e_gw1.195.12.1		CCLTGCGNTCR	11	0	1357.5	yes	yes	5.9137e-09	247.19	6.33	0.471						2	1						6.33	0.471						2	1						5293500
>jgi|Lotgi1|239125|estExt_fgenesh2_pg.C_sca_1950011		CCPTSCGNFCQAPSPK	16	0	1869.73	yes	yes	5.4198e-79	361.17	3.19	1.29	2	3	4	4	3								3.19	1.29	2	3	4	4	3								105130000
>jgi|Lotgi1|239125|estExt_fgenesh2_pg.C_sca_1950011		CDADFECPFYEK	12	0	1579.6	yes	yes	9.9851e-12	239.07	2.91	1.38	2	2	4	2		1							2.91	1.38	2	2	4	2		1							188350000
>jgi|Lotgi1|234405|estExt_fgenesh2_pg.C_sca_500078	440	CDFGKPIPMVPCPSGLILNNQLHVCVR	27	1	3120.55	yes	yes	1.5523e-41	211.03	7.5	0.5							1	1					7.5	0.5							1	1					16849000
>jgi|Lotgi1|239125|estExt_fgenesh2_pg.C_sca_1950011	558	CDLVEPKPGMCPVPPHPSAVLCAIDSK	27	1	2973.42	yes	yes	6.7713e-35	202.43	3.6	1.2		2	3	3	1	1							3.6	1.2		2	3	3	1	1							35786000
>jgi|Lotgi1|239125|estExt_fgenesh2_pg.C_sca_1950011		CDLVRPK	7	1	886.469	yes	no	5.2117e-05	190.52	3.5	0.5			1	1									3.5	0.5			1	1									0
>jgi|Lotgi1|239125|estExt_fgenesh2_pg.C_sca_1950011		CDLVRPKPGVCPVPPQPLAVLCSIDSK	27	2	3001.56	yes	yes	5.071e-23	170.28	3	0			2										3	0			2										6081900
>jgi|Lotgi1|143247|e_gw1.195.12.1		CDTDYDCSDDGEELCCPTTCGR	22	0	2684.9	yes	yes	6.1486e-129	364.5	6.36	0.481						7	4						6.36	0.481						7	4						156600000
>jgi|Lotgi1|112867|e_gw1.16.367.1		CDVDKDGSLDGDELLK	16	1	1777.8	yes	yes	1.7113e-38	276.66	7	0							2						7	0							2						5462000
>jgi|Lotgi1|239574|estExt_fgenesh2_pg.C_sca_3420002		CDWATPVAYCCPQGHR	16	0	1976.81	yes	yes	5.9865e-36	265.01	4	1.31			3	3			1						4	1.31			3	3			1						20994000
>jgi|Lotgi1|234405|estExt_fgenesh2_pg.C_sca_500078		CENGVVAEVVK	11	0	1202.6	yes	yes	1.0933e-13	269.09	7	0							2						7	0							2						30437000
>jgi|Lotgi1|231869|estExt_fgenesh2_pg.C_sca_230185		CEPGVYTPVAPCEYDK	16	0	1883.81	yes	yes	3.0082e-10	176.08	3.45	0.782		1	5	4	1								3.45	0.782		1	5	4	1								26493000
>jgi|Lotgi1|231869|estExt_fgenesh2_pg.C_sca_230185		CEPGVYTPVAPCEYDKYSVECQNK	24	1	2892.24	yes	yes	7.6855e-82	290.65	3.29	0.7		1	3	3									3.29	0.7		1	3	3									32934000
>jgi|Lotgi1|228882|estExt_fgenesh2_pg.C_sca_50013		CFSANVHGPFICCSEK	16	0	1911.81	yes	yes	2.7182e-10	177.54	5	0					1								5	0					1								1049300
>jgi|Lotgi1|162872|fgenesh2_pg.C_sca_36000100		CFVEVTDYYQPSK	13	0	1634.73	yes	yes	5.3282e-06	161.62	1.67	0.471	1	2											1.67	0.471	1	2											3299200
>jgi|Lotgi1|231869|estExt_fgenesh2_pg.C_sca_230185		CGGSISNANVASICVR	16	0	1663.78	yes	yes	4.2581e-70	352.69	3.69	0.991		2	3	5	3								3.69	0.991		2	3	5	3								27116000
>jgi|Lotgi1|226726|estExt_Genewise1Plus.C_sca_1950014		CGICGDNFSAQK	12	0	1355.56	yes	yes	1.8002e-26	309.21	4.22	1.78	2	1	3	4	3	3	2						4.22	1.78	2	1	3	4	3	3	2						485680000
>jgi|Lotgi1|226726|estExt_Genewise1Plus.C_sca_1950014		CGICGDNFSAQKENEYGGK	19	1	2132.89	yes	yes	7.7885e-64	290.64	3.75	0.829			2	1	1								3.75	0.829			2	1	1								43347000
>jgi|Lotgi1|239125|estExt_fgenesh2_pg.C_sca_1950011		CGKLCLESER	10	1	1250.57	yes	yes	1.085e-05	236.04	3	0			1										3	0			1										889200
>jgi|Lotgi1|234405|estExt_fgenesh2_pg.C_sca_500078		CGTSHCQPCVATCTGK	16	0	1822.72	yes	yes	1.0795e-38	271.79	7.5	0.5							1	1					7.5	0.5							1	1					930040
>jgi|Lotgi1|83160|gw1.21.261.1		CGTTTVCETLR	11	0	1296.58	yes	yes	5.8073e-07	210.75	3	0			3										3	0			3										17008000
>jgi|Lotgi1|204915|estExt_fgenesh2_kg.C_sca_950004		CHLNLFFK	8	0	1077.54	yes	yes	0.0022601	205.41	9	0									2				9	0									2				1565700
>jgi|Lotgi1|238970|estExt_fgenesh2_pg.C_sca_1800027		CHPDLVCVNATGFEK	15	0	1745.79	yes	yes	2.8017e-32	278.13	9.94	1.55							2	1	3	4	4	3	9.94	1.55							2	1	3	4	4	3	397130000
>jgi|Lotgi1|238970|estExt_fgenesh2_pg.C_sca_1800027		CHPDLVCVNATGFEKK	16	1	1873.88	yes	yes	1.0429e-06	155.42	10	0										2			10	0										2			1542600
>jgi|Lotgi1|236183|estExt_fgenesh2_pg.C_sca_760074		CHSYYDVCWTR	11	0	1545.61	yes	yes	7.1182e-44	356.72	8.22	2.73	2	2	1	3	4	5	7	7	15	11	9	6	8.22	2.73	2	2	1	3	4	5	7	7	15	11	9	6	4499000000
>jgi|Lotgi1|175888|fgenesh2_pg.C_sca_528000003	226	CIFYPSPLIAMFLNK	15	0	1812.93	yes	yes	1.264e-32	278.54	11.2	0.829										1	1	2	11.2	0.829										1	1	2	3286800
>jgi|Lotgi1|171918|fgenesh2_pg.C_sca_122000036	167	CKMELPCDGASPLQNK	16	1	1846.84	yes	yes	2.8678e-14	203.21	9	0									1				9	0									1				1489500
>jgi|Lotgi1|239447|estExt_fgenesh2_pg.C_sca_2510014		CKTVSQVYGFGK	12	1	1372.68	yes	yes	0.0024281	112.15	8	0								1					8	0								1					1091900
>jgi|Lotgi1|234845|estExt_fgenesh2_pg.C_sca_560041		CLAAGPHLR	9	0	993.518	yes	yes	0.0012732	191.36	10	0										1			10	0										1			5125300
>jgi|Lotgi1|201804|estExt_Genewise1.C_sca_1950010;>jgi|Lotgi1|239761|estExt_fgenesh2_pg.C_sca_30360001		CLIFQNDCK	9	0	1196.53	yes	no	0.0016009	174.17	3	0			1										3	0			1										870560
>jgi|Lotgi1|156599|fgenesh2_pg.C_sca_11000285		CLQDNPVDK	9	0	1087.5	yes	yes	0.0059527	150.28	5	0					1								5	0					1								122320
>jgi|Lotgi1|231009|estExt_fgenesh2_pg.C_sca_160281	355	CLQVGIIGMCCPYYVSSNSIK	21	0	2448.13	yes	yes	7.8168e-52	261.09	10	1.24								3		5	4	1	10	1.24								3		5	4	1	210090000
>jgi|Lotgi1|235120|estExt_fgenesh2_pg.C_sca_590106		CLSSSLHEETISK	13	0	1489.71	yes	yes	4.2723e-13	216.54	4.79	3.33	3	3	3	2	1	2	1		2		1	1	4.79	3.33	3	3	3	2	1	2	1		2		1	1	148140000
>jgi|Lotgi1|239005|estExt_fgenesh2_pg.C_sca_1830012	554	CNIFINDVMK	10	0	1252.59	yes	yes	0.00099927	154.84	11	1										1		1	11	1										1		1	7675500
>jgi|Lotgi1|238094|estExt_fgenesh2_pg.C_sca_1300025		CNQGVNCYIGQSVYGDGICSELPGK	25	0	2774.21	yes	yes	6.9709e-118	337.4	10	1.22									2	1		1	10	1.22									2	1		1	9179700
>jgi|Lotgi1|232718|estExt_fgenesh2_pg.C_sca_310081		CNQPSNPIPPVVNLASPQTFDINR	24	0	2677.33	yes	yes	1.4059e-14	151.23	4	0				2									4	0				2									1887100
>jgi|Lotgi1|233392|estExt_fgenesh2_pg.C_sca_390059		CNVQNDCGEGSVSGTANDRPICCPSGYVVNK	31	1	3413.45	yes	yes	1.3376e-41	201.87	9	0									1				9	0									1				2930900
>jgi|Lotgi1|171918|fgenesh2_pg.C_sca_122000036		CPDNSYCEIHPTDLYAVCCSK	21	0	2588.04	yes	yes	1.2544e-117	372.7	8	0.816							1	1	1				8	0.816							1	1	1				21953000
>jgi|Lotgi1|238094|estExt_fgenesh2_pg.C_sca_1300025		CPFTTYLVEV	10	0	1227.58	yes	yes	0.0056625	125.96	12	0												1	12	0												1	15171000
>jgi|Lotgi1|231460|estExt_fgenesh2_pg.C_sca_190282		CPLDDELLELELAEGVK	17	0	1941.96	yes	yes	7.2415e-16	201.6	9	0									1				9	0									1				2893500
>jgi|Lotgi1|160356|fgenesh2_pg.C_sca_24000170		CPPAPGSDSQLCSVVVTYTPTR	22	0	2391.12	yes	yes	3.4584e-75	291.1	5.36	1.84		2		1	5	2	3		1				5.36	1.84		2		1	5	2	3		1				27119000
>jgi|Lotgi1|231869|estExt_fgenesh2_pg.C_sca_230185		CPPGASTCQPCEQR	14	0	1646.66	yes	yes	1.2055e-20	240.74	3.46	0.929		2	5	4	2								3.46	0.929		2	5	4	2								8495600
>jgi|Lotgi1|239125|estExt_fgenesh2_pg.C_sca_1950011		CPPPSGDAGLCVITEASCFPGR	22	0	2347.04	yes	yes	1.6533e-65	273.22	3.25	0.722		1	8	2	1								3.25	0.722		1	8	2	1								50928000
>jgi|Lotgi1|234405|estExt_fgenesh2_pg.C_sca_500078		CPSNFVFDPDTQNCR	15	0	1855.76	yes	yes	5.6762e-93	391.92	7.57	0.728							4	2	1				7.57	0.728							4	2	1				95572000
>jgi|Lotgi1|186317|estExt_Genewise1.C_sca_150132	237	CPTPGMNNLVSVGGQHQGVYGFPR	24	0	2571.21	yes	yes	1.1029e-104	319.54	7.5	1						1	4	1	2				7.5	1						1	4	1	2				53580000
>jgi|Lotgi1|239125|estExt_fgenesh2_pg.C_sca_1950011		CPVNDKFGPCVITK	14	1	1633.8	yes	yes	1.1253e-65	372.02	3	0			2										3	0			2										7803000
>jgi|Lotgi1|171918|fgenesh2_pg.C_sca_122000036		CPYGWAVGK	9	0	1036.48	yes	yes	0.0043192	157.54	8	1							1		1				8	1							1		1				29778000
>jgi|Lotgi1|239125|estExt_fgenesh2_pg.C_sca_1950011		CQEPLPK	7	0	870.427	yes	yes	4.9874e-09	280.89	3	0.632		1	3	1									3	0.632		1	3	1									9958500
>jgi|Lotgi1|233461|estExt_fgenesh2_pg.C_sca_400001	426	CQSGHHEGMAVDLK	14	0	1567.69	yes	yes	4.4928e-36	309.33	4.8	3.13	1	4	10	7	1					5	2		4.8	3.13	1	4	10	7	1					5	2		44333000
>jgi|Lotgi1|233461|estExt_fgenesh2_pg.C_sca_400001	426	CQSGHHEGMAVDLKK	15	1	1695.78	yes	yes	7.3372e-10	176.08	3.25	0.829		1	1	2									3.25	0.829		1	1	2									3859900
>jgi|Lotgi1|234884|estExt_fgenesh2_pg.C_sca_560115	447	CRPGFVYDQHVSMCQPDSTWTPPEIICKPR	30	2	3660.67	yes	yes	2.2446e-58	225.39	3.38	0.857		1	4	2	1								3.38	0.857		1	4	2	1								50398000
>jgi|Lotgi1|174065|fgenesh2_pg.C_sca_180000029	201	CRPNMVCQHINGIQSK	16	1	1940.91	yes	yes	6.5719e-112	411.17	10.8	1.16							1			4	8	4	10.8	1.16							1			4	8	4	183550000
>jgi|Lotgi1|174065|fgenesh2_pg.C_sca_180000029	201	CRPNMVCQHINGIQSKVIYR	20	2	2472.23	yes	yes	8.0919e-05	115.5	11	0											1		11	0											1		596900
>jgi|Lotgi1|175888|fgenesh2_pg.C_sca_528000003		CSASVVLFGR	10	0	1094.55	yes	yes	4.0336e-06	236.04	9	0									1				9	0									1				1177200
>jgi|Lotgi1|233200|estExt_fgenesh2_pg.C_sca_350163	408;409	CSDMTNMVCLFEPK	14	0	1730.71	yes	yes	4.2018e-42	319.37	6.37	2.43	2	5	6	5	11	25	10	4	15	6	2	1	6.37	2.43	2	5	6	5	11	25	10	4	15	6	2	1	3891400000
>jgi|Lotgi1|233200|estExt_fgenesh2_pg.C_sca_350163	408;409	CSDMTNMVCLFEPKGNVR	18	1	2156.95	yes	yes	6.6558e-201	348.4	6.89	1.29					1	3	3		2				6.89	1.29					1	3	3		2				56222000
>jgi|Lotgi1|174065|fgenesh2_pg.C_sca_180000029		CSIHDILACR	10	0	1243.58	yes	yes	5.1536e-33	334.98	10.6	1.54							2			2	7	4	10.6	1.54							2			2	7	4	310630000
>jgi|Lotgi1|174065|fgenesh2_pg.C_sca_180000029		CSIHDILACRPIPK	14	1	1678.86	yes	yes	2.3184e-98	417.2	9.71	1.86							5	3	2	3	6	5	9.71	1.86							5	3	2	3	6	5	1186600000
>jgi|Lotgi1|239125|estExt_fgenesh2_pg.C_sca_1950011		CSLHNDNCNSNFDCPNGK	18	0	2151.82	yes	yes	1.3529e-86	346.24	3	0			3										3	0			3										9803900
>jgi|Lotgi1|239125|estExt_fgenesh2_pg.C_sca_1950011		CSNDHDCPIDLK	12	0	1472.6	yes	yes	1.8519e-101	426	3.29	1.49	3	5	6	4	4	2							3.29	1.49	3	5	6	4	4	2							242440000
>jgi|Lotgi1|238970|estExt_fgenesh2_pg.C_sca_1800027		CSPLPDDDDCFPAYTPCGCCPQCAGEEDDFCDNFTVR	37	0	4446.63	yes	yes	2.518e-83	250.46	11.5	0.5											1	1	11.5	0.5											1	1	9259500
>jgi|Lotgi1|171918|fgenesh2_pg.C_sca_122000036		CSPVLCDLYCK	11	0	1413.61	yes	yes	0.00011317	174.73	7.5	0.5							2	2					7.5	0.5							2	2					47751000
>jgi|Lotgi1|232714|estExt_fgenesh2_pg.C_sca_310076		CSSVQANAAGQANR	14	0	1432.65	yes	yes	9.9942e-16	219.29	3.4	0.49			3	2									3.4	0.49			3	2									1163300
>jgi|Lotgi1|233392|estExt_fgenesh2_pg.C_sca_390059	420	CTCQMPETGTL	11	0	1296.51	yes	yes	0.00073721	143.86	9	0									1				9	0									1				1437500
>jgi|Lotgi1|160173|fgenesh2_pg.C_sca_23000191		CTEASEIFDPSLR	13	0	1523.69	yes	yes	4.5694e-44	342.56	3.71	1.83	2	6	6	6	5		2		1				3.71	1.83	2	6	6	6	5		2		1				222310000
>jgi|Lotgi1|160173|fgenesh2_pg.C_sca_23000191		CTEASEIFDPSLRR	14	1	1679.79	yes	yes	1.1828e-23	265.11	3.38	1.32	1	1	2	2	2								3.38	1.32	1	1	2	2	2								51184000
>jgi|Lotgi1|237131|estExt_fgenesh2_pg.C_sca_960028	515	CTGIGYQDGIVPPAGCMK	18	0	1922.87	yes	yes	5.1557e-06	128.9	12	0												1	12	0												1	1527800
>jgi|Lotgi1|235497|estExt_fgenesh2_pg.C_sca_650036		CTNICGK	7	0	851.363	yes	yes	2.3223e-08	270.82	6.8	1.17					1	1	1	2					6.8	1.17					1	1	1	2					38316000
>jgi|Lotgi1|235497|estExt_fgenesh2_pg.C_sca_650036		CTNICGKGAIIIAGVAYCCPQGYK	24	1	2673.25	yes	yes	8.2705e-19	172.81	8	0								1					8	0								1					3149600
>jgi|Lotgi1|235497|estExt_fgenesh2_pg.C_sca_650036	469	CTNICGKGAIIIAGVAYCCPQGYKPMIR	28	2	3170.53	yes	yes	6.4018e-72	254.25	8.33	0.745								5		1			8.33	0.745								5		1			105420000
>jgi|Lotgi1|235548|estExt_fgenesh2_pg.C_sca_660065		CVIDGTGQSNLNDNIGTVSVDQR	23	0	2461.15	yes	yes	1.6967e-140	389.17	4.52	1.91	2	4	4	5	8	6	2	1	1				4.52	1.91	2	4	4	5	8	6	2	1	1				373790000
>jgi|Lotgi1|233397|estExt_fgenesh2_pg.C_sca_390071	422	CVKPFSFQSLMPK	13	1	1567.79	yes	yes	2.2099e-21	280.98	7.26	2.24	1			2	2	3	7	4	4	3		1	7.26	2.24	1			2	2	3	7	4	4	3		1	1316200000
>jgi|Lotgi1|233397|estExt_fgenesh2_pg.C_sca_390071	422	CVKPFSFQSLMPKGFQVPR	19	2	2252.16	yes	yes	3.1412e-46	261.99	8.67	1.25							1		1	1			8.67	1.25							1		1	1			14325000
>jgi|Lotgi1|233451|estExt_fgenesh2_pg.C_sca_390160		CVLAQSTEQDGLCNALGIESAK	22	0	2363.11	yes	yes	3.7495e-97	319.09	10	0										1			10	0										1			5183400
>jgi|Lotgi1|173200|fgenesh2_pg.C_sca_151000011		CVLNDCGACSQEFYIGK	17	0	2019.85	yes	yes	3.3537e-108	391.85	7.65	2.75	2	3	4	4	2	3	5	28	5	8	6	5	7.65	2.75	2	3	4	4	2	3	5	28	5	8	6	5	2743800000
>jgi|Lotgi1|173200|fgenesh2_pg.C_sca_151000011		CVLNDCGACSQEFYIGKSR	19	1	2262.98	yes	yes	7.8225e-88	333.17	9.14	0.99								2	3	1	1		9.14	0.99								2	3	1	1		117330000
>jgi|Lotgi1|173200|fgenesh2_pg.C_sca_151000011		CVLNDCGACSQEFYIGKSRIVDCD	24	2	2865.22	yes	yes	2.6765e-63	264.15	8.5	0.866								3		1			8.5	0.866								3		1			43978000
>jgi|Lotgi1|226726|estExt_Genewise1Plus.C_sca_1950014		CVLQWTYTTSVVYGCDK	17	0	2078.94	yes	yes	6.4509e-20	207.41	3.33	0.471			4	2									3.33	0.471			4	2									7479400
>jgi|Lotgi1|173200|fgenesh2_pg.C_sca_151000011		CVPGVPR	7	0	783.406	yes	yes	0.0020934	153.52	10	0										1			10	0										1			4393100
>jgi|Lotgi1|231869|estExt_fgenesh2_pg.C_sca_230185		CVYFLDADCQSR	12	0	1532.64	yes	yes	9.704e-15	266.47	3.43	0.821		2	5	6	1								3.43	0.821		2	5	6	1								47561000
>jgi|Lotgi1|231869|estExt_fgenesh2_pg.C_sca_230185		CVYFLDADCQSRPVPR	16	1	1981.91	yes	yes	3.127e-61	330.48	4	2.03	1	2	6	4		1	2		1				4	2.03	1	2	6	4		1	2		1				164600000
>jgi|Lotgi1|238082|estExt_fgenesh2_pg.C_sca_1300004		CWFKLEFPR	9	1	1281.63	yes	yes	1.4431e-13	287.39	6.75	1.39						6		1		1			6.75	1.39						6		1		1			40424000
>jgi|Lotgi1|238082|estExt_fgenesh2_pg.C_sca_1300004		CWFKLEFPREK	11	2	1538.77	yes	yes	0.0024849	154.84	6	0						1							6	0						1							707870
>jgi|Lotgi1|233420|estExt_fgenesh2_pg.C_sca_390106		DADDHRPIADIR	12	1	1392.67	yes	yes	2.479e-65	378.28	4.85	2.62	10	6	5	7	12	11	4	6	4	1		1	4.85	2.62	10	6	5	7	12	11	4	6	4	1		1	1026400000
>jgi|Lotgi1|239519|estExt_fgenesh2_pg.C_sca_2830010		DADFDAAYNAAAK	13	0	1341.58	yes	yes	9.2948e-15	229.72	10.6	1.5								1		1	1	2	10.6	1.5								1		1	1	2	40447000
>jgi|Lotgi1|168990|fgenesh2_pg.C_sca_81000036;>jgi|Lotgi1|165459|fgenesh2_pg.C_sca_51000139		DADIDFQASR	10	0	1136.51	yes	no	1.3271e-06	242.49	1	0	1												1	0	1												1966700
>jgi|Lotgi1|203020|estExt_fgenesh2_kg.C_sca_20001		DAEATAFANWINR	13	0	1477.69	yes	yes	9.1363e-06	159.94	4	0				1									4	0				1									1039400
>jgi|Lotgi1|190284|estExt_Genewise1.C_sca_330111		DAGVIAGLNVLR	12	0	1196.69	yes	yes	0.0001517	156.12	6	0						1							6	0						1							708590
>jgi|Lotgi1|174920|fgenesh2_pg.C_sca_225000003		DALEWAVNAGK	11	0	1172.58	yes	yes	9.1627e-06	190.05	3.85	1.79	2	2	1	2	3	3							3.85	1.79	2	2	1	2	3	3							87325000
>jgi|Lotgi1|121721|e_gw1.38.143.1		DALTELLDEFGTDDQEPQSDLPESR	25	0	2819.26	yes	yes	2.5698e-15	150.29	8	1							1		1				8	1							1		1				2118500
>jgi|Lotgi1|158113|fgenesh2_pg.C_sca_16000081	99	DAPDVESPGPEYSHMAHLHSDGLNR	25	0	2730.21	yes	yes	7.8195e-83	284.76	7.76	1.57			1	2	2	1	11	19	6	7			7.76	1.57			1	2	2	1	11	19	6	7			1964800000
>jgi|Lotgi1|175997|fgenesh2_pg.C_sca_619000003;>jgi|Lotgi1|145439|e_gw1.324.28.1;>jgi|Lotgi1|146028|e_gw1.619.24.1;>jgi|Lotgi1|146029|e_gw1.619.16.1;>jgi|Lotgi1|146923|e_gw1.1414.5.1;>jgi|Lotgi1|147261|e_gw1.2197.5.1;>jgi|Lotgi1|147329|e_gw1.2263.9.1;>jgi		DAVTYTEHAK	10	0	1133.54	yes	no	0.0039567	130.96	8	0								1					8	0								1					255130
>jgi|Lotgi1|239574|estExt_fgenesh2_pg.C_sca_3420002	603	DCDPMLHISFNNGVR	15	0	1773.79	yes	yes	6.6712e-18	215.45	3.12	0.331			7	1									3.12	0.331			7	1									31877000
>jgi|Lotgi1|176463|fgenesh2_pg.C_sca_1465000001;>jgi|Lotgi1|230854|estExt_fgenesh2_pg.C_sca_160031		DCEVDGKVYYNGER	14	1	1702.73	no	no	3.3097e-23	254.06	7.67	0.943							2		1				NaN	NaN													4077100
>jgi|Lotgi1|231869|estExt_fgenesh2_pg.C_sca_230185		DCKPLPTGAAR	11	1	1184.6	yes	yes	3.0278e-12	249.56	3.58	0.862		1	5	4	2								3.58	0.862		1	5	4	2								25072000
>jgi|Lotgi1|114561|e_gw1.19.150.1		DCYVQAGKNHCIHPAVIAAIASR	23	1	2550.26	yes	yes	1.3819e-65	273.03	5.43	1.05					11	2			1				5.43	1.05					11	2			1				129010000
>jgi|Lotgi1|131935|e_gw1.77.174.1		DDCLFHAAIGTVSANER	17	0	1874.86	yes	yes	6.347e-51	291.56	5.5	0.5					2	2							5.5	0.5					2	2							9568900
>jgi|Lotgi1|176463|fgenesh2_pg.C_sca_1465000001;>jgi|Lotgi1|230854|estExt_fgenesh2_pg.C_sca_160031		DDCNICTCVDGNSVCTEK	18	0	2145.81	no	no	8.6075e-29	234.26	7.5	0.5							2	2					NaN	NaN													13892000
>jgi|Lotgi1|239574|estExt_fgenesh2_pg.C_sca_3420002		DDCSGPQQKPSGVVEK	16	1	1729.79	yes	yes	2.652e-35	262.92	4.09	2.23	3	2	6	3	2	2	2	1	1				4.09	2.23	3	2	6	3	2	2	2	1	1				283410000
>jgi|Lotgi1|235120|estExt_fgenesh2_pg.C_sca_590106		DDGEGNIKPLVEK	13	1	1412.71	yes	yes	9.1037e-81	394.98	4.4	3.88	1		3									1	4.4	3.88	1		3									1	20786000
>jgi|Lotgi1|236304|estExt_fgenesh2_pg.C_sca_790048		DDLKLPDGDLGENIR	15	1	1668.83	yes	yes	6.6609e-26	240.44	11	0											1		11	0											1		883230
>jgi|Lotgi1|237143|estExt_fgenesh2_pg.C_sca_960048		DDSHIARPSDCESFEK	16	1	1891.8	yes	yes	1.0093e-29	240.44	8	0.816							1	1	1				8	0.816							1	1	1				24216000
>jgi|Lotgi1|235120|estExt_fgenesh2_pg.C_sca_590106		DDVDEDDGILENLEVESIK	19	0	2145.98	yes	yes	6.698e-06	128.9	3	0			1										3	0			1										428660
>jgi|Lotgi1|239125|estExt_fgenesh2_pg.C_sca_1950011		DECTNDNDCPIDLK	14	0	1707.67	yes	yes	4.3466e-23	260.54	3.15	1.62	3	6	3	4	1	3							3.15	1.62	3	6	3	4	1	3							250180000
>jgi|Lotgi1|239125|estExt_fgenesh2_pg.C_sca_1950011		DECTNDRECPIDLK	14	1	1763.75	yes	no	3.3929e-75	377.59	4	2.2	3	5	10	4	3	3	3		1	1			4	2.2	3	5	10	4	3	3	3		1	1			2139500000
>jgi|Lotgi1|121860|e_gw1.39.96.1	40	DEFKEYEMEK	10	1	1346.57	yes	yes	0.00037271	179	4	0				2									4	0				2									5351500
>jgi|Lotgi1|121860|e_gw1.39.96.1		DEFLIYTGPK	10	0	1181.6	yes	yes	0.0031038	141.88	4.33	0.471				2	1								4.33	0.471				2	1								28371000
>jgi|Lotgi1|109908|e_gw1.11.685.1		DEFQEFPNR	9	0	1180.51	yes	yes	0.0011226	199.48	7.71	0.7							3	3	1				7.71	0.7							3	3	1				104750000
>jgi|Lotgi1|183614|estExt_Genewise1.C_sca_60290	233	DEMILDLTGDKDTIKK	16	2	1833.94	yes	yes	1.47e-18	217.21	10	0										1			10	0										1			2567600
>jgi|Lotgi1|156599|fgenesh2_pg.C_sca_11000285	92	DEMTIIAPVLQCCLIR	16	0	1930.97	yes	yes	7.6191e-07	155.42	5	0					1								5	0					1								187030
>jgi|Lotgi1|234405|estExt_fgenesh2_pg.C_sca_500078		DETLNIAR	8	0	930.477	yes	yes	0.002678	201.59	7	0							1						7	0							1						4888800
>jgi|Lotgi1|231869|estExt_fgenesh2_pg.C_sca_230185		DFFNVSCEK	9	0	1144.49	yes	yes	0.001292	188.29	3.5	0.5			3	3									3.5	0.5			3	3									11519000
>jgi|Lotgi1|174920|fgenesh2_pg.C_sca_225000003		DFMDQIK	7	0	895.411	yes	yes	0.0028613	187.77	2.7	1.49	3	2	2	1	2								2.7	1.49	3	2	2	1	2								36376000
>jgi|Lotgi1|138864|e_gw1.130.22.1		DFYSILGVSK	10	0	1127.59	yes	yes	0.0050666	127.3	6	0						1							6	0						1							4351300
>jgi|Lotgi1|234472|estExt_fgenesh2_pg.C_sca_510064		DGAACFNQADLK	12	0	1308.58	yes	yes	1.405e-10	225.56	1	0	2												1	0	2												1748400
>jgi|Lotgi1|233461|estExt_fgenesh2_pg.C_sca_400001	427	DGATKVGVNPMK	12	1	1215.63	yes	yes	0.0052801	116.23	4	0				1									4	0				1									249620
>jgi|Lotgi1|239125|estExt_fgenesh2_pg.C_sca_1950011		DGCEICACR	9	0	1139.42	yes	yes	3.0495e-05	238.48	3.92	1.69	1	1	5	1	2	2	1						3.92	1.69	1	1	5	1	2	2	1						68058000
>jgi|Lotgi1|163637|fgenesh2_pg.C_sca_40000191		DGEADIAEIVAK	12	0	1229.61	yes	yes	6.4058e-10	209.89	4.54	2.47	3	3	4	4	4	2	2	2	1	1			4.54	2.47	3	3	4	4	4	2	2	2	1	1			231040000
>jgi|Lotgi1|230171|estExt_fgenesh2_pg.C_sca_110109		DGEDVTSEELLK	12	0	1333.62	yes	yes	0.0012038	114.83	1	0	1												1	0	1												0
>jgi|Lotgi1|239125|estExt_fgenesh2_pg.C_sca_1950011		DGFCPAQPDPTLVDCASLR	19	0	2117.95	yes	yes	1.5479e-54	269.23	3.32	1.46	5	7	15	8	5	3	1						3.32	1.46	5	7	15	8	5	3	1						2050000000
>jgi|Lotgi1|238082|estExt_fgenesh2_pg.C_sca_1300004	526	DGFDDLIEMIQDVQEFEEEDGPCANVK	27	0	3141.34	yes	yes	4.3893e-284	401.16	6.15	2.02	1	2	6	8	7	31	12	7	5	4	2		6.15	2.02	1	2	6	8	7	31	12	7	5	4	2		11099000000
>jgi|Lotgi1|238082|estExt_fgenesh2_pg.C_sca_1300004	526	DGFDDLIEMIQDVQEFEEEDGPCANVKIPDIFK	33	1	3854.75	yes	yes	3.6877e-85	264.91	6	0						2							6	0						2							27630000
>jgi|Lotgi1|103470|e_gw1.2.933.1		DGFVSEDELKDWIQYVQK	18	1	2198.05	yes	yes	1.8119e-11	166.6	9	1								1		1			9	1								1		1			26187000
>jgi|Lotgi1|163448|fgenesh2_pg.C_sca_40000002		DGIEIQILNPTIEGNSLK	18	0	1953.04	yes	yes	5.5773e-65	307.28	4.55	0.498				5	6								4.55	0.498				5	6								152980000
>jgi|Lotgi1|174920|fgenesh2_pg.C_sca_225000003		DGIVDEIVPQYYR	13	0	1565.77	yes	yes	6.8677e-15	231.97	4.94	2.44	3	3	3	3	7	5	3	1	2		1		4.94	2.44	3	3	3	3	7	5	3	1	2		1		216170000
>jgi|Lotgi1|152799|fgenesh2_pg.C_sca_2000219		DGKFPTIPDFAK	12	1	1334.69	yes	yes	3.8015e-08	203.49	4.44	0.864			2	7	5	2							4.44	0.864			2	7	5	2							172000000
>jgi|Lotgi1|152799|fgenesh2_pg.C_sca_2000219		DGKFPTIPDFVK	12	1	1362.72	yes	yes	2.1682e-06	188.61	4.67	0.943			1	7	3	4							4.67	0.943			1	7	3	4							187600000
>jgi|Lotgi1|237754|estExt_fgenesh2_pg.C_sca_1160033		DGNEVQSSVCDASK	14	0	1494.63	yes	yes	5.513e-21	247.35	4	0				3									4	0				3									2840700
>jgi|Lotgi1|152799|fgenesh2_pg.C_sca_2000219		DGNTPAIPDFAK	12	0	1244.6	yes	yes	1.7381e-07	166.93	4.31	1.26	1		2	6	4	3							4.31	1.26	1		2	6	4	3							273110000
>jgi|Lotgi1|236952|estExt_fgenesh2_pg.C_sca_900076		DGNVLTNPDRDNELEIK	17	1	1940.94	yes	yes	4.2233e-09	167.88	2	0		1											2	0		1											1325400
>jgi|Lotgi1|138864|e_gw1.130.22.1		DGQIYPFVAEGEPHIDGEPGDLK	23	0	2482.17	yes	yes	2.214e-34	207.13	6	0						2							6	0						2							12950000
>jgi|Lotgi1|239339|estExt_fgenesh2_pg.C_sca_2240004		DGQSIETTTPK	11	0	1175.57	yes	yes	0.00052345	141.93	3	0			2										3	0			2										2260500
>jgi|Lotgi1|140660|e_gw1.149.31.1		DGTDTALGIAEVR	13	0	1316.66	yes	yes	6.1787e-61	294.13	4.81	3.29	5	7	6	5		1	4	2	3	1	2	1	4.81	3.29	5	7	6	5		1	4	2	3	1	2	1	141910000
>jgi|Lotgi1|228264|estExt_fgenesh2_pg.C_sca_20144	303;304	DGTNTALAIAEMNDMVAAQR	20	0	2090.97	yes	yes	8.7824e-08	134.44	4	0				1									4	0				1									2980900
>jgi|Lotgi1|239519|estExt_fgenesh2_pg.C_sca_2830010		DGVFTDEEIK	10	0	1151.53	yes	yes	0.0042658	129.1	11.5	0.5											1	1	11.5	0.5											1	1	63290000
>jgi|Lotgi1|159694|fgenesh2_pg.C_sca_21000164		DGVPHTPGSLPDYGR	15	0	1566.74	yes	yes	2.0728e-07	171.57	1.5	0.5	1	1											1.5	0.5	1	1											1202300
>jgi|Lotgi1|236952|estExt_fgenesh2_pg.C_sca_900076		DGYIDGLNLQIK	12	0	1347.7	yes	yes	0.00060879	141.93	1.33	0.471	2	1											1.33	0.471	2	1											2577600
>jgi|Lotgi1|178880|fgenesh2_pm.C_sca_44000018		DHADGLVEYINK	12	0	1372.66	yes	yes	6.4058e-10	209.89	9.4	1.2								2		2	1		9.4	1.2								2		2	1		11569000
>jgi|Lotgi1|178880|fgenesh2_pm.C_sca_44000018		DHADGLVEYINKR	13	1	1528.76	yes	yes	1.4042e-45	333.3	9	1.15								3	1	1	1		9	1.15								3	1	1	1		86909000
>jgi|Lotgi1|159694|fgenesh2_pg.C_sca_21000164	123	DHGDGVMPYVGINPR	15	0	1625.76	yes	yes	8.5627e-18	213.59	1	0	2												1	0	2												2456700
>jgi|Lotgi1|99809|gw1.32.298.1		DHGLPSYNTFR	11	0	1305.61	yes	yes	8.2856e-14	272.62	3.68	1.82	5	4	6	5	5	4	2						3.68	1.82	5	4	6	5	5	4	2						112790000
>jgi|Lotgi1|238515|estExt_fgenesh2_pg.C_sca_1490019		DHGQPFSFQLGVGQVIK	17	0	1855.96	yes	yes	7.581e-47	279.85	8.67	0.943								2		1			8.67	0.943								2		1			24386000
>jgi|Lotgi1|99852|gw1.32.299.1		DHGVPPYNWFR	11	0	1386.65	yes	yes	8.0682e-23	304.86	3.3	1.9	5	5	3	3	4	1	2						3.3	1.9	5	5	3	3	4	1	2						59809000
>jgi|Lotgi1|126818|e_gw1.55.223.1;>jgi|Lotgi1|67588|gw1.55.72.1		DHVQFHLNQYR	11	0	1455.7	yes	no	2.8041e-12	174.73	1	0	1												1	0	1												384350
>jgi|Lotgi1|140660|e_gw1.149.31.1		DIASSASTLFNVQDFR	16	0	1769.86	yes	yes	2.7045e-139	439.42	3.48	2.03	5	7	7	4	2		6						3.48	2.03	5	7	7	4	2		6						213550000
>jgi|Lotgi1|231009|estExt_fgenesh2_pg.C_sca_160281	356	DICPYTRPMTK	11	1	1380.65	yes	yes	2.4286e-08	244.16	9.9	1.45							1	4	2	4	7	2	9.9	1.45							1	4	2	4	7	2	667070000
>jgi|Lotgi1|152799|fgenesh2_pg.C_sca_2000219		DIEDGKNPTIPDFVK	15	1	1686.85	yes	yes	1.3361e-31	273.86	4.35	1.01			3	11	3	2	1						4.35	1.01			3	11	3	2	1						151030000
>jgi|Lotgi1|152799|fgenesh2_pg.C_sca_2000219		DIEDGKNPTIPDFVKK	16	2	1814.94	yes	yes	2.5666e-23	226.17	4.17	0.373				5	1								4.17	0.373				5	1								40614000
>jgi|Lotgi1|234865|estExt_fgenesh2_pg.C_sca_560073		DIGEEGTSYWAVAVVR	16	0	1750.85	yes	yes	9.3042e-05	127.76	4	0				1									4	0				1									396740
>jgi|Lotgi1|230881|estExt_fgenesh2_pg.C_sca_160086		DILSIFNR	8	0	976.534	yes	yes	3.1904e-05	239.85	8	1							1		1				8	1							1		1				2098100
>jgi|Lotgi1|230881|estExt_fgenesh2_pg.C_sca_160086		DILSIFNRPAPR	12	1	1397.78	yes	yes	3.4836e-48	314.05	7.83	1.12						2	5	7	2	2			7.83	1.12						2	5	7	2	2			145940000
>jgi|Lotgi1|233461|estExt_fgenesh2_pg.C_sca_400001		DINAEGGYNR	10	0	1107.49	yes	yes	3.3264e-07	250.34	3.87	3.1	3	3	3	2	2					1		1	3.87	3.1	3	3	3	2	2					1		1	25118000
>jgi|Lotgi1|108898|e_gw1.9.258.1	12;13	DISWMEHMGEWTCQAENPYGIDR	23	0	2824.17	yes	yes	1.2776e-05	103.85	7	0							1						7	0							1						3483300
>jgi|Lotgi1|233200|estExt_fgenesh2_pg.C_sca_350163		DIVENLNKIR	10	1	1212.68	yes	yes	1.8778e-05	233	7.1	1.96				3	4	6	4	5	5	1	2		7.1	1.96				3	4	6	4	5	5	1	2		262560000
>jgi|Lotgi1|159694|fgenesh2_pg.C_sca_21000164		DIYCTEGQVFSALR	14	0	1657.78	yes	yes	0.0010972	114.82	1	0	1												1	0	1												208150
>jgi|Lotgi1|239125|estExt_fgenesh2_pg.C_sca_1950011		DKCSNDHDCPIDLK	14	1	1715.72	yes	yes	3.6954e-98	414.15	3.97	1.92	3	5	10	4	4	4	4	1					3.97	1.92	3	5	10	4	4	4	4	1					645060000
>jgi|Lotgi1|233200|estExt_fgenesh2_pg.C_sca_350163		DKLCEWYFPR	10	1	1412.65	yes	yes	5.0985e-15	286.98	6.58	2.59		3	3	4	5	10	4	4	4	5	2	1	6.58	2.59		3	3	4	5	10	4	4	4	5	2	1	1189300000
>jgi|Lotgi1|233200|estExt_fgenesh2_pg.C_sca_350163		DKLCEWYFPRPK	12	2	1637.8	yes	yes	4.6434e-32	325.18	6.84	1.97				3	6	13	5	1	6	2	1	1	6.84	1.97				3	6	13	5	1	6	2	1	1	1643300000
>jgi|Lotgi1|203811|estExt_fgenesh2_kg.C_sca_240005	253	DKMQVTLDNTPASYPGVVLK	20	1	2175.12	yes	yes	3.953e-12	160.25	4	0				1									4	0				1									927080
>jgi|Lotgi1|239125|estExt_fgenesh2_pg.C_sca_1950011		DKNGCEICECQDSPIIPHNFGCPTPPSR	28	1	3284.41	yes	yes	1.8458e-107	299.97	3.4	0.8			4		1								3.4	0.8			4		1								199490000
>jgi|Lotgi1|115607|e_gw1.21.53.1		DLFNGVDLNDPR	12	0	1373.66	yes	yes	6.1157e-13	212.15	3	0			3										3	0			3										3069000
>jgi|Lotgi1|172698|fgenesh2_pg.C_sca_140000010		DLFPHPFFSDPVTTR	15	0	1774.87	yes	yes	3.0652e-29	265.01	5.33	2.21		4	5	5	6	5	3	5	2	1			5.33	2.21		4	5	5	6	5	3	5	2	1			198970000
>jgi|Lotgi1|239188|estExt_fgenesh2_pg.C_sca_2050005		DLIEFTEEEHVCR	13	0	1675.75	yes	yes	4.9735e-26	296.97	4.62	1.94	6	6	7	39	21	7	7	4	3	1	1		4.62	1.94	6	6	7	39	21	7	7	4	3	1	1		1905900000
>jgi|Lotgi1|234865|estExt_fgenesh2_pg.C_sca_560073	444	DLMFTDGINHLIGIGK	16	0	1742.9	yes	yes	5.4807e-15	204.86	4	0				2									4	0				2									3867400
>jgi|Lotgi1|156599|fgenesh2_pg.C_sca_11000285	93	DLNRNPFVDVDMK	13	1	1561.76	yes	yes	7.7888e-05	153.63	5	0					2								5	0					2								1705900
>jgi|Lotgi1|109908|e_gw1.11.685.1		DLTACPKDEFQEFPNR	16	1	1965.89	yes	yes	1.0659e-54	326.69	7.8	1.17							3	1		1			7.8	1.17							3	1		1			34587000
>jgi|Lotgi1|234472|estExt_fgenesh2_pg.C_sca_510064;>jgi|Lotgi1|165389|fgenesh2_pg.C_sca_51000069		DLTYEVSLGTK	11	0	1224.62	yes	no	0.0063901	120.68	1	0	1												1	0	1												200690
>jgi|Lotgi1|163637|fgenesh2_pg.C_sca_40000191		DLVEEIREELEEIADK	16	1	1928.96	yes	yes	8.3508e-06	150.16	4.5	0.5				1	1								4.5	0.5				1	1								3476000
>jgi|Lotgi1|163637|fgenesh2_pg.C_sca_40000191		DLVEEIREELEEIADKDSADVVDK	24	2	2758.34	yes	yes	2.6349e-44	228.35	4.5	0.5				2	2								4.5	0.5				2	2								16796000
>jgi|Lotgi1|239574|estExt_fgenesh2_pg.C_sca_3420002		DLVIEVVYEPADR	13	0	1516.78	yes	yes	8.9677e-21	201.46	4.29	2.34	1	1	17	5			2		5				4.29	2.34	1	1	17	5			2		5				58606000
>jgi|Lotgi1|239574|estExt_fgenesh2_pg.C_sca_3420002		DLVIEVVYEPADRR	14	1	1672.88	yes	yes	3.6976e-09	181.32	3	0			2										3	0			2										3264400
>jgi|Lotgi1|202971|estExt_fgenesh2_kg.C_sca_10023;>jgi|Lotgi1|205506|estExt_fgenesh2_kg.C_sca_8540001	250	DLYANTVLSGGSTMYPGIADR	21	0	2200.05	no	no	3.1039e-52	265.4	6	0						4							NaN	NaN													20194000
>jgi|Lotgi1|106548|e_gw1.5.688.1	3	DMDETANVVYK	11	0	1283.57	yes	yes	0.0031174	120.68	1.5	0.5	1	1											1.5	0.5	1	1											1399500
>jgi|Lotgi1|185419|estExt_Genewise1.C_sca_110646	236	DMGDQCQDIGYADHDR	16	0	1894.72	yes	yes	1.5327e-24	233.42	9	0									1				9	0									1				2063100
>jgi|Lotgi1|174003|fgenesh2_pg.C_sca_179000009	188	DMKFEVFSQNLTFSQYSK	18	1	2198.04	yes	yes	6.5414e-05	125.89	3	0			1										3	0			1										299700
>jgi|Lotgi1|156525|fgenesh2_pg.C_sca_11000211		DNAYHTWTIIGPVGK	15	0	1670.84	yes	yes	6.018e-32	271.79	1	0	2												1	0	2												1331300
>jgi|Lotgi1|239125|estExt_fgenesh2_pg.C_sca_1950011		DNCYVDSDCPDFR	13	0	1661.61	yes	yes	4.1143e-82	339.39	3.24	1.39	4	6	11	6	6		1						3.24	1.39	4	6	11	6	6		1						1361400000
>jgi|Lotgi1|239125|estExt_fgenesh2_pg.C_sca_1950011		DNCYVDSDCPDFRK	14	1	1789.7	yes	yes	1.9121e-30	287.21	3.34	1.27	2	5	10	7	3	2							3.34	1.27	2	5	10	7	3	2							592770000
>jgi|Lotgi1|99791|gw1.32.297.1		DNGLAPYNLYR	11	0	1294.63	yes	yes	1.6366e-23	312.52	4.68	3.39	4	3	3	4	2		1	1		2	1	1	4.68	3.39	4	3	3	4	2		1	1		2	1	1	100490000
>jgi|Lotgi1|154020|fgenesh2_pg.C_sca_5000060		DNIGDHVFPIR	11	0	1281.65	yes	yes	4.7424e-36	341.57	4.09	2.07	4	5	11	8	6	5	2	1	1	1			4.09	2.07	4	5	11	8	6	5	2	1	1	1			681590000
>jgi|Lotgi1|175997|fgenesh2_pg.C_sca_619000003;>jgi|Lotgi1|145439|e_gw1.324.28.1;>jgi|Lotgi1|146028|e_gw1.619.24.1;>jgi|Lotgi1|146029|e_gw1.619.16.1;>jgi|Lotgi1|146923|e_gw1.1414.5.1;>jgi|Lotgi1|147261|e_gw1.2197.5.1;>jgi|Lotgi1|147329|e_gw1.2263.9.1;>jgi		DNIQGITKPAIR	12	1	1324.75	yes	no	1.3393e-20	285.83	9.43	2.35		1					1	1		6	5		9.43	2.35		1					1	1		6	5		81737000
>jgi|Lotgi1|239188|estExt_fgenesh2_pg.C_sca_2050005	584	DNMNFDPINTLFPK	14	0	1664.79	yes	yes	5.1821e-31	271.55	4.62	1.77	2	1	2	11	5	3	4		1				4.62	1.77	2	1	2	11	5	3	4		1				986280000
>jgi|Lotgi1|239188|estExt_fgenesh2_pg.C_sca_2050005	584	DNMNFDPINTLFPKTGK	17	1	1950.95	yes	yes	2.7626e-39	254.77	4	0				1									4	0				1									3675900
>jgi|Lotgi1|230689|estExt_fgenesh2_pg.C_sca_140208		DNNIGFFLTK	10	0	1167.59	yes	yes	0.00078875	170.18	3.5	0.5			2	2									3.5	0.5			2	2									1931000
>jgi|Lotgi1|234475|estExt_fgenesh2_pg.C_sca_510081;>jgi|Lotgi1|165458|fgenesh2_pg.C_sca_51000138		DNPNQGLLDCTK	12	0	1373.62	yes	no	0.0020909	126.67	1	0	1												1	0	1												410630
>jgi|Lotgi1|110884|e_gw1.12.381.1		DNPSASGDWEDLSTLR	16	0	1761.78	yes	yes	6.3931e-11	187.98	4	0				1									4	0				1									1834000
>jgi|Lotgi1|236689|estExt_fgenesh2_pg.C_sca_850101		DNSNIVFAPPSANPPPVR	18	0	1890.96	yes	yes	1.6862e-78	335.29	7.44	1.5						6	4	1	4		1		7.44	1.5						6	4	1	4		1		62947000
>jgi|Lotgi1|234472|estExt_fgenesh2_pg.C_sca_510064;>jgi|Lotgi1|165394|fgenesh2_pg.C_sca_51000074		DNTLHDNLVYSVFVR	15	0	1790.9	no	no	2.2523e-09	176.08	1	0	1												NaN	NaN													796520
>jgi|Lotgi1|129390|e_gw1.64.333.1		DNVHVIDVR	9	0	1065.56	yes	yes	0.0010718	202.21	9.67	0.943									2		1		9.67	0.943									2		1		17592000
>jgi|Lotgi1|162872|fgenesh2_pg.C_sca_36000100		DNVQILYKPYNYYK	14	1	1819.91	yes	yes	7.3213e-19	232.2	2.17	1.34	2	3			1								2.17	1.34	2	3			1								8648100
>jgi|Lotgi1|140786|e_gw1.151.5.1		DPCSSETSTSISK	13	0	1397.6	yes	yes	2.4791e-23	214.44	2.5	0.957	1	2	2	1									2.5	0.957	1	2	2	1									3551300
>jgi|Lotgi1|115607|e_gw1.21.53.1		DPNCITWLYYSAVDK	15	0	1843.85	yes	yes	9.1972e-10	185.02	3.43	1.05			6			1							3.43	1.05			6			1							18693000
>jgi|Lotgi1|239339|estExt_fgenesh2_pg.C_sca_2240004		DPNPVGAYHTLPSWLTK	17	0	1894.96	yes	yes	1.6344e-08	159.02	4	0				1									4	0				1									990960
>jgi|Lotgi1|231186|estExt_fgenesh2_pg.C_sca_180106		DPNSVPLTDPNAGPVASR	18	0	1805.89	yes	yes	0	312.25	5	0					4								5	0					4								7671000
>jgi|Lotgi1|154424|fgenesh2_pg.C_sca_5000464		DPQCYDEQLVK	11	0	1393.62	yes	yes	5.9346e-08	234.27	10	0										1			10	0										1			19497000
>jgi|Lotgi1|121860|e_gw1.39.96.1		DQFEEVWENTDHLDKEDFDPK	21	1	2635.14	yes	yes	2.5402e-26	205.69	4.2	0.4				4	1								4.2	0.4				4	1								37819000
>jgi|Lotgi1|174652|fgenesh2_pg.C_sca_207000018		DQIHFHPSQQISTSK	15	0	1751.86	yes	yes	5.5889e-64	359.81	2.62	1.21	3	3	4	2	1								2.62	1.21	3	3	4	2	1								96987000
>jgi|Lotgi1|172698|fgenesh2_pg.C_sca_140000010		DQLAYLSPEFQHSLHLR	17	0	2053.04	yes	yes	1.0501e-62	324.34	4.14	1.48		6	7	7	8	5	2						4.14	1.48		6	7	7	8	5	2						280060000
>jgi|Lotgi1|131935|e_gw1.77.174.1		DQLKENVVEHNNIDDLDELDTK	22	1	2595.23	yes	yes	2.0415e-17	113.53	6	0						1							6	0						1							2178300
>jgi|Lotgi1|235610|estExt_fgenesh2_pg.C_sca_670062		DQVATAQSQK	10	0	1074.53	yes	yes	2.9701e-21	247.19	4.44	1.57		1	2	2	1	2	1						4.44	1.57		1	2	2	1	2	1						2702300
>jgi|Lotgi1|235610|estExt_fgenesh2_pg.C_sca_670062		DQVATAQSQKSISK	14	1	1489.77	yes	yes	2.001e-08	177.93	3.33	0.471			2	1									3.33	0.471			2	1									735790
>jgi|Lotgi1|109284|e_gw1.10.19.1		DQYETELNQAR	11	0	1365.62	yes	yes	0.0072723	123.88	5	0					1								5	0					1								1871500
>jgi|Lotgi1|158316|fgenesh2_pg.C_sca_16000284;>jgi|Lotgi1|176424|fgenesh2_pg.C_sca_1280000001		DRVHAPQQPVAAR	13	1	1443.77	yes	no	4.7539e-30	305.68	4.32	1.91	4	2	7	8	6	6	4		1				4.32	1.91	4	2	7	8	6	6	4		1				177180000
>jgi|Lotgi1|163637|fgenesh2_pg.C_sca_40000191		DSADVVDKIDIESLTDEEVK	20	1	2219.07	yes	yes	6.7696e-89	340.87	4	0				1									4	0				1									3122800
>jgi|Lotgi1|239125|estExt_fgenesh2_pg.C_sca_1950011		DSCLSDVDCPPGR	13	0	1476.6	yes	yes	2.3667e-70	378.28	4.17	2.35	7	6	12	6	8	3	4	3	2	1			4.17	2.35	7	6	12	6	8	3	4	3	2	1			2344500000
>jgi|Lotgi1|229175|estExt_fgenesh2_pg.C_sca_50437		DSDDIYTLK	9	0	1068.5	yes	yes	0.0010658	202.54	4.08	1.32		2	2	3	3	2							4.08	1.32		2	2	3	3	2							71610000
>jgi|Lotgi1|204915|estExt_fgenesh2_kg.C_sca_950004		DSDNSGLLEADEVK	14	0	1490.67	yes	yes	2.4069e-09	186.91	9	0									2				9	0									2				2777800
>jgi|Lotgi1|83160|gw1.21.261.1		DSEGALYVDGTSGSDK	16	0	1599.69	yes	yes	2.6305e-30	244.14	4.6	2.33			3		1				1				4.6	2.33			3		1				1				12068000
>jgi|Lotgi1|204047|estExt_fgenesh2_kg.C_sca_340011	256	DSGEELVDDMFK	12	0	1383.59	yes	yes	2.2355e-17	192.55	6	0						4							6	0						4							25039000
>jgi|Lotgi1|158316|fgenesh2_pg.C_sca_16000284;>jgi|Lotgi1|176424|fgenesh2_pg.C_sca_1280000001		DSHTPLTGSQYDSYQR	16	0	1853.82	yes	no	3.4922e-79	366.48	3.59	1.45	3	3	10	8	6		2						3.59	1.45	3	3	10	8	6		2						876170000
>jgi|Lotgi1|233420|estExt_fgenesh2_pg.C_sca_390106		DSNDDKNDDETSDIIDDILDIVEDAK	26	1	2921.28	yes	yes	2.2083e-167	390.95	5	0					2								5	0					2								8209100
>jgi|Lotgi1|205379|estExt_fgenesh2_kg.C_sca_2180002;>jgi|Lotgi1|222442|estExt_Genewise1Plus.C_sca_820013;>jgi|Lotgi1|145856|e_gw1.517.5.1;>jgi|Lotgi1|207549|estExt_fgenesh2_pm.C_sca_1080008	262	DSTLIMQLLR	10	0	1188.65	no	no	7.3805e-11	268.12	6.17	3.08		2					1	2		1			NaN	NaN													5960400
>jgi|Lotgi1|238094|estExt_fgenesh2_pg.C_sca_1300025	528	DSYITGTMEK	10	0	1143.51	yes	yes	0.0014386	143.86	10.4	1.18									2	2	1	2	10.4	1.18									2	2	1	2	111310000
>jgi|Lotgi1|202971|estExt_fgenesh2_kg.C_sca_10023;>jgi|Lotgi1|205506|estExt_fgenesh2_kg.C_sca_8540001;>jgi|Lotgi1|208208|estExt_Genewise1Plus.C_sca_10400;CON__P60712;>jgi|Lotgi1|193218|estExt_Genewise1.C_sca_510040;>jgi|Lotgi1|215510|estExt_Genewise1Plus.		DSYVGDEAQSK	11	0	1197.52	no	no	0.0010747	150.85	2	0		1											NaN	NaN													737640
>jgi|Lotgi1|236770|estExt_fgenesh2_pg.C_sca_870051		DTAPSWTER	9	0	1061.48	yes	yes	0.001033	188.29	4	0				2									4	0				2									7561500
>jgi|Lotgi1|115147|e_gw1.20.479.1		DTAVSSTLGQNDLTKPFPDSR	21	1	2248.1	yes	yes	6.6091e-37	231.4	3	0			3										3	0			3										6547300
>jgi|Lotgi1|115147|e_gw1.20.479.1		DTAVSSTLGQNVLTK	15	0	1532.8	yes	yes	3.4922e-36	287.21	3.46	0.929		2	5	4	2								3.46	0.929		2	5	4	2								58430000
>jgi|Lotgi1|115147|e_gw1.20.479.1		DTAVSSTLGQNVLTKPFPDSR	21	1	2232.14	yes	yes	1.5988e-79	304.79	3.65	1.42	2	2	5	5	4	2							3.65	1.42	2	2	5	5	4	2							146740000
>jgi|Lotgi1|115147|e_gw1.20.479.1		DTAVTFTLGQNDLTK	15	0	1622.82	yes	yes	1.9337e-41	303.15	3.43	0.904		1	3	2	1								3.43	0.904		1	3	2	1								8488600
>jgi|Lotgi1|236689|estExt_fgenesh2_pg.C_sca_850101		DTDGAIYQK	9	0	1009.47	yes	yes	3.6834e-10	272.29	6.5	0.5						2	2						6.5	0.5						2	2						1220000
>jgi|Lotgi1|233200|estExt_fgenesh2_pg.C_sca_350163		DTGGCQFSQIVWAR	14	0	1623.75	yes	yes	2.25e-125	448.08	6.37	2.82	6	7	7	10	17	22	14	9	14	7	6	5	6.37	2.82	6	7	7	10	17	22	14	9	14	7	6	5	8659900000
>jgi|Lotgi1|233200|estExt_fgenesh2_pg.C_sca_350163		DTGGCQFSQIVWARSKIIGCAAER	24	2	2709.31	yes	yes	0.00017607	92.31	6	0						1							6	0						1							392210
>jgi|Lotgi1|237510|estExt_fgenesh2_pg.C_sca_1090023	518	DTMFYLDGNLLSGSVNGDSSQTLAGPIQR	29	0	3055.46	yes	yes	8.0565e-195	401.53	1	0	3												1	0	3												27424000
>jgi|Lotgi1|83160|gw1.21.261.1		DTNTGLVGVLLTCK	14	0	1489.78	yes	yes	1.3205e-30	293.6	4	2.28	2	2	4	2	1	1	2		1				4	2.28	2	2	4	2	1	1	2		1				60184000
>jgi|Lotgi1|239125|estExt_fgenesh2_pg.C_sca_1950011		DTPCKYGATPIR	12	1	1377.67	yes	yes	0.0016375	141.93	3	0			3										3	0			3										7104700
>jgi|Lotgi1|235549|estExt_fgenesh2_pg.C_sca_660066		DTPTPGDETYK	11	0	1222.54	yes	yes	0.00051139	161.76	8.4	1.5							2	1	1		1		8.4	1.5							2	1	1		1		21770000
>jgi|Lotgi1|235549|estExt_fgenesh2_pg.C_sca_660066		DTPTPGDETYKVEITVLHSQTIQTK	25	1	2800.41	yes	yes	2.7843e-24	184.03	7.67	0.943							4		2				7.67	0.943							4		2				28455000
>jgi|Lotgi1|230689|estExt_fgenesh2_pg.C_sca_140208		DTTAGVGFVTTK	12	0	1195.61	yes	yes	2.3413e-24	223.21	3.5	0.5			1	1									3.5	0.5			1	1									1851300
>jgi|Lotgi1|115607|e_gw1.21.53.1	27	DTVGLISGMTK	11	0	1120.58	yes	yes	4.7268e-12	205.77	3.17	0.687		2	6	4									3.17	0.687		2	6	4									67962000
>jgi|Lotgi1|238415|estExt_fgenesh2_pg.C_sca_1450008		DTYNIDEALR	10	0	1208.57	yes	yes	5.1792e-06	202.21	5.86	0.833					3	2	2						5.86	0.833					3	2	2						7383900
>jgi|Lotgi1|159694|fgenesh2_pg.C_sca_21000164		DVATVLIENAEFVQAK	16	0	1745.92	yes	yes	2.7123e-48	302.34	1	0	3												1	0	3												13122000
>jgi|Lotgi1|163448|fgenesh2_pg.C_sca_40000002		DVCCFSANICR	11	0	1400.56	yes	yes	1.5627e-07	227.25	4.2	1.08		1	1	4	3	1							4.2	1.08		1	1	4	3	1							31438000
>jgi|Lotgi1|115607|e_gw1.21.53.1		DVESGLIGPLQICR	14	0	1555.8	yes	yes	1.7714e-23	265.11	3.5	1.46	1	2	7	3	1	1	1						3.5	1.46	1	2	7	3	1	1	1						46344000
>jgi|Lotgi1|235549|estExt_fgenesh2_pg.C_sca_660066		DVFVGHDCSLK	11	0	1275.59	yes	yes	8.4694e-16	219.34	6.27	2.03		1	1	3	2	5	4	1	5				6.27	2.03		1	1	3	2	5	4	1	5				219060000
>jgi|Lotgi1|230493|estExt_fgenesh2_pg.C_sca_120332		DVGCPLLCPK	10	0	1157.56	yes	yes	0.0042658	129.1	9.5	2.5							1					1	9.5	2.5							1					1	7419600
>jgi|Lotgi1|176686|fgenesh2_pg.C_sca_2579000001		DVGVIGGIR	9	0	884.508	yes	yes	0.0010658	202.54	8.77	1.42						1	1	4	3	2	2		8.77	1.42						1	1	4	3	2	2		121500000
>jgi|Lotgi1|173200|fgenesh2_pg.C_sca_151000011		DVIEFLGHPNIEK	13	0	1509.78	yes	yes	2.6853e-21	274.93	8.62	2.03					3	3	2	8	5	3	6	2	8.62	2.03					3	3	2	8	5	3	6	2	968170000
>jgi|Lotgi1|173200|fgenesh2_pg.C_sca_151000011		DVIEFLGHPNIEKVPK	16	1	1834	yes	yes	3.0317e-05	141.32	8	0								3					8	0								3					25627000
>jgi|Lotgi1|233200|estExt_fgenesh2_pg.C_sca_350163	407	DVKAQNMNCLLWSEK	15	1	1834.87	yes	yes	1.1672e-28	258.87	7	1.22						2	1		1				7	1.22						2	1		1				14637000
>jgi|Lotgi1|159694|fgenesh2_pg.C_sca_21000164		DVLGSLVNGIELGK	14	0	1412.79	yes	yes	8.3582e-09	176.29	1	0	1												1	0	1												1784600
>jgi|Lotgi1|174652|fgenesh2_pg.C_sca_207000018	207	DVMDLLTLNPGVLK	14	0	1526.84	yes	yes	8.3293e-20	234.26	2.92	1.38	5	5	5	5	4								2.92	1.38	5	5	5	5	4								64723000
>jgi|Lotgi1|223558|estExt_Genewise1Plus.C_sca_970107;>jgi|Lotgi1|227593|estExt_Genewise1Plus.C_sca_7870016;>jgi|Lotgi1|206001|estExt_fgenesh2_pm.C_sca_110005;>jgi|Lotgi1|191841|estExt_Genewise1.C_sca_420306;>jgi|Lotgi1|203508|estExt_fgenesh2_kg.C_sca_1500		DVNAAIATIK	10	0	1014.57	no	no	0.0022154	152.81	2	0		1											NaN	NaN													438940
>jgi|Lotgi1|157681|fgenesh2_pg.C_sca_15000019;>jgi|Lotgi1|157683|fgenesh2_pg.C_sca_15000021		DVQQAAAAEDGVLSDDELK	19	0	1972.92	yes	no	5.9794e-97	355.63	10.1	1.38								3		4	3	2	10.1	1.38								3		4	3	2	120360000
>jgi|Lotgi1|221240|estExt_Genewise1Plus.C_sca_690138	291	DVSASVECVVCEFVMR	16	0	1885.84	yes	yes	8.4676e-25	235.21	4	0				1									4	0				1									1146700
>jgi|Lotgi1|203811|estExt_fgenesh2_kg.C_sca_240005		DYFPYWHPTQWK	12	0	1666.76	yes	yes	0.00060879	141.93	4	0				2									4	0				2									1903500
>jgi|Lotgi1|237152|estExt_fgenesh2_pg.C_sca_970022		DYSTFWGPLESNEIPFLPAAR	21	0	2409.16	yes	yes	0.0073542	82.007	3	0			1										3	0			1										565330
>jgi|Lotgi1|230732|estExt_fgenesh2_pg.C_sca_150029		EAEGDAAFNAAAEDGVLSDDEIK	23	0	2336.03	yes	yes	3.3295e-42	223.35	8	0								1					8	0								1					1708500
>jgi|Lotgi1|229482|estExt_fgenesh2_pg.C_sca_70303		EALQVDEVDKEIPLTEDVAK	20	1	2240.14	yes	yes	8.2904e-10	148.33	9	0									1				9	0									1				618830
>jgi|Lotgi1|239574|estExt_fgenesh2_pg.C_sca_3420002		EATPTVLAINSVINTEDEDK	20	0	2158.06	yes	yes	8.9896e-107	370.35	2.86	0.35		1	6										2.86	0.35		1	6										38513000
>jgi|Lotgi1|239574|estExt_fgenesh2_pg.C_sca_3420002		EATPTVLAINSVINTEDEDKSR	22	1	2401.2	yes	yes	1.935e-128	362.53	3.77	1.84	2	4	13	4	1	4	2		1				3.77	1.84	2	4	13	4	1	4	2		1				215920000
>jgi|Lotgi1|238094|estExt_fgenesh2_pg.C_sca_1300025		EAVFCEVFNAAK	12	0	1383.65	yes	yes	5.6006e-14	257.96	9.43	1.88				1					8	1	2	2	9.43	1.88				1					8	1	2	2	296430000
>jgi|Lotgi1|233461|estExt_fgenesh2_pg.C_sca_400001	428	ECCQDSHYDGGMCPGSNVCCFSSNTCQTK	29	0	3445.23	yes	yes	2.5219e-39	196.32	3	0.756		2	3	2									3	0.756		2	3	2									73363000
>jgi|Lotgi1|201804|estExt_Genewise1.C_sca_1950010		ECPAVNTHPIYK	12	0	1427.69	yes	yes	0.0001517	156.12	3	0			1										3	0			1										542370
>jgi|Lotgi1|239125|estExt_fgenesh2_pg.C_sca_1950011		ECPIDLK	7	0	873.427	yes	no	0.0058696	168.43	2.5	1.12	1	1	1	1									2.5	1.12	1	1	1	1									82357000
>jgi|Lotgi1|239125|estExt_fgenesh2_pg.C_sca_1950011	559	ECSKIMCDLHCQYGFK	16	1	2074.87	yes	yes	8.3892e-11	187.98	3	0			1										3	0			1										2543300
>jgi|Lotgi1|233200|estExt_fgenesh2_pg.C_sca_350163		ECTYQNTNK	9	0	1156.48	yes	yes	0.0016009	174.17	6	0.707					1	2	1						6	0.707					1	2	1						6919900
>jgi|Lotgi1|101611|gw1.56.268.1		EDAEGNIFQTFEIPNTSIIGPLTIVGK	27	0	2902.5	yes	yes	8.695e-168	382.03	5.43	2.44	1	2	8	18	8	7	2	5	4	3	1	1	5.43	2.44	1	2	8	18	8	7	2	5	4	3	1	1	2441900000
>jgi|Lotgi1|101611|gw1.56.268.1		EDAEGNIFQTFEIPNTSIIGPLTIVGKALVIK	32	1	3426.86	yes	yes	9.9054e-53	212.07	4	0				3									4	0				3									4760500
>jgi|Lotgi1|238082|estExt_fgenesh2_pg.C_sca_1300004		EDFGDLK	7	0	822.376	yes	yes	0.0052614	164.63	6	0						2							6	0						2							184770000
>jgi|Lotgi1|233095|estExt_fgenesh2_pg.C_sca_340181		EDSYEETIR	9	0	1140.49	yes	yes	0.0064388	152.59	7	0							1						7	0							1						1366600
>jgi|Lotgi1|158316|fgenesh2_pg.C_sca_16000284;>jgi|Lotgi1|176424|fgenesh2_pg.C_sca_1280000001		EEAPRPVTHQNNAR	14	1	1617.8	yes	no	1.4895e-08	181.32	3	0			2										3	0			2										1923300
>jgi|Lotgi1|171839|fgenesh2_pg.C_sca_121000029		EEEHELYGNR	10	0	1274.55	yes	yes	1.2349e-20	309.08	8.5	0.866								3		1			8.5	0.866								3		1			4765100
>jgi|Lotgi1|235120|estExt_fgenesh2_pg.C_sca_590106		EEKDDGEGNIKPLVEK	16	2	1798.89	yes	yes	1.0669e-88	378.22	5.12	3.34	3	3	10	3	2	2	3		1	2	2	2	5.12	3.34	3	3	10	3	2	2	3		1	2	2	2	141450000
>jgi|Lotgi1|109908|e_gw1.11.685.1		EELHEYLDLLESAK	14	0	1687.83	yes	yes	3.3333e-42	327.53	7.81	1.22					1	2	9	6	7	2			7.81	1.22					1	2	9	6	7	2			430460000
>jgi|Lotgi1|235988|estExt_fgenesh2_pg.C_sca_730030	490	EEMGVGLYQDK	11	0	1267.58	yes	yes	0.00015656	167.97	4	0				1									4	0				1									2281400
>jgi|Lotgi1|209261|estExt_Genewise1Plus.C_sca_30137		EFDLVYYTVLSR	12	0	1503.76	yes	yes	5.5459e-10	212.15	4	0				3									4	0				3									8046300
>jgi|Lotgi1|238358|estExt_fgenesh2_pg.C_sca_1420009		EFDTLLDNVIQEVNK	15	0	1775.89	yes	yes	7.2535e-72	360.9	4.32	3.14	6	4	9	5	1	2		1	2	2	1	1	4.32	3.14	6	4	9	5	1	2		1	2	2	1	1	175390000
>jgi|Lotgi1|121860|e_gw1.39.96.1		EFEENEDWK	9	0	1224.49	yes	yes	0.0043192	157.54	4	0				4									4	0				4									13752000
>jgi|Lotgi1|209261|estExt_Genewise1Plus.C_sca_30137		EFFVSLNLPYSVIR	14	0	1682.9	yes	yes	1.7468e-26	278.54	4	0				1									4	0				1									3148100
>jgi|Lotgi1|103075|e_gw1.1.1164.1		EFGYDLEDIEDFKK	14	1	1746.8	yes	yes	0.00065916	117.23	6	0						1							6	0						1							1005600
>jgi|Lotgi1|174920|fgenesh2_pg.C_sca_225000003	218	EFIENMTADIVK	12	0	1408.69	yes	yes	1.5794e-05	168.79	4.48	2.14	3	2	2	4	9	2		1	2				4.48	2.14	3	2	2	4	9	2		1	2				295060000
>jgi|Lotgi1|115714|e_gw1.22.148.1		EFLHATQLSPVVK	13	0	1467.81	yes	yes	9.1363e-06	159.94	5.5	0.5					1	1							5.5	0.5					1	1							3146300
>jgi|Lotgi1|203020|estExt_fgenesh2_kg.C_sca_20001		EGEEIGDLQR	10	0	1144.54	yes	yes	0.00040628	174.85	4	0				1									4	0				1									874380
>jgi|Lotgi1|238082|estExt_fgenesh2_pg.C_sca_1300004		EGEIIGDFGNLR	12	0	1318.65	yes	yes	6.7965e-18	260.7	6.68	2.83	1	1		1	3	5	2		2	2	1	1	6.68	2.83	1	1		1	3	5	2		2	2	1	1	287760000
>jgi|Lotgi1|238082|estExt_fgenesh2_pg.C_sca_1300004		EGEIIGDFGNLRPLQDLNDR	20	1	2270.13	yes	yes	2.6582e-64	286.94	6.67	2.36				3	2	4	2	1	1		1	1	6.67	2.36				3	2	4	2	1	1		1	1	2149900000
>jgi|Lotgi1|238082|estExt_fgenesh2_pg.C_sca_1300004		EGEIIGDFGNLRPLQDLNDRPVFLVR	26	2	2981.57	yes	yes	4.3659e-190	413.92	6.45	2.71	2	3	5	5	12	21	6	5	5	3	4	5	6.45	2.71	2	3	5	5	12	21	6	5	5	3	4	5	41333000000
>jgi|Lotgi1|154423|fgenesh2_pg.C_sca_5000463		EGICLDNLPTYDQIR	15	0	1805.86	yes	yes	2.3555e-41	300.69	9.1	1.22								5	1	2	2		9.1	1.22								5	1	2	2		60955000
>jgi|Lotgi1|239125|estExt_fgenesh2_pg.C_sca_1950011		EGKDGCEICACR	12	1	1453.57	yes	yes	9.0874e-06	179.67	3	0			2										3	0			2										1943800
>jgi|Lotgi1|161608|fgenesh2_pg.C_sca_30000028		EGLELPEDEEEK	12	0	1415.63	yes	yes	0.00060879	141.93	2	0		1											2	0		1											179370
>jgi|Lotgi1|153653|fgenesh2_pg.C_sca_4000112		EGLQDLCFDDSLYER	15	0	1858.8	yes	yes	1.0414e-29	267.15	9.17	1.07								2	2	1	1		9.17	1.07								2	2	1	1		25111000
>jgi|Lotgi1|152799|fgenesh2_pg.C_sca_2000219	75	EGMKDGKFPTIPDFAK	16	2	1779.89	yes	yes	1.47e-18	217.21	4	0				8									4	0				8									29144000
>jgi|Lotgi1|140660|e_gw1.149.31.1	52;53	EGTAMIAVGIGDQVFMDELR	20	0	2151.03	yes	yes	2.1098e-57	283.35	2.22	0.786	1	6	1	1									2.22	0.786	1	6	1	1									36866000
>jgi|Lotgi1|239125|estExt_fgenesh2_pg.C_sca_1950011		EGTPCPNGTSCEIEPNDR	18	0	2031.83	yes	yes	2.5806e-59	287.52	3	0			6										3	0			6										23617000
>jgi|Lotgi1|101611|gw1.56.268.1	0	EHGLHVHEYGDMR	13	0	1578.7	yes	yes	3.3504e-15	231.97	4	0				2									4	0				2									939430
>jgi|Lotgi1|121860|e_gw1.39.96.1		EHIFTEIDQNHDK	13	0	1624.75	yes	yes	1.5036e-43	336.31	4	0				4									4	0				4									13618000
>jgi|Lotgi1|121860|e_gw1.39.96.1		EHIFTEIDQNHDKFITR	17	1	2142.05	yes	yes	6.3777e-39	253.07	4	0				4									4	0				4									7081100
>jgi|Lotgi1|174652|fgenesh2_pg.C_sca_207000018		EHNAPASLPSNPSPSSPK	18	0	1815.88	yes	yes	7.1108e-65	305.3	2.92	1.21	2	3	3	4	1								2.92	1.21	2	3	3	4	1								69426000
>jgi|Lotgi1|232714|estExt_fgenesh2_pg.C_sca_310076		EIAIQSPSYPASASVPSANIK	21	0	2129.1	yes	yes	2.6471e-80	310.16	3.19	1.18	2	4	6	6	3								3.19	1.18	2	4	6	6	3								222040000
>jgi|Lotgi1|177660|fgenesh2_pm.C_sca_9000034		EIEIDIEPTDKVDR	14	1	1670.84	yes	yes	0.0010382	131.37	7	0							1						7	0							1						355580
CON__P35527		EIETYHNLLEGGQEDFESSGAGK	23	0	2509.12	yes	yes	0	513.39	4.85	3.09	17	15	9	17	21	8	5	6	6	1	4	6	4.85	3.09	17	15	9	17	21	8	5	6	6	1	4	6	3916000000
>jgi|Lotgi1|238415|estExt_fgenesh2_pg.C_sca_1450008		EIFDAGEDVGR	11	0	1206.55	yes	yes	0.0021086	138.11	5	0					1								5	0					1								861760
>jgi|Lotgi1|233200|estExt_fgenesh2_pg.C_sca_350163		EIGDQLVGR	9	0	985.519	yes	yes	9.5592e-35	317.79	6.35	2.83	6	5	8	12	12	19	15	7	13	7	6	4	6.35	2.83	6	5	8	12	12	19	15	7	13	7	6	4	12649000000
>jgi|Lotgi1|233200|estExt_fgenesh2_pg.C_sca_350163		EIGDQLVGRSLSR	13	1	1428.77	yes	yes	1.6597e-10	141.93	5	0					1								5	0					1								249890
>jgi|Lotgi1|231869|estExt_fgenesh2_pg.C_sca_230185		EIILDRPFHAECK	13	1	1626.82	yes	yes	4.7539e-30	305.68	3.5	1.5	3	7	10	10	4	2	2						3.5	1.5	3	7	10	10	4	2	2						303730000
CON__P35908		EIKIEISELNR	11	1	1342.75	yes	yes	2.4288e-08	244.16	4.82	4.06	3	2		2	1				1			2	4.82	4.06	3	2		2	1				1			2	17877000
>jgi|Lotgi1|204915|estExt_fgenesh2_kg.C_sca_950004		EILLAEADGDEITPEYVDSVIAK	23	0	2489.24	yes	yes	1.3036e-34	213.24	9	0									3				9	0									3				14107000
>jgi|Lotgi1|206060|estExt_fgenesh2_pm.C_sca_120032		EILTPLLVER	10	0	1181.7	yes	yes	7.8129e-05	204.92	7	0							2						7	0							2						2026200
>jgi|Lotgi1|238515|estExt_fgenesh2_pg.C_sca_1490019		EIMEHEDKDKDGFISHEEFSGPK	23	2	2703.21	yes	yes	4.6133e-21	177.56	10	0										1			10	0										1			4365000
>jgi|Lotgi1|235797|estExt_fgenesh2_pg.C_sca_700030	487	EIMKYDTNYDGK	12	1	1475.66	yes	yes	2.205e-05	172.69	10.5	0.5										1	1		10.5	0.5										1	1		793300
>jgi|Lotgi1|228882|estExt_fgenesh2_pg.C_sca_50013	313	EIPCIQDAQCQSGSHCMSGTGR	22	0	2478.01	yes	yes	5.5051e-165	270.03	6.1	1.84		1		3	3	6	2	2	3				6.1	1.84		1		3	3	6	2	2	3				225670000
>jgi|Lotgi1|239339|estExt_fgenesh2_pg.C_sca_2240004	590	EIQMQYPVKPK	11	1	1359.72	yes	yes	1.469e-07	230.46	4	1.41		1	8	3	1	3	1						4	1.41		1	8	3	1	3	1						49644000
>jgi|Lotgi1|162872|fgenesh2_pg.C_sca_36000100		EIQQQYTVSSAYSK	14	0	1630.78	yes	yes	3.7137e-19	230.18	2	0.707	1	2	1										2	0.707	1	2	1										15721000
>jgi|Lotgi1|238156|estExt_fgenesh2_pg.C_sca_1330006		EISGGDILFTQNPR	14	0	1545.78	yes	yes	8.4917e-12	193.85	7	0							1						7	0							1						3935800
>jgi|Lotgi1|238526|estExt_fgenesh2_pg.C_sca_1490037		EISGGQTGPTKPVVNQPR	18	1	1863.98	yes	yes	5.3723e-28	230.1	5.39	3.18	4	4	4	2	4	3	2	3	3	2	1	1	5.39	3.18	4	4	4	2	4	3	2	3	3	2	1	1	243950000
>jgi|Lotgi1|202971|estExt_fgenesh2_kg.C_sca_10023;>jgi|Lotgi1|205506|estExt_fgenesh2_kg.C_sca_8540001;>jgi|Lotgi1|208208|estExt_Genewise1Plus.C_sca_10400	251	EITALAPPTMK	11	0	1170.63	yes	no	0.00057491	148.96	6	0						2							6	0						2							2339800
CON__P60712	708	EITALAPSTMK	11	0	1160.61	no	no	4.1789e-07	205.77	5.5	4.3	2	3				1	1			1		2	NaN	NaN													25448000
>jgi|Lotgi1|154590|fgenesh2_pg.C_sca_6000093		EITTETVNYR	10	0	1224.6	yes	yes	0.0016959	159.11	7	0							1						7	0							1						1583500
>jgi|Lotgi1|121860|e_gw1.39.96.1		EIVSVLEEDEDFR	13	0	1578.74	yes	yes	6.8677e-15	231.97	4.14	0.35				6	1								4.14	0.35				6	1								17173000
>jgi|Lotgi1|121860|e_gw1.39.96.1		EIVSVLEEDEDFRK	14	1	1706.84	yes	yes	1.7575e-35	299.79	3.91	0.793		1	1	7	2								3.91	0.793		1	1	7	2								53531000
>jgi|Lotgi1|103470|e_gw1.2.933.1		EIVVLETLEDIDKDK	15	1	1757.93	yes	yes	3.6173e-28	254.06	8.67	0.943								2		1			8.67	0.943								2		1			13216000
>jgi|Lotgi1|237013|estExt_fgenesh2_pg.C_sca_920055		EKPSLCYIPDNAR	13	1	1561.76	yes	yes	0.0078099	110.86	4	0				1									4	0				1									1305900
>jgi|Lotgi1|223917|estExt_Genewise1Plus.C_sca_1040081		ELAEDGYSGVEVR	13	0	1422.66	yes	yes	7.4083e-36	227.53	2	0		1											2	0		1											468940
>jgi|Lotgi1|230492|estExt_fgenesh2_pg.C_sca_120331	341	ELALAIGEDIAHPDFMK	17	0	1868.93	yes	yes	4.8766e-47	278.64	7.73	2.89	2	2	2	3	3	3	2	10	9	9	4	3	7.73	2.89	2	2	2	3	3	3	2	10	9	9	4	3	1090900000
>jgi|Lotgi1|230492|estExt_fgenesh2_pg.C_sca_120331	341	ELALAIGEDIAHPDFMKAYSIADVDGDGELSPK	33	1	3486.69	yes	yes	4.6297e-30	162.03	11	0											1		11	0											1		2073800
>jgi|Lotgi1|235609|estExt_fgenesh2_pg.C_sca_670059		ELDFNNAVLAQLPELIK	17	0	1926.05	yes	yes	1.2969e-69	333.1	9.38	1.54							1	6	1	4	2	2	9.38	1.54							1	6	1	4	2	2	160220000
>jgi|Lotgi1|234472|estExt_fgenesh2_pg.C_sca_510064		ELDVTLEFTK	10	0	1193.62	yes	yes	0.0029489	143.86	1	0	2												1	0	2												438760
>jgi|Lotgi1|153233|fgenesh2_pg.C_sca_3000136		ELEDSLDFER	10	0	1251.56	yes	yes	0.00030817	177.32	3	0			1										3	0			1										1113800
>jgi|Lotgi1|223558|estExt_Genewise1Plus.C_sca_970107;>jgi|Lotgi1|227593|estExt_Genewise1Plus.C_sca_7870016;>jgi|Lotgi1|206001|estExt_fgenesh2_pm.C_sca_110005;>jgi|Lotgi1|191841|estExt_Genewise1.C_sca_420306;>jgi|Lotgi1|203508|estExt_fgenesh2_kg.C_sca_1500		ELIDLVLDR	9	0	1084.61	yes	no	0.0050985	141.47	3.67	1.25		1		1	1								3.67	1.25		1		1	1								5109800
>jgi|Lotgi1|161608|fgenesh2_pg.C_sca_30000028;>jgi|Lotgi1|197084|estExt_Genewise1.C_sca_820083		ELISNASDALDK	12	0	1274.64	yes	no	0.0018142	128.17	2	0		1											2	0		1											232750
>jgi|Lotgi1|227422|estExt_Genewise1Plus.C_sca_2940010		ELITNIGSAAGSAPAAAPAGGAPAAGGEAK	30	0	2547.29	yes	yes	1.068e-08	101.47	11	1										1		1	11	1										1		1	3506800
>jgi|Lotgi1|238415|estExt_fgenesh2_pg.C_sca_1450008		ELKEDLQITPGITCPGESK	19	1	2114.06	yes	yes	1.5904e-07	105.31	6	0						1							6	0						1							660560
>jgi|Lotgi1|204359|estExt_fgenesh2_kg.C_sca_500014		ELLLQPVIISR	11	0	1279.79	yes	yes	0.0011785	148.96	11	0											1		11	0											1		271070
>jgi|Lotgi1|183614|estExt_Genewise1.C_sca_60290		ELNEIINADADDPSLIEYK	19	0	2161.04	yes	yes	3.6493e-07	139.65	10	0										1			10	0										1			874510
>jgi|Lotgi1|171839|fgenesh2_pg.C_sca_121000029	166	ELPMFPTTGINPFFR	15	0	1765.89	yes	yes	9.4735e-27	243.13	7.47	2.01				3	2			10		4			7.47	2.01				3	2			10		4			451980000
>jgi|Lotgi1|109908|e_gw1.11.685.1		ELQHTIQSLK	10	0	1195.66	yes	yes	7.4797e-15	280.63	7.67	0.869							9	2	4				7.67	0.869							9	2	4				188660000
>jgi|Lotgi1|158905|fgenesh2_pg.C_sca_18000255		ELSQPVYQPIPTNLDQTFYNPSQIVPQNIGNVR	33	0	3768.91	yes	yes	7.1259e-55	221.46	6.57	1.05						5	1		1				6.57	1.05						5	1		1				341150000
>jgi|Lotgi1|159694|fgenesh2_pg.C_sca_21000164		ELSYLSYNAIDTK	13	0	1515.75	yes	yes	0.00010637	147.72	1.33	0.471	2	1											1.33	0.471	2	1											6735100
>jgi|Lotgi1|238760|estExt_fgenesh2_pg.C_sca_1660028		ELVTNVQLGK	10	0	1099.62	yes	yes	0.0038055	132.9	9.67	0.943									2		1		9.67	0.943									2		1		5038200
>jgi|Lotgi1|238400|estExt_fgenesh2_pg.C_sca_1440037	532	ELYYDMDTGLNVVK	14	0	1658.79	yes	yes	4.1426e-12	193.85	8	0								4					8	0								4					24666000
>jgi|Lotgi1|235120|estExt_fgenesh2_pg.C_sca_590106	458	EMVGSLLGMDEDDIR	15	0	1678.75	yes	yes	1.2346e-38	228.21	3.09	1.5	2	2	3	2	1	1							3.09	1.5	2	2	3	2	1	1							22158000
>jgi|Lotgi1|235120|estExt_fgenesh2_pg.C_sca_590106	458	EMVGSLLGMDEDDIRK	16	1	1806.85	yes	yes	4.2996e-36	231.49	5.31	3.01		3	10	3	2	2	2	1	1	3	1	1	5.31	3.01		3	10	3	2	2	2	1	1	3	1	1	190090000
>jgi|Lotgi1|208748|estExt_Genewise1Plus.C_sca_20144		ENEKEMTQLLK	11	1	1361.69	yes	yes	3.0278e-12	161.76	4.33	2.05		1		1			1						4.33	2.05		1		1			1						14200000
>jgi|Lotgi1|226726|estExt_Genewise1Plus.C_sca_1950014		ENEYGGKYGTGFIGK	15	1	1618.76	yes	yes	6.7417e-17	209.99	3.4	0.49			3	2									3.4	0.49			3	2									11649000
>jgi|Lotgi1|233408|estExt_fgenesh2_pg.C_sca_390087		ENIFFVQYVPDCASIK	16	0	1928.93	yes	yes	2.5087e-43	293.64	10.2	1.3									2		1	1	10.2	1.3									2		1	1	8064500
>jgi|Lotgi1|110884|e_gw1.12.381.1		ENKGEICEKPVDIEAR	16	2	1885.92	yes	yes	7.1902e-18	210.56	4	0				3									4	0				3									4002400
>jgi|Lotgi1|239188|estExt_fgenesh2_pg.C_sca_2050005		ENNPNYDADSPDGDPSNK	18	0	1947.77	yes	yes	3.5396e-51	279.85	4.56	1.96	3	4	8	17	12	8	4		2			1	4.56	1.96	3	4	8	17	12	8	4		2			1	593710000
>jgi|Lotgi1|162861|fgenesh2_pg.C_sca_36000089		ENQLVTLGDR	10	0	1143.59	yes	yes	1.1394e-12	282.71	3.29	0.7		1	3	3									3.29	0.7		1	3	3									52492000
>jgi|Lotgi1|162861|fgenesh2_pg.C_sca_36000089		ENQLVTLGDRK	11	1	1271.68	yes	yes	2.7905e-07	205.77	3	0			5										3	0			5										11156000
>jgi|Lotgi1|174920|fgenesh2_pg.C_sca_225000003		ENVNTIVSYSPAPLDTAISK	20	0	2118.08	yes	yes	3.6042e-89	338.96	4.39	2.32	5	4	4	6	9	5	2		2		1		4.39	2.32	5	4	4	6	9	5	2		2		1		673380000
>jgi|Lotgi1|131935|e_gw1.77.174.1		ENVVEHNNIDDLDELDTK	18	0	2110.97	yes	yes	1.3529e-86	346.24	5.5	0.5					2	2							5.5	0.5					2	2							13023000
>jgi|Lotgi1|129390|e_gw1.64.333.1		EPEELVEDGAIPNTINIPLGEVEAVFSK	28	0	3008.52	yes	yes	2.3138e-62	246.11	10	1									1		1		10	1									1		1		14964000
>jgi|Lotgi1|228882|estExt_fgenesh2_pg.C_sca_50013		EPEVEIANPR	10	0	1152.58	yes	yes	1.4012e-15	290.13	5.12	2.19	2	3	4	8	15	7	4	1	2		1	1	5.12	2.19	2	3	4	8	15	7	4	1	2		1	1	646060000
>jgi|Lotgi1|231869|estExt_fgenesh2_pg.C_sca_230185		EPISPCEYK	9	0	1121.51	yes	yes	0.0080133	141.47	3.5	0.5			1	1									3.5	0.5			1	1									14601000
>jgi|Lotgi1|158316|fgenesh2_pg.C_sca_16000284		EPITYVHSVTSPTSEVYK	18	0	2036.01	yes	yes	1.8993e-14	178.07	3.6	0.49			2	3									3.6	0.49			2	3									17271000
>jgi|Lotgi1|235610|estExt_fgenesh2_pg.C_sca_670062	481	EPPKQSGGMTFTVATGPGTNSNFK	24	1	2452.17	yes	yes	1.3679e-18	165.71	3	0			1										3	0			1										1779500
>jgi|Lotgi1|239447|estExt_fgenesh2_pg.C_sca_2510014		EPTNQNQLPTLTIATSNVPVITK	23	0	2478.33	yes	yes	1.0975e-97	319.54	6.71	2.36	2	1		2	3	2	8	7	3	3			6.71	2.36	2	1		2	3	2	8	7	3	3			1286000000
>jgi|Lotgi1|235120|estExt_fgenesh2_pg.C_sca_590106		EQAEAILDKVEEYDPEYK	18	1	2168.02	yes	yes	1.1944e-112	260.28	4.84	3.29	3	3	8	1	1	1	3		1	2	1	1	4.84	3.29	3	3	8	1	1	1	3		1	2	1	1	138960000
>jgi|Lotgi1|231869|estExt_fgenesh2_pg.C_sca_230185		EQPYPGRPPSPLFVVCDSGR	20	1	2257.09	yes	yes	1.9061e-32	231.19	4	1.57	1	2	4	3	4	2	1						4	1.57	1	2	4	3	4	2	1						457560000
>jgi|Lotgi1|234885|estExt_fgenesh2_pg.C_sca_560116		ERNGLLSDLVGK	12	1	1299.71	yes	yes	4.8e-56	372.75	8.69	1.57						1	3	4	3	3	1	1	8.69	1.57						1	3	4	3	3	1	1	70643000
>jgi|Lotgi1|234865|estExt_fgenesh2_pg.C_sca_560073		ESCVPGALNPK	11	0	1170.57	yes	yes	0.0069132	122.26	4	0				1									4	0				1									632990
>jgi|Lotgi1|186317|estExt_Genewise1.C_sca_150132		ESEWFGFYK	9	0	1191.52	yes	yes	0.0024236	168.72	6.5	0.5						1	1						6.5	0.5						1	1						11520000
>jgi|Lotgi1|224800|estExt_Genewise1Plus.C_sca_1240051		ESGVFVSWR	9	0	1065.52	yes	yes	0.0048878	155.01	10	0										1			10	0										1			293270
>jgi|Lotgi1|236952|estExt_fgenesh2_pg.C_sca_900076		ESLELSSFSLK	11	0	1238.64	yes	yes	0.0057875	122.26	1.5	0.5	1	1											1.5	0.5	1	1											528670
>jgi|Lotgi1|231869|estExt_fgenesh2_pg.C_sca_230185	379	ESMTAYCNKYPAGR	14	1	1646.72	yes	yes	6.5629e-15	208.42	3.5	0.5			1	1									3.5	0.5			1	1									2441200
>jgi|Lotgi1|140786|e_gw1.151.5.1		ESNILYTPGSAAHIK	15	0	1599.83	yes	yes	8.92e-14	204.86	2.71	0.881	1	1	4	1									2.71	0.881	1	1	4	1									11761000
>jgi|Lotgi1|154020|fgenesh2_pg.C_sca_5000060		ESPLTETINK	10	0	1130.58	yes	yes	1.2476e-05	221.83	3.26	1.11	1	5	8	5	4								3.26	1.11	1	5	8	5	4								757010000
>jgi|Lotgi1|236770|estExt_fgenesh2_pg.C_sca_870051	497	ESSGCSDDDNYIMATK	16	0	1791.69	yes	yes	0.004223	96.591	4	0				1									4	0				1									774330
>jgi|Lotgi1|235610|estExt_fgenesh2_pg.C_sca_670062		ESSTAALGNIR	11	0	1117.57	yes	yes	1.4033e-29	326.92	5.15	2.79	3	7	13	10	10	6	5	2	4	2	4	1	5.15	2.79	3	7	13	10	10	6	5	2	4	2	4	1	1681500000
>jgi|Lotgi1|234561|estExt_fgenesh2_pg.C_sca_520131;>jgi|Lotgi1|162671|fgenesh2_pg.C_sca_35000072;>jgi|Lotgi1|233138|estExt_fgenesh2_pg.C_sca_350080;>jgi|Lotgi1|126004|e_gw1.52.177.1		ESTLHLVLR	9	0	1066.61	yes	no	9.6863e-19	302.56	7.67	3.96	1	2			1	2	3					6	7.67	3.96	1	2			1	2	3					6	27398000
>jgi|Lotgi1|175997|fgenesh2_pg.C_sca_619000003;>jgi|Lotgi1|147338|e_gw1.2263.2.1;>jgi|Lotgi1|148145|e_gw1.6373.2.1;>jgi|Lotgi1|148156|e_gw1.6429.8.1;>jgi|Lotgi1|148339|e_gw1.7848.4.1;>jgi|Lotgi1|148688|e_gw1.11499.5.1;>jgi|Lotgi1|176431|fgenesh2_pg.C_sca_		ESYSIYIYK	9	0	1164.57	yes	no	0.0087009	123.92	9.5	2.5							1					1	9.5	2.5							1					1	9934600
>jgi|Lotgi1|233451|estExt_fgenesh2_pg.C_sca_390160		ETCVAVAEWEK	11	0	1320.6	yes	yes	0.0057875	122.26	12	0												1	12	0												1	3732100
>jgi|Lotgi1|157695|fgenesh2_pg.C_sca_15000033		ETDLAAVLSDDELK	14	0	1517.75	yes	yes	9.6853e-12	192.05	10.5	0.866										3		1	10.5	0.866										3		1	15071000
>jgi|Lotgi1|234865|estExt_fgenesh2_pg.C_sca_560073	445	ETFSSDSNAETFMYK	15	0	1755.73	yes	yes	0.00073757	111.39	4	0				1									4	0				1									2602300
>jgi|Lotgi1|230492|estExt_fgenesh2_pg.C_sca_120331		ETGKPHEIISK	11	1	1237.67	yes	yes	4.5719e-36	342.56	9.07	1.06								6	4	3	2		9.07	1.06								6	4	3	2		40052000
>jgi|Lotgi1|233824|estExt_fgenesh2_pg.C_sca_440067		ETISAEEGGVIK	12	0	1231.63	yes	yes	0.0042829	114.83	12	0												1	12	0												1	7032600
>jgi|Lotgi1|163637|fgenesh2_pg.C_sca_40000191		ETLSEITETSDPSEKPTIEEIIDNIINVEPK	31	1	3482.74	yes	yes	5.3597e-250	442.28	5.36	1.87			1	5	4		2	1		1			5.36	1.87			1	5	4		2	1		1			362450000
>jgi|Lotgi1|239125|estExt_fgenesh2_pg.C_sca_1950011		ETPCGYGALPASDTHGTHINCGR	23	0	2470.08	yes	yes	2.0081e-87	313.93	3.69	1.71	6	8	12	11	10	3	3	1					3.69	1.71	6	8	12	11	10	3	3	1					2469200000
>jgi|Lotgi1|228882|estExt_fgenesh2_pg.C_sca_50013		ETSGLVHQR	9	0	1025.53	yes	yes	5.884e-05	223.75	5.5	0.5					2	2							5.5	0.5					2	2							849220
>jgi|Lotgi1|228882|estExt_fgenesh2_pg.C_sca_50013	314	ETSGLVHQRPVKPMPTYSTNR	21	2	2397.22	yes	yes	2.9944e-90	308.42	5.56	1.61		1	2	5	11	9	4	1	3				5.56	1.61		1	2	5	11	9	4	1	3				351260000
>jgi|Lotgi1|209261|estExt_Genewise1Plus.C_sca_30137		ETTSSVDIVAR	11	0	1176.6	yes	yes	2.8158e-06	194.67	2.62	1.22	2	2	1	3									2.62	1.22	2	2	1	3									26294000
>jgi|Lotgi1|115607|e_gw1.21.53.1		ETVAWNFYAIGDNEAFK	17	0	1973.92	yes	yes	5.9739e-47	280.65	3	0			2										3	0			2										5968200
>jgi|Lotgi1|234472|estExt_fgenesh2_pg.C_sca_510064		ETVEDCDEATLDVK	14	0	1622.7	no	no	3.0278e-05	155.15	1	0	1												NaN	NaN													252820
>jgi|Lotgi1|163637|fgenesh2_pg.C_sca_40000191	151;152	ETYEDAADNMVDEEDSMDTNQDIIDDIR	28	0	3261.31	yes	yes	8.0622e-96	291.42	4.5	0.5				2	2								4.5	0.5				2	2								19508000
>jgi|Lotgi1|229978|estExt_fgenesh2_pg.C_sca_100167	334	EVCPISDETMLYASAINK	18	0	2039.95	yes	yes	1.0461e-42	260.14	11	0											2		11	0											2		4320900
>jgi|Lotgi1|216777|estExt_Genewise1Plus.C_sca_350038		EVDIGIPDATGR	12	0	1241.63	yes	yes	3.399e-08	198.87	2	0		1											2	0		1											452660
>jgi|Lotgi1|233095|estExt_fgenesh2_pg.C_sca_340181		EVDRLEDELLAEK	13	1	1557.79	yes	yes	1.7803e-14	232.2	8	1							1		1				8	1							1		1				2616200
>jgi|Lotgi1|233095|estExt_fgenesh2_pg.C_sca_340181		EVDRLEDELLAEKEK	15	2	1814.93	yes	yes	6.0811e-11	191.05	7	0							3						7	0							3						4556100
>jgi|Lotgi1|209107|estExt_Genewise1Plus.C_sca_20912		EVFIFSLSEEK	11	0	1326.67	yes	yes	0.0011785	148.96	6	0						2							6	0						2							2902600
>jgi|Lotgi1|239005|estExt_fgenesh2_pg.C_sca_1830012		EVGGSVPQR	9	0	927.477	yes	yes	0.0080133	141.47	12	0												1	12	0												1	1059600
>jgi|Lotgi1|235621|estExt_fgenesh2_pg.C_sca_670079	483	EVKSGMIGTAAMESR	15	1	1565.75	yes	yes	3.021e-09	183.66	7.78	2.62				1		4			1	1	1	1	7.78	2.62				1		4			1	1	1	1	43555000
>jgi|Lotgi1|205379|estExt_fgenesh2_kg.C_sca_2180002		EVLELLDK	8	0	957.538	yes	yes	0.0034442	194.59	7	0							1						7	0							1						1268900
>jgi|Lotgi1|154020|fgenesh2_pg.C_sca_5000060		EVLGNMK	7	0	789.405	yes	yes	0.0098106	149.92	3	0			1										3	0			1										4332300
>jgi|Lotgi1|131935|e_gw1.77.174.1		EVNIGTQYR	9	0	1078.54	yes	yes	0.00042723	220.24	5.5	0.5					1	1							5.5	0.5					1	1							2089600
>jgi|Lotgi1|154020|fgenesh2_pg.C_sca_5000060		EVQNNFGEPIINQVFTR	17	0	2004.01	yes	yes	1.7549e-88	375.72	3.6	1.2		3	8	6		3							3.6	1.2		3	8	6		3							160210000
>jgi|Lotgi1|239339|estExt_fgenesh2_pg.C_sca_2240004	591	EVTIMSGANPR	11	0	1173.58	yes	yes	1.9387e-07	224.52	3.56	1.5	1	3	5	3	1	3							3.56	1.5	1	3	5	3	1	3							51099000
>jgi|Lotgi1|83160|gw1.21.261.1	615	EWPQPAHMAITGPIIR	16	0	1815.95	yes	yes	0.0001708	120.14	4.75	3.63		1	2								1		4.75	3.63		1	2								1		8187900
>jgi|Lotgi1|234405|estExt_fgenesh2_pg.C_sca_500078		EWSPFYVICNDQR	13	0	1712.76	yes	yes	1.7346e-16	250.18	7.78	0.786							4	3	2				7.78	0.786							4	3	2				86794000
>jgi|Lotgi1|140786|e_gw1.151.5.1		EYIPHLVAR	9	0	1096.6	yes	yes	0.0002757	216.9	3	0			2										3	0			2										6074300
>jgi|Lotgi1|154020|fgenesh2_pg.C_sca_5000060		EYISNDEDEK	10	0	1240.51	yes	yes	7.0635e-05	207.73	3	0			3										3	0			3										12015000
>jgi|Lotgi1|154020|fgenesh2_pg.C_sca_5000060	85	EYISNDEDEKMKPYFEIEASENEMPTPR	28	2	3390.49	yes	yes	1.7813e-121	318.89	3.25	0.433			3	1									3.25	0.433			3	1									55901000
>jgi|Lotgi1|153235|fgenesh2_pg.C_sca_3000138		EYIVQTEDDRR	11	1	1422.67	yes	yes	8.0357e-09	241.23	2.75	0.433		1	3										2.75	0.433		1	3										5289400
>jgi|Lotgi1|171918|fgenesh2_pg.C_sca_122000036		EYVYEDGCQTCTCK	14	0	1811.68	yes	yes	4.6103e-31	297.15	7.27	1.18					1	3	5	3	3				7.27	1.18					1	3	5	3	3				125720000
>jgi|Lotgi1|236689|estExt_fgenesh2_pg.C_sca_850101		EYYNQPPEPAVQQR	14	0	1717.81	yes	yes	1.525e-36	313.62	7.07	1.16						6	4	1	3				7.07	1.16						6	4	1	3				183580000
>jgi|Lotgi1|162872|fgenesh2_pg.C_sca_36000100	142	FAAATRPADFNMGIDIR	17	1	1864.93	yes	yes	1.83e-46	276.66	2.78	1.47	2	3	1	1	2								2.78	1.47	2	3	1	1	2								33410000
>jgi|Lotgi1|231869|estExt_fgenesh2_pg.C_sca_230185		FADPASCSLFFDCSK	15	0	1750.73	yes	yes	3.4037e-38	269.33	4.09	1.88	2	6	6	7	5	4	3		1				4.09	1.88	2	6	6	7	5	4	3		1				290140000
>jgi|Lotgi1|238526|estExt_fgenesh2_pg.C_sca_1490037		FAGVEFGPELVLK	13	0	1404.77	yes	yes	2.5053e-08	188.61	4.45	3.03	1	2	2	3		1		1				1	4.45	3.03	1	2	2	3		1		1				1	102570000
>jgi|Lotgi1|239574|estExt_fgenesh2_pg.C_sca_3420002		FANAPLGR	8	0	844.456	yes	yes	1.0341e-38	239.85	5.48	2.91	2	3	4	4	3	2	3	1	4	2	1		5.48	2.91	2	3	4	4	3	2	3	1	4	2	1		340520000
>jgi|Lotgi1|237510|estExt_fgenesh2_pg.C_sca_1090023	519;520	FANMDFGSQLMIK	13	0	1500.71	yes	yes	2.2312e-23	225.4	4.79	3.06	7	5	5	3	3	2	3	2	6	2			4.79	3.06	7	5	5	3	3	2	3	2	6	2			484840000
>jgi|Lotgi1|237510|estExt_fgenesh2_pg.C_sca_1090023	519;520	FANMDFGSQLMIKFR	15	1	1803.88	yes	yes	8.5267e-10	183.66	1	0	2												1	0	2												2193300
>jgi|Lotgi1|109908|e_gw1.11.685.1		FCDLDQNPQDR	11	0	1406.59	yes	yes	5.8516e-14	275.86	7.91	0.996							5	3	2	1			7.91	0.996							5	3	2	1			149520000
>jgi|Lotgi1|109908|e_gw1.11.685.1		FCDLDQNPQDRR	12	1	1562.69	yes	yes	2.0177e-11	235.67	8	1							2		2				8	1							2		2				47513000
>jgi|Lotgi1|163448|fgenesh2_pg.C_sca_40000002		FCPGTDVCCFSK	12	0	1476.58	yes	yes	1.7133e-07	156.12	4.1	1.14		1	2	3	3	1							4.1	1.14		1	2	3	3	1							146950000
>jgi|Lotgi1|239574|estExt_fgenesh2_pg.C_sca_3420002	604	FDGIMDDVK	9	0	1038.47	yes	yes	0.0026498	152.59	3.31	1.59	1	3	5	2		1	1						3.31	1.59	1	3	5	2		1	1						76274000
>jgi|Lotgi1|233199|estExt_fgenesh2_pg.C_sca_350161		FDLAALQK	8	0	904.502	yes	yes	0.00033781	231.34	5.73	3.11	2	2	2	3	2	2	3	1	1	3		1	5.73	3.11	2	2	2	3	2	2	3	1	1	3		1	4468800000
>jgi|Lotgi1|216416|estExt_Genewise1Plus.C_sca_330065		FDLTEIPAAPR	11	0	1228.65	yes	yes	0.0057875	122.26	4	0				1									4	0				1									471000
>jgi|Lotgi1|158906|fgenesh2_pg.C_sca_18000256		FDQTPLGR	8	0	932.472	yes	yes	0.0087619	180.18	5	0					1								5	0					1								578060
>jgi|Lotgi1|227996|estExt_fgenesh2_pg.C_sca_10362		FDTFDRFDR	9	1	1217.55	yes	yes	0.00042771	231.37	9.5	1.89							1	2			2	1	9.5	1.89							1	2			2	1	64071000
>jgi|Lotgi1|229175|estExt_fgenesh2_pg.C_sca_50437		FDVNCNFNGAEK	12	0	1413.6	yes	yes	1.405e-10	225.56	4.33	0.471				2	1								4.33	0.471				2	1								3436200
>jgi|Lotgi1|233408|estExt_fgenesh2_pg.C_sca_390087		FEGVTIIQLNDLSDCK	16	0	1850.91	yes	yes	6.0851e-24	229.68	11	1.22									1		1	2	11	1.22									1		1	2	3537000
>jgi|Lotgi1|235988|estExt_fgenesh2_pg.C_sca_730030		FELAVDNR	8	0	962.482	yes	yes	0.00013415	235.46	4	0				3									4	0				3									9358200
>jgi|Lotgi1|193211|estExt_Genewise1.C_sca_510020		FELSQYGIDTTK	12	0	1400.68	yes	yes	0.0020909	126.67	7	0							1						7	0							1						1182100
>jgi|Lotgi1|173200|fgenesh2_pg.C_sca_151000011		FFPRPNQTPSWGQSPNPTPQNAWNFR	26	1	3070.46	yes	yes	0	379.85	7.82	1.27						2	2	5		2			7.82	1.27						2	2	5		2			711880000
>jgi|Lotgi1|102397|e_gw1.1.358.1		FFQDVLR	7	0	923.486	yes	yes	0.0025238	192.46	7	0							2						7	0							2						327440
>jgi|Lotgi1|239574|estExt_fgenesh2_pg.C_sca_3420002		FGDGQVPQHWNWK	13	0	1597.74	yes	yes	0.00094319	126.67	3	0			1										3	0			1										1151700
>jgi|Lotgi1|239574|estExt_fgenesh2_pg.C_sca_3420002		FGDGQVPQHWNWKPTFGGK	19	1	2185.05	yes	yes	1.5802e-54	278.18	4.79	2.34			7	2		2	1		1	1			4.79	2.34			7	2		2	1		1	1			149400000
>jgi|Lotgi1|186095|estExt_Genewise1.C_sca_140132		FGDQILQIDGK	11	0	1232.64	yes	yes	0.0024747	134.59	7	0							1						7	0							1						1770500
>jgi|Lotgi1|159733|fgenesh2_pg.C_sca_21000203		FGHYGLPYGGIPFIPPFFGK	20	0	2210.14	yes	yes	4.1351e-07	130.98	7	0							1						7	0							1						1117900
>jgi|Lotgi1|239125|estExt_fgenesh2_pg.C_sca_1950011		FGPCVITKDSCLSDVDCPPGR	21	1	2379.07	yes	yes	2.3851e-43	243.13	3	0			2										3	0			2										11847000
>jgi|Lotgi1|201804|estExt_Genewise1.C_sca_1950010		FGSCPVPPSSFLLR	14	0	1562.79	yes	yes	0.0023988	109.6	3	0			2										3	0			2										566330
>jgi|Lotgi1|158905|fgenesh2_pg.C_sca_18000255		FGTDPDNWPTDAK	13	0	1462.64	yes	yes	1.8364e-25	291.36	8.54	2.21					1	3	1		3	2	2	1	8.54	2.21					1	3	1		3	2	2	1	325300000
>jgi|Lotgi1|158905|fgenesh2_pg.C_sca_18000255		FGTDPDNWPTDAKDTIADIK	20	1	2219.04	yes	yes	3.748e-55	278.18	7	1.41						2			1				7	1.41						2			1				24956000
>jgi|Lotgi1|124009|e_gw1.45.290.1		FHHDAISPLINDLK	14	0	1618.85	yes	yes	1.3994e-14	156.71	7.5	1.5						1			1				7.5	1.5						1			1				1531800
>jgi|Lotgi1|162872|fgenesh2_pg.C_sca_36000100		FIFSVADIKK	10	1	1166.67	yes	yes	0.001859	145.92	1.67	0.471	1	2											1.67	0.471	1	2											4941700
>jgi|Lotgi1|233201|estExt_fgenesh2_pg.C_sca_350164		FILDFHNIK	9	0	1145.62	yes	yes	0.001292	188.29	7	0							2						7	0							2						8364000
>jgi|Lotgi1|98300|gw1.10.596.1;>jgi|Lotgi1|70058|gw1.10.228.1		FINNPPSGR	9	0	1000.51	yes	no	0.0074233	143.85	1	0	1												1	0	1												151840
>jgi|Lotgi1|233461|estExt_fgenesh2_pg.C_sca_400001		FIQSLTNLGR	10	0	1147.63	yes	yes	1.6805e-08	253.62	5.45	3.38	4	6	10	11	4	1	3	2	3	4	4	3	5.45	3.38	4	6	10	11	4	1	3	2	3	4	4	3	3640400000
>jgi|Lotgi1|132911|e_gw1.81.134.1		FIYGGCGGNDNSFDRPEECYK	21	1	2484.01	yes	yes	1.1705e-36	226.75	1.5	0.866	3		1										1.5	0.866	3		1										11431000
>jgi|Lotgi1|132911|e_gw1.81.134.1		FIYGGCGGNDNSFDRPEECYKR	22	2	2640.11	yes	yes	4.7275e-49	247.55	1	0	1												1	0	1												3163200
>jgi|Lotgi1|233199|estExt_fgenesh2_pg.C_sca_350161		FKILEEHNK	9	1	1156.62	yes	yes	0.00061394	228.05	7.25	1.09						1	2		1				7.25	1.09						1	2		1				12990000
>jgi|Lotgi1|238082|estExt_fgenesh2_pg.C_sca_1300004		FKQLIPFHPVWPICK	15	1	1909.04	yes	yes	7.0279e-05	146.5	6.6	1.2						4			1				6.6	1.2						4			1				31340000
>jgi|Lotgi1|234885|estExt_fgenesh2_pg.C_sca_560116		FLAANPSLAGTGK	13	0	1245.67	yes	yes	3.2779e-16	247.72	7.24	2.76	2	3	2	3	5	5	13	8	9	4	4	4	7.24	2.76	2	3	2	3	5	5	13	8	9	4	4	4	9407800000
>jgi|Lotgi1|234885|estExt_fgenesh2_pg.C_sca_560116	454	FLAANPSLAGTGKWACAANYYSNVMR	26	1	2832.35	yes	yes	3.4291e-67	256.08	8	0.894							2	1	2				8	0.894							2	1	2				17092000
>jgi|Lotgi1|235497|estExt_fgenesh2_pg.C_sca_650036		FLDDFLSK	8	0	983.496	yes	yes	0.0021101	183.43	7.5	1.61				1				4	1				7.5	1.61				1				4	1				396150000
>jgi|Lotgi1|230271|estExt_fgenesh2_pg.C_sca_110289		FLDDIELLPSDMK	13	0	1534.76	yes	yes	0.0076812	89.548	10	0										1			10	0										1			2622500
>jgi|Lotgi1|140786|e_gw1.151.5.1		FLETSRDPEQFSK	13	1	1582.76	yes	yes	1.6431e-09	197.56	2.5	1.02	2	3	3	2									2.5	1.02	2	3	3	2									32096000
>jgi|Lotgi1|234845|estExt_fgenesh2_pg.C_sca_560041		FLGLHVHKFGDLR	13	1	1537.85	yes	yes	0.00065678	141.93	8	0								1					8	0								1					2619800
>jgi|Lotgi1|186317|estExt_Genewise1.C_sca_150132	238	FLQDTMVDPK	10	0	1192.58	yes	yes	0.0013581	154.84	7.25	1.09						2	4		2				7.25	1.09						2	4		2				111710000
>jgi|Lotgi1|239447|estExt_fgenesh2_pg.C_sca_2510014	600	FLSPCYDGCPMTHNCIPIDPR	21	0	2549.1	yes	yes	1.8327e-37	228.21	8.83	1.59						2	5	10	7	4	5	2	8.83	1.59						2	5	10	7	4	5	2	1738500000
>jgi|Lotgi1|159173|fgenesh2_pg.C_sca_19000210;>jgi|Lotgi1|176428|fgenesh2_pg.C_sca_1317000001;>jgi|Lotgi1|159171|fgenesh2_pg.C_sca_19000208	122	FLTDMENACR	10	0	1255.53	yes	no	7.8094e-16	294.08	9.94	1.26								3	3	5	4	2	9.94	1.26								3	3	5	4	2	439000000
>jgi|Lotgi1|222979|estExt_Genewise1Plus.C_sca_880061	293	FMIQGGDFTK	10	0	1142.54	yes	yes	0.0012722	148.05	7.79	3.33	1	1	1	1	1	2		1	4	1	5	1	7.79	3.33	1	1	1	1	1	2		1	4	1	5	1	296350000
>jgi|Lotgi1|222979|estExt_Genewise1Plus.C_sca_880061	293	FMIQGGDFTKGDGTGGK	17	1	1714.8	yes	yes	3.0108e-10	174.65	11	0											1		11	0											1		5480100
>jgi|Lotgi1|115607|e_gw1.21.53.1		FNENQSWFLDANILSSAPGR	20	0	2265.08	yes	yes	3.0523e-05	122.1	3	0			1										3	0			1										1924900
>jgi|Lotgi1|163448|fgenesh2_pg.C_sca_40000002		FNGIYITAITGGCHK	15	0	1650.82	yes	yes	9.2846e-37	295.91	4	1.04		1	3	2	5								4	1.04		1	3	2	5								35516000
>jgi|Lotgi1|233461|estExt_fgenesh2_pg.C_sca_400001		FNNPNLGNAK	10	0	1087.54	yes	yes	7.8094e-16	294.08	2.69	1.26	3	3	3	3	1								2.69	1.26	3	3	3	3	1								66672000
>jgi|Lotgi1|228268|estExt_fgenesh2_pg.C_sca_20156		FPAFLPPLR	9	0	1056.61	yes	yes	0.0007399	212.67	7.64	3.51	4	3	4	2	2	4	3	3	11	5	6	8	7.64	3.51	4	3	4	2	2	4	3	3	11	5	6	8	10086000000
>jgi|Lotgi1|228268|estExt_fgenesh2_pg.C_sca_20156		FPAFLPPLRNYQQVNR	16	1	1959.05	yes	yes	2.7853e-07	161.1	10	1.26								1	1		3		10	1.26								1	1		3		40978000
>jgi|Lotgi1|228268|estExt_fgenesh2_pg.C_sca_20156		FPAFLPPLRNYQQVNRLEPFLPPPSGDR	28	2	3264.72	yes	yes	1.705e-13	130.09	10	0.816									1	1	1		10	0.816									1	1	1		7873800
>jgi|Lotgi1|223043|estExt_Genewise1Plus.C_sca_880146;>jgi|Lotgi1|202077|estExt_Genewise1.C_sca_2180072;>jgi|Lotgi1|197703|estExt_Genewise1.C_sca_880158;>jgi|Lotgi1|182889|estExt_Genewise1.C_sca_50206;>jgi|Lotgi1|195948|estExt_Genewise1.C_sca_710140;>jgi|L		FPGQLNADLR	10	0	1129.59	no	no	0.0038055	132.9	2	0		1											NaN	NaN													205310
>jgi|Lotgi1|154020|fgenesh2_pg.C_sca_5000060		FPNLVTPSNNPTVPR	15	0	1651.87	yes	yes	3.8781e-43	314.24	3.45	1.03		4	9	4	5								3.45	1.03		4	9	4	5								345280000
>jgi|Lotgi1|234884|estExt_fgenesh2_pg.C_sca_560115	448	FPNQQQTNFGLNQPTQPMSNNNPQTFNK	28	0	3233.49	yes	yes	3.2006e-178	377.16	2.86	0.639		4	8	2									2.86	0.639		4	8	2									68601000
>jgi|Lotgi1|236812|estExt_fgenesh2_pg.C_sca_870115		FPSGDGILDLRPDDELDEDATGLNTR	26	1	2830.33	yes	yes	8.4816e-05	96.131	3	0			1										3	0			1										364370
>jgi|Lotgi1|234596|estExt_fgenesh2_pg.C_sca_530038		FPSIEIPIYQDTEQLGLWR	19	0	2304.18	yes	yes	6.0556e-55	278.01	11	0											1		11	0											1		1166800
>jgi|Lotgi1|238156|estExt_fgenesh2_pg.C_sca_1330006		FPSLQIIR	8	0	972.576	yes	yes	0.0006692	224.62	7.33	0.471							2	1					7.33	0.471							2	1					8445700
>jgi|Lotgi1|236691|estExt_fgenesh2_pg.C_sca_850103		FPSNNPYPQQAVQYPPPGQSYAPPR	25	0	2799.34	yes	yes	1.155e-55	252.24	3.55	1.33	1	7	10	6	6	3							3.55	1.33	1	7	10	6	6	3							417590000
>jgi|Lotgi1|152799|fgenesh2_pg.C_sca_2000219		FPSTDIIDNDPR	12	0	1388.66	yes	yes	4.5305e-10	212.15	4.57	0.904				5		2							4.57	0.904				5		2							15564000
>jgi|Lotgi1|152799|fgenesh2_pg.C_sca_2000219		FPTIPDFAK	9	0	1034.54	yes	yes	0.00056513	216.9	5.09	1.24			1	3	3	2	2						5.09	1.24			1	3	3	2	2						183160000
>jgi|Lotgi1|152799|fgenesh2_pg.C_sca_2000219		FPTIPDFVK	9	0	1062.58	yes	yes	0.0013077	185.37	4.73	2	1		2	2	2	3			1				4.73	2	1		2	2	2	3			1				168550000
>jgi|Lotgi1|152799|fgenesh2_pg.C_sca_2000219		FPTIPEDIK	9	0	1058.56	yes	yes	0.0011226	199.48	4.2	1.78	1	1	1	3	1	2	1						4.2	1.78	1	1	1	3	1	2	1						177130000
>jgi|Lotgi1|138864|e_gw1.130.22.1		FQDLGAAYEVLSDADK	16	0	1740.82	yes	yes	0.0048848	102.28	6	0						1							6	0						1							323940
>jgi|Lotgi1|138864|e_gw1.130.22.1		FQDLGAAYEVLSDADKR	17	1	1896.92	yes	yes	7.0121e-63	324.34	6.33	0.471						4	2						6.33	0.471						4	2						26910000
>jgi|Lotgi1|174652|fgenesh2_pg.C_sca_207000018		FQLGHQATYAATNK	14	0	1548.77	yes	yes	1.1167e-98	415.69	3	1.69	5	5	4	1	4	2							3	1.69	5	5	4	1	4	2							143330000
>jgi|Lotgi1|138864|e_gw1.130.22.1	49	FQMSQQQVCDECPNVR	16	0	2024.85	yes	yes	1.2093e-18	210.56	6	0						1							6	0						1							730620
>jgi|Lotgi1|233199|estExt_fgenesh2_pg.C_sca_350161		FQNQFLGGQFAPNVNVYR	18	0	2098.04	yes	yes	2.3704e-129	408.21	5.77	2.76	6	9	8	11	5	12	17	8	9	5	2	1	5.77	2.76	6	9	8	11	5	12	17	8	9	5	2	1	11511000000
>jgi|Lotgi1|239574|estExt_fgenesh2_pg.C_sca_3420002		FQQSSQLCEVDR	12	0	1495.67	yes	yes	1.4485e-27	314.05	3.96	1.89	2	3	8	4	4	2	2		1				3.96	1.89	2	3	8	4	4	2	2		1				897980000
>jgi|Lotgi1|176498|fgenesh2_pg.C_sca_1673000001;>jgi|Lotgi1|145440|e_gw1.324.2.1;>jgi|Lotgi1|146472|e_gw1.829.18.1;>jgi|Lotgi1|147117|e_gw1.2012.14.1;>jgi|Lotgi1|147816|e_gw1.4467.3.1;>jgi|Lotgi1|147849|e_gw1.4597.21.1;>jgi|Lotgi1|148546|e_gw1.9711.8.1;>j	67	FQSSAVMALQEASEAYLVGLFEDTNLCAIHAK	32	0	3512.7	yes	no	1.023e-216	401.96	12	0												1	12	0												1	1459700
>jgi|Lotgi1|115607|e_gw1.21.53.1		FQVPENIVQADDPNCVVR	18	0	2099.01	yes	yes	1.0301e-59	294.45	2.87	0.957	2	2	7	4									2.87	0.957	2	2	7	4									77343000
>jgi|Lotgi1|232714|estExt_fgenesh2_pg.C_sca_310076		FQVTGEICGK	10	0	1137.55	yes	yes	0.0029489	143.86	3.4	0.49			3	2									3.4	0.49			3	2									77440000
>jgi|Lotgi1|235609|estExt_fgenesh2_pg.C_sca_670059		FRPLYSR	7	1	937.513	yes	yes	0.0010119	249.58	6	0						1							6	0						1							966080
>jgi|Lotgi1|233199|estExt_fgenesh2_pg.C_sca_350161		FRSDVVQK	8	1	977.529	yes	yes	7.0529e-19	307.12	6.8	0.748						2	2	1					6.8	0.748						2	2	1					5609500
>jgi|Lotgi1|172698|fgenesh2_pg.C_sca_140000010		FSDQSNQQFSDQSNQQVNSQSK	22	0	2530.1	yes	yes	1.2416e-190	438.32	2.88	0.781		3	3	2									2.88	0.781		3	3	2									37543000
>jgi|Lotgi1|228700|estExt_fgenesh2_pg.C_sca_40028		FSGVYSEEECR	11	0	1361.56	yes	yes	8.2856e-14	272.62	11	1										1		1	11	1										1		1	13539000
>jgi|Lotgi1|228700|estExt_fgenesh2_pg.C_sca_40028		FSGVYSEEECRR	12	1	1517.66	yes	yes	5.136e-05	159.83	11	1										1		1	11	1										1		1	3359100
>jgi|Lotgi1|229818|estExt_fgenesh2_pg.C_sca_90208		FSILDDSSVK	10	0	1109.56	yes	yes	0.0042658	129.1	4	0				1									4	0				1									1081600
>jgi|Lotgi1|115607|e_gw1.21.53.1		FSIQPHGVQLDKDNEEFFYEDGQR	24	1	2897.33	yes	yes	2.2727e-130	355.26	2.67	0.471		1	2										2.67	0.471		1	2										23087000
>jgi|Lotgi1|233199|estExt_fgenesh2_pg.C_sca_350161		FSLGENCSIQQTCR	14	0	1698.75	yes	yes	6.2344e-170	366.69	6.16	2.86	6	6	5	9	6	11	18	5	9	6	2	3	6.16	2.86	6	6	5	9	6	11	18	5	9	6	2	3	7216800000
>jgi|Lotgi1|228264|estExt_fgenesh2_pg.C_sca_20144		FSNIEFGSK	9	0	1027.5	yes	yes	0.0059527	161.37	4	0				3									4	0				3									6337900
>jgi|Lotgi1|131935|e_gw1.77.174.1		FSQILAPIFEEASNK	15	0	1692.87	yes	yes	7.0487e-32	269.75	5.25	0.661				1	4	3							5.25	0.661				1	4	3							14492000
>jgi|Lotgi1|174203|fgenesh2_pg.C_sca_186000003		FSQINSYSSQPTNYPTK	17	0	1960.92	yes	yes	1.8017e-20	217.93	2.5	1.12	1	1	1	1									2.5	1.12	1	1	1	1									5262100
>jgi|Lotgi1|230171|estExt_fgenesh2_pg.C_sca_110109		FSSDASTAAAGFK	13	0	1258.58	yes	yes	0.00014007	144.65	1	0	1												1	0	1												1603500
>jgi|Lotgi1|122269|e_gw1.40.42.1		FSTVLDWVR	9	0	1121.59	yes	yes	0.0010658	202.54	5	0					2								5	0					2								2227900
>jgi|Lotgi1|173550|fgenesh2_pg.C_sca_164000001		FTAEFITSSNPR	12	0	1368.67	yes	yes	0.0067326	128.17	1	0	1												1	0	1												104640
>jgi|Lotgi1|230842|estExt_fgenesh2_pg.C_sca_150359	349	FTDDEVDEMFR	11	0	1402.57	yes	yes	0.00024948	161.76	9	0									1				9	0									1				832660
>jgi|Lotgi1|82990|gw1.97.130.1	612	FTEMQADSPYR	11	0	1343.58	yes	yes	9.4577e-08	224.52	4	0.707			1	2	1								4	0.707			1	2	1								4850900
>jgi|Lotgi1|131935|e_gw1.77.174.1		FTHPLHHLGK	10	0	1185.64	yes	yes	0.0032534	139.96	6	0						1							6	0						1							137710
>jgi|Lotgi1|209261|estExt_Genewise1Plus.C_sca_30137;>jgi|Lotgi1|176883|fgenesh2_pg.C_sca_5632000001		FTLYIDEVGNKPICIK	16	1	1909	yes	no	3.0219e-14	204.86	3.27	1.54	2	2	1	4	1	1							3.27	1.54	2	2	1	4	1	1							27087000
>jgi|Lotgi1|113221|e_gw1.16.216.1		FTSLISCR	8	0	982.491	yes	yes	0.0022601	205.41	9	0									1				9	0									1				4463700
>jgi|Lotgi1|156525|fgenesh2_pg.C_sca_11000211		FTSNLIQSAGK	11	0	1164.61	yes	yes	3.1033e-05	185.71	1.4	0.49	3	2											1.4	0.49	3	2											6250200
>jgi|Lotgi1|236952|estExt_fgenesh2_pg.C_sca_900076		FTTEFVTSSNPR	12	0	1384.66	yes	yes	5.6006e-14	257.96	1.5	0.5	2	2											1.5	0.5	2	2											5216900
>jgi|Lotgi1|234472|estExt_fgenesh2_pg.C_sca_510064;>jgi|Lotgi1|165394|fgenesh2_pg.C_sca_51000074;>jgi|Lotgi1|168990|fgenesh2_pg.C_sca_81000036;>jgi|Lotgi1|165459|fgenesh2_pg.C_sca_51000139		FTYIYQPINTR	11	0	1414.72	no	no	1.0708e-10	255.31	1	0	1												NaN	NaN													2472000
>jgi|Lotgi1|237778|estExt_fgenesh2_pg.C_sca_1170035		FVASNINLEGCVK	13	0	1449.73	yes	yes	1.2642e-07	177.76	9	0									1				9	0									1				2029600
>jgi|Lotgi1|206060|estExt_fgenesh2_pm.C_sca_120032		FVDTTPYGVK	10	0	1125.57	yes	yes	0.0098656	116.52	7	0							1						7	0							1						996140
>jgi|Lotgi1|122269|e_gw1.40.42.1		FVEDLTGDIR	10	0	1163.58	yes	yes	1.7444e-06	239.2	5	0					2								5	0					2								3422300
>jgi|Lotgi1|238082|estExt_fgenesh2_pg.C_sca_1300004		FVGHLENTGIQPAFK	15	0	1656.86	yes	yes	4.6593e-132	445.7	6.1	2.76	7	4	6	7	8	25	8	3	13	5	3	2	6.1	2.76	7	4	6	7	8	25	8	3	13	5	3	2	9202300000
>jgi|Lotgi1|238082|estExt_fgenesh2_pg.C_sca_1300004		FVGHLENTGIQPAFKR	16	1	1812.96	yes	yes	1.9007e-125	425.27	6.52	2.1		1	1	1	2	9	3	2	1	2	1		6.52	2.1		1	1	1	2	9	3	2	1	2	1		369210000
>jgi|Lotgi1|174652|fgenesh2_pg.C_sca_207000018		FVLEPTIDLTLPDVK	15	0	1698.94	yes	yes	2.7447e-26	239.08	3.13	1.45	4	4	6	4	4	1							3.13	1.45	4	4	6	4	4	1							163710000
>jgi|Lotgi1|235549|estExt_fgenesh2_pg.C_sca_660066		FVNSDTLSFQCNIR	14	0	1699.8	yes	yes	7.8947e-49	338.65	7.33	1.33					1	1	4		3				7.33	1.33					1	1	4		3				126360000
>jgi|Lotgi1|232022|estExt_fgenesh2_pg.C_sca_250045		FVQCFFR	7	0	1002.47	yes	yes	0.0058696	153.52	4	0				1									4	0				1									598210
>jgi|Lotgi1|233408|estExt_fgenesh2_pg.C_sca_390087	424	FVVFLMSAPNIAGILK	16	0	1718.98	yes	yes	4.2748e-24	226.28	10.5	1.26									2	1	1	2	10.5	1.26									2	1	1	2	17415000
>jgi|Lotgi1|238970|estExt_fgenesh2_pg.C_sca_1800027		FVYWYEFDFK	10	0	1442.65	yes	yes	0.0039567	130.96	10.5	1.38								1		2	1	2	10.5	1.38								1		2	1	2	901210000
>jgi|Lotgi1|239574|estExt_fgenesh2_pg.C_sca_3420002		FWIENVGVTSK	11	0	1278.66	yes	yes	0.0010747	150.85	5.64	2.6		2	1	2		1	1	2	2				5.64	2.6		2	1	2		1	1	2	2				167270000
>jgi|Lotgi1|162861|fgenesh2_pg.C_sca_36000089		FYHSFEYILR	10	0	1373.68	yes	yes	1.9952e-15	286.34	3	0			1										3	0			1										3560900
>jgi|Lotgi1|156599|fgenesh2_pg.C_sca_11000285		FYIGPQK	7	0	851.454	yes	yes	0.008077	172.54	5	0					1								5	0					1								4515800
>jgi|Lotgi1|174652|fgenesh2_pg.C_sca_207000018		FYSAPTVDSQQQDTGSTPK	19	0	2055.94	yes	yes	1.8841e-88	337.44	2.55	1.2	5	5	5	4	1								2.55	1.2	5	5	5	4	1								53695000
>jgi|Lotgi1|234488|estExt_fgenesh2_pg.C_sca_520002		GAFCTCDFIR	10	0	1245.53	yes	yes	5.1522e-05	213.71	9.67	1.37								1	3		1	1	9.67	1.37								1	3		1	1	80827000
>jgi|Lotgi1|239174|estExt_fgenesh2_pg.C_sca_2010016	580	GAGAAGGGAAGPGM	14	0	1000.44	yes	yes	3.9275e-09	176.83	8.3	2.88	1		1	1	1	2	1	4	1	3	8		8.3	2.88	1		1	1	1	2	1	4	1	3	8		822620000
>jgi|Lotgi1|174652|fgenesh2_pg.C_sca_207000018		GAGYGPEIIPK	11	0	1100.59	yes	yes	0.0072723	111.65	5	0					1								5	0					1								440140
>jgi|Lotgi1|174652|fgenesh2_pg.C_sca_207000018		GAGYGPEIIPKPTTPPPVK	19	1	1918.06	yes	yes	5.7353e-18	186.95	4.12	2.2	2	2	3	3	2	1	2		1				4.12	2.2	2	2	3	3	2	1	2		1				31408000
>jgi|Lotgi1|235497|estExt_fgenesh2_pg.C_sca_650036		GAIIIAGVAYCCPQGYK	17	0	1839.9	yes	yes	1.1016e-46	278.13	7.54	2.51	2	1	1	3	6	6	4	23	3	6	5	3	7.54	2.51	2	1	1	3	6	6	4	23	3	6	5	3	1106800000
>jgi|Lotgi1|235497|estExt_fgenesh2_pg.C_sca_650036	469	GAIIIAGVAYCCPQGYKPMIR	21	1	2337.18	yes	yes	8.729e-60	272.66	7.92	2.53	4	3	3	7	12	6	8	59	8	24	12	10	7.92	2.53	4	3	3	7	12	6	8	59	8	24	12	10	7889400000
>jgi|Lotgi1|176496|fgenesh2_pg.C_sca_1638000001		GAITQENILPSIDGTLK	17	0	1768.96	yes	yes	2.433e-32	247.58	3.5	0.5			3	3									3.5	0.5			3	3									21687000
>jgi|Lotgi1|133595|e_gw1.85.51.1		GALVGVQSYHSNHHEDR	17	0	1904.89	yes	yes	4.8985e-32	242.27	10.7	1.16									2		3	2	10.7	1.16									2		3	2	24643000
>jgi|Lotgi1|236691|estExt_fgenesh2_pg.C_sca_850103		GAPVQTVYVQQPAVYPTNPK	20	0	2156.13	yes	yes	1.0022e-116	379.12	2.7	0.969	4	10	11	8									2.7	0.969	4	10	11	8									1623600000
>jgi|Lotgi1|238831|estExt_fgenesh2_pg.C_sca_1730025		GARPAAAAK	9	1	811.466	yes	yes	1.03e-06	253.3	11	0.816										1	1	1	11	0.816										1	1	1	4359600
>jgi|Lotgi1|238831|estExt_fgenesh2_pg.C_sca_1730025		GARPAAAAKPAAK	13	2	1178.69	yes	yes	9.6182e-19	267.47	10.3	0.943									1	3	1	1	10.3	0.943									1	3	1	1	6433000
>jgi|Lotgi1|233199|estExt_fgenesh2_pg.C_sca_350161		GASLASVYEK	10	0	1023.52	yes	yes	0.00040628	174.85	6	3.24	3	4	4	5	4	4	5	3	2	3	2	3	6	3.24	3	4	4	5	4	4	5	3	2	3	2	3	4316600000
>jgi|Lotgi1|233199|estExt_fgenesh2_pg.C_sca_350161	397	GASLASVYEKYTGSSLVSEFMSR	23	1	2468.19	yes	yes	0	405.96	7.38	2.06				1		2	2		2		1		7.38	2.06				1		2	2		2		1		70312000
>jgi|Lotgi1|234884|estExt_fgenesh2_pg.C_sca_560115		GASYTVYGAFAVYR	14	0	1523.74	yes	yes	6.019e-12	197.56	3.52	1.47		4	13	4	2	1			1				3.52	1.47		4	13	4	2	1			1				46652000
>jgi|Lotgi1|233461|estExt_fgenesh2_pg.C_sca_400001		GCHAVCSPVSGSTCLSSK	18	0	1892.82	yes	yes	3.5396e-51	279.85	5.98	3.38	3	6	8	7	5	4	3	2	4	6	4	3	5.98	3.38	3	6	8	7	5	4	3	2	4	6	4	3	1374600000
>jgi|Lotgi1|233461|estExt_fgenesh2_pg.C_sca_400001		GCHAVCSPVSGSTCLSSKLLR	21	1	2275.09	yes	yes	1.3953e-30	165.75	3	0.816		1	1	1									3	0.816		1	1	1									3181800
>jgi|Lotgi1|163637|fgenesh2_pg.C_sca_40000191	153;154;155	GDAADMIDTVQDAQEDAVDNMADMIDTIQDAR	32	0	3452.47	yes	no	1.4942e-45	203.66	4	0				3									4	0				3									7530900
>jgi|Lotgi1|235621|estExt_fgenesh2_pg.C_sca_670079		GDALEALAEGYTK	13	0	1336.65	yes	yes	5.9949e-08	184.88	6.62	2.84	5	4	5	6	7	24	12	8	5	9	5	5	6.62	2.84	5	4	5	6	7	24	12	8	5	9	5	5	12358000000
>jgi|Lotgi1|235621|estExt_fgenesh2_pg.C_sca_670079	484	GDALEALAEGYTKTAEMLQEFLK	23	1	2527.25	yes	yes	1.0871e-109	333.5	9.45	2.35						3			2	1	2	3	9.45	2.35						3			2	1	2	3	25418000
>jgi|Lotgi1|165393|fgenesh2_pg.C_sca_51000073		GDDLNIAVHGLQDFNK	16	0	1754.86	yes	yes	4.2501e-14	200.01	1	0	1												1	0	1												2064600
>jgi|Lotgi1|230842|estExt_fgenesh2_pg.C_sca_150359		GDFNYLEFTR	10	0	1260.58	yes	yes	0.0090898	118.26	11	0											1		11	0											1		551240
>jgi|Lotgi1|152799|fgenesh2_pg.C_sca_2000219		GDISGTSVIPDFVK	14	0	1433.74	yes	yes	9.6853e-12	192.05	3.69	1.26	1	1	3	5	2	1							3.69	1.26	1	1	3	5	2	1							219400000
>jgi|Lotgi1|199626|estExt_Genewise1.C_sca_1220083		GDLGIEIPAEK	11	0	1140.6	yes	yes	0.0063901	120.68	2	0		1											2	0		1											2050300
>jgi|Lotgi1|236812|estExt_fgenesh2_pg.C_sca_870115		GDPAVSTPQNVR	12	0	1239.62	yes	yes	0.0001875	154.35	3	0			2										3	0			2										3826200
>jgi|Lotgi1|238358|estExt_fgenesh2_pg.C_sca_1420009		GDRLDLDNDDDLEDEIKEIDDK	22	2	2589.16	yes	yes	2.3751e-119	355.26	3.31	1.54	2	1	5	3	1		1						3.31	1.54	2	1	5	3	1		1						50910000
>jgi|Lotgi1|201804|estExt_Genewise1.C_sca_1950010;>jgi|Lotgi1|239761|estExt_fgenesh2_pg.C_sca_30360001		GEAPLTLDR	9	0	970.508	yes	no	0.0013077	185.37	3	0			2										3	0			2										5450900
>jgi|Lotgi1|174003|fgenesh2_pg.C_sca_179000009		GECLTPSTDPVYINLR	16	0	1833.89	yes	yes	1.2134e-65	284.8	4.51	2.16	5	2	4	8	6	5	3	3	1				4.51	2.16	5	2	4	8	6	5	3	3	1				676200000
>jgi|Lotgi1|159694|fgenesh2_pg.C_sca_21000164		GEEGALCAPR	10	0	1058.48	yes	yes	0.0016959	159.11	1	0	1												1	0	1												182990
>jgi|Lotgi1|110884|e_gw1.12.381.1		GEICEKPVDIEAR	13	1	1514.74	yes	yes	0.0016021	132.76	4	0				1									4	0				1									801410
>jgi|Lotgi1|233201|estExt_fgenesh2_pg.C_sca_350164		GENLAYVTGGGIK	13	0	1277.66	yes	yes	0.00064914	131.37	7	0							2						7	0							2						8554800
>jgi|Lotgi1|234488|estExt_fgenesh2_pg.C_sca_520002	442	GEQCNPLLHPAQAHLNGMPICCQSASDK	28	0	3132.4	yes	yes	4.9115e-15	142.41	9	0									1				9	0									1				6159400
>jgi|Lotgi1|152066|fgenesh2_pg.C_sca_1000204		GEVCGQVIVEGNKR	14	1	1543.78	yes	yes	0.0067885	104.87	8	0								1					8	0								1					885690
>jgi|Lotgi1|162872|fgenesh2_pg.C_sca_36000100		GEVDVDITDDK	11	0	1204.55	yes	yes	0.0024747	134.59	1.5	0.5	2	2											1.5	0.5	2	2											2722400
>jgi|Lotgi1|162872|fgenesh2_pg.C_sca_36000100		GEVDVDITDDKGNR	14	1	1531.71	yes	yes	1.9079e-18	223.31	2.5	0.5		3	3										2.5	0.5		3	3										11322000
>jgi|Lotgi1|204047|estExt_fgenesh2_kg.C_sca_340011	257	GFAIDMSTGQK	11	0	1153.54	yes	yes	4.7268e-12	216.09	6	0						6							6	0						6							19896000
>jgi|Lotgi1|115607|e_gw1.21.53.1		GFDVSHLGILGPVIK	15	0	1550.88	yes	yes	3.0652e-29	265.01	3.96	1.72	2	4	5	5	4	4	2						3.96	1.72	2	4	5	5	4	4	2						97200000
>jgi|Lotgi1|154020|fgenesh2_pg.C_sca_5000060	86	GFFDSEEMPYDSELDNNDVVIR	22	0	2590.12	yes	yes	4.5569e-17	173.34	3	0			2										3	0			2										1409000
>jgi|Lotgi1|235988|estExt_fgenesh2_pg.C_sca_730030	491	GFMSTEEQQLK	11	0	1296.6	yes	yes	2.0411e-05	183.57	4	0				4									4	0				4									9192400
>jgi|Lotgi1|234387|estExt_fgenesh2_pg.C_sca_500042		GFTCDPR	7	0	851.36	yes	yes	0.008077	172.54	9	1								1		1			9	1								1		1			29588000
>jgi|Lotgi1|236952|estExt_fgenesh2_pg.C_sca_900076	505	GGDLTAILANQLMDQLGITK	20	0	2071.1	yes	yes	1.6321e-39	241.66	1	0	1												1	0	1												1180400
>jgi|Lotgi1|239173|estExt_fgenesh2_pg.C_sca_2010015	571;572;573	GGGQGGMSSMLPYILMR	17	0	1753.83	yes	yes	3.1803e-08	148.91	11	1										1		1	11	1										1		1	6475500
>jgi|Lotgi1|176496|fgenesh2_pg.C_sca_1638000001		GGGVYVCLATNK	12	0	1237.61	yes	yes	0.0082887	105.86	3	0			1										3	0			1										5160400
>jgi|Lotgi1|233199|estExt_fgenesh2_pg.C_sca_350161	398	GGICSACTTPPNMPVR	16	0	1716.77	yes	yes	1.0389e-59	239.08	6.71	2.38	2	2	4	8	6	14	18	9	12	2	5	1	6.71	2.38	2	2	4	8	6	14	18	9	12	2	5	1	3083600000
>jgi|Lotgi1|114561|e_gw1.19.150.1		GGKLLYSTNGYGDGGR	16	1	1613.78	yes	yes	2.3965e-38	273.86	5	0					9								5	0					9								68438000
>jgi|Lotgi1|234405|estExt_fgenesh2_pg.C_sca_500078		GGLAPACVQNGLFPDQGGR	19	0	1912.92	yes	yes	3.9659e-64	287.52	8	0.816							2	2	2				8	0.816							2	2	2				62959000
>jgi|Lotgi1|227783|estExt_fgenesh2_pg.C_sca_10013	302	GGMPPIPNYVR	11	0	1199.61	yes	yes	1.5887e-07	218.9	10.1	1.55							2	3	2	6	6	5	10.1	1.55							2	3	2	6	6	5	549800000
>jgi|Lotgi1|178880|fgenesh2_pm.C_sca_44000018	229	GGNMQFEDVK	10	0	1123.5	yes	yes	0.0019302	130.96	8	0								1					8	0								1					839400
>jgi|Lotgi1|165388|fgenesh2_pg.C_sca_51000068		GGSTIQPTDTDFTTTGNLK	19	0	1952.93	yes	yes	2.9012e-07	140.74	1	0	1												1	0	1												1686100
>jgi|Lotgi1|236183|estExt_fgenesh2_pg.C_sca_760074		GGTCFDIR	8	0	924.412	yes	yes	0.0041145	190.52	7	4.32	1								1		1		7	4.32	1								1		1		259820000
>jgi|Lotgi1|114561|e_gw1.19.150.1	20	GGVSAYNAGVGNVQTIAGMDAGTTNDDYSNDVIAR	35	0	3472.58	yes	yes	4.3799e-228	405.14	5.03	1.9	3	4	5	5	38	6	4		4	1	1		5.03	1.9	3	4	5	5	38	6	4		4	1	1		2117000000
>jgi|Lotgi1|203811|estExt_fgenesh2_kg.C_sca_240005;>jgi|Lotgi1|202874|estExt_Genewise1.C_sca_21760001		GGYNVGDVTSAPHGK	15	0	1457.69	yes	no	1.3448e-28	254.06	4	0				3									4	0				3									7704100
>jgi|Lotgi1|223043|estExt_Genewise1Plus.C_sca_880146;>jgi|Lotgi1|202077|estExt_Genewise1.C_sca_2180072;>jgi|Lotgi1|197703|estExt_Genewise1.C_sca_880158;>jgi|Lotgi1|182889|estExt_Genewise1.C_sca_50206;>jgi|Lotgi1|195948|estExt_Genewise1.C_sca_710140;>jgi|L		GHYTEGAELVDSVLDVVR	18	0	1957.97	yes	no	1.0104e-50	272.8	2	0		1											2	0		1											1459200
>jgi|Lotgi1|234387|estExt_fgenesh2_pg.C_sca_500042	433;434	GIAQMNGQGVPGMPVLYLGVFK	22	0	2275.19	yes	yes	8.5131e-22	183.23	8	0								2					8	0								2					4969400
>jgi|Lotgi1|232022|estExt_fgenesh2_pg.C_sca_250045		GIASKPDQAYVIEDFEAFAK	20	1	2198.09	yes	yes	1.1461e-06	130.56	4	0				1									4	0				1									325480
>jgi|Lotgi1|231953|estExt_fgenesh2_pg.C_sca_240135		GIFGNFLDTSLGGK	14	0	1424.73	yes	yes	0.00098713	117.23	10	0										1			10	0										1			355330
>jgi|Lotgi1|159173|fgenesh2_pg.C_sca_19000210;>jgi|Lotgi1|176428|fgenesh2_pg.C_sca_1317000001		GIGNSQDR	8	0	845.399	yes	no	0.0034629	194.42	11	0											1		11	0											1		227940
>jgi|Lotgi1|173138|fgenesh2_pg.C_sca_149000038		GIGYNAYPEDCTK	13	0	1486.64	yes	yes	4.6976e-06	163.34	2.44	1.07	2	3	2	2									2.44	1.07	2	3	2	2									39115000
>jgi|Lotgi1|217342|estExt_Genewise1Plus.C_sca_390115		GILAADESTGTIGK	14	0	1331.69	yes	yes	0.00038598	131.37	2	0		1											2	0		1											2121900
>jgi|Lotgi1|238526|estExt_fgenesh2_pg.C_sca_1490037		GINTGPTGGTNQINR	15	0	1498.75	yes	yes	0	341.59	3.96	2.72	5	5	3	4	3	2	1	1	1			1	3.96	2.72	5	5	3	4	3	2	1	1	1			1	80058000
>jgi|Lotgi1|109426|e_gw1.10.553.1	16	GIPEGLIHMIGHSLGAHASGFAGK	24	0	2356.21	yes	yes	3.0326e-12	143.71	5	0					3								5	0					3								8988400
>jgi|Lotgi1|203020|estExt_fgenesh2_kg.C_sca_20001		GIQTHGGTSQASSEGTTHSVK	21	0	2068.98	yes	yes	0.0036877	89.261	4	0				1									4	0				1									292420
>jgi|Lotgi1|229175|estExt_fgenesh2_pg.C_sca_50437		GISPFNCK	8	0	921.438	yes	yes	0.0057561	186.87	3	0			1										3	0			1										1705500
>jgi|Lotgi1|235694|estExt_fgenesh2_pg.C_sca_680068		GITGNFQYNPNDGYSCSYAECR	22	0	2572.04	yes	yes	1.7756e-85	300.03	10.8	0.898										3	1	2	10.8	0.898										3	1	2	78630000
>jgi|Lotgi1|236952|estExt_fgenesh2_pg.C_sca_900076		GIYGDEMEHWNPIDLK	16	0	1915.88	yes	yes	0.0095496	87.18	1	0	1												1	0	1												741110
>jgi|Lotgi1|239188|estExt_fgenesh2_pg.C_sca_2050005		GKDDQERESEDGR	13	2	1519.65	yes	yes	0.0042986	119.76	4	0				1									4	0				1									231470
>jgi|Lotgi1|205662|estExt_fgenesh2_pm.C_sca_30050		GKPFFEGLVK	10	1	1120.63	yes	yes	0.0087511	139.96	9	0									1				9	0									1				520910
>jgi|Lotgi1|231009|estExt_fgenesh2_pg.C_sca_160281	357	GLATLQDMK	9	0	975.506	yes	yes	0.00064279	174.17	9.81	2.48	1						1	3	2	3	6	5	9.81	2.48	1						1	3	2	3	6	5	2411900000
>jgi|Lotgi1|231009|estExt_fgenesh2_pg.C_sca_160281	357	GLATLQDMKIAK	12	1	1287.72	yes	yes	0.00019907	156.12	9.67	1.25								1		1	1		9.67	1.25								1		1	1		20416000
>jgi|Lotgi1|231009|estExt_fgenesh2_pg.C_sca_160281	357	GLATLQDMKIAKR	13	2	1443.82	yes	yes	1.2725e-08	138.71	10	0										1			10	0										1			243780
>jgi|Lotgi1|172187|fgenesh2_pg.C_sca_128000042		GLDECPASNDATSK	14	0	1463.62	yes	yes	0.00041619	130.01	5	0					2								5	0					2								839150
>jgi|Lotgi1|140786|e_gw1.151.5.1		GLDEDALSTSHPLELEDNR	19	0	2109.98	yes	yes	2.1408e-07	141.85	1	0	1												1	0	1												725680
>jgi|Lotgi1|140786|e_gw1.151.5.1		GLDEDALSTSHPLELEDNRIPDVYDPIDYHK	31	1	3565.68	yes	yes	1.612e-41	200.9	2.57	0.904	1	2	3	1									2.57	0.904	1	2	3	1									18015000
>jgi|Lotgi1|159314|fgenesh2_pg.C_sca_20000054		GLDQLGFTGQLGK	13	0	1332.7	yes	yes	4.0221e-18	156.71	10	0										1			10	0										1			1326800
>jgi|Lotgi1|159314|fgenesh2_pg.C_sca_20000054		GLDQYGFAGQLGK	13	0	1352.67	yes	no	4.4271e-24	184.88	10	0										1			10	0										1			1766600
>jgi|Lotgi1|159314|fgenesh2_pg.C_sca_20000054		GLDQYGFTGQLGK	13	0	1382.68	yes	no	0.0013796	121.08	10	0										1			10	0										1			5984200
>jgi|Lotgi1|163448|fgenesh2_pg.C_sca_40000002		GLDSDDHINCQFFE	14	0	1695.68	yes	yes	1.7074e-19	234.26	5.11	2.13		1	1	1	3	2				1			5.11	2.13		1	1	1	3	2				1			36972000
>jgi|Lotgi1|174003|fgenesh2_pg.C_sca_179000009	191	GLFCVIPNGDTMQYDVLR	18	0	2097	yes	yes	1.7246e-28	224.46	3.81	1.01		1	6	5	3	1							3.81	1.01		1	6	5	3	1							100830000
>jgi|Lotgi1|203811|estExt_fgenesh2_kg.C_sca_240005;>jgi|Lotgi1|202874|estExt_Genewise1.C_sca_21760001		GLFTADQNLR	10	0	1133.58	yes	no	8.9146e-07	245.93	4	0				3									4	0				3									7584900
>jgi|Lotgi1|163637|fgenesh2_pg.C_sca_40000191	156	GLIDADQEQLVGFLDMQLGANELK	24	0	2616.31	yes	yes	1.4667e-204	445.4	6.33	2.95			1	5	1			2		2		1	6.33	2.95			1	5	1			2		2		1	125800000
>jgi|Lotgi1|163637|fgenesh2_pg.C_sca_40000191	156	GLIDADQEQLVGFLDMQLGANELKK	25	1	2744.41	yes	yes	7.6034e-132	351.36	4.64	0.881				6	4		1						4.64	0.881				6	4		1						218860000
>jgi|Lotgi1|234488|estExt_fgenesh2_pg.C_sca_520002		GLIINAGSR	9	0	899.519	yes	yes	0.00021403	212.67	8.6	1.96					1				3		1		8.6	1.96					1				3		1		130820000
>jgi|Lotgi1|235610|estExt_fgenesh2_pg.C_sca_670062	482	GLLSGMITR	9	0	946.527	yes	yes	0.00043242	209.12	6.4	3.33	3	4	4	2	2	3	7	4	3	2	3	3	6.4	3.33	3	4	4	2	2	3	7	4	3	2	3	3	507400000
>jgi|Lotgi1|235610|estExt_fgenesh2_pg.C_sca_670062	482	GLLSGMITRPTQR	13	1	1428.79	yes	yes	4.3338e-51	350.51	5.88	3.07	3	7	12	7	10	9	8	3	4	5	6	3	5.88	3.07	3	7	12	7	10	9	8	3	4	5	6	3	2421000000
>jgi|Lotgi1|128209|e_gw1.60.321.1		GLQNETISGR	10	0	1073.55	yes	yes	0.00030817	177.32	10	0										1			10	0										1			208580
>jgi|Lotgi1|235609|estExt_fgenesh2_pg.C_sca_670059		GLQVGSGR	8	0	772.419	yes	yes	0.0041145	190.52	10	0										1			10	0										1			401310
>jgi|Lotgi1|152799|fgenesh2_pg.C_sca_2000219		GLTEGGKFPTIPEDIK	16	1	1700.9	yes	yes	7.3308e-39	280.65	4.33	1.19		1	3	4	4	3							4.33	1.19		1	3	4	4	3							114890000
>jgi|Lotgi1|205662|estExt_fgenesh2_pm.C_sca_30050		GLVGDIISR	9	0	928.534	yes	yes	0.0013519	177.1	9	0									1				9	0									1				1708300
>jgi|Lotgi1|77105|gw1.32.154.1		GLVGEPDR	8	0	841.429	yes	yes	0.0034629	194.42	3.6	1.8	1	2	3	1	1	1	1						3.6	1.8	1	2	3	1	1	1	1						82560000
>jgi|Lotgi1|89037|gw1.56.185.1		GLVPYSQTLLPNEFGHTTQR	20	0	2257.15	yes	yes	2.003e-27	217.84	7.67	0.943							2		1				7.67	0.943							2		1				10140000
>jgi|Lotgi1|235609|estExt_fgenesh2_pg.C_sca_670059		GLVTSPFQR	9	0	1003.55	yes	yes	0.00088638	209.12	6.44	2.06					3	4	1					1	6.44	2.06					3	4	1					1	45049000
>jgi|Lotgi1|181237|estExt_Genewise1.C_sca_10721	231	GMEIGVHSVTHQNIDTR	17	0	1892.92	yes	yes	1.6992e-06	136.51	4	0				2									4	0				2									637090
>jgi|Lotgi1|152799|fgenesh2_pg.C_sca_2000219	76	GMKDGKFPTIPDFVK	15	2	1678.88	yes	yes	3.1871e-09	176.08	4	0				4									4	0				4									17055000
>jgi|Lotgi1|106937|e_gw1.6.157.1;>jgi|Lotgi1|107124|e_gw1.6.273.1	4;5;6	GMLKEDAMMEYLK	13	1	1557.72	yes	no	0.00014473	143.17	4	0				1									4	0				1									464510
>jgi|Lotgi1|115607|e_gw1.21.53.1	28	GMSATYQVIRPR	12	1	1377.72	yes	yes	1.2734e-14	266.47	3.53	2.58	2	3	5	3		1						1	3.53	2.58	2	3	5	3		1						1	50651000
>jgi|Lotgi1|239174|estExt_fgenesh2_pg.C_sca_2010016		GNENMLPILLAAK	13	0	1382.76	yes	yes	0	355.37	8.37	3.09	7	4	7	8	9	7	11	19	27	18	34	23	8.37	3.09	7	4	7	8	9	7	11	19	27	18	34	23	20890000000
>jgi|Lotgi1|152799|fgenesh2_pg.C_sca_2000219		GNIPVIPDFVK	11	0	1197.68	yes	yes	0.001279	147.12	4	1.87	1			1	1	1							4	1.87	1			1	1	1							82930000
>jgi|Lotgi1|152799|fgenesh2_pg.C_sca_2000219		GNIPVIPDFVKK	12	1	1325.77	yes	yes	0.0004901	140.3	4	0				2									4	0				2									3262400
>jgi|Lotgi1|234845|estExt_fgenesh2_pg.C_sca_560041		GNIQENFR	8	0	976.473	yes	yes	0.0022601	205.41	9	1								1		1			9	1								1		1			14205000
>jgi|Lotgi1|173200|fgenesh2_pg.C_sca_151000011	177	GNLPNSMMNNMR	12	0	1377.6	yes	yes	1.3453e-18	263.54	8.64	2.01		1	1	2	2	4	9	25	14	16	10	6	8.64	2.01		1	1	2	2	4	9	25	14	16	10	6	3859700000
>jgi|Lotgi1|174203|fgenesh2_pg.C_sca_186000003	203	GNQAGVIESHMSSSVDR	17	0	1772.81	yes	yes	1.128e-12	186.49	2.69	1.26	3	3	3	3	1								2.69	1.26	3	3	3	3	1								17448000
>jgi|Lotgi1|232714|estExt_fgenesh2_pg.C_sca_310076		GNSLINVK	8	0	843.481	yes	yes	0.002678	201.59	3	0			1										3	0			1										821660
>jgi|Lotgi1|233200|estExt_fgenesh2_pg.C_sca_350163		GNVRNELPYLTGNQCAQCSASR	22	1	2494.14	yes	yes	9.6698e-97	319.54	6.33	0.471						2	1						6.33	0.471						2	1						14573000
>jgi|Lotgi1|162562|fgenesh2_pg.C_sca_34000165		GPCVEILSHIK	11	0	1251.66	yes	yes	6.5994e-07	208.22	11	0											2		11	0											2		9347300
>jgi|Lotgi1|154590|fgenesh2_pg.C_sca_6000093		GPGQFLFTGR	10	0	1078.56	yes	yes	0.0002714	179.89	8.5	0.5								1	1				8.5	0.5								1	1				3476000
>jgi|Lotgi1|162562|fgenesh2_pg.C_sca_34000165		GPPGPPGPPRPPGPL	15	1	1388.76	yes	yes	5.5286e-17	212.15	11	0											3		11	0											3		5007000
>jgi|Lotgi1|152688|fgenesh2_pg.C_sca_2000108		GPPPTQTFTGIGAIVK	16	0	1582.87	yes	yes	8.8483e-24	226.17	9.8	1.94							1	1			2	1	9.8	1.94							1	1			2	1	11820000
>jgi|Lotgi1|174003|fgenesh2_pg.C_sca_179000009		GPPTSNIVYAQSGPPAQSVVYAQNPQNAQPR	31	0	3235.6	yes	yes	7.7704e-267	467.32	4.64	1.49		1	7	6	6	3	5						4.64	1.49		1	7	6	6	3	5						240360000
>jgi|Lotgi1|236812|estExt_fgenesh2_pg.C_sca_870115		GPQIDLPR	8	0	894.492	yes	yes	0.0006692	224.62	3	0			1										3	0			1										4281000
>jgi|Lotgi1|221240|estExt_Genewise1Plus.C_sca_690138		GPTFWCTNLHYAK	13	0	1593.74	yes	yes	4.6976e-06	163.34	4	0				1									4	0				1									359320
>jgi|Lotgi1|174003|fgenesh2_pg.C_sca_179000009		GPTNVVYAQR	10	0	1103.57	yes	yes	5.7004e-41	354.44	5.22	2.41	1	1	6	3	5	5	2		2	1	1		5.22	2.41	1	1	6	3	5	5	2		2	1	1		232500000
>jgi|Lotgi1|115607|e_gw1.21.53.1	29	GPTPTAMPQTPTGINSPTR	19	0	1922.95	yes	yes	1.4422e-57	283.62	2.58	0.64	1	3	8										2.58	0.64	1	3	8										57456000
>jgi|Lotgi1|231186|estExt_fgenesh2_pg.C_sca_180106	372	GPVIGDTAAVQYSSAGSMPQNFPDPNTAR	29	0	2947.38	yes	yes	2.1111e-149	351.53	5.16	1.31			2	3	7	6			1				5.16	1.31			2	3	7	6			1				283290000
>jgi|Lotgi1|224562|estExt_Genewise1Plus.C_sca_1170119		GQEAPDGEAYHVEK	14	0	1528.68	yes	yes	0.00024814	137.59	9	0									1				9	0									1				351230
>jgi|Lotgi1|233411|estExt_fgenesh2_pg.C_sca_390093		GQFSTDELVAEVEKR	15	1	1706.85	yes	yes	1.3913e-06	159.64	2	0		1											2	0		1											324250
>jgi|Lotgi1|154713|fgenesh2_pg.C_sca_6000216		GQHNLILSLAK	11	0	1192.69	yes	yes	1.6366e-23	312.52	10	1									2		2		10	1									2		2		28427000
>jgi|Lotgi1|172698|fgenesh2_pg.C_sca_140000010		GQLNQQFNGQLNQQFSDR	18	0	2121	yes	yes	1.5474e-28	231.75	2	0		2											2	0		2											2645200
>jgi|Lotgi1|174652|fgenesh2_pg.C_sca_207000018	209;210	GQLSNQDMTMINSR	14	0	1593.72	yes	yes	4.9997e-24	265.11	2.55	1.2	5	5	5	4	1								2.55	1.2	5	5	5	4	1								27472000
>jgi|Lotgi1|115147|e_gw1.20.479.1		GQNVLTKPFPDSR	13	1	1457.76	yes	yes	4.9933e-27	250.18	3.7	0.781			5	3	2								3.7	0.781			5	3	2								32207000
>jgi|Lotgi1|99809|gw1.32.298.1		GRDHGLPSYNTFR	13	1	1518.73	yes	yes	8.4672e-106	430.11	3.63	1.6	2	2	6	4	2	2	1						3.63	1.6	2	2	6	4	2	2	1						67536000
>jgi|Lotgi1|99852|gw1.32.299.1		GRDHGVPPYNWFR	13	1	1599.77	yes	yes	3.7711e-07	176.29	2.84	1.25	4	7	6	5	3								2.84	1.25	4	7	6	5	3								85045000
>jgi|Lotgi1|99791|gw1.32.297.1		GRDNGLAPYNLYR	13	1	1507.75	yes	yes	3.7572e-14	225.4	2.08	0.954	4	4	3	1									2.08	0.954	4	4	3	1									35679000
>jgi|Lotgi1|228882|estExt_fgenesh2_pg.C_sca_50013	313	GREIPCIQDAQCQSGSHCMSGTGR	24	1	2691.14	yes	yes	1.3015e-53	244.7	5.75	0.829					2	1	1						5.75	0.829					2	1	1						15582000
>jgi|Lotgi1|235120|estExt_fgenesh2_pg.C_sca_590106		GRPGLGLAIQQK	12	1	1236.73	yes	yes	7.7919e-26	306.01	3.93	1.65	1	1	6	2	1	3	1						3.93	1.65	1	1	6	2	1	3	1						318320000
>jgi|Lotgi1|235120|estExt_fgenesh2_pg.C_sca_590106		GRPGLGLAIQQKLR	14	2	1505.92	yes	yes	6.3617e-05	156.71	3	0			1										3	0			1										357620
>jgi|Lotgi1|234472|estExt_fgenesh2_pg.C_sca_510064;>jgi|Lotgi1|168990|fgenesh2_pg.C_sca_81000036;>jgi|Lotgi1|165393|fgenesh2_pg.C_sca_51000073		GRPIEDISLFPVER	14	1	1626.87	no	no	1.7653e-18	224.39	1	0	2												NaN	NaN													1928100
>jgi|Lotgi1|238156|estExt_fgenesh2_pg.C_sca_1330006		GSDSIDAPGTDPVSPFNR	18	0	1830.84	yes	yes	3.0938e-10	159.02	7	0							1						7	0							1						807510
>jgi|Lotgi1|239574|estExt_fgenesh2_pg.C_sca_3420002		GSENQLVQTLVLHPDDGR	18	0	1976.99	yes	yes	1.3235e-78	337.44	5	2.67		3	11	3	2	3	2	2		3	1		5	2.67		3	11	3	2	3	2	2		3	1		706760000
>jgi|Lotgi1|238526|estExt_fgenesh2_pg.C_sca_1490037		GSFDVTVDKTNIGPLDYNLR	20	1	2223.12	yes	yes	4.5924e-91	200.71	9.25	2.68					1				1		1	1	9.25	2.68					1				1		1	1	2649200
>jgi|Lotgi1|176686|fgenesh2_pg.C_sca_2579000001;>jgi|Lotgi1|175476|fgenesh2_pg.C_sca_287000002		GSFTNGVVTDSSWR	14	0	1511.7	yes	no	4.7043e-26	269.89	9.4	1.02								1	2	1	1		9.4	1.02								1	2	1	1		14914000
>jgi|Lotgi1|112328|e_gw1.15.161.1		GSFVAIPVTER	11	0	1174.63	yes	yes	0.00038651	165.83	9	0									1				9	0									1				518990
>jgi|Lotgi1|235120|estExt_fgenesh2_pg.C_sca_590106	460	GSGIPELMSLIK	12	0	1243.68	yes	yes	0.001963	116.23	5.78	2.68	1	1	3	3		1	1	6	1	1			5.78	2.68	1	1	3	3		1	1	6	1	1			91644000
>jgi|Lotgi1|177036|fgenesh2_pg.C_sca_13085000001		GSINPGGSGTSYVPR	15	0	1447.71	yes	yes	4.5478e-18	171.57	4	0				2									4	0				2									1766900
>jgi|Lotgi1|209261|estExt_Genewise1Plus.C_sca_30137		GSIVLSSFEQFNSVAR	16	0	1739.88	yes	yes	2.0476e-46	249.97	4	0				6									4	0				6									10133000
>jgi|Lotgi1|205030|estExt_fgenesh2_kg.C_sca_1120002	260	GSIYTMHLLIPR	12	0	1399.76	yes	yes	2.5539e-08	194.6	7.22	2.62	1		1	3	2		3	4	4	4	1		7.22	2.62	1		1	3	2		3	4	4	4	1		382260000
>jgi|Lotgi1|229818|estExt_fgenesh2_pg.C_sca_90208		GSLDFSSNLEQTIR	14	0	1565.77	yes	yes	1.7928e-06	164.13	4	0				1									4	0				1									461750
>jgi|Lotgi1|66515|gw1.224.21.1		GSLTTPPCFESVTWTIFAVPQK	22	0	2465.23	yes	yes	1.9097e-30	138.08	4	1.41			2			1							4	1.41			2			1							17974000
>jgi|Lotgi1|209261|estExt_Genewise1Plus.C_sca_30137		GSNVYAVAVDK	11	0	1121.57	yes	yes	0.003527	128.17	3	1		1		1									3	1		1		1									123200000
>jgi|Lotgi1|233200|estExt_fgenesh2_pg.C_sca_350163		GSTPTCNKDKLCEWYFPR	18	2	2258.02	yes	yes	4.6575e-06	133.14	7.33	1.25						1	1		1				7.33	1.25						1	1		1				20127000
>jgi|Lotgi1|229175|estExt_fgenesh2_pg.C_sca_50437		GSWFLTSSCNLR	12	0	1426.67	yes	yes	1.4516e-08	203.4	4.75	0.661				3	4	1							4.75	0.661				3	4	1							68246000
CON__P04264		GSYGSGGSSYGSGGGSYGSGGGGGGHGSYGSGSSSGGYR	39	0	3311.3	yes	yes	3.1052e-37	163.19	1.5	0.5	1	1											1.5	0.5	1	1											8170700
>jgi|Lotgi1|239339|estExt_fgenesh2_pg.C_sca_2240004		GSYSGSYTNSQYIPIPK	17	0	1860.89	yes	yes	8.0731e-51	289.52	4.54	1.99		1	4	4		1	2		1				4.54	1.99		1	4	4		1	2		1				58950000
>jgi|Lotgi1|234472|estExt_fgenesh2_pg.C_sca_510064	441	GTFAMESNHAANVIR	15	0	1616.77	yes	yes	1.4716e-22	226.28	1	0	2												1	0	2												1412400
>jgi|Lotgi1|233199|estExt_fgenesh2_pg.C_sca_350161	399	GTGAMNVLR	9	0	917.475	yes	yes	7.4944e-27	257.26	6.28	2.84	3	4	3	5	5	8	8	5	5	4	3	1	6.28	2.84	3	4	3	5	5	8	8	5	5	4	3	1	910540000
>jgi|Lotgi1|162872|fgenesh2_pg.C_sca_36000100		GTGEIVADGLTFSVDR	16	0	1635.81	yes	yes	8.9095e-39	273.86	1.83	0.687	2	3	1										1.83	0.687	2	3	1										11881000
>jgi|Lotgi1|237510|estExt_fgenesh2_pg.C_sca_1090023		GTGFGNFKGYIDDLK	15	1	1630.8	yes	yes	7.0279e-05	146.5	1	0	1												1	0	1												1102700
>jgi|Lotgi1|115607|e_gw1.21.53.1		GTLNVYGQR	9	0	1006.52	yes	yes	7.3183e-06	249.53	3	0			2										3	0			2										6011800
>jgi|Lotgi1|154020|fgenesh2_pg.C_sca_5000060		GTPLFPEEADAAEHLDEHIK	20	0	2218.05	yes	yes	5.2083e-56	281.6	4.65	2.46	2	4	7	4	4	3	1	3	2	1			4.65	2.46	2	4	7	4	4	3	1	3	2	1			283030000
>jgi|Lotgi1|174652|fgenesh2_pg.C_sca_207000018		GTSAQGSLPQR	11	0	1100.56	yes	yes	0.0022946	136.32	3	1		1		1									3	1		1		1									354670
>jgi|Lotgi1|149778|fgenesh2_kg.C_sca_15000095;>jgi|Lotgi1|90058|gw1.3930.1.1	68;69	GVDLDQLLDMTSDQLMELLGSGVR	24	0	2604.28	yes	no	0.00014812	88.396	11	0											1		11	0											1		458190
>jgi|Lotgi1|209107|estExt_Genewise1Plus.C_sca_20912		GVECSDAAGQQVDYK	15	0	1625.7	yes	yes	6.1356e-32	271.55	6	0						4							6	0						4							10115000
>jgi|Lotgi1|171918|fgenesh2_pg.C_sca_122000036		GVELVSCFTNPCNGAICSDPSAK	23	0	2482.09	yes	yes	3.1445e-22	188.49	7	0							1						7	0							1						4124200
>jgi|Lotgi1|183446|estExt_Genewise1.C_sca_51005	232	GVGVIAEYLESLGM	14	0	1436.72	yes	yes	7.4732e-06	157.95	11	1										1		1	11	1										1		1	5540300
>jgi|Lotgi1|233200|estExt_fgenesh2_pg.C_sca_350163	410	GVINAGSTPSSGTLSIASLQAMLATLMMTNK	31	0	3064.56	yes	yes	0	520.63	5.94	2.37	3	6	7	9	15	27	11	4	11	5	3		5.94	2.37	3	6	7	9	15	27	11	4	11	5	3		15589000000
>jgi|Lotgi1|161608|fgenesh2_pg.C_sca_30000028		GVVDSEDLPLNISR	14	0	1512.78	yes	yes	1.3075e-06	167.3	3	1		1		1									3	1		1		1									5246000
>jgi|Lotgi1|234472|estExt_fgenesh2_pg.C_sca_510064		GVVIDVGLK	9	0	898.549	no	no	0.0080133	141.47	1	0	1												NaN	NaN													861360
>jgi|Lotgi1|238515|estExt_fgenesh2_pg.C_sca_1490019	537	GWDQGLLDMCVGEK	14	0	1606.71	yes	yes	0.00025626	127.37	10	0										3			10	0										3			4273400
>jgi|Lotgi1|218116|estExt_Genewise1Plus.C_sca_450094		GYAFNHSADFETVR	14	0	1612.73	yes	yes	3.843e-05	153.63	2	0		1											2	0		1											384220
>jgi|Lotgi1|233348|estExt_fgenesh2_pg.C_sca_380029		GYCSQLTEDK	10	0	1199.51	yes	yes	0.0002714	179.89	3.5	0.5			2	2									3.5	0.5			2	2									13282000
>jgi|Lotgi1|173200|fgenesh2_pg.C_sca_151000011	178	GYCYCKNFHSNLPSYQMGSTQIR	23	1	2810.24	yes	yes	7.2165e-35	218.31	8.6	1.11							1	5	2	1	1		8.6	1.11							1	5	2	1	1		93499000
>jgi|Lotgi1|230510|estExt_fgenesh2_pg.C_sca_120364	345	GYDRSSDPNFDMFGR	15	1	1762.74	yes	yes	4.2301e-15	206.53	9.78	1.13									6		2	1	9.78	1.13									6		2	1	66119000
>jgi|Lotgi1|237510|estExt_fgenesh2_pg.C_sca_1090023		GYIDDLK	7	0	822.412	yes	yes	0.0064137	172.54	9	0									1				9	0									1				2985400
>jgi|Lotgi1|186317|estExt_Genewise1.C_sca_150132		GYNAIGFSQGGQFLR	15	0	1613.8	yes	yes	7.6675e-55	335.87	8	1.36						2	4	2	5		1		8	1.36						2	4	2	5		1		124720000
>jgi|Lotgi1|202971|estExt_fgenesh2_kg.C_sca_10023;>jgi|Lotgi1|205506|estExt_fgenesh2_kg.C_sca_8540001;>jgi|Lotgi1|208208|estExt_Genewise1Plus.C_sca_10400;CON__P60712;>jgi|Lotgi1|193218|estExt_Genewise1.C_sca_510040;>jgi|Lotgi1|215510|estExt_Genewise1Plus.		GYSFTTTAER	10	0	1131.52	no	no	9.8765e-12	228.05	4.41	2.2	2	2	2	3	2	3	2		1				NaN	NaN													66002000
>jgi|Lotgi1|143540|e_gw1.207.18.1		GYVDDLTFTFK	11	0	1304.63	yes	yes	1.9794e-07	150.85	10.5	1.5									1			1	10.5	1.5									1			1	7210400
>jgi|Lotgi1|229175|estExt_fgenesh2_pg.C_sca_50437		GYYGESCDQR	10	0	1233.47	yes	yes	1.1014e-05	231.37	4.2	0.748			1	2	2								4.2	0.748			1	2	2								4273900
>jgi|Lotgi1|82990|gw1.97.130.1	613	HACYFTMPAEVYNLK	15	0	1842.84	yes	yes	3.1885e-13	193.85	4	0				1									4	0				1									1404200
>jgi|Lotgi1|158316|fgenesh2_pg.C_sca_16000284;>jgi|Lotgi1|176424|fgenesh2_pg.C_sca_1280000001	110	HADSRPYPIQYTIPDSATPTEMR	23	1	2645.25	yes	no	1.2117e-117	280.24	3.94	1.7	4	6	11	12	9	6	2		1				3.94	1.7	4	6	11	12	9	6	2		1				969800000
>jgi|Lotgi1|239574|estExt_fgenesh2_pg.C_sca_3420002		HALFDLATLPVSK	13	0	1410.79	yes	yes	4.6976e-06	163.34	3	0			2										3	0			2										2066800
>jgi|Lotgi1|178880|fgenesh2_pm.C_sca_44000018	230	HALIAMEDTLVIEK	14	0	1581.84	yes	yes	5.8808e-21	240.74	9.29	0.881								1	4	1	1		9.29	0.881								1	4	1	1		17744000
>jgi|Lotgi1|156525|fgenesh2_pg.C_sca_11000211		HASTVTKEPVEFESK	15	1	1687.84	yes	yes	1.477e-12	195.88	1	0	1												1	0	1												610580
>jgi|Lotgi1|236770|estExt_fgenesh2_pg.C_sca_870051	498	HCSVYAMSDR	10	0	1224.5	yes	yes	0.00082733	159.11	4.75	0.829				2	1	1							4.75	0.829				2	1	1							1138400
>jgi|Lotgi1|154590|fgenesh2_pg.C_sca_6000093		HDNLLEGALFTSVHCGVQK	19	0	2124.04	yes	yes	4.2201e-11	110.22	8	0								1					8	0								1					614590
>jgi|Lotgi1|140786|e_gw1.151.5.1		HDTLEVFGHIGANPIGR	17	0	1831.93	yes	yes	7.5553e-148	447	3.59	2.55	3	4	4	3				1	2				3.59	2.55	3	4	4	3				1	2				28110000
>jgi|Lotgi1|158316|fgenesh2_pg.C_sca_16000284;>jgi|Lotgi1|176424|fgenesh2_pg.C_sca_1280000001	111	HDTPQAAQTHQYHGMNVIPK	20	0	2272.08	yes	no	2.0877e-107	373.37	3.78	1.74	5	7	11	10	10	4	2		1				3.78	1.74	5	7	11	10	10	4	2		1				926820000
>jgi|Lotgi1|159173|fgenesh2_pg.C_sca_19000210;>jgi|Lotgi1|176428|fgenesh2_pg.C_sca_1317000001;>jgi|Lotgi1|159171|fgenesh2_pg.C_sca_19000208		HDVCYFCGAAR	11	0	1354.55	yes	no	7.1182e-44	356.72	10.3	1.2								2		5	4	2	10.3	1.2								2		5	4	2	344980000
>jgi|Lotgi1|237103|estExt_fgenesh2_pg.C_sca_950032		HDVQIVLPIYIAGTNK	16	0	1779.99	yes	yes	4.3273e-25	236.87	9.25	0.829								1	1	2			9.25	0.829								1	1	2			3196100
>jgi|Lotgi1|174065|fgenesh2_pg.C_sca_180000029		HEECFPTQPFCSCCK	15	0	1985.75	yes	yes	7.2193e-55	336.42	10.4	1.68							2	2	1	4	4	7	10.4	1.68							2	2	1	4	4	7	1745000000
>jgi|Lotgi1|235497|estExt_fgenesh2_pg.C_sca_650036		HEFFKFLDDFLSK	13	1	1671.83	yes	yes	6.8568e-60	360.9	8.42	1.8				1	1	2	1	10	2	7	1	1	8.42	1.8				1	1	2	1	10	2	7	1	1	1250200000
>jgi|Lotgi1|235497|estExt_fgenesh2_pg.C_sca_650036		HEFFKFLDDFLSKQGYR	17	2	2176.07	yes	yes	2.0688e-50	290.64	8.67	0.943								2		1			8.67	0.943								2		1			45098000
>jgi|Lotgi1|158316|fgenesh2_pg.C_sca_16000284;>jgi|Lotgi1|176424|fgenesh2_pg.C_sca_1280000001		HEPAPLPSR	9	0	1002.52	yes	no	0.00042723	220.24	4.06	1.58	2	4	6	6	7	6	1						4.06	1.58	2	4	6	6	7	6	1						84771000
>jgi|Lotgi1|156599|fgenesh2_pg.C_sca_11000285	94	HFADSESIAPILLRPHLIAMDR	22	1	2501.32	yes	yes	3.9803e-27	199.41	4.67	0.471				2	4								4.67	0.471				2	4								32841000
>jgi|Lotgi1|239174|estExt_fgenesh2_pg.C_sca_2010016	581	HFALMNMLGGGGGMGGSR	18	0	1748.79	yes	yes	5.4173e-292	475.84	9.64	2.39	6	3	5	8	6	8	14	43	35	48	144	54	9.64	2.39	6	3	5	8	6	8	14	43	35	48	144	54	40120000000
>jgi|Lotgi1|129390|e_gw1.64.333.1		HFGGGFLEWEER	12	0	1462.66	yes	yes	2.44e-08	201.1	9.67	0.943									2		1		9.67	0.943									2		1		3689400
>jgi|Lotgi1|192362|estExt_Genewise1.C_sca_450341		HFGLQALEHCIK	12	0	1451.73	yes	yes	0.0008557	138.71	6	0						1							6	0						1							124830000
>jgi|Lotgi1|162861|fgenesh2_pg.C_sca_36000089		HFLSCDKK	8	1	1033.5	yes	yes	0.00085564	216.42	3	0			1										3	0			1										806200
>jgi|Lotgi1|174003|fgenesh2_pg.C_sca_179000009	192	HFPCMVYLDLSNNLITAAK	19	0	2206.09	yes	yes	8.2186e-97	346.42	4.17	1.61		1	7	4	3	2			1				4.17	1.61		1	7	4	3	2			1				147120000
>jgi|Lotgi1|174652|fgenesh2_pg.C_sca_207000018		HFPQTSLNSQQTVLDPR	17	0	1966.99	yes	yes	2.2429e-51	296.41	2.6	1.02	1	1	2	1									2.6	1.02	1	1	2	1									8802500
>jgi|Lotgi1|229978|estExt_fgenesh2_pg.C_sca_100167	335	HFTPMPQVLGTLQR	14	0	1623.86	yes	yes	3.2651e-20	236.37	9.5	0.866									3		1		9.5	0.866									3		1		14710000
>jgi|Lotgi1|152799|fgenesh2_pg.C_sca_2000219		HGDIDLPTINLPDSQNPEFLQFVK	24	0	2736.38	yes	yes	2.5068e-271	504.14	4.3	0.64			1	5	4								4.3	0.64			1	5	4								591270000
>jgi|Lotgi1|233348|estExt_fgenesh2_pg.C_sca_380029		HGDVVDTVEVNK	12	0	1310.65	yes	yes	0	415.28	3.86	0.35			1	6									3.86	0.35			1	6									12652000
>jgi|Lotgi1|233348|estExt_fgenesh2_pg.C_sca_380029		HGDVVDTVEVNKDIER	16	1	1823.9	yes	yes	2.9261e-154	461.64	4.1	0.7			2	5	3								4.1	0.7			2	5	3								68221000
>jgi|Lotgi1|238526|estExt_fgenesh2_pg.C_sca_1490037	541	HGIGSTPNVQIPQGSLLMK	19	0	1976.05	yes	yes	1.1599e-74	305.3	5.5	2.87	3	4	4	4	3	4	3	4	4	2	1		5.5	2.87	3	4	4	4	3	4	3	4	4	2	1		301020000
>jgi|Lotgi1|174003|fgenesh2_pg.C_sca_179000009		HGPVHTHVIAAPTGHHAPESHIAHPQAPR	29	0	3058.55	yes	yes	1.2267e-220	435.09	5.26	1.65			7	3	6	9	3	2	1				5.26	1.65			7	3	6	9	3	2	1				137690000
>jgi|Lotgi1|171918|fgenesh2_pg.C_sca_122000036		HGWAVNEDGCEICK	14	0	1673.69	yes	yes	3.3868e-99	420.32	7.21	1.01						4	5	3	2				7.21	1.01						4	5	3	2				211180000
>jgi|Lotgi1|186221|estExt_Genewise1.C_sca_140403		HGYIGEFEIIDDHR	14	0	1699.8	yes	yes	3.5442e-09	184.88	3	1		1		1									3	1		1		1									1389000
>jgi|Lotgi1|237152|estExt_fgenesh2_pg.C_sca_970022		HGYPPFEAQISPSPFK	16	0	1800.88	yes	yes	2.2711e-25	237.13	2.67	0.471		2	4										2.67	0.471		2	4										14183000
>jgi|Lotgi1|239188|estExt_fgenesh2_pg.C_sca_2050005	585	HHMLCEAITEPCFSYDR	17	0	2164.91	yes	yes	7.1461e-40	258.87	5.12	2.59	4	6	4	11	4	6	4	6	3	3			5.12	2.59	4	6	4	11	4	6	4	6	3	3			1219400000
>jgi|Lotgi1|228882|estExt_fgenesh2_pg.C_sca_50013		HHTLSQPQAK	10	0	1145.59	yes	yes	2.5573e-05	221.83	5.62	1.32				2	2	2	1	1					5.62	1.32				2	2	2	1	1					14242000
>jgi|Lotgi1|228385|estExt_fgenesh2_pg.C_sca_20360		HIISPSAPGVVPYR	14	0	1491.82	yes	yes	2.1776e-06	161.62	10.5	1.5									1			1	10.5	1.5									1			1	5818300
>jgi|Lotgi1|235120|estExt_fgenesh2_pg.C_sca_590106		HIVSIGGNGDDDDDDGDDIDEAQQELIIDQLK	32	0	3466.55	yes	yes	3.3004e-108	296.57	3.75	1.3			3			1							3.75	1.3			3			1							14970000
>jgi|Lotgi1|181237|estExt_Genewise1.C_sca_10721		HIVSLPDVYIVTVK	14	0	1581.91	yes	yes	7.0928e-19	223.31	4.38	1.22			2	3	2		1						4.38	1.22			2	3	2		1						11090000
>jgi|Lotgi1|121860|e_gw1.39.96.1		HLEFVGHNVR	10	0	1206.63	yes	yes	7.2058e-33	330.87	5.38	2.69				6			1					1	5.38	2.69				6			1					1	55909000
>jgi|Lotgi1|237143|estExt_fgenesh2_pg.C_sca_960048;>jgi|Lotgi1|237142|estExt_fgenesh2_pg.C_sca_960047		HLELAAEK	8	0	909.492	no	no	0.00053008	227.44	9	1								1		1			NaN	NaN													6703000
>jgi|Lotgi1|237143|estExt_fgenesh2_pg.C_sca_960048;>jgi|Lotgi1|237142|estExt_fgenesh2_pg.C_sca_960047		HLELAAEKDK	10	1	1152.61	no	no	3.9994e-06	241.23	7.11	2.42	1					1	2	3	1	1			NaN	NaN													14090000
>jgi|Lotgi1|103470|e_gw1.2.933.1		HLIYESDVDKDNR	13	1	1602.76	yes	yes	9.333e-21	272.38	6.25	0.433						3	1						6.25	0.433						3	1						8765300
>jgi|Lotgi1|181153|estExt_Genewise1.C_sca_10585;>jgi|Lotgi1|146485|e_gw1.829.35.1;>jgi|Lotgi1|147122|e_gw1.2012.3.1;>jgi|Lotgi1|147263|e_gw1.2197.10.1;>jgi|Lotgi1|147368|e_gw1.2348.3.1;>jgi|Lotgi1|147730|e_gw1.4137.3.1;>jgi|Lotgi1|147766|e_gw1.4307.4.1;>j		HLQLAIR	7	0	849.518	yes	no	0.0015023	239.28	7.5	4.31	1	1								3		1	7.5	4.31	1	1								3		1	19057000
>jgi|Lotgi1|159264|fgenesh2_pg.C_sca_20000004		HLTLSPDILLK	11	0	1248.74	yes	yes	1.1887e-17	283.75	4	0				2									4	0				2									2072400
>jgi|Lotgi1|231869|estExt_fgenesh2_pg.C_sca_230185	380	HMFPGDPLGGK	11	0	1154.55	yes	yes	3.2195e-07	208.22	3.72	1.26	1	4	8	7	7	2							3.72	1.26	1	4	8	7	7	2							121340000
>jgi|Lotgi1|131935|e_gw1.77.174.1	45;46	HMYVFPGNVAEDMGKPGVLK	20	1	2188.08	yes	yes	1.0959e-39	248.01	6	0						3							6	0						3							10335000
>jgi|Lotgi1|156599|fgenesh2_pg.C_sca_11000285		HNAEIAAFHLDR	12	0	1392.69	yes	yes	3.2222e-40	344.43	5	1				2	3		1						5	1				2	3		1						24752000
>jgi|Lotgi1|238515|estExt_fgenesh2_pg.C_sca_1490019	538	HNAPTEGQEEQHDNMIK	17	0	1976.86	yes	yes	6.7574e-180	483.2	8.75	0.968								5		3			8.75	0.968								5		3			15219000
>jgi|Lotgi1|205030|estExt_fgenesh2_kg.C_sca_1120002		HNEVWLLK	8	0	1037.57	yes	yes	0.0035366	193.75	9	0									1				9	0									1				4262400
>jgi|Lotgi1|154020|fgenesh2_pg.C_sca_5000060		HNGHFLVGK	9	0	1007.53	yes	yes	0.0013227	182.57	3.25	0.433			3	1									3.25	0.433			3	1									3619200
>jgi|Lotgi1|153233|fgenesh2_pg.C_sca_3000136	79	HNQAIADLTDQLEHMSK	17	0	1949.93	yes	yes	2.9404e-70	339.63	3	0			1										3	0			1										551620
>jgi|Lotgi1|233201|estExt_fgenesh2_pg.C_sca_350164		HNQLSASSMNLLLK	14	0	1554.82	yes	yes	6.8015e-21	246.05	9	0									1				9	0									1				2335600
>jgi|Lotgi1|174920|fgenesh2_pg.C_sca_225000003		HNVDWTNYIK	10	0	1288.62	yes	yes	1.3783e-49	367.63	4.15	2.32	4	4	3	4	7		2	1	2				4.15	2.32	4	4	3	4	7		2	1	2				269570000
>jgi|Lotgi1|198455|estExt_Genewise1.C_sca_1000022		HPNINVPNLHVIK	13	0	1493.85	yes	yes	6.0519e-18	254.06	10	1									1		1		10	1									1		1		2969900
>jgi|Lotgi1|235812|estExt_fgenesh2_pg.C_sca_700055		HPNPHYADPSAPIPDR	16	0	1782.84	yes	yes	1.2433e-54	319.87	4.22	1.47		1	7	3	3	2	2						4.22	1.47		1	7	3	3	2	2						90027000
>jgi|Lotgi1|114561|e_gw1.19.150.1		HPSWPAHYQLK	11	0	1362.68	yes	yes	4.7424e-36	341.57	5.39	2.64	3	3	3	4	17	4	2		4	1	2	1	5.39	2.64	3	3	3	4	17	4	2		4	1	2	1	3788400000
>jgi|Lotgi1|174203|fgenesh2_pg.C_sca_186000003		HQFSQNPNTNHQVDNSR	17	0	2021.91	yes	yes	1.5501e-39	258.32	2.6	1.08	3	4	4	4									2.6	1.08	3	4	4	4									6878100
>jgi|Lotgi1|158316|fgenesh2_pg.C_sca_16000284;>jgi|Lotgi1|176424|fgenesh2_pg.C_sca_1280000001	112	HQSQSMYDQPR	11	0	1375.59	yes	no	6.5766e-13	257.96	3.55	0.891		1	5	3	2								3.55	0.891		1	5	3	2								8794500
>jgi|Lotgi1|171839|fgenesh2_pg.C_sca_121000029		HQTPTFESWHGPYTK	15	0	1814.84	yes	yes	1.1743e-54	330.86	7.33	1.97				1	3			5	1	2			7.33	1.97				1	3			5	1	2			529260000
>jgi|Lotgi1|171839|fgenesh2_pg.C_sca_121000029		HQTPTFESWHGPYTKEEEHELYGNR	25	1	3071.38	yes	yes	2.0667e-21	175.73	9	1								1		1			9	1								1		1			55594000
>jgi|Lotgi1|217320|estExt_Genewise1Plus.C_sca_390079		HSGNLTLEDIINIAR	15	0	1664.88	yes	yes	3.0461e-22	226.17	9	0									2				9	0									2				4578100
>jgi|Lotgi1|239005|estExt_fgenesh2_pg.C_sca_1830012		HSPIGAGEWGNPHSSYLSDDNCWR	24	0	2741.17	yes	yes	3.3206e-104	314.69	11	1										2		2	11	1										2		2	45653000
>jgi|Lotgi1|234882|estExt_fgenesh2_pg.C_sca_560113		HSVFYNYYRPPPPVR	15	1	1890.95	yes	yes	1.8223e-06	131.26	5	0					1								5	0					1								1014300
>jgi|Lotgi1|236183|estExt_fgenesh2_pg.C_sca_760074		HTSFNRKPSYGNTPASR	17	2	1918.94	yes	yes	1.1766e-31	244.08	10.2	1.3									2		1	1	10.2	1.3									2		1	1	12514000
>jgi|Lotgi1|239188|estExt_fgenesh2_pg.C_sca_2050005		HVGGIAVVSIFLTNDK	16	0	1668.92	yes	yes	4.2891e-70	352.64	4.84	2.42	2	2	1	18	8	1	2	1			1	2	4.84	2.42	2	2	1	18	8	1	2	1			1	2	285710000
>jgi|Lotgi1|239188|estExt_fgenesh2_pg.C_sca_2050005		HVGGIAVVSIFLTNDKQR	18	1	1953.08	yes	yes	8.5162e-159	402.57	3.68	1.33	3	1	2	11	4	1							3.68	1.33	3	1	2	11	4	1							63407000
>jgi|Lotgi1|131935|e_gw1.77.174.1		HVIGYFENK	9	0	1105.56	yes	yes	0.00088638	209.12	6	0						1							6	0						1							5077800
>jgi|Lotgi1|140786|e_gw1.151.5.1		HVNIIDR	7	0	865.477	yes	yes	0.0062622	183.46	3	0			1										3	0			1										178160
>jgi|Lotgi1|163448|fgenesh2_pg.C_sca_40000002		HYDGLAVDLK	10	0	1129.58	yes	yes	1.1394e-12	282.71	4.14	1.57	1	3	3	10	10					1			4.14	1.57	1	3	3	10	10					1			321960000
>jgi|Lotgi1|163448|fgenesh2_pg.C_sca_40000002		HYDGLAVDLKK	11	1	1257.67	yes	yes	4.9829e-19	298.1	5.4	1.85			1	4	10	3				1	1		5.4	1.85			1	4	10	3				1	1		215540000
>jgi|Lotgi1|163637|fgenesh2_pg.C_sca_40000191		HYSRPGNYFSGLR	13	1	1552.75	yes	yes	5.9617e-70	379.12	8.42	3.52	1		1		1		1		2	2	1	3	8.42	3.52	1		1		1		1		2	2	1	3	215170000
>jgi|Lotgi1|83160|gw1.21.261.1		HYTDETFIK	9	0	1152.55	yes	yes	1.4863e-05	245.93	4.58	2.36		2	4	1	1	1	2			1			4.58	2.36		2	4	1	1	1	2			1			86474000
>jgi|Lotgi1|231395|estExt_fgenesh2_pg.C_sca_190155		IAATGVDYYR	10	0	1127.56	yes	yes	8.2996e-16	224.88	5.4	0.49					3	2							5.4	0.49					3	2							60014000
>jgi|Lotgi1|236955|estExt_fgenesh2_pg.C_sca_900081		IADYAHNLVDEK	12	0	1386.68	yes	yes	0.0001875	154.35	6	0						1							6	0						1							830210
>jgi|Lotgi1|230881|estExt_fgenesh2_pg.C_sca_160086		IAKPATLAGPLSIYNLPIVSR	21	1	2193.29	yes	yes	2.492e-91	326.28	8	1.1							2	2		1			8	1.1							2	2		1			37743000
>jgi|Lotgi1|174003|fgenesh2_pg.C_sca_179000009	193	IAMLPTMQIEFLLDSR	16	0	1876.98	yes	yes	8.1926e-101	394.26	5.23	2.43	1	6	12	8	10	7	6	4	5	1	2		5.23	2.43	1	6	12	8	10	7	6	4	5	1	2		1554200000
>jgi|Lotgi1|235120|estExt_fgenesh2_pg.C_sca_590106		IANLDLDVSEAR	12	0	1314.68	yes	yes	1.8002e-26	309.21	4.56	2.74	3	3	6	4	3	2	1	2	2			1	4.56	2.74	3	3	6	4	3	2	1	2	2			1	475190000
>jgi|Lotgi1|231426|estExt_fgenesh2_pg.C_sca_190203		IAPFVPIVIR	10	0	1123.71	yes	yes	8.9146e-07	245.93	9.67	0.745									3	2	1		9.67	0.745									3	2	1		19735000
>jgi|Lotgi1|106937|e_gw1.6.157.1;>jgi|Lotgi1|107124|e_gw1.6.273.1	7	IAQDLEMYGVNYFDIK	16	0	1917.92	yes	no	1.3545e-08	171.87	5.4	1.36				2	1		2						5.4	1.36				2	1		2						7170100
>jgi|Lotgi1|159264|fgenesh2_pg.C_sca_20000004		IATITFALR	9	0	1004.6	yes	yes	0.0085772	139.19	4	0				1									4	0				1									518800
>jgi|Lotgi1|201804|estExt_Genewise1.C_sca_1950010		ICCPGVCANR	10	0	1205.51	yes	yes	0.0013178	163.72	3	0			1										3	0			1										990140
>jgi|Lotgi1|117176|e_gw1.25.188.1		ICTCDDSFHACLK	13	0	1625.66	yes	yes	0.00010637	147.72	11.5	0.5											1	1	11.5	0.5											1	1	5495500
>jgi|Lotgi1|209261|estExt_Genewise1Plus.C_sca_30137		IDCESPEYEYK	11	0	1431.59	yes	yes	0.001279	147.12	4	0				3									4	0				3									11043000
>jgi|Lotgi1|230171|estExt_fgenesh2_pg.C_sca_110109		IDCHSNAVCTNVATDK	16	0	1803.79	yes	yes	0.000425	117.92	2	0		1											2	0		1											595000
>jgi|Lotgi1|232714|estExt_fgenesh2_pg.C_sca_310076		IDDSIRDDNEVK	12	1	1417.67	yes	yes	1.0417e-09	216.54	3.17	0.687		1	3	2									3.17	0.687		1	3	2									14915000
>jgi|Lotgi1|233420|estExt_fgenesh2_pg.C_sca_390106		IDETVQELLDEIK	13	0	1543.8	yes	yes	2.1096e-15	236.37	5	0					5								5	0					5								24556000
>jgi|Lotgi1|235609|estExt_fgenesh2_pg.C_sca_670059		IDFEISR	7	0	878.45	yes	yes	0.0058652	187.77	10.5	1.5									1			1	10.5	1.5									1			1	14020000
>jgi|Lotgi1|231869|estExt_fgenesh2_pg.C_sca_230185		IDFKNPCDYQR	11	1	1454.66	yes	yes	0.0012103	163.77	3	0			2										3	0			2										2274800
>jgi|Lotgi1|174920|fgenesh2_pg.C_sca_225000003	219	IDGIQYDDHMSFPTGFK	17	0	1969.89	yes	yes	3.8124e-27	236.87	4.62	2.23	3	3	4	3	11	4		1	2	1			4.62	2.23	3	3	4	3	11	4		1	2	1			317730000
>jgi|Lotgi1|154423|fgenesh2_pg.C_sca_5000463		IDIALER	7	0	828.471	yes	yes	0.0015023	239.28	9	0.707								1	2	1			9	0.707								1	2	1			16980000
>jgi|Lotgi1|163637|fgenesh2_pg.C_sca_40000191		IDIESLTDEEVK	12	0	1389.69	yes	yes	1.3453e-18	192.55	3.75	2.22	2	1		2	2			1					3.75	2.22	2	1		2	2			1					32260000
>jgi|Lotgi1|162872|fgenesh2_pg.C_sca_36000100		IDIEVTAR	8	0	915.503	yes	yes	0.002678	201.59	1	0	1												1	0	1												2624200
>jgi|Lotgi1|228264|estExt_fgenesh2_pg.C_sca_20144		IDISGNAGHIIPGIR	15	0	1531.85	yes	yes	6.3336e-13	194.24	4.33	0.471				2	1								4.33	0.471				2	1								1888800
>jgi|Lotgi1|229175|estExt_fgenesh2_pg.C_sca_50437	320	IDMLTDPLQCSPK	13	0	1516.73	yes	yes	3.7429e-16	240.74	4.2	1.03		2	2	7	8	1							4.2	1.03		2	2	7	8	1							76134000
>jgi|Lotgi1|151060|fgenesh2_kg.C_sca_80000004		IDPNNLDALIDR	12	0	1367.7	yes	yes	5.5459e-10	212.15	5	0					3								5	0					3								7135700
>jgi|Lotgi1|233095|estExt_fgenesh2_pg.C_sca_340181		IDQLEAQLK	9	0	1056.58	yes	yes	0.0013508	177.32	7	0							1						7	0							1						2348900
>jgi|Lotgi1|233420|estExt_fgenesh2_pg.C_sca_390106		IDSKLDSILSELQK	14	1	1587.87	yes	yes	3.6413e-48	333.91	6.5	2.6					3						1		6.5	2.6					3						1		5365200
>jgi|Lotgi1|237143|estExt_fgenesh2_pg.C_sca_960048		IDVHLTIQNK	10	0	1179.66	yes	yes	1.5129e-10	268.12	7.67	3.14	2			2		1	1	2	4	4	1	1	7.67	3.14	2			2		1	1	2	4	4	1	1	81542000
>jgi|Lotgi1|235797|estExt_fgenesh2_pg.C_sca_700030		IEADEFQR	8	0	1006.47	yes	yes	0.0057561	186.87	10.2	1.48								1		1	1	1	10.2	1.48								1		1	1	1	31884000
>jgi|Lotgi1|233095|estExt_fgenesh2_pg.C_sca_340181		IEEDLNTLQK	10	0	1201.62	yes	yes	0.0018753	156.94	7	0							1						7	0							1						4254400
>jgi|Lotgi1|235988|estExt_fgenesh2_pg.C_sca_730030		IEFPLVPLLR	10	0	1195.73	yes	yes	1.4572e-11	271.64	4.23	1.31		1	3	4	3	1	1						4.23	1.31		1	3	4	3	1	1						42915000
>jgi|Lotgi1|233852|estExt_fgenesh2_pg.C_sca_440123		IELQPNHILYK	11	0	1366.76	yes	yes	2.0265e-05	187.85	10	2								1				1	10	2								1				1	2778700
>jgi|Lotgi1|233348|estExt_fgenesh2_pg.C_sca_380029		IETVVETELPSDDLNETNEGK	21	0	2331.1	yes	yes	3.2191e-91	317.38	3.67	0.471			2	4									3.67	0.471			2	4									25877000
>jgi|Lotgi1|154709|fgenesh2_pg.C_sca_6000212		IEVENIATDESYTGR	15	0	1695.8	yes	yes	7.1784e-07	161.1	8	0								1					8	0								1					986880
>jgi|Lotgi1|238515|estExt_fgenesh2_pg.C_sca_1490019		IEVVEKPENCER	12	1	1500.72	yes	yes	0.0012912	143.61	9	1								1		1			9	1								1		1			15847000
>jgi|Lotgi1|232714|estExt_fgenesh2_pg.C_sca_310076		IEYDCIYDHSLVDICSK	17	0	2128.94	yes	yes	6.4509e-20	207.41	3.45	0.988		2	4	3	2								3.45	0.988		2	4	3	2								84443000
>jgi|Lotgi1|221240|estExt_Genewise1Plus.C_sca_690138		IFESKPIQEVK	11	1	1316.73	yes	yes	0.0010397	165.83	4	0				1									4	0				1									601910
>jgi|Lotgi1|101611|gw1.56.268.1	1	IFNPYQMAHGGR	12	0	1389.66	yes	yes	4.2461e-11	230.46	5.66	2.75	3	5	8	13	10	7	6	5	6	4	3	1	5.66	2.75	3	5	8	13	10	7	6	5	6	4	3	1	1396000000
>jgi|Lotgi1|203811|estExt_fgenesh2_kg.C_sca_240005		IFNVNVR	7	0	860.487	yes	yes	0.0052101	207.99	4.5	0.5				1	1								4.5	0.5				1	1								2334800
>jgi|Lotgi1|126264|e_gw1.53.255.1		IFVKPSQSVLEAPK	14	1	1541.88	yes	yes	2.6556e-31	243.13	3.5	0.866		1		3									3.5	0.866		1		3									3234600
>jgi|Lotgi1|238094|estExt_fgenesh2_pg.C_sca_1300025		IFYNPVLKR	9	1	1148.67	yes	yes	0.0032639	155.01	10	1									1		1		10	1									1		1		6178600
>jgi|Lotgi1|152699|fgenesh2_pg.C_sca_2000119		IGAEYSFTCNSGFK	14	0	1579.7	yes	yes	6.019e-12	197.56	7	0							1						7	0							1						3542900
>jgi|Lotgi1|163637|fgenesh2_pg.C_sca_40000191		IGDGIDPTR	9	0	942.477	yes	yes	8.6549e-05	234.84	4.56	1.94	2		2	4	3	2	2	1					4.56	1.94	2		2	4	3	2	2	1					110190000
>jgi|Lotgi1|163637|fgenesh2_pg.C_sca_40000191	151;152	IGDGIDPTRETYEDAADNMVDEEDSMDTNQDIIDDIR	37	1	4185.77	yes	yes	3.9029e-35	171.79	5	0					1								5	0					1								4801400
>jgi|Lotgi1|103470|e_gw1.2.933.1		IGDPEPDWVASER	13	0	1469.68	yes	yes	0.0011512	108.37	6	0						2							6	0						2							1770300
>jgi|Lotgi1|233583|estExt_fgenesh2_pg.C_sca_410033		IGEFYQGTGLR	11	0	1239.62	yes	yes	9.352e-08	165.83	8.25	1.09							1	2		1			8.25	1.09							1	2		1			6898900
>jgi|Lotgi1|106937|e_gw1.6.157.1		IGFPWSEIR	9	0	1103.58	yes	yes	0.0016009	174.17	5.6	1.62				2	1		1	1					5.6	1.62				2	1		1	1					10621000
>jgi|Lotgi1|239271|estExt_fgenesh2_pg.C_sca_2180008		IGGIGTVPVGR	11	0	1024.6	yes	yes	3.9988e-05	183.57	2.33	1.25	1	1		1									2.33	1.25	1	1		1									6324000
>jgi|Lotgi1|238400|estExt_fgenesh2_pg.C_sca_1440037	533	IGIIMTFGGEDLSADNEQDLR	21	0	2293.09	yes	yes	6.0407e-61	281.6	8	0								4					8	0								4					53414000
>jgi|Lotgi1|112071|e_gw1.15.264.1		IGILLTDGK	9	0	928.559	yes	yes	0.0080133	141.47	6	0						1							6	0						1							219620
>jgi|Lotgi1|203020|estExt_fgenesh2_kg.C_sca_20001		IGLLSDIDLAHHPNLVALLR	20	0	2179.25	yes	yes	1.2699e-22	200.71	4	0				1									4	0				1									683270
>jgi|Lotgi1|222979|estExt_Genewise1Plus.C_sca_880061		IGNEPIGR	8	0	854.461	yes	yes	0.0022601	205.41	9.67	0.943									2		1		9.67	0.943									2		1		8112600
>jgi|Lotgi1|231869|estExt_fgenesh2_pg.C_sca_230185	381	IGNPLHCAQYYDCTAPMSSR	20	0	2340.01	yes	yes	5.5175e-65	292.29	3.57	1.4	2	3	4	7	3	2							3.57	1.4	2	3	4	7	3	2							257010000
>jgi|Lotgi1|115714|e_gw1.22.148.1		IGQLTVGEFQGK	12	0	1275.68	yes	yes	4.8468e-11	156.12	6.25	1.64					2	1			1				6.25	1.64					2	1			1				5866300
>jgi|Lotgi1|238526|estExt_fgenesh2_pg.C_sca_1490037	542	IGSGPLPMNVGGSSQWTVSGSGTSGPSSIDINK	33	0	3173.53	yes	yes	1.4018e-18	130.9	10	1									1		1		10	1									1		1		2323200
>jgi|Lotgi1|238526|estExt_fgenesh2_pg.C_sca_1490037	543	IGSGQPSIMK	10	0	1016.53	yes	yes	7.3746e-05	183.57	5.9	3.52	2	3	2	1	2	1	2	1	2	1	2	1	5.9	3.52	2	3	2	1	2	1	2	1	2	1	2	1	28106000
>jgi|Lotgi1|238526|estExt_fgenesh2_pg.C_sca_1490037		IGSGQPSVVK	10	0	970.545	yes	no	0.00018437	185.97	4.14	2.59	1	2		1	1	1			1				4.14	2.59	1	2		1	1	1			1				4882900
>jgi|Lotgi1|110513|e_gw1.11.62.1		IGVEVDQLIR	10	0	1140.65	yes	yes	9.6171e-05	197.1	8	0								1					8	0								1					3230700
>jgi|Lotgi1|238760|estExt_fgenesh2_pg.C_sca_1660028	551	IGVPTGNCDCMAQFFPVPDPIGVPVK	26	0	2814.35	yes	yes	7.3492e-41	213.18	9	0									2				9	0									2				3569700
>jgi|Lotgi1|223558|estExt_Genewise1Plus.C_sca_970107;>jgi|Lotgi1|227593|estExt_Genewise1Plus.C_sca_7870016;>jgi|Lotgi1|206001|estExt_fgenesh2_pm.C_sca_110005;>jgi|Lotgi1|191841|estExt_Genewise1.C_sca_420306;>jgi|Lotgi1|203508|estExt_fgenesh2_kg.C_sca_1500		IHFPLATYAPVISAEK	16	0	1755.96	no	no	7.438e-07	158.2	4.33	1.7		1			1	1							NaN	NaN													1938600
>jgi|Lotgi1|158113|fgenesh2_pg.C_sca_16000081	100;101	IHHNSFSGDPSSMDFAGDPIVLEGTNPMHFQHNPIPMGDMR	41	0	4532.02	yes	yes	1.4778e-65	208.76	8.43	0.979							2	7	2	3			8.43	0.979							2	7	2	3			766520000
>jgi|Lotgi1|229818|estExt_fgenesh2_pg.C_sca_90208	329;330	IHLEPMNSMNIYHPGLPVK	19	0	2189.11	yes	yes	1.8481e-32	223.77	4	0				1									4	0				1									3358000
>jgi|Lotgi1|98300|gw1.10.596.1		IHLIGHSLGAHAAGFTGK	18	0	1785.96	yes	yes	5.2115e-87	355.13	2.71	2.43	4	1				1	1						2.71	2.43	4	1				1	1						7389500
>jgi|Lotgi1|201804|estExt_Genewise1.C_sca_1950010		IHPADAYALCCPIEPDDPKPGVCPK	25	1	2819.31	yes	yes	1.0022e-14	145.75	3.25	0.433			3	1									3.25	0.433			3	1									27667000
>jgi|Lotgi1|201804|estExt_Genewise1.C_sca_1950010		IHPADAYAVCCPK	13	0	1500.69	yes	yes	0.00048453	135.66	3	0			2										3	0			2										3638600
>jgi|Lotgi1|124263|e_gw1.46.75.1		IIAAGVQVPFR	11	0	1169.69	yes	yes	4.9875e-07	213.37	4	0				2									4	0				2									3380300
>jgi|Lotgi1|203487|estExt_fgenesh2_kg.C_sca_140018		IIAAVENPADISVLSAR	17	0	1737.96	yes	yes	2.8747e-19	162.97	6	0						1							6	0						1							0
>jgi|Lotgi1|202971|estExt_fgenesh2_kg.C_sca_10023;>jgi|Lotgi1|205506|estExt_fgenesh2_kg.C_sca_8540001;>jgi|Lotgi1|208208|estExt_Genewise1Plus.C_sca_10400;CON__P60712;>jgi|Lotgi1|193218|estExt_Genewise1.C_sca_510040		IIAPPER	7	0	794.465	no	no	0.0069921	192.46	5	1.73		1				3							NaN	NaN													8426200
>jgi|Lotgi1|120153|e_gw1.33.261.1		IICGSVTNGNFK	12	0	1308.65	yes	yes	0.0011717	134.59	11	0.816										1	1	1	11	0.816										1	1	1	515160000
>jgi|Lotgi1|154020|fgenesh2_pg.C_sca_5000060		IIESYREQDDLK	12	1	1507.75	yes	yes	3.1672e-17	280.98	3.86	1.12			4	1	1	1							3.86	1.12			4	1	1	1							85258000
>jgi|Lotgi1|233200|estExt_fgenesh2_pg.C_sca_350163		IIGCAAER	8	0	888.449	yes	yes	0.0061681	172.26	6	0						1							6	0						1							12383000
>jgi|Lotgi1|233200|estExt_fgenesh2_pg.C_sca_350163	408;409	IIGCAAERCSDMTNMVCLFEPK	22	1	2601.15	yes	yes	4.3984e-12	147.56	6	0						2							6	0						2							12637000
>jgi|Lotgi1|124263|e_gw1.46.75.1		IIGDNLDIDCR	11	0	1302.62	yes	yes	0.00038651	165.83	4	0				2									4	0				2									1930900
>jgi|Lotgi1|209261|estExt_Genewise1Plus.C_sca_30137		IIITAFGDPLGSALNNIEDLIR	22	0	2354.28	yes	yes	1.3553e-119	351.69	4	0				2									4	0				2									8551200
>jgi|Lotgi1|233824|estExt_fgenesh2_pg.C_sca_440067		IILQTEAGSDVNK	13	0	1386.74	yes	yes	1.2642e-07	177.76	10	1.63								1		1		1	10	1.63								1		1		1	6414300
>jgi|Lotgi1|198956|estExt_Genewise1.C_sca_1100079;>jgi|Lotgi1|209056|estExt_Genewise1Plus.C_sca_20830;>jgi|Lotgi1|181897|estExt_Genewise1.C_sca_20810;>jgi|Lotgi1|205614|estExt_fgenesh2_pm.C_sca_20023;>jgi|Lotgi1|190284|estExt_Genewise1.C_sca_330111		IINEPTAAALAYGLDK	16	0	1658.89	no	no	9.3652e-11	186.49	1.67	0.471	1	2											NaN	NaN													1515600
>jgi|Lotgi1|190284|estExt_Genewise1.C_sca_330111		IINEPTAAALAYGLDKK	17	1	1786.98	yes	yes	1.5833e-39	253.07	2	0		1											2	0		1											601990
>jgi|Lotgi1|233461|estExt_fgenesh2_pg.C_sca_400001		IINITGGCHR	10	0	1139.59	yes	yes	4.0003e-26	317.79	6.52	3.47	4	6	7	6	7	4	4	5	5	6	7	5	6.52	3.47	4	6	7	6	7	4	4	5	5	6	7	5	983260000
>jgi|Lotgi1|174003|fgenesh2_pg.C_sca_179000009		IIVDLQGNPINCAVQSNTLR	20	0	2224.16	yes	yes	2.2422e-106	361.75	4.67	2.08	2	2	7	8	7	3	3	2	1	1			4.67	2.08	2	2	7	8	7	3	3	2	1	1			637690000
>jgi|Lotgi1|238526|estExt_fgenesh2_pg.C_sca_1490037		IIWSSGNQQWTIAKPDGTVIK	21	1	2341.24	yes	yes	3.4957e-43	238.62	4.5	3.15	2	3	1	1	1	1			2	1			4.5	3.15	2	3	1	1	1	1			2	1			49241000
>jgi|Lotgi1|159694|fgenesh2_pg.C_sca_21000164		IKEGLISQTR	10	1	1143.66	yes	yes	6.8284e-05	221.89	1	0	1												1	0	1												383540
>jgi|Lotgi1|228425|estExt_fgenesh2_pg.C_sca_20415	310	IKMSVNYHQFLIR	13	1	1647.89	yes	yes	0.0059482	88.441	12	0												1	12	0												1	131240
>jgi|Lotgi1|109426|e_gw1.10.553.1		IKPELIGPDNLGDR	14	1	1535.83	yes	yes	6.4689e-30	289.11	4.79	2.47	3	2	3	3	3	4	3	1	1	1			4.79	2.47	3	2	3	3	3	4	3	1	1	1			50707000
>jgi|Lotgi1|235120|estExt_fgenesh2_pg.C_sca_590106	461;462	IKPIQDMTAADINMIGVGIR	20	1	2155.15	yes	yes	1.9978e-117	388.26	3.51	1.67	5	5	11	6	3	6	1						3.51	1.67	5	5	11	6	3	6	1						302210000
>jgi|Lotgi1|106937|e_gw1.6.157.1;>jgi|Lotgi1|107124|e_gw1.6.273.1	8;9	ILALCMGNHELYMR	14	0	1719.83	yes	yes	7.5631e-17	221.28	5	1.1				2	2		1						5	1.1				2	2		1						6904200
>jgi|Lotgi1|238760|estExt_fgenesh2_pg.C_sca_1660028		ILALFETSELSK	12	0	1349.74	yes	yes	0.0018142	128.17	10	1									1		1		10	1									1		1		1752600
>jgi|Lotgi1|233609|estExt_fgenesh2_pg.C_sca_410096		ILALHNSGDIFLR	13	0	1467.82	yes	yes	4.272e-08	186.72	11	0											1		11	0											1		621060
>jgi|Lotgi1|174652|fgenesh2_pg.C_sca_207000018		ILASPDNVAPQGTETNIQDNHLDLSSTHR	29	0	3142.53	yes	yes	1.1868e-166	368.24	3.27	1.66	3	1	1	2	4								3.27	1.66	3	1	1	2	4								74483000
>jgi|Lotgi1|203020|estExt_fgenesh2_kg.C_sca_20001		ILDIIQPGVVDWNK	14	0	1608.89	yes	yes	0.0080438	96.103	4	0				1									4	0				1									1159100
>jgi|Lotgi1|233199|estExt_fgenesh2_pg.C_sca_350161		ILEEHNK	7	0	881.461	yes	yes	3.0293e-06	192.46	5.67	1.7				1	1			1					5.67	1.7				1	1			1					6091600
>jgi|Lotgi1|233199|estExt_fgenesh2_pg.C_sca_350161		ILEEHNKFR	9	1	1184.63	yes	yes	0.0034248	191.36	6.6	1.62				1		1	2		1				6.6	1.62				1		1	2		1				17196000
>jgi|Lotgi1|138864|e_gw1.130.22.1	50	ILEIEIEPGMR	11	0	1298.69	yes	yes	3.1637e-05	179	6	0						2							6	0						2							25820000
>jgi|Lotgi1|236952|estExt_fgenesh2_pg.C_sca_900076		ILEQDHGYYATVIGVDK	17	0	1919.96	yes	yes	1.4967e-25	226.88	1.5	0.5	1	1											1.5	0.5	1	1											2588700
>jgi|Lotgi1|156144|fgenesh2_pg.C_sca_10000177		ILITGGAGFVGSHLVDR	17	0	1710.94	yes	yes	2.8082e-09	161.63	6	0						1							6	0						1							778450
>jgi|Lotgi1|69892|gw1.49.115.1		ILLDEFR	7	0	904.502	yes	yes	0.0069921	192.46	3.25	0.433			3	1									3.25	0.433			3	1									15262000
>jgi|Lotgi1|237084|estExt_fgenesh2_pg.C_sca_940064;>jgi|Lotgi1|236204|estExt_fgenesh2_pg.C_sca_770019;>jgi|Lotgi1|228722|estExt_fgenesh2_pg.C_sca_40076	312	ILMVGLDAAGK	11	0	1086.61	yes	no	0.0025199	123.88	2	0		1											2	0		1											433000
>jgi|Lotgi1|159694|fgenesh2_pg.C_sca_21000164		ILPNFDPEPCTK	12	0	1429.69	yes	yes	0.00011486	157.95	1	0	2												1	0	2												3054800
>jgi|Lotgi1|233461|estExt_fgenesh2_pg.C_sca_400001	429	ILQMSNR	7	0	860.454	yes	yes	0.0028613	192.46	4.86	3.4	1		3	1					1		1		4.86	3.4	1		3	1					1		1		31602000
>jgi|Lotgi1|158316|fgenesh2_pg.C_sca_16000284;>jgi|Lotgi1|176424|fgenesh2_pg.C_sca_1280000001	113	ILSDMGHTR	9	0	1028.51	yes	no	0.0006303	209.12	4	1.04			5	2	3	1							4	1.04			5	2	3	1							36337000
>jgi|Lotgi1|112867|e_gw1.16.367.1		ILSLHFTPPTR	11	0	1280.72	yes	yes	0.0024747	134.59	6.5	0.5						1	1						6.5	0.5						1	1						3488200
>jgi|Lotgi1|239125|estExt_fgenesh2_pg.C_sca_1950011	559	IMCDLHCQYGFK	12	0	1570.67	yes	yes	2.9017e-18	241.58	3.47	1.28	1	5	13	4	4	3							3.47	1.28	1	5	13	4	4	3							1113800000
>jgi|Lotgi1|239125|estExt_fgenesh2_pg.C_sca_1950011	559	IMCDLHCQYGFKR	13	1	1726.77	yes	yes	8.1612e-09	188.61	3.11	0.567		1	6	2									3.11	0.567		1	6	2									41434000
>jgi|Lotgi1|174920|fgenesh2_pg.C_sca_225000003	220	IMKDFMDQIK	10	1	1267.63	yes	yes	0.00045632	172.47	4.07	1.33	1	1	2	3	6	1							4.07	1.33	1	1	2	3	6	1							42309000
>jgi|Lotgi1|223043|estExt_Genewise1Plus.C_sca_880146;>jgi|Lotgi1|202077|estExt_Genewise1.C_sca_2180072;>jgi|Lotgi1|197703|estExt_Genewise1.C_sca_880158;>jgi|Lotgi1|223078|estExt_Genewise1Plus.C_sca_880181;>jgi|Lotgi1|220547|estExt_Genewise1Plus.C_sca_6300	243	IMNTFSVVPSPK	12	0	1318.7	yes	no	0.0028491	113.47	6	0						1							6	0						1							831340
>jgi|Lotgi1|232718|estExt_fgenesh2_pg.C_sca_310081	392	IMPVPPIGHSEPPVGQHVPIR	21	0	2256.22	yes	yes	7.0551e-21	189.31	4.12	0.781			2	3	3								4.12	0.781			2	3	3								35717000
>jgi|Lotgi1|236770|estExt_fgenesh2_pg.C_sca_870051		INNCPSGDSPR	11	0	1215.53	yes	yes	1.6437e-11	192.32	4	0				1									4	0				1									0
>jgi|Lotgi1|238082|estExt_fgenesh2_pg.C_sca_1300004		INPNELLADDPEYYVFNGGLTTPPCSESVLWLVAK	35	0	3920.92	yes	yes	4.0173e-41	190.6	7.53	2.19					1	6	4			1	2	1	7.53	2.19					1	6	4			1	2	1	935240000
>jgi|Lotgi1|238082|estExt_fgenesh2_pg.C_sca_1300004		INPNELLADDPEYYVFNGGLTTPPCSESVLWLVAKQPR	38	1	4302.13	yes	yes	2.433e-21	131.19	6	0						1							6	0						1							35775000
>jgi|Lotgi1|108395|e_gw1.8.192.1		INSLPAFTSYVR	12	0	1366.72	yes	yes	3.2374e-05	168.79	10	1									1		1		10	1									1		1		2122300
>jgi|Lotgi1|235609|estExt_fgenesh2_pg.C_sca_670059		INSVVSR	7	0	773.44	yes	yes	0.009484	168.43	6	0						1							6	0						1							83172
>jgi|Lotgi1|235812|estExt_fgenesh2_pg.C_sca_700055		INTQYQPR	8	0	1018.52	yes	yes	1.1263e-17	246.35	3	0			1										3	0			1										0
>jgi|Lotgi1|235988|estExt_fgenesh2_pg.C_sca_730030		INVDVVR	7	0	813.471	yes	yes	0.009484	168.43	4	0				1									4	0				1									1854200
>jgi|Lotgi1|223043|estExt_Genewise1Plus.C_sca_880146;>jgi|Lotgi1|202077|estExt_Genewise1.C_sca_2180072;>jgi|Lotgi1|197703|estExt_Genewise1.C_sca_880158;>jgi|Lotgi1|182889|estExt_Genewise1.C_sca_50206;>jgi|Lotgi1|195948|estExt_Genewise1.C_sca_710140;>jgi|L		INVYYNEATGGK	12	0	1327.64	yes	no	1.7381e-07	141.93	2	0		1											2	0		1											292550
>jgi|Lotgi1|227783|estExt_fgenesh2_pg.C_sca_10013		IPAYAWR	7	0	875.465	yes	yes	0.0069921	192.46	7.16	3.01	2			1	2	2	3	3	1	2	2	1	7.16	3.01	2			1	2	2	3	3	1	2	2	1	515590000
>jgi|Lotgi1|140786|e_gw1.151.5.1		IPDVYDPIDYHK	12	0	1473.71	yes	yes	1.7848e-13	252.7	2.38	0.992	2	2	3	1									2.38	0.992	2	2	3	1									15474000
>jgi|Lotgi1|227783|estExt_fgenesh2_pg.C_sca_10013		IPEFILR	7	0	886.528	yes	yes	2.276e-18	239.28	6.83	3.89	2	2	2	3	2	1			2	3	3	3	6.83	3.89	2	2	2	3	2	1			2	3	3	3	21622000
>jgi|Lotgi1|162562|fgenesh2_pg.C_sca_34000165		IPFDIIEAR	9	0	1072.59	yes	yes	3.0495e-05	238.48	9.83	1.46							1		1	1	3		9.83	1.46							1		1	1	3		27971000
>jgi|Lotgi1|236952|estExt_fgenesh2_pg.C_sca_900076		IPFIDDPVVK	10	0	1141.64	yes	yes	0.002784	145.92	1.33	0.471	2	1											1.33	0.471	2	1											1854800
>jgi|Lotgi1|229543|estExt_fgenesh2_pg.C_sca_80085		IPFSYPLLLK	10	0	1189.71	yes	yes	1.5129e-10	268.12	7.44	2.65		1	1	2	3	2	3	3	3	4	2	1	7.44	2.65		1	1	2	3	2	3	3	3	4	2	1	1191300000
>jgi|Lotgi1|229543|estExt_fgenesh2_pg.C_sca_80085		IPFSYPLLLKGQNTK	15	1	1717.98	yes	yes	4.1081e-26	245.21	9.33	1.25								1	1		1		9.33	1.25								1	1		1		11917000
>jgi|Lotgi1|138941|e_gw1.131.2.1		IPGDAIYHIDPAEIYLK	17	0	1927.01	yes	yes	3.6174e-20	213.82	9	0.816								1	1	1			9	0.816								1	1	1			4527900
>jgi|Lotgi1|121860|e_gw1.39.96.1	41;42	IPGHLDVMNPHSFEMK	16	0	1850.88	yes	yes	7.346e-19	209.99	4	0				6									4	0				6									29066000
>jgi|Lotgi1|121860|e_gw1.39.96.1	41;42	IPGHLDVMNPHSFEMKDLESLIK	23	1	2649.33	yes	yes	6.2746e-07	114.34	4	0				2									4	0				2									2394500
>jgi|Lotgi1|238526|estExt_fgenesh2_pg.C_sca_1490037		IPGSSVGSSGPR	12	0	1099.56	yes	yes	9.704e-15	266.47	6.06	3.15	3	3	2	2	3	4	3	2	4	3	1	1	6.06	3.15	3	3	2	2	3	4	3	2	4	3	1	1	46815000
>jgi|Lotgi1|204047|estExt_fgenesh2_kg.C_sca_340011		IPHSLSLIENHDVLCVADR	19	0	2187.11	yes	yes	4.8628e-117	390.09	6.33	0.471						2	1						6.33	0.471						2	1						7774200
>jgi|Lotgi1|204047|estExt_fgenesh2_kg.C_sca_340011		IPHSLSLIENHDVLCVADREDR	22	1	2587.28	yes	yes	9.2378e-49	241.7	6	0						1							6	0						1							3156100
>jgi|Lotgi1|227783|estExt_fgenesh2_pg.C_sca_10013		IPKVPDFLK	9	1	1055.64	yes	yes	0.0094984	161.37	12	0												1	12	0												1	1054600
>jgi|Lotgi1|192237|estExt_Genewise1.C_sca_450185		IPPLATLTFEVELLK	15	0	1682.99	yes	yes	4.1839e-36	284.87	12	0												2	12	0												2	1783600
>jgi|Lotgi1|231862|estExt_fgenesh2_pg.C_sca_230174		IPSAVVQQIADFR	13	0	1442.79	yes	yes	2.0351e-231	287.21	1	0	2												1	0	2												7482900
>jgi|Lotgi1|231869|estExt_fgenesh2_pg.C_sca_230185		IPSCVGVPNK	10	0	1069.56	yes	yes	1.5129e-10	268.12	3.67	1.49	1	3	3	3	3	2							3.67	1.49	1	3	3	3	3	2							412940000
>jgi|Lotgi1|233348|estExt_fgenesh2_pg.C_sca_380029		IPSECLYYLGK	11	0	1341.66	yes	yes	1.1825e-11	216.87	4	1.41		1	2	3	1		1						4	1.41		1	2	3	1		1						46487000
>jgi|Lotgi1|162872|fgenesh2_pg.C_sca_36000100		IPSLSGYSK	9	0	950.507	yes	yes	0.0020217	171.38	2.5	1.26	2	1	1	2									2.5	1.26	2	1	1	2									13484000
>jgi|Lotgi1|162872|fgenesh2_pg.C_sca_36000100	143	IPVTTSMSPSSHILVYYTR	19	0	2151.1	yes	yes	4.1563e-89	323.08	1.71	0.7	3	3	1										1.71	0.7	3	3	1										46870000
>jgi|Lotgi1|234561|estExt_fgenesh2_pg.C_sca_520131;>jgi|Lotgi1|162671|fgenesh2_pg.C_sca_35000072;>jgi|Lotgi1|233138|estExt_fgenesh2_pg.C_sca_350080;>jgi|Lotgi1|126004|e_gw1.52.177.1;>jgi|Lotgi1|104946|e_gw1.3.534.1;>jgi|Lotgi1|80461|gw1.233.28.1		IQDKEGIPPDQQR	13	1	1522.77	yes	no	0.0017461	131.37	9.5	2.5							1					1	9.5	2.5							1					1	937500
>jgi|Lotgi1|236691|estExt_fgenesh2_pg.C_sca_850103		IQELLTKIR	9	1	1112.69	yes	yes	0.00061394	228.05	3	0.816		1	1	1									3	0.816		1	1	1									2423500
>jgi|Lotgi1|235120|estExt_fgenesh2_pg.C_sca_590106		IQESDDYDEPGSLTSVQIGR	20	0	2208.02	yes	yes	3.3327e-90	317.38	3.11	1.4	5	4	7	5	6								3.11	1.4	5	4	7	5	6								389080000
>jgi|Lotgi1|229427|estExt_fgenesh2_pg.C_sca_70053		IQFQISPTSAISEVFSLSQDGLAK	24	0	2565.33	yes	yes	5.1885e-93	308.48	4	0				1									4	0				1									1000900
>jgi|Lotgi1|236812|estExt_fgenesh2_pg.C_sca_870115		IQLGYPCTLAK	11	0	1262.67	yes	yes	0.001279	147.12	3.75	0.829			2	1	1								3.75	0.829			2	1	1								9942200
>jgi|Lotgi1|235566|estExt_fgenesh2_pg.C_sca_670001		IQNEAQNNLVK	11	0	1269.67	yes	yes	4.0041e-08	235.67	8	1							1		1				8	1							1		1				3061600
>jgi|Lotgi1|158316|fgenesh2_pg.C_sca_16000284;>jgi|Lotgi1|176424|fgenesh2_pg.C_sca_1280000001		IQQPEVTR	8	0	969.524	yes	no	0.00013415	235.46	2.91	1.24	2	2	3	3	1								2.91	1.24	2	2	3	3	1								34285000
>jgi|Lotgi1|190352|estExt_Genewise1.C_sca_330286	241	IQVGSLPDMIKPTK	14	1	1525.85	yes	yes	0.00020526	141.73	4	0				1									4	0				1									1181600
>jgi|Lotgi1|115607|e_gw1.21.53.1		IRDVESGLIGPLQICR	16	1	1824.99	yes	yes	1.5779e-46	208.97	3.25	0.433			3	1									3.25	0.433			3	1									4292400
>jgi|Lotgi1|153233|fgenesh2_pg.C_sca_3000136		IRELEDSLDFER	12	1	1520.75	yes	yes	4.6009e-14	265.11	3	0			2										3	0			2										3115900
>jgi|Lotgi1|231427|estExt_fgenesh2_pg.C_sca_190205		IRPYIPFVIGAVGK	14	1	1528.91	yes	yes	0.0014129	127.37	12	0												1	12	0												1	816680
>jgi|Lotgi1|232714|estExt_fgenesh2_pg.C_sca_310076		ISAHSFVR	8	0	915.493	yes	yes	0.0022601	205.41	3	0			1										3	0			1										699080
>jgi|Lotgi1|98299|gw1.10.595.1		ISALDPAGLLFAR	13	0	1342.76	yes	yes	4.2723e-13	216.54	5	0					2								5	0					2								1975600
>jgi|Lotgi1|109426|e_gw1.10.553.1		ISALDPAGPR	10	0	995.54	yes	yes	3.4928e-05	218.9	4.18	2.59	2	3			3		1	2					4.18	2.59	2	3			3		1	2					13882000
>jgi|Lotgi1|174652|fgenesh2_pg.C_sca_207000018		ISEGFPDISLGFGAGAPTTNTR	22	0	2207.09	yes	yes	9.2233e-110	337.07	3.17	1.21	2	6	6	6	4								3.17	1.21	2	6	6	6	4								61987000
>jgi|Lotgi1|223043|estExt_Genewise1Plus.C_sca_880146;>jgi|Lotgi1|202077|estExt_Genewise1.C_sca_2180072;>jgi|Lotgi1|197703|estExt_Genewise1.C_sca_880158;>jgi|Lotgi1|182889|estExt_Genewise1.C_sca_50206;>jgi|Lotgi1|195948|estExt_Genewise1.C_sca_710140;>jgi|L	244	ISEQFTAMFR	10	0	1228.59	yes	no	0.00099927	154.84	2	0		1											2	0		1											593690
>jgi|Lotgi1|209261|estExt_Genewise1Plus.C_sca_30137		ISFALNPQNYK	11	0	1293.67	yes	yes	0.0051654	123.88	4	0				1									4	0				1									113560
>jgi|Lotgi1|209261|estExt_Genewise1Plus.C_sca_30137		ISFALNPQNYKPGFVNK	17	1	1936.02	yes	yes	3.362e-70	344.11	3.67	1.43	1	2	2	3	3	1							3.67	1.43	1	2	2	3	3	1							74340000
>jgi|Lotgi1|228882|estExt_fgenesh2_pg.C_sca_50013		ISFNSQYSPK	10	0	1169.57	yes	yes	1.3963e-07	191.05	4.42	2.03	1	3	3	3	3	3	2		1				4.42	2.03	1	3	3	3	3	3	2		1				391910000
>jgi|Lotgi1|158316|fgenesh2_pg.C_sca_16000284		ISGGKAASSQVLGGR	15	1	1386.76	yes	yes	2.8949e-28	256.9	5	1.87			1	1	1			1					5	1.87			1	1	1			1					1895600
>jgi|Lotgi1|175997|fgenesh2_pg.C_sca_619000003;>jgi|Lotgi1|145439|e_gw1.324.28.1;>jgi|Lotgi1|146028|e_gw1.619.24.1;>jgi|Lotgi1|146029|e_gw1.619.16.1;>jgi|Lotgi1|146923|e_gw1.1414.5.1;>jgi|Lotgi1|147261|e_gw1.2197.5.1;>jgi|Lotgi1|147329|e_gw1.2263.9.1;>jgi		ISGLIYEETR	10	0	1179.61	yes	no	1.4572e-11	271.64	8.08	3.52	1	1		1		1		1	1	3	3	1	8.08	3.52	1	1		1		1		1	1	3	3	1	191080000
>jgi|Lotgi1|235610|estExt_fgenesh2_pg.C_sca_670062		ISLDNLLR	8	0	942.55	yes	yes	2.7476e-19	306.77	6.28	3.39	2	5	5	4	4	4	2	4	3	4	2	4	6.28	3.39	2	5	5	4	4	4	2	4	3	4	2	4	2018600000
>jgi|Lotgi1|235610|estExt_fgenesh2_pg.C_sca_670062		ISLDNLLRAATTIQNLKDQVATAQSQK	27	2	2939.6	yes	yes	7.0127e-13	130.09	3	0			1										3	0			1										7208500
>jgi|Lotgi1|229175|estExt_fgenesh2_pg.C_sca_50437		ISQALTDSNGCPLK	14	0	1502.74	yes	yes	1.1126e-35	308.26	4.38	0.696			1	3	4								4.38	0.696			1	3	4								28188000
>jgi|Lotgi1|231869|estExt_fgenesh2_pg.C_sca_230185	382	ISQCPAETFFDPLMR	15	0	1810.84	yes	yes	8.4648e-14	203.21	3.8	1.39	1	4	6	5	6	3							3.8	1.39	1	4	6	5	6	3							199800000
>jgi|Lotgi1|173200|fgenesh2_pg.C_sca_151000011		ISQCVPGVPR	10	0	1111.58	yes	yes	7.3166e-07	247.19	7.17	3.29	3	3	4	4	3	4	4	5	7	7	5	4	7.17	3.29	3	3	4	4	3	4	4	5	7	7	5	4	14507000000
>jgi|Lotgi1|174203|fgenesh2_pg.C_sca_186000003		ISQGHPPASVNGELEVPIPR	20	0	2096.1	yes	yes	3.2436e-21	141	2	0		1											2	0		1											773390
>jgi|Lotgi1|152066|fgenesh2_pg.C_sca_1000204		ISTFEDEGIK	10	0	1137.56	yes	yes	0.0098656	116.52	12	0												1	12	0												1	99186
>jgi|Lotgi1|159694|fgenesh2_pg.C_sca_21000164	124	ISTSGMFCSK	10	0	1116.49	yes	yes	0.0051778	114.84	1	0	2												1	0	2												1589600
>jgi|Lotgi1|186317|estExt_Genewise1.C_sca_150132		ITDEWFISK	9	0	1137.57	yes	yes	0.0091171	137	7.33	1.25						1	1		1				7.33	1.25						1	1		1				100220000
>jgi|Lotgi1|238844|estExt_fgenesh2_pg.C_sca_1750005		ITDLLIEEFDQDTGR	15	0	1763.86	yes	yes	2.7447e-26	239.08	8	0								1					8	0								1					535780
>jgi|Lotgi1|98300|gw1.10.596.1;>jgi|Lotgi1|70058|gw1.10.228.1		ITGLDPAGFR	10	0	1045.56	yes	no	7.0635e-05	207.73	3.25	2.24	3	3	2	1	1		1	1					3.25	2.24	3	3	2	1	1		1	1					12063000
>jgi|Lotgi1|102397|e_gw1.1.358.1		ITGLDPASFGFSTK	14	0	1439.73	yes	yes	1.5529e-06	165.7	7	0							2						7	0							2						1527200
>jgi|Lotgi1|168990|fgenesh2_pg.C_sca_81000036		ITIDTSPPHVGVVHDGR	17	0	1798.93	no	no	3.5671e-09	160.31	1	0	2												NaN	NaN													1579300
>jgi|Lotgi1|233095|estExt_fgenesh2_pg.C_sca_340181		ITLLEEDLER	10	0	1229.65	yes	yes	1.6724e-09	221.83	7.17	1.57				1			2	2	1				7.17	1.57				1			2	2	1				7107400
>jgi|Lotgi1|209261|estExt_Genewise1Plus.C_sca_30137	273	ITMTPPCDLTWK	12	0	1461.7	yes	yes	7.4007e-05	156.12	4	0				1									4	0				1									1797700
>jgi|Lotgi1|133595|e_gw1.85.51.1		ITPANNYLTGVYSEHNNHR	19	0	2199.05	yes	yes	8.2885e-47	265.9	10	1									1		1		10	1									1		1		15186000
>jgi|Lotgi1|133595|e_gw1.85.51.1		ITPANNYLTGVYSEHNNHREDR	22	1	2599.22	yes	yes	4.6608e-34	218.43	10	1.41									2			1	10	1.41									2			1	15899000
>jgi|Lotgi1|237754|estExt_fgenesh2_pg.C_sca_1160033		ITSPGQHYGVNTVFK	15	0	1646.84	yes	yes	6.6588e-10	174.68	5.2	1.94				3	1				1				5.2	1.94				3	1				1				12075000
>jgi|Lotgi1|234475|estExt_fgenesh2_pg.C_sca_510081;>jgi|Lotgi1|165458|fgenesh2_pg.C_sca_51000138;>jgi|Lotgi1|165388|fgenesh2_pg.C_sca_51000068		ITTTIGGFVK	10	0	1035.6	no	no	0.0042658	129.1	1	0	1												NaN	NaN													2057500
>jgi|Lotgi1|157689|fgenesh2_pg.C_sca_15000027;>jgi|Lotgi1|230733|estExt_fgenesh2_pg.C_sca_150031		ITVEEYESVTTVLANAGDKEN	21	1	2281.1	yes	no	4.592e-99	335.9	10.5	0.866										3		1	10.5	0.866										3		1	15130000
>jgi|Lotgi1|108898|e_gw1.9.258.1		ITWFNNHGK	9	0	1115.55	yes	yes	0.0033346	143.85	8	1							1		1				8	1							1		1				1396000
>jgi|Lotgi1|231046|estExt_fgenesh2_pg.C_sca_170090		IVAYVTPDPDVR	12	0	1343.71	yes	yes	8.6345e-17	252.39	6.66	3.4	7	7	5	6	7	6	9	5	9	9	8	5	6.66	3.4	7	7	5	6	7	6	9	5	9	9	8	5	15693000000
>jgi|Lotgi1|231046|estExt_fgenesh2_pg.C_sca_170090		IVAYVTPDPDVRR	13	1	1499.81	yes	yes	1.1604e-25	291.77	8.26	2.47	1			1	1	2	5	4	2	7	2	2	8.26	2.47	1			1	1	2	5	4	2	7	2	2	302060000
>jgi|Lotgi1|154424|fgenesh2_pg.C_sca_5000464		IVDEYSYDCVCK	12	0	1549.64	yes	yes	4.3302e-08	196.7	8.67	0.943								2		1			8.67	0.943								2		1			14533000
>jgi|Lotgi1|235988|estExt_fgenesh2_pg.C_sca_730030		IVDPDNLER	9	0	1069.54	yes	yes	0.001292	188.29	4	0				2									4	0				2									14391000
>jgi|Lotgi1|154576|fgenesh2_pg.C_sca_6000079		IVEGSSPEGDEVLIAR	16	0	1669.85	yes	yes	0.0075428	97.551	7	0							1						7	0							1						461730
>jgi|Lotgi1|222979|estExt_Genewise1Plus.C_sca_880061	294	IVMGLFGNVVPR	12	0	1300.73	yes	yes	2.2185e-21	286.98	7.46	3.28	3	3	3	3	4	4	5	6	9	2	8	6	7.46	3.28	3	3	3	3	4	4	5	6	9	2	8	6	610140000
>jgi|Lotgi1|140660|e_gw1.149.31.1	54	IVNMIMSLK	9	0	1047.58	yes	yes	0.00036909	185.37	3.53	2.3	3	6	2		1	1	4						3.53	2.3	3	6	2		1	1	4						53651000
>jgi|Lotgi1|173550|fgenesh2_pg.C_sca_164000001		IVSHEIAIGTTPGGGQVK	18	0	1762.96	yes	yes	3.3562e-09	145.29	1	0	2												1	0	2												1179000
>jgi|Lotgi1|236689|estExt_fgenesh2_pg.C_sca_850101	495	IVSMCQEFDTVFKPGLMEFDTLQGGCR	27	1	3164.44	yes	yes	0	342.62	7.15	1.1						4	6		3				7.15	1.1						4	6		3				178510000
>jgi|Lotgi1|226175|estExt_Genewise1Plus.C_sca_1660040		IVSVDISVK	9	0	958.57	yes	yes	0.0024236	168.72	10.5	1.5									1			1	10.5	1.5									1			1	7473800
>jgi|Lotgi1|124263|e_gw1.46.75.1		IVSVEADVER	10	0	1115.58	yes	yes	1.3458e-05	207.73	4	0				2									4	0				2									2131000
>jgi|Lotgi1|235694|estExt_fgenesh2_pg.C_sca_680068	486	IWADNMCTNIQMIK	14	0	1736.8	yes	yes	7.6824e-20	232.2	10.7	1.43							1			5	1	5	10.7	1.43							1			5	1	5	124190000
>jgi|Lotgi1|202971|estExt_fgenesh2_kg.C_sca_10023;>jgi|Lotgi1|205506|estExt_fgenesh2_kg.C_sca_8540001;>jgi|Lotgi1|208208|estExt_Genewise1Plus.C_sca_10400;>jgi|Lotgi1|204036|estExt_fgenesh2_kg.C_sca_330018;>jgi|Lotgi1|232973|estExt_fgenesh2_pg.C_sca_330197		IWHHTFYNELR	11	0	1514.74	no	no	4.0978e-18	293.78	3.78	2.15	2	2		1		4							NaN	NaN													29352000
>jgi|Lotgi1|231869|estExt_fgenesh2_pg.C_sca_230185		IYEAECKYPNLFDIASSSCK	20	1	2394.09	yes	yes	7.5245e-10	149.44	3	0			1										3	0			1										550630
>jgi|Lotgi1|183614|estExt_Genewise1.C_sca_60290		IYFYVQR	7	0	987.518	yes	yes	0.0069921	192.46	8.67	0.943								2		1			8.67	0.943								2		1			7777100
>jgi|Lotgi1|235549|estExt_fgenesh2_pg.C_sca_660066		IYIADCVALNGLTGR	15	0	1634.85	yes	yes	1.4959e-47	316.78	7.57	0.904							5		2				7.57	0.904							5		2				31076000
>jgi|Lotgi1|233411|estExt_fgenesh2_pg.C_sca_390093		IYIDSNNNPER	11	0	1333.63	yes	yes	0.00096755	152.81	2	0		1											2	0		1											217420
>jgi|Lotgi1|235548|estExt_fgenesh2_pg.C_sca_660065		IYIPLADTGR	10	0	1117.61	yes	yes	1.5972e-05	228.05	6.05	3.27	3	3	5	4	4	3	3	3	3	4	2	2	6.05	3.27	3	3	5	4	4	3	3	3	3	4	2	2	1645700000
>jgi|Lotgi1|235548|estExt_fgenesh2_pg.C_sca_660065		IYIPLADTGRYTK	13	1	1509.82	yes	yes	0.0046172	103.22	5	0					1								5	0					1								410960
>jgi|Lotgi1|99791|gw1.32.297.1	617	IYNNVNDIDVYTGGMAEENLPGSSVGPLFANLIAR	35	0	3722.82	yes	yes	3.2329e-78	242.97	2.08	0.997	5	3	4	1									2.08	0.997	5	3	4	1									116230000
>jgi|Lotgi1|235988|estExt_fgenesh2_pg.C_sca_730030		IYTIHASGTVK	11	0	1188.65	yes	yes	0.001279	147.12	7.67	0.943							2		1				7.67	0.943							2		1				16633000
>jgi|Lotgi1|174652|fgenesh2_pg.C_sca_207000018	211	IYTVAPLFIPQQPIM	15	0	1729.95	yes	yes	4.1037e-08	174.1	7.5	3.53			1	3			2			1		3	7.5	3.53			1	3			2			1		3	26954000
>jgi|Lotgi1|119031|e_gw1.30.74.1	37	KAFLITGASFLLSGMVLFNAYYQK	24	1	2681.43	yes	yes	0.0051458	64.723	3	0			1										3	0			1										12730000
>jgi|Lotgi1|153235|fgenesh2_pg.C_sca_3000138		KANALVEEAEHR	12	1	1365.7	yes	yes	4.0836e-08	192.55	3	0			1										3	0			1										953610
>jgi|Lotgi1|233095|estExt_fgenesh2_pg.C_sca_340181		KANELETEAAGFTR	14	1	1535.76	yes	yes	2.8231e-09	183.66	9	0									1				9	0									1				590400
>jgi|Lotgi1|106937|e_gw1.6.157.1		KAPDFVFYAPR	11	1	1309.68	yes	yes	0.0069132	122.26	5	0					1								5	0					1								353860
>jgi|Lotgi1|239125|estExt_fgenesh2_pg.C_sca_1950011		KCCPTSCGNFCQAPSPK	17	1	1997.82	yes	yes	2.0779e-108	392.94	3.38	0.857		1	4	2	1								3.38	0.857		1	4	2	1								97117000
>jgi|Lotgi1|239125|estExt_fgenesh2_pg.C_sca_1950011		KCDADFECPFYEK	13	1	1707.69	yes	yes	2.3588e-37	327.88	3.33	1.51	5	5	8	7	5	3							3.33	1.51	5	5	8	7	5	3							825190000
>jgi|Lotgi1|171918|fgenesh2_pg.C_sca_122000036		KCEPVLCK	8	1	1032.51	yes	yes	0.0017188	202.54	8	0								1					8	0								1					250900
>jgi|Lotgi1|174065|fgenesh2_pg.C_sca_180000029		KCSIHDILACR	11	1	1371.68	yes	yes	4.4947e-14	274.69	10.4	1.39								3		1	7	2	10.4	1.39								3		1	7	2	445240000
>jgi|Lotgi1|174065|fgenesh2_pg.C_sca_180000029		KCSIHDILACRPIPK	15	2	1806.96	yes	yes	1.4194e-104	410.92	9.86	2.14	1					1	5	4	1	7	19	6	9.86	2.14	1					1	5	4	1	7	19	6	6211400000
>jgi|Lotgi1|231869|estExt_fgenesh2_pg.C_sca_230185		KCVYFLDADCQSR	13	1	1660.73	yes	yes	5.9417e-13	210.38	3.5	0.5			3	3									3.5	0.5			3	3									12991000
>jgi|Lotgi1|231869|estExt_fgenesh2_pg.C_sca_230185		KCVYFLDADCQSRPVPR	17	2	2110.01	yes	yes	1.4676e-19	210.56	3.22	0.629		1	5	3									3.22	0.629		1	5	3									42582000
>jgi|Lotgi1|114561|e_gw1.19.150.1		KDCYVQAGK	9	1	1067.51	yes	yes	3.4631e-31	330.87	5.29	0.452					5	2							5.29	0.452					5	2							15508000
>jgi|Lotgi1|114561|e_gw1.19.150.1		KDCYVQAGKNHCIHPAVIAAIASR	24	2	2678.35	yes	yes	3.2351e-23	178.75	5	0					4								5	0					4								12880000
>jgi|Lotgi1|152799|fgenesh2_pg.C_sca_2000219		KDIEDGKNPTIPDFVK	16	2	1814.94	yes	yes	1.9935e-54	324.34	4.69	0.722				6	5	2							4.69	0.722				6	5	2							78510000
>jgi|Lotgi1|233200|estExt_fgenesh2_pg.C_sca_350163		KDIVENLNK	9	1	1071.59	yes	yes	8.5185e-63	330.87	7.2	2.02				2	5	6	5	3	5	1	3		7.2	2.02				2	5	6	5	3	5	1	3		162360000
>jgi|Lotgi1|233200|estExt_fgenesh2_pg.C_sca_350163		KDIVENLNKIR	11	2	1340.78	yes	yes	5.3555e-97	423.45	6.83	1.07						3	2		1				6.83	1.07						3	2		1				23025000
>jgi|Lotgi1|202971|estExt_fgenesh2_kg.C_sca_10023;>jgi|Lotgi1|205506|estExt_fgenesh2_kg.C_sca_8540001	250	KDLYANTVLSGGSTMYPGIADR	22	1	2328.14	no	no	1.4733e-57	261.4	6	0						1							NaN	NaN													1221200
>jgi|Lotgi1|233200|estExt_fgenesh2_pg.C_sca_350163	407	KDVKAQNMNCLLWSEK	16	2	1962.97	yes	yes	1.7382e-10	185.02	7.5	1.5						1			1				7.5	1.5						1			1				3047300
>jgi|Lotgi1|159694|fgenesh2_pg.C_sca_21000164		KEDILVCLR	9	1	1144.63	yes	yes	0.001001	174.85	1	0	3												1	0	3												1838600
>jgi|Lotgi1|238358|estExt_fgenesh2_pg.C_sca_1420009		KEFDTLLDNVIQEVNK	16	1	1903.99	yes	yes	2.0368e-44	298.4	2	1	1		1										2	1	1		1										3333500
>jgi|Lotgi1|121860|e_gw1.39.96.1		KEFEENEDWK	10	1	1352.59	yes	yes	4.0723e-05	210.75	4	0				2									4	0				2									631010
>jgi|Lotgi1|230492|estExt_fgenesh2_pg.C_sca_120331	341	KELALAIGEDIAHPDFMK	18	1	1997.03	yes	yes	6.3286e-107	386.23	8.82	2.06				1	2			5	7	2	3	2	8.82	2.06				1	2			5	7	2	3	2	176860000
>jgi|Lotgi1|235610|estExt_fgenesh2_pg.C_sca_670062		KESSTAALGNIR	12	1	1245.67	yes	yes	4.1827e-47	345.82	4.5	2.09	1	6	6	6	7	4	3	1	1	1			4.5	2.09	1	6	6	6	7	4	3	1	1	1			147010000
>jgi|Lotgi1|175997|fgenesh2_pg.C_sca_619000003;>jgi|Lotgi1|147338|e_gw1.2263.2.1;>jgi|Lotgi1|148145|e_gw1.6373.2.1;>jgi|Lotgi1|148156|e_gw1.6429.8.1;>jgi|Lotgi1|148339|e_gw1.7848.4.1;>jgi|Lotgi1|148688|e_gw1.11499.5.1;>jgi|Lotgi1|176431|fgenesh2_pg.C_sca_		KESYSIYIYK	10	1	1292.67	yes	no	0.00038908	172.69	12	0												2	12	0												2	19420000
>jgi|Lotgi1|239574|estExt_fgenesh2_pg.C_sca_3420002	604	KFDGIMDDVK	10	1	1166.56	yes	yes	1.0291e-26	320.33	4.39	2.47		6	10	7			4		3		1		4.39	2.47		6	10	7			4		3		1		201390000
>jgi|Lotgi1|229175|estExt_fgenesh2_pg.C_sca_50437		KFDVNCNFNGAEK	13	1	1541.69	yes	yes	1.0831e-14	223.31	4	0				1									4	0				1									1104800
>jgi|Lotgi1|239574|estExt_fgenesh2_pg.C_sca_3420002		KFGDGQVPQHWNWKPTFGGK	20	2	2313.14	yes	yes	6.9343e-47	265.4	3.75	1.3			3			1							3.75	1.3			3			1							7353300
>jgi|Lotgi1|233461|estExt_fgenesh2_pg.C_sca_400001		KFNNPNLGNAK	11	1	1215.64	yes	yes	7.3143e-23	301.42	2.75	1.01	1	4	5	1	1								2.75	1.01	1	4	5	1	1								22000000
>jgi|Lotgi1|231065|estExt_fgenesh2_pg.C_sca_170141		KFQNDFFSEFFPK	13	1	1679.8	yes	yes	1.4087e-15	236.37	9.5	1.5								1			1		9.5	1.5								1			1		9484600
>jgi|Lotgi1|115607|e_gw1.21.53.1		KFSIQPHGVQLDKDNEEFFYEDGQR	25	2	3025.42	yes	yes	6.0602e-54	242.2	3	0			6										3	0			6										26009000
>jgi|Lotgi1|238082|estExt_fgenesh2_pg.C_sca_1300004		KFVGHLENTGIQPAFK	16	1	1784.96	yes	yes	9.7067e-265	522.04	6.27	2.94	6	6	6	6	8	13	10	9	11	4	4	3	6.27	2.94	6	6	6	6	8	13	10	9	11	4	4	3	10176000000
>jgi|Lotgi1|238082|estExt_fgenesh2_pg.C_sca_1300004		KFVGHLENTGIQPAFKR	17	2	1941.06	yes	yes	1.7483e-69	339.63	6	0						3							6	0						3							12539000
>jgi|Lotgi1|238970|estExt_fgenesh2_pg.C_sca_1800027		KFVYWYEFDFK	11	1	1570.75	yes	yes	1.2152e-09	187.85	11.4	0.836										3	2	8	11.4	0.836										3	2	8	145200000
>jgi|Lotgi1|162861|fgenesh2_pg.C_sca_36000089		KFYHSFEYILR	11	1	1501.77	yes	yes	6.1335e-36	338.09	4.1	1.22			4	3	2		1						4.1	1.22			4	3	2		1						27847000
>jgi|Lotgi1|133595|e_gw1.85.51.1		KGALVGVQSYHSNHHEDR	18	1	2032.98	yes	yes	4.6185e-23	214.83	11.5	0.5											1	1	11.5	0.5											1	1	1115400
>jgi|Lotgi1|227783|estExt_fgenesh2_pg.C_sca_10013	302	KGGMPPIPNYVR	12	1	1327.71	yes	yes	4.7092e-14	255.29	10.3	1.49							2	2	2	8	6	7	10.3	1.49							2	2	2	8	6	7	906130000
>jgi|Lotgi1|152799|fgenesh2_pg.C_sca_2000219		KGLTEGGKFPTIPEDIK	17	2	1828.99	yes	yes	2.199e-46	279.85	4.25	0.433				6	2								4.25	0.433				6	2								41560000
>jgi|Lotgi1|115607|e_gw1.21.53.1		KGTLNVYGQR	10	1	1134.61	yes	yes	8.718e-06	210.75	3	0			4										3	0			4										2628900
>jgi|Lotgi1|189716|estExt_Genewise1.C_sca_300088		KHEAFESDLAAHQDR	15	1	1752.82	yes	yes	1.6827e-10	189.5	2	0		1											2	0		1											456900
>jgi|Lotgi1|233420|estExt_fgenesh2_pg.C_sca_390106		KIDETVQELLDEIK	14	1	1671.89	yes	yes	5.0837e-31	295.91	4	1.8	2			1	4	1							4	1.8	2			1	4	1							33357000
>jgi|Lotgi1|154020|fgenesh2_pg.C_sca_5000060		KIIESYR	7	1	907.513	yes	yes	0.0039165	187.77	3	0			2										3	0			2										977240
>jgi|Lotgi1|154020|fgenesh2_pg.C_sca_5000060		KIIESYREQDDLK	13	2	1635.85	yes	yes	1.3626e-05	163.34	3	0			2										3	0			2										3580500
>jgi|Lotgi1|235120|estExt_fgenesh2_pg.C_sca_590106	461;462	KIKPIQDMTAADINMIGVGIR	21	2	2283.24	yes	yes	2.4155e-52	266.92	3.25	0.433			3	1									3.25	0.433			3	1									17847000
>jgi|Lotgi1|231869|estExt_fgenesh2_pg.C_sca_230185	382	KISQCPAETFFDPLMR	16	1	1938.93	yes	yes	3.3201e-24	224.46	3.58	1.5	1	3	1	3	3	1							3.58	1.5	1	3	1	3	3	1							64893000
>jgi|Lotgi1|209261|estExt_Genewise1Plus.C_sca_30137	273	KITMTPPCDLTWK	13	1	1589.79	yes	yes	0.0032373	117.23	4	0				1									4	0				1									3901200
>jgi|Lotgi1|233095|estExt_fgenesh2_pg.C_sca_340181		KLAITEVDLER	11	1	1285.72	yes	yes	3.585e-07	212.15	7	0							3						7	0							3						6948200
>jgi|Lotgi1|109284|e_gw1.10.19.1		KLALSEDELATEK	13	1	1445.76	yes	yes	2.5611e-06	165.7	12	0												1	12	0												1	1602800
>jgi|Lotgi1|158113|fgenesh2_pg.C_sca_16000081		KLAQQQQQITQQQIQQQR	18	1	2222.19	yes	yes	5.0711e-284	558.59	8.04	2.8	2	1	2	2	3	3	5	9	9	7	7	4	8.04	2.8	2	1	2	2	3	3	5	9	9	7	7	4	3097100000
>jgi|Lotgi1|238515|estExt_fgenesh2_pg.C_sca_1490019		KLDNLQMQYTGTLEDGKK	18	2	2081.05	yes	yes	5.1402e-67	172.91	10	0										1			10	0										1			4074200
>jgi|Lotgi1|159694|fgenesh2_pg.C_sca_21000164		KLGFAGGDDLDDGQILTK	18	1	1861.94	yes	yes	2.6829e-23	217.84	1	0	2												1	0	2												2958200
>jgi|Lotgi1|236689|estExt_fgenesh2_pg.C_sca_850101		KLPTTQTVYTPGPVYSASSAVNPYYQSQAVER	32	1	3501.74	yes	yes	8.354e-183	368.33	6.9	1.14						5	3		2				6.9	1.14						5	3		2				168850000
>jgi|Lotgi1|203020|estExt_fgenesh2_kg.C_sca_20001		KLSLPEFTNLYIAEK	15	1	1764.97	yes	yes	2.721e-37	185.02	4	0				1									4	0				1									880000
>jgi|Lotgi1|234387|estExt_fgenesh2_pg.C_sca_500042		KLTDSCTYLQTR	12	1	1484.73	yes	yes	1.9351e-21	291.36	7.35	3.18	2	3	3	2	3	3	5	6	5	6	4	4	7.35	3.18	2	3	3	2	3	3	5	6	5	6	4	4	1745500000
>jgi|Lotgi1|192237|estExt_Genewise1.C_sca_450185		KLVIPSELAYGAR	13	1	1415.81	yes	yes	2.9314e-15	234.26	11	1										1		1	11	1										1		1	2469700
>jgi|Lotgi1|235120|estExt_fgenesh2_pg.C_sca_590106	463;464;465	KMEFGEPNSFNAEMMK	16	1	1888.82	yes	yes	2.7411e-36	260.14	2.92	1.26	2	2	5	1	2								2.92	1.26	2	2	5	1	2								166740000
>jgi|Lotgi1|115607|e_gw1.21.53.1	30	KMEYIQYTDDSYGQK	15	1	1867.83	yes	yes	2.2772e-29	260.87	3	0			4										3	0			4										16212000
>jgi|Lotgi1|174652|fgenesh2_pg.C_sca_207000018	212;213	KMSGGVVPNQSNLQSIQEAMK	21	1	2245.12	yes	yes	7.7871e-38	227.29	3	0.816		2	2	2									3	0.816		2	2	2									11441000
>jgi|Lotgi1|237510|estExt_fgenesh2_pg.C_sca_1090023		KNCAIQIGR	9	1	1058.57	yes	yes	1.0312e-09	268.2	1	0	4												1	0	4												4668800
>jgi|Lotgi1|239125|estExt_fgenesh2_pg.C_sca_1950011		KNTECTATNNAVNDVCCPTCSPVLCK	26	1	3012.29	yes	yes	2.1964e-153	365.07	4	1.48		1	5	1	2	1	1						4	1.48		1	5	1	2	1	1						111140000
>jgi|Lotgi1|77105|gw1.32.154.1		KPDGTISGLK	10	1	1014.57	yes	yes	2.4444e-12	280.63	3.36	1.44	3	5	4	8	3	2							3.36	1.44	3	5	4	8	3	2							42756000
>jgi|Lotgi1|77105|gw1.32.154.1		KPDGTISGLKGLVGEPDR	18	2	1837.99	yes	yes	4.9287e-28	231.19	4	0				1									4	0				1									1556000
>jgi|Lotgi1|164956|fgenesh2_pg.C_sca_48000088		KPGDPVSK	8	1	826.455	yes	yes	2.8389e-19	302.56	2	0		2											2	0		2											1122900
>jgi|Lotgi1|236183|estExt_fgenesh2_pg.C_sca_760074		KPSYGNTPASR	11	1	1176.59	yes	yes	3.0995e-07	214.48	9.75	1.16								2	3	4	2	1	9.75	1.16								2	3	4	2	1	45699000
>jgi|Lotgi1|143247|e_gw1.195.12.1		KPTTKPIVHEGACPFFSPEGIDCPAVEEEYSCNEDSDCPLDEK	43	2	4953.14	yes	yes	1.6288e-79	229.86	7	1.1						2	2		1				7	1.1						2	2		1				125360000
>jgi|Lotgi1|159694|fgenesh2_pg.C_sca_21000164		KPWDVNPLPENESNYCYK	18	1	2252.02	yes	yes	0.00012406	115.5	1	0	1												1	0	1												2039200
>jgi|Lotgi1|237510|estExt_fgenesh2_pg.C_sca_1090023		KQAVISNGDCSTSGSLYIIAADK	23	1	2397.18	yes	yes	1.5735e-28	204.78	1	0	1												1	0	1												2569300
>jgi|Lotgi1|140786|e_gw1.151.5.1		KQEAVLTISR	10	1	1143.66	yes	yes	8.9409e-12	272.62	2.18	0.936	3	4	3	1									2.18	0.936	3	4	3	1									9796200
>jgi|Lotgi1|205030|estExt_fgenesh2_kg.C_sca_1120002		KQLDLAVPLLTK	12	1	1337.83	yes	yes	1.5926e-17	267.47	8.5	0.866								6		2			8.5	0.866								6		2			144930000
>jgi|Lotgi1|229543|estExt_fgenesh2_pg.C_sca_80085		KQLFVPIHEYSR	12	1	1515.82	yes	yes	6.5184e-33	327.01	8.59	1.91				1	1	1	4	6	5	5	2	2	8.59	1.91				1	1	1	4	6	5	5	2	2	979840000
>jgi|Lotgi1|233200|estExt_fgenesh2_pg.C_sca_350163		KQLILTNR	8	1	984.608	yes	yes	1.0646e-14	291.13	5.61	2.1		2	3	6	6	6	4	2	2	2			5.61	2.1		2	3	6	6	6	4	2	2	2			426440000
>jgi|Lotgi1|228882|estExt_fgenesh2_pg.C_sca_50013		KQPNLPYR	8	1	1014.56	yes	yes	0.0017882	201.59	4.75	0.433				1	3								4.75	0.433				1	3								14919000
>jgi|Lotgi1|142814|e_gw1.186.23.1		KQQQPVQLNIQQNR	14	1	1720.93	yes	yes	7.5014e-76	379.12	2.38	1.32	2	4		1	1								2.38	1.32	2	4		1	1								25219000
>jgi|Lotgi1|230881|estExt_fgenesh2_pg.C_sca_160086	350	KSDNEESMNSGFGMPR	16	1	1784.75	yes	yes	9.2457e-32	251.21	7.67	1.37						2	1		3				7.67	1.37						2	1		3				6501700
>jgi|Lotgi1|229175|estExt_fgenesh2_pg.C_sca_50437		KSETEQYALIK	11	1	1308.69	yes	yes	1.027e-84	407.61	4.24	1		1	3	5	7	1							4.24	1		1	3	5	7	1							112440000
>jgi|Lotgi1|158905|fgenesh2_pg.C_sca_18000255		KSLLDKLINQFK	12	2	1445.86	yes	yes	4.1257e-10	225.4	6	0						2							6	0						2							1766900
>jgi|Lotgi1|233199|estExt_fgenesh2_pg.C_sca_350161	400	KSNINANSLYQPELMNTNVPYMGNSLQQSR	30	1	3410.63	yes	yes	1.0958e-143	340.45	6.49	1.99	1		2	6	2	5	14	2	9				6.49	1.99	1		2	6	2	5	14	2	9				1126000000
>jgi|Lotgi1|232714|estExt_fgenesh2_pg.C_sca_310076		KSPPYESPALELLR	14	1	1598.87	yes	yes	4.7645e-12	195.88	9	1								1		1			9	1								1		1			2300500
>jgi|Lotgi1|239574|estExt_fgenesh2_pg.C_sca_3420002	605	KSSLIIGSGDGMK	13	1	1291.68	yes	yes	5.5387e-22	278.13	3.67	1.73		2	14	2			2		1				3.67	1.73		2	14	2			2		1				76637000
>jgi|Lotgi1|158316|fgenesh2_pg.C_sca_16000284;>jgi|Lotgi1|176424|fgenesh2_pg.C_sca_1280000001	114	KSTAASNSNVYDQPQQQSQSMYDQPR	26	1	2957.32	yes	no	1.4414e-125	332.2	3.38	0.599		1	8	7									3.38	0.599		1	8	7									65588000
>jgi|Lotgi1|233461|estExt_fgenesh2_pg.C_sca_400001		KTDNHSAILR	10	1	1153.62	yes	yes	1.6037e-15	283.75	5.44	3.62	1	1	2	1	1					2	1		5.44	3.62	1	1	2	1	1					2	1		14275000
>jgi|Lotgi1|234488|estExt_fgenesh2_pg.C_sca_520002		KTINVNKPGLPAR	13	2	1406.84	yes	yes	8.7672e-21	273.83	10	1									2		2		10	1									2		2		10018000
>jgi|Lotgi1|162861|fgenesh2_pg.C_sca_36000089		KTIVGDQVYVIYR	13	1	1552.86	yes	yes	1.05e-21	278.54	3	0			2										3	0			2										1100000
>jgi|Lotgi1|201804|estExt_Genewise1.C_sca_1950010;>jgi|Lotgi1|239761|estExt_fgenesh2_pg.C_sca_30360001		KTPCKGEAPLTLDR	14	2	1584.83	yes	no	0.00020092	147.87	3	0			1										3	0			1										280980
>jgi|Lotgi1|174003|fgenesh2_pg.C_sca_179000009		KTPSYNPHVVR	11	1	1296.69	yes	yes	3.8643e-10	252.39	5.21	1.99		2	6	3	5	5	4	2	2				5.21	1.99		2	6	3	5	5	4	2	2				50865000
>jgi|Lotgi1|239574|estExt_fgenesh2_pg.C_sca_3420002		KTQQPTEDIKTEQTASDDSQTK	22	2	2478.17	yes	yes	2.431e-57	266.97	3	0			4										3	0			4										6309900
>jgi|Lotgi1|231460|estExt_fgenesh2_pg.C_sca_190282		KTSSVEDLIDPIPDLFK	17	1	1916.01	yes	yes	4.7195e-40	263.72	7.4	1.02						1	2	1	1				7.4	1.02						1	2	1	1				34244000
>jgi|Lotgi1|121860|e_gw1.39.96.1		KTTNDLEELDKQR	13	2	1588.81	yes	yes	3.8869e-18	265.11	4	0				1									4	0				1									1356700
>jgi|Lotgi1|175997|fgenesh2_pg.C_sca_619000003;>jgi|Lotgi1|145439|e_gw1.324.28.1;>jgi|Lotgi1|146028|e_gw1.619.24.1;>jgi|Lotgi1|146029|e_gw1.619.16.1;>jgi|Lotgi1|146923|e_gw1.1414.5.1;>jgi|Lotgi1|147261|e_gw1.2197.5.1;>jgi|Lotgi1|147329|e_gw1.2263.9.1;>jgi	228	KTVTAMDVVYALK	13	1	1437.79	yes	no	3.0333e-09	190.3	8	0								3					8	0								3					7334000
>jgi|Lotgi1|127570|e_gw1.58.170.1		KVENDVDQANVELK	14	1	1599.81	yes	yes	0.00073264	114.82	5	0					2								5	0					2								9265700
>jgi|Lotgi1|238082|estExt_fgenesh2_pg.C_sca_1300004		KVGADKVYLEGIGSPVGK	18	2	1816.01	yes	yes	1.0895e-70	319.26	6.5	1.58					3	10			1	2			6.5	1.58					3	10			1	2			344520000
>jgi|Lotgi1|109908|e_gw1.11.685.1;>jgi|Lotgi1|176394|fgenesh2_pg.C_sca_1164000001		KVHLDYYGGCR	11	1	1366.65	no	no	3.027e-14	277.61	7.88	1.05							4	2	1	1			NaN	NaN													81278000
>jgi|Lotgi1|235120|estExt_fgenesh2_pg.C_sca_590106		KVIGTVDLDEIDSIR	15	1	1671.9	yes	yes	7.1867e-29	256.9	3.57	1.18		1	3	2		1							3.57	1.18		1	3	2		1							49795000
>jgi|Lotgi1|174920|fgenesh2_pg.C_sca_225000003		KVLDVDIPK	9	1	1025.61	yes	yes	8.1579e-06	247.19	5.47	1.36				4	5	3	2		1				5.47	1.36				4	5	3	2		1				118800000
>jgi|Lotgi1|238082|estExt_fgenesh2_pg.C_sca_1300004		KVSVFYPYVVR	11	1	1355.76	yes	yes	9.1641e-19	277.61	6.49	3.1	6	4	5	6	4	17	5	8	8	6	2	6	6.49	3.1	6	4	5	6	4	17	5	8	8	6	2	6	7724800000
>jgi|Lotgi1|174003|fgenesh2_pg.C_sca_179000009	194	KVVMLTPGTHK	11	1	1209.69	yes	yes	2.4691e-05	176.83	4.9	1.3			2	2	2	3	1						4.9	1.3			2	2	2	3	1						9247400
>jgi|Lotgi1|222979|estExt_Genewise1Plus.C_sca_880061		KVYFDIK	7	1	911.512	yes	yes	0.0061438	194.42	10	1									1		1		10	1									1		1		7791000
>jgi|Lotgi1|203275|estExt_fgenesh2_kg.C_sca_80038		KYDEGEAQQALEWLK	15	1	1806.88	yes	yes	0.00036203	117.92	10	1									1		1		10	1									1		1		905190
>jgi|Lotgi1|236304|estExt_fgenesh2_pg.C_sca_790048		KYEDICPSTHNIDVPHVK	18	1	2151.04	yes	yes	2.0187e-12	171.67	9	0									1				9	0									1				829490
>jgi|Lotgi1|216777|estExt_Genewise1Plus.C_sca_350038	289	KYEMFAQTLQQSR	13	1	1628.8	yes	yes	1.0584e-06	167.3	2	0		1											2	0		1											297560
>jgi|Lotgi1|233200|estExt_fgenesh2_pg.C_sca_350163		KYFSYGNDCR	10	1	1308.56	yes	yes	6.5294e-27	326.92	6.56	2.61	1	4	4	5	8	10	9	6	7	6	3	1	6.56	2.61	1	4	4	5	8	10	9	6	7	6	3	1	1425300000
>jgi|Lotgi1|156599|fgenesh2_pg.C_sca_11000285		KYHLYSPDDDVIPGLLK	17	1	1972.03	yes	yes	2.9926e-26	234.26	4.67	0.471				2	4								4.67	0.471				2	4								19094000
>jgi|Lotgi1|232714|estExt_fgenesh2_pg.C_sca_310076		KYIPRPGNPNGPIFLDGLGPAGVR	24	2	2504.37	yes	yes	0.0083793	63.184	3	0			1										3	0			1										744620
>jgi|Lotgi1|209261|estExt_Genewise1Plus.C_sca_30137		KYLDATGQLSSSLAAK	16	1	1651.88	yes	yes	1.8849e-18	208.97	3.25	0.829		1	1	2									3.25	0.829		1	1	2									8607300
>jgi|Lotgi1|114561|e_gw1.19.150.1	21	KYPWDSCEHINQLTDIILLNYVNQMK	26	1	3234.58	yes	yes	2.5636e-113	324.91	5.94	2.01			2		7	4	1		2		1		5.94	2.01			2		7	4	1		2		1		2821600000
>jgi|Lotgi1|114561|e_gw1.19.150.1	21	KYPWDSCEHINQLTDIILLNYVNQMKTK	28	2	3463.73	yes	yes	1.4419e-24	171.15	5	0					1								5	0					1								5531600
>jgi|Lotgi1|162872|fgenesh2_pg.C_sca_36000100		KYRPQQVHYGGEAR	14	2	1687.85	yes	yes	0.00054441	140.31	2.5	0.5		1	1										2.5	0.5		1	1										766950
>jgi|Lotgi1|236183|estExt_fgenesh2_pg.C_sca_760074		KYSYGHHLCTR	11	1	1420.67	yes	yes	1.7797e-43	345.82	9.28	2.45	1	1				4	3	4	10	7	8	9	9.28	2.45	1	1				4	3	4	10	7	8	9	565660000
>jgi|Lotgi1|234387|estExt_fgenesh2_pg.C_sca_500042	435;436	KYTSVLWFPTEMAMNVPSIQFIGK	24	1	2786.42	yes	yes	2.1394e-143	373.11	8.48	1.45					1	1	5	9	4	7	2		8.48	1.45					1	1	5	9	4	7	2		3386800000
>jgi|Lotgi1|238831|estExt_fgenesh2_pg.C_sca_1730025		KYYAWYQR	8	1	1176.57	yes	yes	9.2473e-11	275.54	7.92	3.59	3	2	1	4	1	1	3	2	2	9	5	6	7.92	3.59	3	2	1	4	1	1	3	2	2	9	5	6	11481000000
>jgi|Lotgi1|238831|estExt_fgenesh2_pg.C_sca_1730025		KYYAWYQRAQR	11	2	1531.77	yes	yes	0.0001553	181.25	12	0												1	12	0												1	1827100
>jgi|Lotgi1|159264|fgenesh2_pg.C_sca_20000004		LAAGDALEIDR	11	0	1142.59	yes	yes	1.5627e-07	227.25	4	0				3									4	0				3									4151700
>jgi|Lotgi1|233200|estExt_fgenesh2_pg.C_sca_350163		LAAKAAKLVK	10	2	1011.68	yes	yes	0.0016545	130.96	6	0						1							6	0						1							102350
>jgi|Lotgi1|234845|estExt_fgenesh2_pg.C_sca_560041		LACCVIGYADSR	12	0	1383.63	yes	yes	3.5457e-32	319.47	9.14	0.833								2	2	3			9.14	0.833								2	2	3			160850000
>jgi|Lotgi1|230493|estExt_fgenesh2_pg.C_sca_120332		LACGLGCGR	9	0	962.443	yes	yes	0.00024099	227.44	12	0												1	12	0												1	619810
>jgi|Lotgi1|230492|estExt_fgenesh2_pg.C_sca_120331		LACNLGCR	8	0	962.443	yes	yes	5.5887e-08	265.21	7.75	4.24	2						1	1		1	1	2	7.75	4.24	2						1	1		1	1	2	38735000
>jgi|Lotgi1|174003|fgenesh2_pg.C_sca_179000009		LAELAVLIK	9	0	968.627	yes	yes	0.00069681	213.71	5.97	3.23	2	3	3	3	3	3	3	1	3	2	1	2	5.97	3.23	2	3	3	3	3	3	3	1	3	2	1	2	358510000
>jgi|Lotgi1|174003|fgenesh2_pg.C_sca_179000009		LAELAVLIKR	10	1	1124.73	yes	yes	1.7077e-05	221.83	3.25	0.433			3	1									3.25	0.433			3	1									1791500
>jgi|Lotgi1|166196|fgenesh2_pg.C_sca_56000109		LAEPLINR	8	0	924.539	yes	yes	0.0073016	183.43	9.5	2.5							1					1	9.5	2.5							1					1	4250400
>jgi|Lotgi1|228640|estExt_fgenesh2_pg.C_sca_30301	311	LAFPDECSPRPMSVAIPR	18	1	2042.01	yes	yes	0.00063189	112.72	9	0									1				9	0									1				1046300
>jgi|Lotgi1|216777|estExt_Genewise1Plus.C_sca_350038		LAGESESNLR	10	0	1074.53	yes	yes	0.0015102	161.37	2	0		1											2	0		1											139760
>jgi|Lotgi1|140786|e_gw1.151.5.1		LAHQWTNLVSPK	12	0	1392.75	yes	yes	3.9601e-26	302.91	1	0	1												1	0	1												1246000
>jgi|Lotgi1|203811|estExt_fgenesh2_kg.C_sca_240005		LAINTAQFGR	10	0	1089.59	yes	yes	4.5379e-09	264.3	4.5	0.5				3	3								4.5	0.5				3	3								10470000
>jgi|Lotgi1|233095|estExt_fgenesh2_pg.C_sca_340181		LAITEVDLER	10	0	1157.63	yes	yes	0.00030817	177.32	8	1							1		1				8	1							1		1				5258600
>jgi|Lotgi1|228264|estExt_fgenesh2_pg.C_sca_20144		LALESLVLDLNVRPDNTR	18	1	2037.12	yes	yes	3.1328e-07	144.12	4.5	0.5				1	1								4.5	0.5				1	1								982430
>jgi|Lotgi1|203275|estExt_fgenesh2_kg.C_sca_80038		LANVLHPGCVNSSK	14	0	1494.76	yes	yes	3.843e-05	153.63	11	0											1		11	0											1		3123000
>jgi|Lotgi1|229482|estExt_fgenesh2_pg.C_sca_70303		LAPILSLGPIISR	13	0	1348.84	yes	yes	0.00036759	138.71	9	0									1				9	0									1				447230
>jgi|Lotgi1|235120|estExt_fgenesh2_pg.C_sca_590106		LAQLGNILR	9	0	996.608	yes	yes	8.0989e-11	281.15	6.04	3.54	3	2	3	3	2	2	1	1	3	3	1	2	6.04	3.54	3	2	3	3	2	2	1	1	3	3	1	2	282170000
>jgi|Lotgi1|158113|fgenesh2_pg.C_sca_16000081		LAQQQQQITQQQIQQQR	17	0	2094.09	yes	yes	9.3266e-163	456.8	7.98	2.8	2		2	3	6	4	8	7	9	7	6	7	7.98	2.8	2		2	3	6	4	8	7	9	7	6	7	3475900000
>jgi|Lotgi1|156525|fgenesh2_pg.C_sca_11000211	89	LAQTHGMIHSPGYIK	15	0	1651.85	yes	yes	8.8487e-10	179.02	1	0	3												1	0	3												3077300
>jgi|Lotgi1|178880|fgenesh2_pm.C_sca_44000018		LASNNNDPHLTNFLEDK	17	0	1940.92	yes	yes	7.4526e-41	267.76	9.4	1.02								1	2	1	1		9.4	1.02								1	2	1	1		114180000
>jgi|Lotgi1|121932|e_gw1.39.370.1		LATVPSGGGAAPAAAAAPAAAAGGDAK	27	0	2161.11	yes	yes	8.3359e-42	214.27	10	0										1			10	0										1			726700
>jgi|Lotgi1|156526|fgenesh2_pg.C_sca_11000212		LAVENLVAEQNSAAFEK	17	0	1831.93	yes	yes	6.5853e-32	238.63	1	0	3												1	0	3												1514600
>jgi|Lotgi1|235120|estExt_fgenesh2_pg.C_sca_590106		LAVGLGEDDIEDLIEDR	17	0	1870.92	yes	yes	4.1609e-57	313.35	2.75	0.829	1	1	5	1									2.75	0.829	1	1	5	1									69839000
>jgi|Lotgi1|235120|estExt_fgenesh2_pg.C_sca_590106	466	LAVGLGEDDIEDLIEDREEILASASVLGDHDDDLTDGQSEAMAEK	45	1	4798.21	yes	yes	0.00014201	55.919	3	0			1										3	0			1										13821000
>jgi|Lotgi1|223043|estExt_Genewise1Plus.C_sca_880146;>jgi|Lotgi1|202077|estExt_Genewise1.C_sca_2180072;>jgi|Lotgi1|197703|estExt_Genewise1.C_sca_880158;>jgi|Lotgi1|182889|estExt_Genewise1.C_sca_50206;>jgi|Lotgi1|195948|estExt_Genewise1.C_sca_710140;>jgi|L	245	LAVNMVPFPR	10	0	1142.63	no	no	0.0018565	132.9	2	0		1											NaN	NaN													264860
>jgi|Lotgi1|239125|estExt_fgenesh2_pg.C_sca_1950011		LCCNNPCGR	9	0	1149.45	yes	yes	0.00088638	209.12	3.67	1.11		1	2	1	2								3.67	1.11		1	2	1	2								27296000
>jgi|Lotgi1|233200|estExt_fgenesh2_pg.C_sca_350163		LCEWYFPR	8	0	1169.53	yes	yes	0.002678	201.59	6.44	2.06			1	1	1	2		2	2				6.44	2.06			1	1	1	2		2	2				1880500000
>jgi|Lotgi1|233200|estExt_fgenesh2_pg.C_sca_350163		LCEWYFPRPK	10	1	1394.68	yes	yes	4.6922e-06	239.2	6.87	2.79	1	1	3	6	5	6	5	4	6	4	2	3	6.87	2.79	1	1	3	6	5	6	5	4	6	4	2	3	2128700000
>jgi|Lotgi1|239125|estExt_fgenesh2_pg.C_sca_1950011		LCLESER	7	0	905.428	yes	yes	1.0753e-09	235.31	3.3	1.27	1	2	2	3	2								3.3	1.27	1	2	2	3	2								270510000
>jgi|Lotgi1|239125|estExt_fgenesh2_pg.C_sca_1950011		LCLYGFK	7	0	899.458	yes	yes	0.0069921	192.46	4.5	2.85	2	3	3	1	2	1	1		2	1			4.5	2.85	2	3	3	1	2	1	1		2	1			1172400000
>jgi|Lotgi1|239125|estExt_fgenesh2_pg.C_sca_1950011		LCLYGFKLK	9	1	1140.64	yes	yes	8.2026e-05	238.48	3.5	0.5			1	1									3.5	0.5			1	1									4169400
>jgi|Lotgi1|173200|fgenesh2_pg.C_sca_151000011	179	LCMVNGENTHK	11	0	1301.59	yes	yes	5.4672e-23	301.12	8.33	1.05							2	4	1	2			8.33	1.05							2	4	1	2			13248000
>jgi|Lotgi1|239574|estExt_fgenesh2_pg.C_sca_3420002		LDCAPSTGFNPK	12	0	1305.6	yes	yes	6.3254e-12	244.16	5	2.94	3	3	3	1	1	2	2	3	2	1			5	2.94	3	3	3	1	1	2	2	3	2	1			350630000
>jgi|Lotgi1|131935|e_gw1.77.174.1;>jgi|Lotgi1|60316|gw1.617.1.1		LDDADIVR	8	0	915.466	yes	no	2.6286e-14	285.98	5.5	0.5					1	1							5.5	0.5					1	1							6120000
>jgi|Lotgi1|154020|fgenesh2_pg.C_sca_5000060		LDEVGLVEGPHGFIK	15	0	1608.85	yes	yes	1.0414e-29	267.15	3.65	1.79	4	5	7	4	7	2	1	1					3.65	1.79	4	5	7	4	7	2	1	1					686480000
>jgi|Lotgi1|228385|estExt_fgenesh2_pg.C_sca_20360		LDHSHSHDFFGSGR	14	0	1597.7	yes	yes	2.5616e-26	276.16	11	1.22									1		1	2	11	1.22									1		1	2	4329200
>jgi|Lotgi1|230492|estExt_fgenesh2_pg.C_sca_120331		LDIDDDLIDVIEGELVNQAPNFIEGNQVK	29	0	3224.61	yes	yes	3.7039e-179	380.39	9.27	2.05						2		2	2	1	2	2	9.27	2.05						2		2	2	1	2	2	109340000
>jgi|Lotgi1|229818|estExt_fgenesh2_pg.C_sca_90208		LDLDKDQNIDVK	12	1	1414.73	yes	yes	5.2859e-11	236.64	4	0				2									4	0				2									3592900
>jgi|Lotgi1|238358|estExt_fgenesh2_pg.C_sca_1420009		LDLDNDDDLEDEIK	14	0	1660.73	yes	yes	0.00015642	141.73	2.5	0.5		1	1										2.5	0.5		1	1										2653200
>jgi|Lotgi1|238358|estExt_fgenesh2_pg.C_sca_1420009		LDLDNDDDLEDEIKEIDDK	19	1	2261.01	yes	yes	1.2877e-63	285.13	4.69	3.57	3	3	2	2	1	1		1		1	1	1	4.69	3.57	3	3	2	2	1	1		1		1	1	1	49248000
>jgi|Lotgi1|238358|estExt_fgenesh2_pg.C_sca_1420009		LDLDNDDDLEDEIKEIDDKFK	21	2	2536.17	yes	yes	7.0902e-164	427.37	3	0			1										3	0			1										2251200
>jgi|Lotgi1|239339|estExt_fgenesh2_pg.C_sca_2240004		LDLPFQPKPLSNYQNFGLLESPASQRPTETAPK	33	2	3682.9	yes	yes	2.6588e-06	86.982	3	0			1										3	0			1										779880
>jgi|Lotgi1|235120|estExt_fgenesh2_pg.C_sca_590106	467	LDLSTIDTMSSSGK	14	0	1453.7	yes	yes	2.6436e-05	150.68	7	0							2						7	0							2						3139500
>jgi|Lotgi1|238515|estExt_fgenesh2_pg.C_sca_1490019	539	LDNLQMQYTGTLEDGKK	17	1	1952.95	yes	yes	4.9784e-41	267.26	10	0										1			10	0										1			5824500
>jgi|Lotgi1|236812|estExt_fgenesh2_pg.C_sca_870115		LDRPPVPSLPDR	12	1	1360.75	yes	yes	4.9049e-05	172.34	3.67	0.745			3	2	1								3.67	0.745			3	2	1								4956500
>jgi|Lotgi1|236812|estExt_fgenesh2_pg.C_sca_870115		LDRPPVPSLPDRR	13	2	1516.85	yes	yes	6.4141e-13	219.29	3	0			2										3	0			2										2948800
>jgi|Lotgi1|158316|fgenesh2_pg.C_sca_16000284;>jgi|Lotgi1|176424|fgenesh2_pg.C_sca_1280000001		LDSHGILVAQK	11	0	1179.66	yes	no	0	334.14	4.16	2.54	6	7	8	5	6	3	4		2	1	1		4.16	2.54	6	7	8	5	6	3	4		2	1	1		1151500000
>jgi|Lotgi1|158316|fgenesh2_pg.C_sca_16000284;>jgi|Lotgi1|176424|fgenesh2_pg.C_sca_1280000001		LDSHGILVAQKR	12	1	1335.76	yes	no	2.8915e-08	196.7	3.67	0.943			2		1								3.67	0.943			2		1								1235400
>jgi|Lotgi1|233420|estExt_fgenesh2_pg.C_sca_390106		LDSILSELQK	10	0	1144.63	yes	yes	2.1663e-20	305.01	6.04	3.14	5	4	3	4	14	4	4	3	5	3	5	2	6.04	3.14	5	4	3	4	14	4	4	3	5	3	5	2	2061400000
>jgi|Lotgi1|235621|estExt_fgenesh2_pg.C_sca_670079		LEAAYAQYGADSTSFK	16	0	1720.79	yes	yes	4.4221e-66	246.05	7.05	1.89	3	5	5	8	9	115	97	29	31	27	6	8	7.05	1.89	3	5	5	8	9	115	97	29	31	27	6	8	12152000000
>jgi|Lotgi1|154710|fgenesh2_pg.C_sca_6000213		LEAEDVATDASYINR	15	0	1665.78	yes	yes	4.1839e-36	284.87	9.83	1.07								1	1	2	2		9.83	1.07								1	1	2	2		7563700
>jgi|Lotgi1|162872|fgenesh2_pg.C_sca_36000100	144	LEAMLVSR	8	0	917.5	yes	yes	0.0042745	180.18	3.33	0.943		1		2									3.33	0.943		1		2									8195200
>jgi|Lotgi1|230231|estExt_fgenesh2_pg.C_sca_110215		LEDFLER	7	0	920.46	yes	yes	0.0062622	183.46	9	0									1				9	0									1				452440
>jgi|Lotgi1|192237|estExt_Genewise1.C_sca_450185		LEDGTEFDSSYSR	13	0	1504.63	yes	yes	4.2723e-13	216.54	10	0										2			10	0										2			10069000
>jgi|Lotgi1|214285|estExt_Genewise1Plus.C_sca_200359	284	LEEAQCAKPEMVK	13	1	1531.74	yes	yes	0.0043048	109.6	10	0										1			10	0										1			109170
>jgi|Lotgi1|163670|fgenesh2_pg.C_sca_41000032		LEGWDER	7	0	903.409	yes	yes	0.009484	168.43	8	0								1					8	0								1					1574400
>jgi|Lotgi1|156525|fgenesh2_pg.C_sca_11000211		LELADKVDNIK	11	1	1256.7	yes	yes	3.0111e-07	230.46	1	0	3												1	0	3												2180400
>jgi|Lotgi1|154590|fgenesh2_pg.C_sca_6000093		LELKPEVVGPFK	12	1	1354.79	yes	yes	8.4261e-08	199.49	8.33	0.471								2	1				8.33	0.471								2	1				6040600
>jgi|Lotgi1|232714|estExt_fgenesh2_pg.C_sca_310076		LELPIESHDSCENSNYVK	18	0	2132.97	yes	yes	8.3742e-23	213.32	3.5	0.5			3	3									3.5	0.5			3	3									16787000
>jgi|Lotgi1|228268|estExt_fgenesh2_pg.C_sca_20156		LEPFLPPPSGDR	12	0	1323.68	yes	yes	5.9073e-11	233.02	7.32	3.23	6	4	6	8	5	5	6	9	20	11	8	7	7.32	3.23	6	4	6	8	5	5	6	9	20	11	8	7	3833400000
>jgi|Lotgi1|228268|estExt_fgenesh2_pg.C_sca_20156	305	LEPFLPPPSGDRNIPLTPGVMR	22	1	2402.28	yes	yes	0.0020487	88.551	10.5	0.5										1	1		10.5	0.5										1	1		1455700
>jgi|Lotgi1|205401|estExt_fgenesh2_kg.C_sca_2230002		LEQFHLHWGSADK	13	0	1566.76	yes	yes	5.9949e-08	184.88	8.5	0.5								1	1				8.5	0.5								1	1				2884500
>jgi|Lotgi1|150144|fgenesh2_kg.C_sca_26000011	70	LEQIGMNPTAEAYLVLHR	18	0	2054.06	yes	yes	7.4396e-08	109.83	6	0						1							6	0						1							290300
>jgi|Lotgi1|205030|estExt_fgenesh2_kg.C_sca_1120002		LESAGDR	7	0	746.356	yes	yes	0.009484	168.43	8	0								1					8	0								1					179010
>jgi|Lotgi1|234386|estExt_fgenesh2_pg.C_sca_500041		LETDGFYGDVR	11	0	1270.58	yes	yes	0.0063901	122.26	7	0							2						7	0							2						2077900
>jgi|Lotgi1|234472|estExt_fgenesh2_pg.C_sca_510064;>jgi|Lotgi1|168990|fgenesh2_pg.C_sca_81000036;>jgi|Lotgi1|165393|fgenesh2_pg.C_sca_51000073		LEVCESYR	8	0	1054.48	no	no	0.002678	201.59	1	0	1												NaN	NaN													508010
>jgi|Lotgi1|231869|estExt_fgenesh2_pg.C_sca_230185	383;384	LFCEAMPGQIIPHPGECAMYYDCSQTAYSGNFK	33	0	3841.63	yes	yes	2.8212e-74	242.44	3.43	0.495			4	3									3.43	0.495			4	3									45402000
>jgi|Lotgi1|230231|estExt_fgenesh2_pg.C_sca_110215		LFEGNALLR	9	0	1031.58	yes	yes	0.0012732	191.36	9.67	0.943									2		1		9.67	0.943									2		1		2967000
>jgi|Lotgi1|236952|estExt_fgenesh2_pg.C_sca_900076;>jgi|Lotgi1|173550|fgenesh2_pg.C_sca_164000001		LFNELNIAQYLK	12	0	1464.8	no	no	2.8155e-06	181.62	1	0	1												NaN	NaN													1883100
>jgi|Lotgi1|162872|fgenesh2_pg.C_sca_36000100		LFNHEVSLK	9	0	1085.59	yes	yes	0.00036173	221.83	2.17	0.898	3	5	3	1									2.17	0.898	3	5	3	1									27191000
>jgi|Lotgi1|229427|estExt_fgenesh2_pg.C_sca_70053		LFNPSSDSIGNDFK	14	0	1539.72	yes	yes	6.4992e-09	179.6	4	0				1									4	0				1									670580
>jgi|Lotgi1|231010|estExt_fgenesh2_pg.C_sca_160282	360	LFPLECNEVVLTSMFK	16	0	1925.96	yes	yes	1.5745e-14	201.6	6.58	1.55					5	1	2	2	2				6.58	1.55					5	1	2	2	2				39964000
>jgi|Lotgi1|234405|estExt_fgenesh2_pg.C_sca_500078		LFSPITNK	8	0	918.517	yes	yes	0.002678	201.59	7.33	0.471							2	1					7.33	0.471							2	1					113120000
>jgi|Lotgi1|234405|estExt_fgenesh2_pg.C_sca_500078		LFSPITNKCEPLYR	14	1	1736.89	yes	yes	3.5207e-12	204.64	7	0							1						7	0							1						802230
>jgi|Lotgi1|231869|estExt_fgenesh2_pg.C_sca_230185	385	LFSYEYMECQPFEK	14	0	1869.8	yes	yes	1.284e-35	299.79	3.16	1.23	1	4	8	5			1						3.16	1.23	1	4	8	5			1						200140000
>jgi|Lotgi1|236812|estExt_fgenesh2_pg.C_sca_870115		LGAGQEESQLEIK	13	0	1400.71	yes	yes	1.6112e-51	350.51	4.29	1.48			3	2		1	1						4.29	1.48			3	2		1	1						21906000
>jgi|Lotgi1|101611|gw1.56.268.1		LGDFGNVR	8	0	876.445	yes	yes	2.0477e-05	244.54	5.13	2.28		1	3	2	4	3			1		1		5.13	2.28		1	3	2	4	3			1		1		542710000
>jgi|Lotgi1|212640|estExt_Genewise1Plus.C_sca_130084		LGDVYVNDAFGTAHR	15	0	1633.78	yes	yes	1.1866e-37	202.81	2	0		1											2	0		1											1672200
>jgi|Lotgi1|178880|fgenesh2_pm.C_sca_44000018		LGEYIFDQR	9	0	1139.56	yes	yes	0.00042723	220.24	9.2	1.17								2	1	1	1		9.2	1.17								2	1	1	1		93362000
>jgi|Lotgi1|178880|fgenesh2_pm.C_sca_44000018		LGEYITQLR	9	0	1091.6	yes	yes	3.0495e-05	238.48	8.4	0.49								3	2				8.4	0.49								3	2				83930000
>jgi|Lotgi1|159694|fgenesh2_pg.C_sca_21000164		LGFAGGDDLDDGQILTK	17	0	1733.85	yes	yes	5.0723e-10	173.25	1	0	2												1	0	2												4480300
>jgi|Lotgi1|172186|fgenesh2_pg.C_sca_128000041		LGGLETEKEYGYK	13	1	1485.74	yes	yes	0.0013033	135.66	5	0					1								5	0					1								796530
>jgi|Lotgi1|160356|fgenesh2_pg.C_sca_24000170		LGGPQTQFIPR	11	0	1212.66	yes	yes	1.0182e-66	249.56	4.38	1.62		3	2	3	4	2	2						4.38	1.62		3	2	3	4	2	2						32568000
>jgi|Lotgi1|174920|fgenesh2_pg.C_sca_225000003	221	LGGQQTSMIAGIR	13	0	1330.7	yes	yes	2.026e-22	282.99	4.72	2.07	3	1	2	3	8	4	3			1			4.72	2.07	3	1	2	3	8	4	3			1			228610000
>jgi|Lotgi1|234472|estExt_fgenesh2_pg.C_sca_510064;>jgi|Lotgi1|165394|fgenesh2_pg.C_sca_51000074;>jgi|Lotgi1|165389|fgenesh2_pg.C_sca_51000069;>jgi|Lotgi1|168990|fgenesh2_pg.C_sca_81000036;>jgi|Lotgi1|165459|fgenesh2_pg.C_sca_51000139		LGHEINSFK	9	0	1043.54	no	no	0.0043192	157.54	1	0	1												NaN	NaN													460840
>jgi|Lotgi1|238156|estExt_fgenesh2_pg.C_sca_1330006		LGLIELHFPQLK	12	0	1406.83	yes	yes	3.9831e-05	166.93	8	0								1					8	0								1					1781500
>jgi|Lotgi1|103470|e_gw1.2.933.1		LGLIIDKIDK	10	1	1126.7	yes	yes	0.0050442	156.94	10	0										1			10	0										1			1024400
>jgi|Lotgi1|183614|estExt_Genewise1.C_sca_60290		LGLLVEGR	8	0	855.518	yes	yes	0.00044593	229.15	10	1									1		1		10	1									1		1		1241900
>jgi|Lotgi1|195517|estExt_Genewise1.C_sca_670288		LGLNLDKYPAIK	12	1	1343.78	yes	yes	1.4732e-11	245.34	9	1								1		1			9	1								1		1			1233000
>jgi|Lotgi1|238831|estExt_fgenesh2_pg.C_sca_1730025		LGLPIGEPGEDVGK	14	0	1379.73	yes	yes	3.5442e-09	184.88	8.1	3.13	3	2	1	2	3	2	4	3	10	10	6	5	8.1	3.13	3	2	1	2	3	2	4	3	10	10	6	5	18062000000
>jgi|Lotgi1|238831|estExt_fgenesh2_pg.C_sca_1730025		LGLPIGEPGEDVGKR	15	1	1535.83	yes	yes	9.0396e-33	280.98	7.77	3.2	6	6	7	7	7	8	8	7	24	24	12	12	7.77	3.2	6	6	7	7	7	8	8	7	24	24	12	12	28200000000
>jgi|Lotgi1|238831|estExt_fgenesh2_pg.C_sca_1730025	552	LGLPIGEPGEDVGKRMR	17	2	1822.97	yes	yes	9.4971e-12	177.54	10.4	1.58								2		2	1	3	10.4	1.58								2		2	1	3	55626000
>jgi|Lotgi1|204047|estExt_fgenesh2_kg.C_sca_340011		LGQVGGLAVAPNDNLVVFHR	20	0	2075.13	yes	yes	8.2318e-117	381.34	6.29	0.452						5	2						6.29	0.452						5	2						248510000
>jgi|Lotgi1|239339|estExt_fgenesh2_pg.C_sca_2240004		LGSANEGLLPHK	12	0	1234.67	yes	yes	5.4882e-33	328.27	2.75	0.829	1	3	6	2									2.75	0.829	1	3	6	2									94728000
>jgi|Lotgi1|235120|estExt_fgenesh2_pg.C_sca_590106	468	LGSIIAGLKPEQMNK	15	1	1597.89	yes	yes	0.00026484	114.82	7	0							1						7	0							1						2807600
>jgi|Lotgi1|106937|e_gw1.6.157.1		LGVDALGLNVYEK	13	0	1389.75	yes	yes	8.9677e-21	174.1	4.67	0.745				3	2	1							4.67	0.745				3	2	1							11104000
>jgi|Lotgi1|106937|e_gw1.6.157.1		LGVDALGLNVYEKDDK	16	1	1747.9	yes	yes	4.6734e-35	258.87	4.33	0.471				2	1								4.33	0.471				2	1								6786100
>jgi|Lotgi1|223043|estExt_Genewise1Plus.C_sca_880146;>jgi|Lotgi1|202077|estExt_Genewise1.C_sca_2180072;>jgi|Lotgi1|197703|estExt_Genewise1.C_sca_880158;>jgi|Lotgi1|182889|estExt_Genewise1.C_sca_50206;>jgi|Lotgi1|195948|estExt_Genewise1.C_sca_710140;>jgi|L	246	LHFFMPGFAPLTSR	14	0	1619.83	no	no	1.772e-10	190.56	4.33	1.7		1			1	1							NaN	NaN													2571500
>jgi|Lotgi1|186317|estExt_Genewise1.C_sca_150132		LHLLSSDSNHLR	12	0	1390.73	yes	yes	0	319.47	7.38	1.62				1		4	10		5			1	7.38	1.62				1		4	10		5			1	202230000
>jgi|Lotgi1|134797|e_gw1.93.157.1		LHNYEVPCAVCR	12	0	1516.69	yes	yes	0.00011486	157.95	6	0						1							6	0						1							959100
>jgi|Lotgi1|235988|estExt_fgenesh2_pg.C_sca_730030		LHPLIADCYSQIVYHLNK	18	0	2183.12	yes	yes	9.2951e-65	302.48	4	0				4									4	0				4									4129300
>jgi|Lotgi1|237103|estExt_fgenesh2_pg.C_sca_950032		LHYFLFNPSSHGVGGTFGGQFK	22	0	2396.17	yes	yes	4.259e-35	221.13	9	1								1		1			9	1								1		1			9394000
>jgi|Lotgi1|235609|estExt_fgenesh2_pg.C_sca_670059		LIDENTSALNNLPLLVR	17	0	1894.05	yes	yes	1.0725e-120	416.65	6.12	1.68					7	7	1	1				1	6.12	1.68					7	7	1	1				1	134930000
>jgi|Lotgi1|226726|estExt_Genewise1Plus.C_sca_1950014		LIDPPNR	7	0	823.455	yes	yes	0.0058652	187.77	4.25	1.64		2	3	2	1	3	1						4.25	1.64		2	3	2	1	3	1						106720000
>jgi|Lotgi1|229175|estExt_fgenesh2_pg.C_sca_50437		LIIQDPSTK	9	0	1013.58	yes	yes	0.0080133	141.47	4.83	2.27		1	1	1	1	1			1				4.83	2.27		1	1	1	1	1			1				47069000
>jgi|Lotgi1|156599|fgenesh2_pg.C_sca_11000285	95	LIITFQDEGIALLKPMR	17	1	1957.11	yes	yes	9.7466e-12	176.08	4.67	0.471				1	2								4.67	0.471				1	2								5840500
>jgi|Lotgi1|203020|estExt_fgenesh2_kg.C_sca_20001		LINHSVPDTISEDAINK	17	0	1864.95	yes	yes	4.4358e-12	182.17	4	0				1									4	0				1									227890
>jgi|Lotgi1|195517|estExt_Genewise1.C_sca_670288		LIPDQPAEHASVLQR	15	0	1672.89	yes	yes	1.004e-13	204.64	8.67	0.943								2		1			8.67	0.943								2		1			15196000
>jgi|Lotgi1|235621|estExt_fgenesh2_pg.C_sca_670079		LISEHEHKLSVVFR	14	1	1692.93	yes	yes	3.1513e-20	241.08	6.64	1.59				1	1	7	2		2	1			6.64	1.59				1	1	7	2		2	1			93398000
>jgi|Lotgi1|235621|estExt_fgenesh2_pg.C_sca_670079		LISEHEHKLSVVFREVK	17	2	2049.14	yes	yes	0.00085083	117.92	6	0						1							6	0						1							1256800
>jgi|Lotgi1|179477|fgenesh2_pm.C_sca_69000010		LISQIVSSITASLR	14	0	1486.87	no	no	1.3089e-12	204.64	3	1		1		1									NaN	NaN													4054600
>jgi|Lotgi1|154424|fgenesh2_pg.C_sca_5000464		LISSVYYQNQR	11	0	1369.7	yes	yes	4.9883e-12	199.61	9	0.816								1	1	1			9	0.816								1	1	1			64413000
>jgi|Lotgi1|236770|estExt_fgenesh2_pg.C_sca_870051		LITSSNNHR	9	0	1040.54	yes	yes	0.0074233	143.85	4	0				2									4	0				2									315960
>jgi|Lotgi1|173200|fgenesh2_pg.C_sca_151000011		LKDVIEFLGHPNIEK	15	1	1750.96	yes	yes	2.3439e-47	322.25	7.13	2.96	6	5	6	6	6	6	10	28	11	7	11	4	7.13	2.96	6	5	6	6	6	6	10	28	11	7	11	4	9224000000
>jgi|Lotgi1|173200|fgenesh2_pg.C_sca_151000011		LKDVIEFLGHPNIEKVPK	18	2	2075.18	yes	yes	9.0987e-35	249.06	8.86	1.3							3	2	5	2	2		8.86	1.3							3	2	5	2	2		112320000
>jgi|Lotgi1|236770|estExt_fgenesh2_pg.C_sca_870051		LKFPESEVLAK	11	1	1259.71	yes	yes	7.6666e-09	250.18	4.29	2.12	3	1	4	4	3	2	2	2					4.29	2.12	3	1	4	4	3	2	2	2					98824000
>jgi|Lotgi1|233200|estExt_fgenesh2_pg.C_sca_350163		LKKDIVENLNK	11	2	1312.77	yes	yes	1.0694e-51	363.7	6.6	1.8				1	2	3	1	1	1	1			6.6	1.8				1	2	3	1	1	1	1			50737000
>jgi|Lotgi1|236812|estExt_fgenesh2_pg.C_sca_870115		LKKPLVSSQPSCCNLAPYVK	20	2	2288.2	yes	yes	4.497e-22	199.41	3	0			1										3	0			1										1051700
>jgi|Lotgi1|209261|estExt_Genewise1Plus.C_sca_30137;>jgi|Lotgi1|176883|fgenesh2_pg.C_sca_5632000001		LKPGFISIIDYYNPENSATASYK	23	1	2590.3	yes	no	1.4334e-27	202.49	4.2	0.748			1	2	2								4.2	0.748			1	2	2								17977000
>jgi|Lotgi1|113682|e_gw1.17.155.1		LKPQDHIDALK	11	1	1276.71	yes	yes	0.00079484	168.79	7	0							1						7	0							1						275810
>jgi|Lotgi1|238082|estExt_fgenesh2_pg.C_sca_1300004	527	LKRNWEHGDTAANDNDAMDSPFSVLGIN	28	2	3086.42	yes	yes	6.15e-25	173.8	6	0						3							6	0						3							14247000
>jgi|Lotgi1|174003|fgenesh2_pg.C_sca_179000009		LKTYLSSGIGLTEIPK	16	1	1718.98	yes	yes	4.1817e-18	214.83	3.67	0.745			3	2	1								3.67	0.745			3	2	1								8116900
>jgi|Lotgi1|235988|estExt_fgenesh2_pg.C_sca_730030		LKVEQAFDEK	10	1	1205.63	yes	yes	2.9076e-06	238.4	4	0				4									4	0				4									5690400
>jgi|Lotgi1|231046|estExt_fgenesh2_pg.C_sca_170090		LKVRPSFYR	9	2	1164.68	yes	yes	0.0020212	213.71	9	1.51							1	2	2	1		1	9	1.51							1	2	2	1		1	216970000
>jgi|Lotgi1|159694|fgenesh2_pg.C_sca_21000164	125;126	LLAMAMR	7	0	804.435	yes	yes	0.0049111	153.52	1	0	1												1	0	1												825490
>jgi|Lotgi1|233199|estExt_fgenesh2_pg.C_sca_350161	401;402;403	LLATFQMMQGAQGGNTAPSSSLPGVSSMPMPSANQISR	38	0	3848.83	yes	yes	7.7852e-122	295.08	5.55	2.36	3	3	2	6	5	6	10		7				5.55	2.36	3	3	2	6	5	6	10		7				1568100000
>jgi|Lotgi1|214482|estExt_Genewise1Plus.C_sca_210234	285	LLDMRPIFVAQGPNFK	16	1	1845	yes	yes	0.00036785	111.39	5	0					1								5	0					1								134860
>jgi|Lotgi1|183614|estExt_Genewise1.C_sca_60290		LLGSGLDGPVIVEPNNPNFVIVK	23	0	2390.32	yes	yes	2.0971e-50	250.6	10	0										1			10	0										1			20486000
>jgi|Lotgi1|159694|fgenesh2_pg.C_sca_21000164	127	LLLESGMYCDNIK	13	0	1554.74	yes	yes	1.9759e-06	165.11	1	0	1												1	0	1												3191300
>jgi|Lotgi1|230171|estExt_fgenesh2_pg.C_sca_110109		LLNIDHEGLK	10	0	1150.63	yes	yes	0.0029489	143.86	1	0	1												1	0	1												699960
>jgi|Lotgi1|167053|fgenesh2_pg.C_sca_63000057		LLNVNTLLQLGGR	13	0	1409.84	yes	yes	0.00091118	110.86	4	0				1									4	0				1									0
>jgi|Lotgi1|174652|fgenesh2_pg.C_sca_207000018	214	LLPEHHMDLPTANFGSIPDHYSDIPPR	27	0	3068.48	yes	yes	6.87e-12	102.6	2.33	0.943	1		2										2.33	0.943	1		2										2136200
>jgi|Lotgi1|227783|estExt_fgenesh2_pg.C_sca_10013		LLRIPEFILR	10	1	1268.8	yes	yes	1.2321e-05	235.67	11	1										1		1	11	1										1		1	3477000
>jgi|Lotgi1|172698|fgenesh2_pg.C_sca_140000010		LLSGKPLVDSFR	12	1	1330.76	yes	yes	1.589e-10	233.02	3.86	1.64		2	1	2	1		1						3.86	1.64		2	1	2	1		1						7948000
>jgi|Lotgi1|181153|estExt_Genewise1.C_sca_10585;>jgi|Lotgi1|146485|e_gw1.829.35.1;>jgi|Lotgi1|147122|e_gw1.2012.3.1;>jgi|Lotgi1|147263|e_gw1.2197.10.1;>jgi|Lotgi1|147368|e_gw1.2348.3.1;>jgi|Lotgi1|147730|e_gw1.4137.3.1;>jgi|Lotgi1|147766|e_gw1.4307.4.1;>j		LLSGVTIAQGGVLPNIQAVLLPK	23	0	2300.38	yes	no	5.0421e-76	295.26	10.7	1.39								1		2	1	3	10.7	1.39								1		2	1	3	128360000
>jgi|Lotgi1|236952|estExt_fgenesh2_pg.C_sca_900076		LLSHYLALNPLSR	13	0	1495.85	yes	yes	3.9687e-81	392.92	5	0					4								5	0					4								6916600
>jgi|Lotgi1|158906|fgenesh2_pg.C_sca_18000256		LLSLSNPDR	9	0	1013.55	yes	yes	0.0016009	174.17	5	0					1								5	0					1								1176400
>jgi|Lotgi1|122269|e_gw1.40.42.1		LLSTGYSTHIPVEDQR	16	0	1814.92	yes	yes	4.6636e-24	231.49	5	0					2								5	0					2								9014600
>jgi|Lotgi1|236952|estExt_fgenesh2_pg.C_sca_900076		LLTYQWGTPTK	11	0	1306.69	yes	yes	2.8158e-06	194.67	1	0	1												1	0	1												2093300
>jgi|Lotgi1|205205|estExt_fgenesh2_kg.C_sca_1490003		LLWTTSR	7	0	875.486	yes	yes	0.008077	172.54	2.71	1.48	2	2		2	1								2.71	1.48	2	2		2	1								5815800
>jgi|Lotgi1|114561|e_gw1.19.150.1		LLYSTNGYGDGGR	13	0	1371.64	yes	yes	1.6998e-30	306.01	4.98	2.37	3	6	5	4	14	6	4	2	3	1	1		4.98	2.37	3	6	5	4	14	6	4	2	3	1	1		2127900000
>jgi|Lotgi1|237103|estExt_fgenesh2_pg.C_sca_950032	513;514	LMQNDPLIGMVLTSEDGEKEK	21	1	2346.14	yes	yes	1.8032e-80	310.6	8.67	0.943								2		1			8.67	0.943								2		1			12218000
>jgi|Lotgi1|236952|estExt_fgenesh2_pg.C_sca_900076	506	LMVHIISSDEVPSQK	15	0	1681.87	yes	yes	2.7163e-08	174.68	4.67	0.471				1	2								4.67	0.471				1	2								6365100
>jgi|Lotgi1|204047|estExt_fgenesh2_kg.C_sca_340011	258	LMYAVVDPSTNNLNAR	16	0	1776.88	yes	yes	1.2815e-35	254.06	6	0						4							6	0						4							11800000
>jgi|Lotgi1|229482|estExt_fgenesh2_pg.C_sca_70303		LNCSPTNTTFR	11	0	1309.61	yes	yes	5.8073e-07	210.75	9.67	0.943									2		1		9.67	0.943									2		1		7066700
>jgi|Lotgi1|170871|fgenesh2_pg.C_sca_105000037		LNDDEICPPKR	11	1	1355.65	yes	yes	0.00045858	157.95	12	0												1	12	0												1	1261700
>jgi|Lotgi1|154105|fgenesh2_pg.C_sca_5000145		LNDEKNRELEK	11	2	1386.71	yes	yes	0.0063062	110.14	12	0												1	12	0												1	2219700
>jgi|Lotgi1|231869|estExt_fgenesh2_pg.C_sca_230185		LNDPGLNLIPDNTATYPTEWYICLDK	26	0	3035.46	yes	yes	6.6788e-22	160.67	3	0.816		1	1	1									3	0.816		1	1	1									19231000
>jgi|Lotgi1|231869|estExt_fgenesh2_pg.C_sca_230185		LNDPGLNLIPDNTATYPTEWYICLDKR	27	1	3191.56	yes	yes	6.6197e-59	244.92	3	0			4										3	0			4										49676000
>jgi|Lotgi1|219492|estExt_Genewise1Plus.C_sca_540059		LNESFSGIGTSDTHLIR	17	0	1845.92	yes	yes	7.8004e-10	171.87	9	0									1				9	0									1				731020
>jgi|Lotgi1|169717|fgenesh2_pg.C_sca_88000068		LNFDNSIPGR	10	0	1131.57	yes	yes	2.0719e-05	224.88	9.67	0.943									2		1		9.67	0.943									2		1		18172000
>jgi|Lotgi1|163448|fgenesh2_pg.C_sca_40000002		LNLQHTCNNQK	11	0	1368.66	yes	yes	5.8516e-14	275.86	4.83	0.687				2	3	1							4.83	0.687				2	3	1							5337900
>jgi|Lotgi1|228640|estExt_fgenesh2_pg.C_sca_30301		LNPLDCEPYQR	11	0	1403.65	yes	yes	0.0021086	138.11	9	0									1				9	0									1				1404700
>jgi|Lotgi1|235120|estExt_fgenesh2_pg.C_sca_590106		LNPQALADALDTIGLEDLDDDEAALICEK	29	0	3140.51	yes	yes	3.6318e-149	353	3.86	0.833			3	2	2								3.86	0.833			3	2	2								84822000
>jgi|Lotgi1|122269|e_gw1.40.42.1		LNSKPSFELNPLDR	14	1	1628.85	yes	yes	0.00014576	150.68	5	0					1								5	0					1								671520
>jgi|Lotgi1|229543|estExt_fgenesh2_pg.C_sca_80085		LNVYVTEKPK	10	1	1189.67	yes	yes	0.00024309	199.61	7.61	2.83		1		3	1	1	1	3	4	1	1	2	7.61	2.83		1		3	1	1	1	3	4	1	1	2	506750000
>jgi|Lotgi1|229543|estExt_fgenesh2_pg.C_sca_80085		LNVYVTEKPKFTAYVR	16	2	1927.06	yes	yes	0.0079234	108.17	8	0								1					8	0								1					1808400
>jgi|Lotgi1|236812|estExt_fgenesh2_pg.C_sca_870115		LPANVNIQYSCCAPDHLAK	19	0	2170.03	yes	yes	1.7785e-168	452.61	3.5	0.5			2	2									3.5	0.5			2	2									6144700
>jgi|Lotgi1|169267|fgenesh2_pg.C_sca_83000093		LPAVDLFENDPGTK	14	0	1514.76	yes	yes	0.00093017	118.48	10	0										1			10	0										1			141580
>jgi|Lotgi1|159694|fgenesh2_pg.C_sca_21000164		LPCIPQSVR	9	0	1068.58	yes	yes	0.0013519	177.1	1	0	1												1	0	1												1327700
>jgi|Lotgi1|236304|estExt_fgenesh2_pg.C_sca_790048		LPDGDLGENIR	11	0	1197.6	yes	yes	0.00035082	122.26	11.5	0.5											1	1	11.5	0.5											1	1	3204400
>jgi|Lotgi1|159694|fgenesh2_pg.C_sca_21000164		LPDLNTR	7	0	827.45	yes	yes	0.009484	168.43	1	0	1												1	0	1												1418400
>jgi|Lotgi1|230171|estExt_fgenesh2_pg.C_sca_110109		LPEFTSPNNFILVK	14	0	1617.88	yes	yes	0.00046603	128.67	1	0	1												1	0	1												780440
>jgi|Lotgi1|216894|estExt_Genewise1Plus.C_sca_350202		LPEPISFTLK	10	0	1143.65	yes	yes	0.00060105	172.47	3	0			2										3	0			2										2488800
>jgi|Lotgi1|174652|fgenesh2_pg.C_sca_207000018	215	LPGSPVAPNSQGLTPSSGMPHYLTSSAQQPPFDPR	35	0	3617.76	yes	yes	4.2994e-59	221.45	2.09	0.996	4	3	3	1									2.09	0.996	4	3	3	1									40569000
>jgi|Lotgi1|159264|fgenesh2_pg.C_sca_20000004		LPGTPAYQFHR	11	0	1285.66	yes	yes	6.0091e-07	148.96	4	0				1									4	0				1									461390
>jgi|Lotgi1|99809|gw1.32.298.1	618	LPHFYAMEAANVLK	14	0	1602.82	yes	yes	3.6534e-54	297.15	3.92	2.28	5	5	9	7	4	1	2	2	1	1			3.92	2.28	5	5	9	7	4	1	2	2	1	1			256750000
>jgi|Lotgi1|236770|estExt_fgenesh2_pg.C_sca_870051		LPIDGTSCGHK	11	0	1183.57	yes	yes	3.7128e-13	208.22	4.12	1.54	1		1	3	1	2							4.12	1.54	1		1	3	1	2							5515300
>jgi|Lotgi1|201804|estExt_Genewise1.C_sca_1950010;>jgi|Lotgi1|239761|estExt_fgenesh2_pg.C_sca_30360001		LPNPLPR	7	0	805.481	yes	no	1.2052e-13	223.6	3.25	0.433			3	1									3.25	0.433			3	1									1236700
>jgi|Lotgi1|236690|estExt_fgenesh2_pg.C_sca_850102		LPSAAADQEALFQSK	15	0	1574.79	yes	yes	6.154e-118	425.27	4.22	2.65	6	13	9	6	5	6	2	1	5	1	1		4.22	2.65	6	13	9	6	5	6	2	1	5	1	1		1109100000
>jgi|Lotgi1|235120|estExt_fgenesh2_pg.C_sca_590106		LPTAVLK	7	0	740.48	yes	yes	0.00663	179.47	3	0			1										3	0			1										5885100
>jgi|Lotgi1|140786|e_gw1.151.5.1	58;59	LPTHMVPLHYELVLKPHMYHK	21	1	2582.37	yes	yes	5.2224e-11	151.62	3	0			3										3	0			3										2827500
>jgi|Lotgi1|236770|estExt_fgenesh2_pg.C_sca_870051		LPTSIFGLGGVLGQR	15	0	1513.86	yes	yes	8.0599e-56	344.26	5.46	2.39	3	1	3	4	7	6	5	1	4		1		5.46	2.39	3	1	3	4	7	6	5	1	4		1		375350000
>jgi|Lotgi1|236689|estExt_fgenesh2_pg.C_sca_850101		LPTTQTVYTPGPVYSASSAVNPYYQSQAVER	31	0	3373.65	yes	yes	2.7628e-115	312.53	6.91	1.08						5	4		2				6.91	1.08						5	4		2				105420000
>jgi|Lotgi1|235497|estExt_fgenesh2_pg.C_sca_650036	470;471	LPTYKPMYQMIR	12	1	1539.79	yes	yes	2.8584e-26	308.11	7.7	2.35	4	3	10	12	9	18	14	81	25	31	15	5	7.7	2.35	4	3	10	12	9	18	14	81	25	31	15	5	73356000000
>jgi|Lotgi1|236770|estExt_fgenesh2_pg.C_sca_870051		LPVQATQQDPSK	12	0	1310.68	yes	yes	2.9041e-18	282.99	3.67	1.55	2	1	1	4	3	1							3.67	1.55	2	1	1	4	3	1							10525000
>jgi|Lotgi1|209261|estExt_Genewise1Plus.C_sca_30137		LQATVFNYLGSAANAEVR	18	0	1922.98	yes	yes	4.0262e-42	253.04	3	1	1	3	3	5									3	1	1	3	3	5									16240000
>jgi|Lotgi1|228002|estExt_fgenesh2_pg.C_sca_10373		LQELAPFESDAR	12	0	1374.68	yes	yes	4.6606e-10	214.48	3	0			1										3	0			1										778290
>jgi|Lotgi1|197315|estExt_Genewise1.C_sca_840107		LQENLVLSDPVTDIK	15	0	1682.91	yes	yes	3.7637e-05	143.86	6	0						1							6	0						1							992770
>jgi|Lotgi1|223895|estExt_Genewise1Plus.C_sca_1040047;>jgi|Lotgi1|199507|estExt_Genewise1.C_sca_1190063;>jgi|Lotgi1|230007|estExt_fgenesh2_pg.C_sca_100209		LQLWDTAGQER	11	0	1315.65	yes	no	4.9875e-07	213.37	2	0		1											2	0		1											849550
>jgi|Lotgi1|205662|estExt_fgenesh2_pm.C_sca_30050		LQQVSEDHLR	10	0	1223.63	yes	yes	0.0029489	143.86	10	1									1		1		10	1									1		1		2815700
>jgi|Lotgi1|174003|fgenesh2_pg.C_sca_179000009	195	LQSLEIYNSMVNIK	14	0	1650.87	yes	yes	5.3935e-57	349.78	3.61	1.78	4	4	6	6	4	1	3						3.61	1.78	4	4	6	6	4	1	3						244400000
>jgi|Lotgi1|174652|fgenesh2_pg.C_sca_207000018		LQSPQLGLR	9	0	1010.59	yes	yes	1.5491e-11	283.17	4.29	2.72	3	2	3	3	1	1	1		3				4.29	2.72	3	2	3	3	1	1	1		3				59510000
>jgi|Lotgi1|174003|fgenesh2_pg.C_sca_179000009		LQTCTYPNLIHLDESGSPLSSLYYHQLVTTNAVFPK	36	0	4106.05	yes	yes	1.5478e-158	330.27	4.22	1.03			3	2	3	1							4.22	1.03			3	2	3	1							391220000
>jgi|Lotgi1|173095|fgenesh2_pg.C_sca_148000046;>jgi|Lotgi1|176001|fgenesh2_pg.C_sca_623000001	174	LQTMIGATPLAK	12	0	1242.7	yes	no	0.00102	126.67	6	0						1							6	0						1							376360
>jgi|Lotgi1|235812|estExt_fgenesh2_pg.C_sca_700055		LQYPDPQYQNDVLYQSQPSQPPQPYTPPFQPAPPR	35	0	4080.96	yes	yes	2.3305e-08	97.257	3	0			1										3	0			1										1142200
>jgi|Lotgi1|109908|e_gw1.11.685.1		LREWLFIVMK	10	1	1333.76	yes	yes	0.0095946	122.26	7	0							1						7	0							1						892120
>jgi|Lotgi1|181799|estExt_Genewise1.C_sca_20559		LSAEDVQEQIYK	12	0	1421.7	yes	yes	1.7133e-07	141.93	9	0									1				9	0									1				0
>jgi|Lotgi1|231186|estExt_fgenesh2_pg.C_sca_180106		LSAIGGNAGGPLGTVSGSAR	20	0	1740.91	yes	yes	0	337.07	5.5	0.791				1	8	5	2						5.5	0.791				1	8	5	2						143860000
>jgi|Lotgi1|162872|fgenesh2_pg.C_sca_36000100		LSATGDILGLTVDNLR	16	0	1656.9	yes	yes	7.0185e-70	347.5	2.08	0.954	4	4	3	1									2.08	0.954	4	4	3	1									25267000
>jgi|Lotgi1|232879|estExt_fgenesh2_pg.C_sca_330020		LSDDEYQALLR	11	0	1321.65	yes	yes	1.9387e-07	224.52	9	1								1		1			9	1								1		1			4331700
>jgi|Lotgi1|236952|estExt_fgenesh2_pg.C_sca_900076		LSEAAVEVIFQK	12	0	1332.73	yes	yes	3.9831e-05	166.93	1	0	1												1	0	1												679880
>jgi|Lotgi1|121767|e_gw1.38.17.1	39	LSFMYFFIGLEDGK	14	0	1665.81	yes	yes	0.0053754	86.313	2	0		1											2	0		1											122590
>jgi|Lotgi1|228882|estExt_fgenesh2_pg.C_sca_50013		LSFPLPAETLPVVNDSPHR	19	0	2088.1	yes	yes	1.8648e-74	307.28	5.45	1.96	1	1	3	3	12	4	4	1	4				5.45	1.96	1	1	3	3	12	4	4	1	4				741730000
>jgi|Lotgi1|237103|estExt_fgenesh2_pg.C_sca_950032		LSGAVFNEPTWNSGALR	17	0	1817.91	yes	yes	2.5429e-09	162.97	8	0								1					8	0								1					2480400
>jgi|Lotgi1|174920|fgenesh2_pg.C_sca_225000003	222	LSGSSKPYNTPSDDVNEMIK	20	1	2181.03	yes	yes	3.8423e-117	387.9	3.56	1.64	3	3	2	2	7	1							3.56	1.64	3	3	2	2	7	1							330650000
>jgi|Lotgi1|156525|fgenesh2_pg.C_sca_11000211		LSIENFNTEEHR	12	0	1487.7	yes	yes	1.9651e-11	236.64	1	0	3												1	0	3												2699300
>jgi|Lotgi1|154105|fgenesh2_pg.C_sca_5000145		LSKSEPNINK	10	1	1128.61	yes	yes	1.6638e-07	183.57	6	0						1							6	0						1							2348900
>jgi|Lotgi1|239574|estExt_fgenesh2_pg.C_sca_3420002		LSLANGR	7	0	729.413	yes	yes	0.00011987	187.77	3	0			1										3	0			1										0
CON__Q3TTY5;CON__Q7Z794;CON__Q8N1N4-2;CON__Q7RTT2		LSLDVEIATYR	11	0	1278.68	no	no	1.9387e-07	224.52	2.67	1.7	1	1			1								NaN	NaN													1389900
>jgi|Lotgi1|233397|estExt_fgenesh2_pg.C_sca_390071	423	LSLGVESVNGQMK	13	0	1360.7	yes	yes	1.0529e-21	280.23	7.81	2.24	1	1			3	3	6	7	8	6	1	1	7.81	2.24	1	1			3	3	6	7	8	6	1	1	2766800000
>jgi|Lotgi1|233397|estExt_fgenesh2_pg.C_sca_390071	423	LSLGVESVNGQMKSTCK	17	1	1836.91	yes	yes	5.7017e-20	212.18	8.75	1.09							1		2	1			8.75	1.09							1		2	1			18609000
>jgi|Lotgi1|235988|estExt_fgenesh2_pg.C_sca_730030		LSLGVPVDYFK	11	0	1236.68	yes	yes	1.3704e-06	150.85	5.5	2.14				3	1	1				1			5.5	2.14				3	1	1				1			20855000
>jgi|Lotgi1|239574|estExt_fgenesh2_pg.C_sca_3420002		LSNGGFR	7	0	749.382	yes	yes	0.008077	172.54	3	0			1										3	0			1										120440
>jgi|Lotgi1|238560|estExt_fgenesh2_pg.C_sca_1510007		LSNNLFGFYYSK	12	0	1451.71	yes	yes	0.00097422	137.17	3	0			1										3	0			1										236180
>jgi|Lotgi1|230881|estExt_fgenesh2_pg.C_sca_160086		LSQVSSDFFLNK	12	0	1383.7	yes	yes	2.2365e-06	183.64	7.5	1.5						1			1				7.5	1.5						1			1				14105000
>jgi|Lotgi1|209261|estExt_Genewise1Plus.C_sca_30137		LSSEPIFGTWQIK	13	0	1504.79	yes	yes	2.5053e-08	188.61	4.2	1.54	1	1		3	3	2							4.2	1.54	1	1		3	3	2							39635000
>jgi|Lotgi1|108898|e_gw1.9.258.1		LSTTVSNLFLDCLTPETEGEYSCIAETPK	29	0	3274.53	yes	yes	2.3098e-109	307.77	8	1							1		1				8	1							1		1				15309000
>jgi|Lotgi1|113221|e_gw1.16.216.1		LSVFPPTR	8	0	915.518	yes	yes	0.0073016	183.43	8	0								1					8	0								1					283570
>jgi|Lotgi1|234387|estExt_fgenesh2_pg.C_sca_500042		LTDSCTYLQTR	11	0	1356.63	yes	yes	6.7873e-18	290.32	8.14	2.39	1			2		2	4	6	4	5	3	1	8.14	2.39	1			2		2	4	6	4	5	3	1	1725900000
>jgi|Lotgi1|89037|gw1.56.185.1		LTELQSTWPR	10	0	1229.64	yes	yes	2.5573e-05	221.83	8	1							1		1				8	1							1		1				3072600
>jgi|Lotgi1|205401|estExt_fgenesh2_kg.C_sca_2230002	263	LTENPLTVNYSPEPAMELCNPGLSVK	26	0	2872.4	yes	yes	1.2245e-48	222.93	8	0								1					8	0								1					3816000
>jgi|Lotgi1|239574|estExt_fgenesh2_pg.C_sca_3420002		LTGEVGGLSK	10	0	959.529	yes	yes	0.0018753	156.94	6.86	2.97		1	2		2	1	3		2	1	1	1	6.86	2.97		1	2		2	1	3		2	1	1	1	169070000
>jgi|Lotgi1|239574|estExt_fgenesh2_pg.C_sca_3420002		LTGEVGGLSKSTPASGSVELR	21	1	2044.08	yes	yes	0.0019994	81.317	3	0			1										3	0			1										982860
>jgi|Lotgi1|227996|estExt_fgenesh2_pg.C_sca_10362		LTGLNYDTPALAHR	14	0	1540.8	yes	yes	8.1044e-57	352.69	7.25	4.63	2		1				1			1		3	7.25	4.63	2		1				1			1		3	17025000
CON__P10096;>jgi|Lotgi1|222542|estExt_Genewise1Plus.C_sca_820192	292	LTGMAFR	7	0	794.411	no	no	0.0046267	168.43	4	3	1						1						NaN	NaN													3137600
>jgi|Lotgi1|154576|fgenesh2_pg.C_sca_6000079		LTHTSYGTLPEWIQR	15	0	1800.92	yes	yes	0.0048366	100.55	9	0									1				9	0									1				237300
>jgi|Lotgi1|174920|fgenesh2_pg.C_sca_225000003	223;224	LTIDMGMEDR	10	0	1179.53	yes	yes	0.001204	129.1	6.33	2.62				1	1					1			6.33	2.62				1	1					1			3934800
>jgi|Lotgi1|140786|e_gw1.151.5.1		LTNSLTGFYYSR	12	0	1420.7	yes	yes	2.7423e-21	291.77	4.25	3.25	3	3	5				1	2		1	1		4.25	3.25	3	3	5				1	2		1	1		43233000
>jgi|Lotgi1|153233|fgenesh2_pg.C_sca_3000136		LTQENFDLQHQVQELDSNNAALAK	24	0	2725.33	yes	yes	3.3666e-82	289.15	3	0			1										3	0			1										1057400
>jgi|Lotgi1|235988|estExt_fgenesh2_pg.C_sca_730030		LTQWAICSK	9	0	1105.56	yes	yes	0.0048878	155.01	4	0				1									4	0				1									2352300
>jgi|Lotgi1|233199|estExt_fgenesh2_pg.C_sca_350161		LTRSYNLDEEQK	12	1	1494.73	yes	yes	2.0228e-18	283.48	5.4	1.02				1	2	1	1						5.4	1.02				1	2	1	1						3453600
>jgi|Lotgi1|159694|fgenesh2_pg.C_sca_21000164	128	LTSLAQCIHIAMVAR	15	0	1682.9	yes	yes	1.2227e-17	209.99	1.5	0.5	1	1											1.5	0.5	1	1											986810
>jgi|Lotgi1|230171|estExt_fgenesh2_pg.C_sca_110109		LTSSNEITSPFIFSSKPK	18	1	1982.04	yes	yes	1.5146e-49	154.07	1	0	1												1	0	1												1103000
>jgi|Lotgi1|201804|estExt_Genewise1.C_sca_1950010		LTSTDHAGTCPALDPK	16	0	1682.79	yes	yes	7.4797e-24	227.91	3.5	0.5			3	3									3.5	0.5			3	3									20502000
>jgi|Lotgi1|232714|estExt_fgenesh2_pg.C_sca_310076		LTTSSPQTATTPR	13	0	1359.7	yes	yes	2.6503e-13	218.71	3.6	0.917		1	4	3	2								3.6	0.917		1	4	3	2								38310000
>jgi|Lotgi1|229427|estExt_fgenesh2_pg.C_sca_70053		LTVTSTLPR	9	0	986.576	yes	yes	0.0048878	155.01	4	0				1									4	0				1									861360
>jgi|Lotgi1|209340|estExt_Genewise1Plus.C_sca_30274		LVADPDRFPSGIK	13	1	1413.76	yes	yes	1.6125e-07	184.88	7	1.41						2			1				7	1.41						2			1				10886000
>jgi|Lotgi1|236952|estExt_fgenesh2_pg.C_sca_900076		LVAPFPGNIR	10	0	1082.62	yes	yes	1.2194e-08	196.55	1	0	2												1	0	2												977200
>jgi|Lotgi1|230171|estExt_fgenesh2_pg.C_sca_110109	338	LVATLSGDMTSK	12	0	1221.63	yes	yes	0.00075458	129.7	1	0	2												1	0	2												1023000
>jgi|Lotgi1|236952|estExt_fgenesh2_pg.C_sca_900076		LVCDWDSTLALK	12	0	1419.71	yes	yes	0.0040238	116.23	1	0	1												1	0	1												396300
>jgi|Lotgi1|160173|fgenesh2_pg.C_sca_23000191		LVDCGDRPLPQGTCGYR	17	1	1962.9	yes	yes	7.5295e-51	295.75	4.65	2.5	2	3	5	5	3	2	1	2	2	1			4.65	2.5	2	3	5	5	3	2	1	2	2	1			687270000
>jgi|Lotgi1|114561|e_gw1.19.150.1		LVDNDLAELNK	11	0	1242.65	yes	yes	2.8041e-12	255.31	4.94	2.1	3	4	5	5	21	7	2	1	4		1		4.94	2.1	3	4	5	5	21	7	2	1	4		1		6447900000
>jgi|Lotgi1|114561|e_gw1.19.150.1		LVDNDLAELNKR	12	1	1398.75	yes	yes	4.4034e-56	363.69	4.93	2.14	5	7	10	11	30	13	5	1	6	2	1		4.93	2.14	5	7	10	11	30	13	5	1	6	2	1		3535300000
>jgi|Lotgi1|114561|e_gw1.19.150.1		LVDNDLAELNKRK	13	2	1526.84	yes	yes	1.9921e-14	231.97	5	0					3								5	0					3								9080000
>jgi|Lotgi1|231869|estExt_fgenesh2_pg.C_sca_230185		LVECPYPK	8	0	1004.5	yes	yes	0.0073016	183.43	6	0						1							6	0						1							1272000
>jgi|Lotgi1|234405|estExt_fgenesh2_pg.C_sca_500078		LVEHVSPCEYR	11	0	1387.66	yes	yes	8.2856e-14	272.62	6.67	2.29	1	1		1	1	2	4	4	4				6.67	2.29	1	1		1	1	2	4	4	4				363970000
>jgi|Lotgi1|153653|fgenesh2_pg.C_sca_4000112	80	LVELLVKPMVR	11	1	1295.8	yes	yes	0.0027669	138.11	10	0.816									1	1	1		10	0.816									1	1	1		14482000
>jgi|Lotgi1|158316|fgenesh2_pg.C_sca_16000284;>jgi|Lotgi1|176424|fgenesh2_pg.C_sca_1280000001	115	LVFMAEVSNSGK	12	0	1280.64	yes	no	1.4278e-18	249.56	4.33	1.95	3	5	14	10	7	6	6	1	2				4.33	1.95	3	5	14	10	7	6	6	1	2				348830000
>jgi|Lotgi1|69892|gw1.49.115.1		LVGGAGPYAGR	11	0	1016.54	yes	yes	1.1733e-07	230.07	2.75	0.829		2	1	1									2.75	0.829		2	1	1									9941100
>jgi|Lotgi1|236770|estExt_fgenesh2_pg.C_sca_870051		LVGLLILK	8	0	867.616	yes	yes	0.0061681	172.26	6	0						1							6	0						1							728160
>jgi|Lotgi1|236815|estExt_fgenesh2_pg.C_sca_870118		LVIIANNTPPLVK	13	0	1390.85	yes	yes	8.0708e-05	150.94	12	0												1	12	0												1	1013300
>jgi|Lotgi1|239125|estExt_fgenesh2_pg.C_sca_1950011		LVINPGDCPK	10	0	1111.57	yes	yes	0.00011168	191.05	3.33	0.471			2	1									3.33	0.471			2	1									16418000
>jgi|Lotgi1|239125|estExt_fgenesh2_pg.C_sca_1950011		LVINPGDCPKPDK	13	1	1451.74	yes	yes	4.1295e-23	252.7	4.22	2.68	6	7	14	5	8	3	2		2	2	1	1	4.22	2.68	6	7	14	5	8	3	2		2	2	1	1	2796900000
>jgi|Lotgi1|239125|estExt_fgenesh2_pg.C_sca_1950011		LVINPGDCPKPDKNIVICLIYQK	23	2	2696.44	yes	yes	3.8093e-49	238.89	3.43	0.904		1	3	2	1								3.43	0.904		1	3	2	1								64640000
>jgi|Lotgi1|192237|estExt_Genewise1.C_sca_450185		LVIPSELAYGAR	12	0	1287.72	yes	yes	8.6631e-06	174.73	10.2	1.33								1		2	1	1	10.2	1.33								1		2	1	1	9597400
>jgi|Lotgi1|233200|estExt_fgenesh2_pg.C_sca_350163		LVKECTYQNTNK	12	1	1496.73	yes	yes	1.7729e-55	363.7	6.5	1.75				1	2	3	2		1	1			6.5	1.75				1	2	3	2		1	1			14763000
>jgi|Lotgi1|209107|estExt_Genewise1Plus.C_sca_20912		LVLGVPWYGYR	11	0	1321.72	yes	yes	4.9875e-07	213.37	7.6	1.62						2	1		1	1			7.6	1.62						2	1		1	1			2335300
>jgi|Lotgi1|209261|estExt_Genewise1Plus.C_sca_30137	274	LVLPIESLMAPK	12	0	1309.77	yes	yes	0.00075458	129.7	4.62	1.93		1	2	1	2		1	1					4.62	1.93		1	2	1	2		1	1					33652000
>jgi|Lotgi1|236183|estExt_fgenesh2_pg.C_sca_760074		LVNDGCGGEYNYCCTPNHYR	20	0	2447.97	yes	yes	2.973e-141	421.27	10.2	0.829									2	2	4		10.2	0.829									2	2	4		138640000
>jgi|Lotgi1|236183|estExt_fgenesh2_pg.C_sca_760074		LVNDGCGGEYNYCCTPNHYRPYPYTQR	27	1	3353.41	yes	yes	1.1779e-101	304.35	9.27	1.98					1	1	1		6	1	3	2	9.27	1.98					1	1	1		6	1	3	2	2364800000
>jgi|Lotgi1|236952|estExt_fgenesh2_pg.C_sca_900076		LVNLPAENK	9	0	996.56	yes	yes	0.0080133	141.47	1	0	2												1	0	2												1164600
>jgi|Lotgi1|158316|fgenesh2_pg.C_sca_16000284;>jgi|Lotgi1|176424|fgenesh2_pg.C_sca_1280000001		LVNQQPQVQR	10	0	1208.66	yes	no	4.5519e-27	328.5	4.03	1.94	4	5	5	8	6	4	3		1				4.03	1.94	4	5	5	8	6	4	3		1				442010000
>jgi|Lotgi1|234387|estExt_fgenesh2_pg.C_sca_500042		LVPPYNTGGR	10	0	1072.57	yes	yes	2.8848e-05	199.48	7.11	2.81	2				2	3	4	1	4	1	1	1	7.11	2.81	2				2	3	4	1	4	1	1	1	825710000
>jgi|Lotgi1|150310|fgenesh2_kg.C_sca_34000006		LVQAFQFTDK	10	0	1195.62	yes	yes	7.8129e-05	204.92	4.67	4.5	1	1									1		4.67	4.5	1	1									1		3473100
>jgi|Lotgi1|205205|estExt_fgenesh2_kg.C_sca_1490003		LVQNCLWTLR	10	0	1301.69	yes	yes	4.0336e-06	236.04	3.25	1.39	1	2	1	2	2								3.25	1.39	1	2	1	2	2								9347000
>jgi|Lotgi1|162861|fgenesh2_pg.C_sca_36000089		LVSSISSTR	9	0	948.524	yes	yes	0.00042723	220.24	3	0			2										3	0			2										1169700
>jgi|Lotgi1|230493|estExt_fgenesh2_pg.C_sca_120332		LVSTASEPETQK	12	0	1288.65	yes	yes	1.3987e-10	198.87	8.33	1.7						1			1	1			8.33	1.7						1			1	1			2397600
>jgi|Lotgi1|230493|estExt_fgenesh2_pg.C_sca_120332		LVSTASEPETQKK	13	1	1416.75	yes	yes	0.0039675	100.72	7.5	1.5						1			1				7.5	1.5						1			1				439600
>jgi|Lotgi1|236812|estExt_fgenesh2_pg.C_sca_870115		LVSTGQNAVSQR	12	0	1258.66	yes	yes	9.3678e-18	175.91	3.75	0.829			2	1	1								3.75	0.829			2	1	1								2151100
>jgi|Lotgi1|174003|fgenesh2_pg.C_sca_179000009		LVSVDQPLPPPAPK	14	0	1456.83	yes	yes	5.3557e-30	221.28	4.95	2.1	1	3	9	7	7	6	4	2	4				4.95	2.1	1	3	9	7	7	6	4	2	4				192420000
>jgi|Lotgi1|234865|estExt_fgenesh2_pg.C_sca_560073		LYDLKPVAK	9	1	1045.62	yes	yes	0.0034753	188.29	4	0				1									4	0				1									781300
>jgi|Lotgi1|235549|estExt_fgenesh2_pg.C_sca_660066		LYFALYDTGK	10	0	1189.6	yes	yes	0.0010908	161.37	5.74	3.09	2	2	2	1	2	2	1	2	3	1	1		5.74	3.09	2	2	2	1	2	2	1	2	3	1	1		215950000
>jgi|Lotgi1|159694|fgenesh2_pg.C_sca_21000164		LYGSSVLQGFNPENCDIPSEHDVPR	25	0	2829.3	yes	yes	7.557e-74	280.52	1	0	1												1	0	1												3168000
>jgi|Lotgi1|236691|estExt_fgenesh2_pg.C_sca_850103		LYLTQVNYQR	10	0	1296.68	yes	yes	1.5972e-05	228.05	3	0			1										3	0			1										1716300
>jgi|Lotgi1|209340|estExt_Genewise1Plus.C_sca_30274	281;282	LYMSMADR	8	0	985.436	yes	yes	0.0050951	168.99	6	0						1							6	0						1							884650
>jgi|Lotgi1|236770|estExt_fgenesh2_pg.C_sca_870051		LYQQLNTEFR	10	0	1310.66	yes	yes	5.5467e-14	275.32	5.59	3.23	2	3	2	3	1	2	3	2		2	1	1	5.59	3.23	2	3	2	3	1	2	3	2		2	1	1	167220000
>jgi|Lotgi1|233824|estExt_fgenesh2_pg.C_sca_440067		LYTDSHLTAPGFK	13	0	1448.73	yes	yes	0.00011871	146.16	9.5	1.5								1			1		9.5	1.5								1			1		3000100
>jgi|Lotgi1|238760|estExt_fgenesh2_pg.C_sca_1660028		LYVCCDVSQICK	12	0	1543.68	yes	yes	7.8389e-08	143.61	9	0									1				9	0									1				941610
>jgi|Lotgi1|115607|e_gw1.21.53.1		LYYSADDFPGDVNEGLIGPLLICR	24	0	2696.32	yes	yes	3.5634e-55	252.53	3.25	0.433			3	1									3.25	0.433			3	1									22946000
>jgi|Lotgi1|162861|fgenesh2_pg.C_sca_36000089	138	MADVVDCQCLVLSR	14	0	1664.77	yes	yes	3.1143e-36	310.91	3.33	0.471			4	2									3.33	0.471			4	2									18546000
>jgi|Lotgi1|163637|fgenesh2_pg.C_sca_40000191	157	MAFAGGR	7	0	708.338	yes	yes	0.0033444	177.02	10.5	0.5										1	1		10.5	0.5										1	1		622050
>jgi|Lotgi1|109284|e_gw1.10.19.1	15	MAGLQDLVDSLKDTNETLENHNNELR	26	1	2968.42	yes	yes	1.1746e-09	80.752	5	0					1								5	0					1								842980
>jgi|Lotgi1|204921|estExt_fgenesh2_kg.C_sca_960001	259	MAGLQDLVDTLR	12	0	1330.69	yes	yes	3.8886e-13	170.72	8	0								1					8	0								1					154800
>jgi|Lotgi1|152688|fgenesh2_pg.C_sca_2000108	73	MAMPGFGFGSGLGNFPNPR	19	0	1952.9	yes	yes	1.2511e-74	304.58	7.67	0.471							1	2					7.67	0.471							1	2					4177400
>jgi|Lotgi1|231010|estExt_fgenesh2_pg.C_sca_160282	361;362	MAPIMQLYEQEGCINPIAFLPANILEGAK	29	0	3230.62	yes	yes	3.5416e-33	188.72	5	0					4								5	0					4								40532000
>jgi|Lotgi1|234885|estExt_fgenesh2_pg.C_sca_560116	455	MAPSVETICSTQSPLLNPR	19	0	2100.03	yes	yes	3.9379e-106	363.85	7.3	2.93	4	4	5	7	10	10	15	11	15	8	13	6	7.3	2.93	4	4	5	7	10	10	15	11	15	8	13	6	5469700000
>jgi|Lotgi1|235120|estExt_fgenesh2_pg.C_sca_590106	463;464;465	MEFGEPNSFNAEMMK	15	0	1760.72	yes	yes	2.5391e-37	295.91	2.79	1.01	2	3	5	4									2.79	1.01	2	3	5	4									53606000
>jgi|Lotgi1|236770|estExt_fgenesh2_pg.C_sca_870051	499	MEIFYHWIAR	10	0	1364.67	yes	yes	0.00010672	183.57	6.6	2.24				3		3	1		1	2			6.6	2.24				3		3	1		1	2			19489000
>jgi|Lotgi1|171918|fgenesh2_pg.C_sca_122000036	167	MELPCDGASPLQNK	14	0	1558.71	yes	yes	1.5758e-35	305.68	7.5	1.19						2	6	1	2	1			7.5	1.19						2	6	1	2	1			94953000
>jgi|Lotgi1|171918|fgenesh2_pg.C_sca_122000036	167	MELPCDGASPLQNKDGK	17	1	1858.86	yes	yes	2.1503e-05	104.17	9	0									1				9	0									1				1222300
>jgi|Lotgi1|141290|e_gw1.158.1.1	64;65;66	METAMENTPMLKR	13	1	1550.73	yes	yes	0.0027336	88.441	6	0.816					1	1	1						6	0.816					1	1	1						13318000
>jgi|Lotgi1|115607|e_gw1.21.53.1	30	MEYIQYTDDSYGQK	14	0	1739.73	yes	yes	8.6415e-24	265.11	3.17	0.373			5	1									3.17	0.373			5	1									13958000
>jgi|Lotgi1|238094|estExt_fgenesh2_pg.C_sca_1300025	529;530	MFFPQFILQMLQLANLQSYPVSK	23	0	2742.43	yes	yes	4.073e-50	237.52	11	0											1		11	0											1		785520
>jgi|Lotgi1|115714|e_gw1.22.148.1	34	MFLEVLQGNVEAVK	14	0	1575.83	yes	yes	0.0015014	107.18	6	0						1							6	0						1							772220
>jgi|Lotgi1|205401|estExt_fgenesh2_kg.C_sca_2230002	264	MFPAELHLVHYNATK	15	0	1769.89	yes	yes	1.0164e-06	159.64	8	0								1					8	0								1					2039700
>jgi|Lotgi1|121721|e_gw1.38.143.1	38	MFYFDVGSNR	10	0	1234.54	yes	yes	0.0017798	134.91	9	0									1				9	0									1				239610
>jgi|Lotgi1|236952|estExt_fgenesh2_pg.C_sca_900076	507	MFYSVGTYPDGADIK	15	0	1662.76	yes	yes	0.0018806	103.75	1	0	1												1	0	1												751720
>jgi|Lotgi1|239339|estExt_fgenesh2_pg.C_sca_2240004	589;593	MGEQGDTPAKDYVHGGPMYPHASSR	25	1	2687.19	yes	yes	1.5862e-54	242.2	3.62	1.41		1	5			2							3.62	1.41		1	5			2							41453000
>jgi|Lotgi1|228268|estExt_fgenesh2_pg.C_sca_20156	306;307	MGMNQPYGPDR	11	0	1264.53	yes	yes	6.609e-29	315.96	8.64	2.79	3	3	4	5	5	3	4	14	24	18	30	8	8.64	2.79	3	3	4	5	5	3	4	14	24	18	30	8	4081600000
>jgi|Lotgi1|228268|estExt_fgenesh2_pg.C_sca_20156	306;307	MGMNQPYGPDRTVGGITVDGSDVSYA	26	1	2686.2	yes	yes	9.361e-13	136.58	10	1									1		1		10	1									1		1		2656400
>jgi|Lotgi1|174920|fgenesh2_pg.C_sca_225000003	225	MGVNDYDGGYQER	13	0	1502.61	yes	yes	4.1464e-32	314.05	4.82	0.386				2	9								4.82	0.386				2	9								31755000
>jgi|Lotgi1|218330|estExt_Genewise1Plus.C_sca_460073	290	MIFRPFQDSANR	12	1	1480.72	yes	yes	6.1158e-10	214.48	2	0		2											2	0		2											1393600
>jgi|Lotgi1|229427|estExt_fgenesh2_pg.C_sca_70053	323	MIITYQDSGK	10	0	1154.56	yes	yes	0.00073673	161.37	4	0				1									4	0				1									385860
>jgi|Lotgi1|239170|estExt_fgenesh2_pg.C_sca_2010012	562;563	MIMTKMLLK	9	1	1107.62	yes	yes	0.0036333	177.32	10.2	1.38								4		1	9	1	10.2	1.38								4		1	9	1	72146000
>jgi|Lotgi1|108898|e_gw1.9.258.1	14	MITDEDEEYK	10	0	1271.52	yes	yes	0.0048129	116.52	7	0							1						7	0							1						305570
>jgi|Lotgi1|108898|e_gw1.9.258.1	14	MITDEDEEYKVADNGDLIIK	20	1	2310.09	yes	yes	1.3999e-23	206.1	8	1							1		1				8	1							1		1				3465800
>jgi|Lotgi1|239339|estExt_fgenesh2_pg.C_sca_2240004	594	MITHPSAVR	9	0	1010.53	yes	yes	0.0011824	168.72	3	0			1										3	0			1										248480
>jgi|Lotgi1|115147|e_gw1.20.479.1	22	MITPEAADPK	10	0	1071.53	yes	no	0.0019302	130.96	4.6	1.58		1	3	4	3	2	1	1					4.6	1.58		1	3	4	3	2	1	1					95212000
>jgi|Lotgi1|115147|e_gw1.20.479.1	23	MITPEAADPKDTAVSSTLGQNVLTKPFPDSR	31	2	3285.66	yes	yes	1.3525e-27	171.15	3	0			1										3	0			1										718940
>jgi|Lotgi1|115147|e_gw1.20.479.1	24	MITPEASDPK	10	0	1087.52	yes	yes	0.00082733	159.11	3.43	0.904		1	3	2	1								3.43	0.904		1	3	2	1								17035000
>jgi|Lotgi1|154020|fgenesh2_pg.C_sca_5000060	85	MKPYFEIEASENEMPTPR	18	1	2167.99	yes	yes	2.4903e-87	357.19	3.86	1.76	2	3	11	5	1	3	4						3.86	1.76	2	3	11	5	1	3	4						381990000
>jgi|Lotgi1|231009|estExt_fgenesh2_pg.C_sca_160281	358	MLAYRSPALQR	11	1	1304.7	yes	yes	3.695e-06	194.67	8	0								1					8	0								1					994410
>jgi|Lotgi1|173200|fgenesh2_pg.C_sca_151000011	180	MLGDKNIEK	9	1	1046.54	yes	yes	0.00047466	221.83	8.9	0.943								5	1	4			8.9	0.943								5	1	4			20998000
>jgi|Lotgi1|173200|fgenesh2_pg.C_sca_151000011	180	MLGDKNIEKISQCVPGVPR	19	2	2140.11	yes	yes	0.00028975	113.69	8	0								1					8	0								1					684280
>jgi|Lotgi1|228268|estExt_fgenesh2_pg.C_sca_20156	308	MLGISPHGHMMNR	13	0	1479.69	yes	yes	4.1464e-32	314.05	8.89	2.63	4	2	3	7	4	5	7	27	19	25	46	12	8.89	2.63	4	2	3	7	4	5	7	27	19	25	46	12	3901600000
>jgi|Lotgi1|232718|estExt_fgenesh2_pg.C_sca_310081	393	MLLEFISSVGQK	12	0	1350.72	yes	yes	7.0817e-09	203.4	4.6	0.663				5	4	1							4.6	0.663				5	4	1							17690000
>jgi|Lotgi1|239170|estExt_fgenesh2_pg.C_sca_2010012	563;564;565	MLLKQFGENPLAAMTLMGNQNIDPMTLIALSGGENMQAIIPIIMR	45	1	4898.51	yes	yes	0.0070697	41.764	10	0										1			10	0										1			12198000
>jgi|Lotgi1|239174|estExt_fgenesh2_pg.C_sca_2010016	582	MLPLMAALR	9	0	1014.57	yes	yes	3.2954e-06	209.12	8.81	3.01	6	4	4	6	5	7	9	16	16	23	43	22	8.81	3.01	6	4	4	6	5	7	9	16	16	23	43	22	23438000000
>jgi|Lotgi1|239174|estExt_fgenesh2_pg.C_sca_2010016	582	MLPLMAALRGNENMLPILLAAK	22	1	2379.32	yes	yes	2.9903e-34	213.61	10.7	0.943								1		2	8	1	10.7	0.943								1		2	8	1	62684000
>jgi|Lotgi1|140786|e_gw1.151.5.1	60	MLQFIMGER	9	0	1123.55	yes	yes	0.0022618	141.47	2.78	1.69	2	2	4				1						2.78	1.69	2	2	4				1						12252000
>jgi|Lotgi1|163448|fgenesh2_pg.C_sca_40000002	149	MLQYIESLIISR	12	0	1464.8	yes	yes	1.4485e-27	314.05	4.37	1.69		5	4	10	12	2			1	1			4.37	1.69		5	4	10	12	2			1	1			773260000
>jgi|Lotgi1|233408|estExt_fgenesh2_pg.C_sca_390087	425	MLYTASADVLK	11	0	1210.63	yes	yes	0.0005243	150.85	9.8	1.72							1		1	1	1	1	9.8	1.72							1		1	1	1	1	34834000
>jgi|Lotgi1|239174|estExt_fgenesh2_pg.C_sca_2010016	583	MMLPMLMGGMDMK	13	0	1484.64	yes	yes	6.7303e-15	225.56	9.48	2.34	3	2	3	4	4	3	9	32	7	36	86	13	9.48	2.34	3	2	3	4	4	3	9	32	7	36	86	13	12751000000
>jgi|Lotgi1|158316|fgenesh2_pg.C_sca_16000284;>jgi|Lotgi1|176424|fgenesh2_pg.C_sca_1280000001	116	MNNIPVQVK	9	0	1041.56	yes	no	5.6854e-25	322.48	3	1.04	1	3	5	3	1								3	1.04	1	3	5	3	1								269080000
>jgi|Lotgi1|166196|fgenesh2_pg.C_sca_56000109	159;160	MNPPAEPMVLPNR	13	0	1464.72	yes	yes	0.001677	100.72	12	0												1	12	0												1	432750
>jgi|Lotgi1|231010|estExt_fgenesh2_pg.C_sca_160282	363;364	MNTQILLQSMLTPESK	16	0	1832.94	yes	yes	1.2872e-39	278.64	6.14	1.46					4		2		1				6.14	1.46					4		2		1				15790000
>jgi|Lotgi1|207050|estExt_fgenesh2_pm.C_sca_610014	266	MNVEHEVNLLVEEIKR	16	1	1951.02	yes	yes	3.3911e-25	235.13	7	0							1						7	0							1						1299000
>jgi|Lotgi1|237510|estExt_fgenesh2_pg.C_sca_1090023	521;522	MPCAPGTNYFMDTCSCSTFAK	21	0	2444.96	yes	yes	6.3446e-92	321.15	2	2.07	5	1					1						2	2.07	5	1					1						33006000
>jgi|Lotgi1|159694|fgenesh2_pg.C_sca_21000164	129	MPCSVIQDLGSCIK	14	0	1606.75	yes	yes	7.5758e-07	165.7	1	0	1												1	0	1												2415100
>jgi|Lotgi1|228882|estExt_fgenesh2_pg.C_sca_50013	315	MPGSNMQQQQQPK	13	0	1500.68	yes	yes	2.0751e-33	247.72	5.55	0.988				1	6	1	3						5.55	0.988				1	6	1	3						5952000
>jgi|Lotgi1|226726|estExt_Genewise1Plus.C_sca_1950014	295	MQEATQECLNR	11	0	1378.6	yes	yes	3.6976e-05	176.83	3	0			2										3	0			2										609920
>jgi|Lotgi1|174652|fgenesh2_pg.C_sca_207000018	216	MQSQVQAQNPLFGK	14	0	1574.79	yes	yes	2.6153e-61	336.42	4.19	2.15	4	6	5	6	6	4	4		2				4.19	2.15	4	6	5	6	6	4	4		2				109420000
>jgi|Lotgi1|203811|estExt_fgenesh2_kg.C_sca_240005	253	MQVTLDNTPASYPGVVLK	18	0	1932	yes	yes	5.8352e-13	174.17	4	0				4									4	0				4									2025100
>jgi|Lotgi1|235549|estExt_fgenesh2_pg.C_sca_660066	475	MRDTPTPGDETYK	13	1	1509.68	yes	yes	0.00085181	131.37	8	1							1		1				8	1							1		1				1182300
>jgi|Lotgi1|121860|e_gw1.39.96.1	43	MREHIFTEIDQNHDK	15	1	1911.89	yes	yes	2.0969e-36	293.64	4	0				4									4	0				4									16061000
>jgi|Lotgi1|174652|fgenesh2_pg.C_sca_207000018	212;213	MSGGVVPNQSNLQSIQEAMK	20	0	2117.02	yes	yes	5.5487e-48	265.9	2.91	1.16	2	2	2	5									2.91	1.16	2	2	2	5									23691000
>jgi|Lotgi1|236770|estExt_fgenesh2_pg.C_sca_870051	500	MSNTINSLQIK	11	0	1247.65	yes	yes	6.5766e-13	266.47	4.29	2.49	2	2	2	2	2	1	2			1			4.29	2.49	2	2	2	2	2	1	2			1			63186000
>jgi|Lotgi1|237278|estExt_fgenesh2_pg.C_sca_1010010	517	MSSQQKQILAK	11	1	1260.69	yes	yes	0.0018061	145.34	1	0	1												1	0	1												885250
>jgi|Lotgi1|158113|fgenesh2_pg.C_sca_16000081	102	MSSTLQDIGK	10	0	1078.53	yes	yes	6.3198e-06	230.07	8.53	2.74		1	1	2	1	1	3	3	5	5	4	4	8.53	2.74		1	1	2	1	1	3	3	5	5	4	4	1999700000
>jgi|Lotgi1|158113|fgenesh2_pg.C_sca_16000081	102	MSSTLQDIGKLMGK	14	1	1507.77	yes	yes	0.0080735	84.289	8	0								1					8	0								1					4056100
>jgi|Lotgi1|233201|estExt_fgenesh2_pg.C_sca_350164	412;413;414	MSVDAQDMYVMK	12	0	1416.61	yes	yes	0.00016649	141.93	9	0									1				9	0									1				1704800
>jgi|Lotgi1|162872|fgenesh2_pg.C_sca_36000100	145	MTTLIQTDK	9	0	1049.54	yes	yes	0.00063794	185.37	2	0.816	1	1	1										2	0.816	1	1	1										7969500
>jgi|Lotgi1|235549|estExt_fgenesh2_pg.C_sca_660066	476	MTVEMTPFPPFDGR	14	0	1623.74	yes	yes	8.4512e-30	267.47	6.62	2.62	2	2		3	2	2	9	4	5	1	2		6.62	2.62	2	2		3	2	2	9	4	5	1	2		117860000
>jgi|Lotgi1|232714|estExt_fgenesh2_pg.C_sca_310076	390	MTYLIGGIDDTR	12	0	1353.66	yes	yes	1.5356e-48	327.01	3.63	1.69	2	3	5	3	4		2						3.63	1.69	2	3	5	3	4		2						227520000
>jgi|Lotgi1|232714|estExt_fgenesh2_pg.C_sca_310076	390	MTYLIGGIDDTRK	13	1	1481.75	yes	yes	3.0279e-15	229.72	3.67	0.471			2	4									3.67	0.471			2	4									4844100
>jgi|Lotgi1|116974|e_gw1.25.101.1;>jgi|Lotgi1|116834|e_gw1.25.150.1	36	MVWDDELATIATK	13	0	1491.73	yes	no	0.0014164	110.86	5	0					2								5	0					2								1243400
>jgi|Lotgi1|171918|fgenesh2_pg.C_sca_122000036	168	MYCANGWALNEDGCEICK	18	0	2189.86	yes	yes	2.361e-12	169.19	9	0									1				9	0									1				651630
>jgi|Lotgi1|233348|estExt_fgenesh2_pg.C_sca_380029	418;419	MYMSSFIQQK	10	0	1261.58	yes	yes	9.3054e-06	163.72	3	0			1										3	0			1										0
>jgi|Lotgi1|235988|estExt_fgenesh2_pg.C_sca_730030	492	MYNVLISLQK	10	0	1207.66	yes	yes	8.1981e-09	253.62	4	0				3									4	0				3									14339000
>jgi|Lotgi1|238526|estExt_fgenesh2_pg.C_sca_1490037	544	MYSLDTVNFLGGK	13	0	1443.71	yes	yes	1.58e-23	188.61	4.36	3.12	6	4	3	4	4	1	1		2	2		1	4.36	3.12	6	4	3	4	4	1	1		2	2		1	96591000
>jgi|Lotgi1|235548|estExt_fgenesh2_pg.C_sca_660065		NADCGLEIAK	10	0	1089.51	yes	yes	3.4928e-05	218.9	4.53	2.17	2	2	1	3	3	3	2		1				4.53	2.17	2	2	1	3	3	3	2		1				363150000
>jgi|Lotgi1|121860|e_gw1.39.96.1	44	NADEDDPVERVEEMNR	16	1	1916.82	yes	yes	0.00045942	120.14	4	0				1									4	0				1									1598700
>jgi|Lotgi1|157690|fgenesh2_pg.C_sca_15000028		NADFDAAYNAAAEDGVFTDDEIK	23	0	2461.06	yes	yes	5.0701e-120	349.66	10.5	1.16								1		6	1	3	10.5	1.16								1		6	1	3	127660000
>jgi|Lotgi1|174652|fgenesh2_pg.C_sca_207000018		NAEWAVYIQQNPGTTQNSEAR	21	0	2376.11	yes	yes	3.7189e-80	308.42	3.17	1.52	2	3	2	1	4								3.17	1.52	2	3	2	1	4								18634000
>jgi|Lotgi1|230689|estExt_fgenesh2_pg.C_sca_140208		NAGASCVNADGSCAAQGSVR	20	0	1950.83	yes	yes	4.092e-140	407.63	3	0			1										3	0			1										928100
>jgi|Lotgi1|236812|estExt_fgenesh2_pg.C_sca_870115		NAGFTGSNVRPPVVHKPK	18	2	1904.04	yes	yes	4.8448e-09	152.89	6	4.24			2									1	6	4.24			2									1	2786100
>jgi|Lotgi1|229543|estExt_fgenesh2_pg.C_sca_80085		NALLENK	7	0	800.439	yes	yes	0.0062622	183.46	8	0								1					8	0								1					2936300
>jgi|Lotgi1|229543|estExt_fgenesh2_pg.C_sca_80085		NALLENKLDFK	11	1	1303.71	yes	yes	0.0013756	161.76	10	0										1			10	0										1			1040800
>jgi|Lotgi1|174941|fgenesh2_pg.C_sca_227000003		NAMPVVSIPTIPQSR	15	0	1608.87	yes	yes	0.00030851	124.86	6	3			1						1				6	3			1						1				224290000
>jgi|Lotgi1|237510|estExt_fgenesh2_pg.C_sca_1090023		NCAIQIGR	8	0	930.471	yes	yes	3.1904e-05	239.85	3	2.4	3	2	1				2						3	2.4	3	2	1				2						27389000
>jgi|Lotgi1|174003|fgenesh2_pg.C_sca_179000009	196	NCAMIDFFK	9	0	1144.5	yes	yes	0.0011824	168.72	5	2.84	3	2	4	3	2	3	1	2	3		1		5	2.84	3	2	4	3	2	3	1	2	3		1		301070000
>jgi|Lotgi1|236812|estExt_fgenesh2_pg.C_sca_870115	503	NCCSPEHMELLR	12	0	1544.65	yes	yes	0.00029699	141.93	3	0			2										3	0			2										1890200
>jgi|Lotgi1|231869|estExt_fgenesh2_pg.C_sca_230185		NCPPCEESNPSCK	13	0	1577.59	yes	yes	9.1363e-06	159.94	3	0			1										3	0			1										1878000
>jgi|Lotgi1|160173|fgenesh2_pg.C_sca_23000191		NCVTSSYCPDGK	12	0	1386.55	yes	yes	5.1969e-09	205.57	4.11	2.02	2	2	3	4	3	2	1		1				4.11	2.02	2	2	3	4	3	2	1		1				141890000
>jgi|Lotgi1|159331|fgenesh2_pg.C_sca_20000071		NCYQTPTQQTSYPSTYSYNEAFR	23	0	2805.2	yes	yes	1.1412e-129	369.05	2.67	0.471		1	2										2.67	0.471		1	2										13055000
>jgi|Lotgi1|227996|estExt_fgenesh2_pg.C_sca_10362		NDFLGVR	7	0	819.424	yes	yes	0.0018511	175.75	11.5	0.5											1	1	11.5	0.5											1	1	1184000
>jgi|Lotgi1|234596|estExt_fgenesh2_pg.C_sca_530038		NDLALENKPDVNFFIINGEHSQELIGR	27	1	3081.55	yes	yes	9.4504e-168	387.69	9	0									1				9	0									1				3363300
>jgi|Lotgi1|162861|fgenesh2_pg.C_sca_36000089		NDNENTEYNDVHTK	14	0	1691.7	yes	yes	2.525e-12	202.81	3	0			1										3	0			1										260800
>jgi|Lotgi1|158113|fgenesh2_pg.C_sca_16000081	103	NDQSWMTAVR	10	0	1206.55	yes	yes	1.5129e-10	268.12	8.62	2.04				2	1	2	5	8	5	6	6	2	8.62	2.04				2	1	2	5	8	5	6	6	2	1204500000
>jgi|Lotgi1|115607|e_gw1.21.53.1		NDQSYIGSVYK	11	0	1272.6	yes	yes	9.1627e-06	190.05	2.86	1.46	1	2	3			1							2.86	1.46	1	2	3			1							55977000
>jgi|Lotgi1|174920|fgenesh2_pg.C_sca_225000003		NDVEYDDDSVGER	13	0	1511.6	yes	yes	0.00011871	146.16	5	0					2								5	0					2								2295300
>jgi|Lotgi1|235621|estExt_fgenesh2_pg.C_sca_670079		NDVLATELEIK	11	0	1243.67	yes	yes	2.4113e-08	230.46	6.58	1.86	3	3	3	3	5	65	46	10	4	4	5	3	6.58	1.86	3	3	3	3	5	65	46	10	4	4	5	3	7387300000
>jgi|Lotgi1|235621|estExt_fgenesh2_pg.C_sca_670079		NDVLATELEIKGDALEALAEGYTK	24	1	2562.31	yes	yes	6.4948e-271	504.53	6.82	2.24	1	2	2	5	5	23	14	7	7	5	3	2	6.82	2.24	1	2	2	5	5	23	14	7	7	5	3	2	6854200000
>jgi|Lotgi1|229818|estExt_fgenesh2_pg.C_sca_90208		NDVLVLIQTDK	11	0	1256.7	yes	yes	0.0002365	170.72	4	0				2									4	0				2									1223300
>jgi|Lotgi1|83160|gw1.21.261.1		NDVNTELVVFNK	12	0	1390.71	yes	yes	2.2029e-10	220.93	2.6	1.11	2	2	5		1								2.6	1.11	2	2	5		1								69919000
>jgi|Lotgi1|235077|estExt_fgenesh2_pg.C_sca_590030		NEAILEPYLVSHYSR	15	0	1789.9	yes	yes	6.4478e-07	162.6	9	0									1				9	0									1				699680
>jgi|Lotgi1|239125|estExt_fgenesh2_pg.C_sca_1950011		NEDGCEICK	9	0	1123.43	yes	yes	0.00069681	213.71	3	0			1										3	0			1										4122000
>jgi|Lotgi1|230271|estExt_fgenesh2_pg.C_sca_110289		NEETKLISVNFDR	13	1	1563.79	yes	yes	0.0059482	88.441	11	0											1		11	0											1		554490
>jgi|Lotgi1|231460|estExt_fgenesh2_pg.C_sca_190282	376	NEGAGQMLSAVER	13	0	1360.64	yes	yes	2.1976e-24	256.4	7	1.1						2	2		1				7	1.1						2	2		1				12953000
>jgi|Lotgi1|229879|estExt_fgenesh2_pg.C_sca_90324		NEGYEITDILMTAR	14	0	1624.78	yes	yes	1.1715e-20	241.08	8	0								2					8	0								2					5744000
>jgi|Lotgi1|216416|estExt_Genewise1Plus.C_sca_330065		NELESYAYSLK	11	0	1315.63	yes	yes	0.00058386	159.83	2	0		1											2	0		1											614960
>jgi|Lotgi1|233200|estExt_fgenesh2_pg.C_sca_350163		NELPYLTGNQCAQCSASR	18	0	2067.91	yes	yes	4.4289e-188	469.22	6.12	3.09	5	5	5	7	6	9	10	4	6	3	2	5	6.12	3.09	5	5	5	7	6	9	10	4	6	3	2	5	5635000000
>jgi|Lotgi1|234865|estExt_fgenesh2_pg.C_sca_560073	446	NEMDIGQLR	9	0	1074.51	yes	yes	0.0047004	134.91	4	0				1									4	0				1									784710
>jgi|Lotgi1|138864|e_gw1.130.22.1	51	NEMVTTQLGPGR	12	0	1301.64	yes	yes	3.4404e-14	255.29	6	0						4							6	0						4							9536900
>jgi|Lotgi1|203811|estExt_fgenesh2_kg.C_sca_240005		NENFPLPFEK	10	0	1233.6	yes	yes	0.0022154	152.81	4	0				2									4	0				2									2840300
>jgi|Lotgi1|83160|gw1.21.261.1		NENGPSLSDPSCIPWVYR	18	0	2089.95	yes	yes	6.1336e-15	186.95	3	0			4										3	0			4										4419600
>jgi|Lotgi1|158905|fgenesh2_pg.C_sca_18000255		NEVSFESLPSPISQIPASGPSR	22	0	2298.15	yes	yes	1.0327e-102	326.28	6.35	1.57				4	3	8	6	2	2	1			6.35	1.57				4	3	8	6	2	2	1			1085100000
>jgi|Lotgi1|203845|estExt_fgenesh2_kg.C_sca_250008;>jgi|Lotgi1|206820|estExt_fgenesh2_pm.C_sca_480015;>jgi|Lotgi1|218332|estExt_Genewise1Plus.C_sca_460075;>jgi|Lotgi1|218336|estExt_Genewise1Plus.C_sca_460079;>jgi|Lotgi1|218759|estExt_Genewise1Plus.C_sca_4		NFGSYVTHETK	11	0	1281.6	yes	no	0.0057875	122.26	2	0		1											2	0		1											183000
>jgi|Lotgi1|173200|fgenesh2_pg.C_sca_151000011	178	NFHSNLPSYQMGSTQIR	17	0	1978.93	yes	yes	8.8722e-109	402.94	7.81	2.6	3	3	4	6	4	10	16	28	16	14	12	7	7.81	2.6	3	3	4	6	4	10	16	28	16	14	12	7	14120000000
>jgi|Lotgi1|229482|estExt_fgenesh2_pg.C_sca_70303		NFSHNFFDGK	10	0	1211.54	yes	yes	0.0020483	154.84	11	0											1		11	0											1		3548800
>jgi|Lotgi1|239125|estExt_fgenesh2_pg.C_sca_1950011		NGCEICECQDSPIIPHNFGCPTPPSR	26	0	3041.29	yes	yes	3.0655e-101	310	3.14	0.35			6	1									3.14	0.35			6	1									23983000
>jgi|Lotgi1|152799|fgenesh2_pg.C_sca_2000219		NGDIAAILHLHK	12	0	1300.73	yes	yes	4.7084e-05	165.11	4.2	0.4				4	1								4.2	0.4				4	1								18619000
>jgi|Lotgi1|159173|fgenesh2_pg.C_sca_19000210;>jgi|Lotgi1|176428|fgenesh2_pg.C_sca_1317000001;>jgi|Lotgi1|159171|fgenesh2_pg.C_sca_19000208		NGDINGCSIPFGLPLPFK	18	0	1944.98	yes	no	2.1068e-42	260.28	9.2	0.98								2		3			9.2	0.98								2		3			17758000
>jgi|Lotgi1|152799|fgenesh2_pg.C_sca_2000219	77	NGDMPPFSDFVK	12	0	1352.61	yes	yes	2.5539e-08	194.6	4.2	0.4				4	1								4.2	0.4				4	1								52233000
>jgi|Lotgi1|209261|estExt_Genewise1Plus.C_sca_30137	275	NGEASVSIPMTELK	14	0	1474.73	yes	yes	0.00022735	128.67	4	0				2									4	0				2									862510
>jgi|Lotgi1|235549|estExt_fgenesh2_pg.C_sca_660066		NGGVCVETKPECACGTR	17	1	1893.81	yes	yes	8.7466e-32	245.82	7.33	1.05						2	4	1	2				7.33	1.05						2	4	1	2				25213000
>jgi|Lotgi1|234885|estExt_fgenesh2_pg.C_sca_560116		NGLLSDLVGK	10	0	1014.57	yes	yes	0.0022154	152.81	6.85	2.98	1	2	2	1	1	4	5	1	3	3	2	1	6.85	2.98	1	2	2	1	1	4	5	1	3	3	2	1	1178200000
>jgi|Lotgi1|234885|estExt_fgenesh2_pg.C_sca_560116		NGLLSDLVGKEISR	14	1	1499.83	yes	yes	1.2401e-30	297.15	8.1	1.45							6		2	1	1		8.1	1.45							6		2	1	1		37342000
>jgi|Lotgi1|234885|estExt_fgenesh2_pg.C_sca_560116		NGLLSDLVGKEISRR	15	2	1655.93	yes	yes	2.8171e-17	217.35	7.8	0.98							3		2				7.8	0.98							3		2				7877600
>jgi|Lotgi1|152799|fgenesh2_pg.C_sca_2000219		NGNAPPIPEFVK	12	0	1281.67	yes	yes	0.00060879	141.93	4	0				1									4	0				1									1552100
>jgi|Lotgi1|121670|e_gw1.37.296.1		NGNLPYDVPTQDYR	14	0	1650.76	yes	yes	1.6677e-05	132.76	3	0			1										3	0			1										98271
>jgi|Lotgi1|235548|estExt_fgenesh2_pg.C_sca_660065	472	NGNPMPVPVNLGDELR	16	0	1720.86	yes	yes	5.7475e-55	320.39	4.37	1.97	5	3	3	7	9	6	3	2					4.37	1.97	5	3	3	7	9	6	3	2					654010000
>jgi|Lotgi1|227783|estExt_fgenesh2_pg.C_sca_10013		NGNSLNIR	8	0	886.462	yes	yes	0.0012682	186.87	12	0												1	12	0												1	0
>jgi|Lotgi1|239574|estExt_fgenesh2_pg.C_sca_3420002		NGVGFLSHTSDCTK	14	0	1521.69	yes	yes	6.6928e-20	236.37	3	0.535		1	5	1									3	0.535		1	5	1									104110000
>jgi|Lotgi1|173200|fgenesh2_pg.C_sca_151000011	181	NGYPPSYMTPSPR	13	0	1465.67	yes	yes	1.3784e-13	177.76	8.44	0.831								7		2			8.44	0.831								7		2			16765000
>jgi|Lotgi1|114561|e_gw1.19.150.1		NHCIHPAVIAAIASR	15	0	1628.86	yes	yes	0	417.2	5.03	2.55	8	9	11	11	38	10	5	2	4	4	2	3	5.03	2.55	8	9	11	11	38	10	5	2	4	4	2	3	7726400000
>jgi|Lotgi1|114561|e_gw1.19.150.1		NHCIHPAVIAAIASRETR	18	1	2015.05	yes	yes	1.6584e-15	132.05	5	0					1								5	0					1								4562300
>jgi|Lotgi1|227996|estExt_fgenesh2_pg.C_sca_10362		NHLGPGSLIDPR	12	0	1274.67	yes	yes	7.2418e-10	207.7	12	0												3	12	0												3	4391400
>jgi|Lotgi1|239339|estExt_fgenesh2_pg.C_sca_2240004	595	NHPISTHPEPPVHEKPGQSSTYYGFQNIMPSR	32	1	3631.73	yes	yes	5.3391e-64	236.98	3.17	0.373			5	1									3.17	0.373			5	1									41713000
>jgi|Lotgi1|162872|fgenesh2_pg.C_sca_36000100		NIDSTTDVYELAIASYVLTR	20	0	2243.13	yes	yes	3.3318e-39	241.7	2	0		2											2	0		2											851800
>jgi|Lotgi1|235988|estExt_fgenesh2_pg.C_sca_730030		NIEFVNNER	9	0	1133.55	yes	yes	3.8292e-07	253.3	4	0				3									4	0				3									7625300
>jgi|Lotgi1|173200|fgenesh2_pg.C_sca_151000011		NIEKISQCVPGVPR	14	1	1595.85	yes	yes	9.1306e-31	260.87	9.45	1.23								3	3	3	1	1	9.45	1.23								3	3	3	1	1	131660000
>jgi|Lotgi1|239188|estExt_fgenesh2_pg.C_sca_2050005	586	NIEYMNK	7	0	910.422	yes	yes	0.0046267	168.43	4	0				2									4	0				2									6509700
>jgi|Lotgi1|231869|estExt_fgenesh2_pg.C_sca_230185		NIFNPTER	8	0	989.493	yes	yes	0.002678	201.59	3	1.79	2	3	2	1	1		1						3	1.79	2	3	2	1	1		1						121760000
>jgi|Lotgi1|235609|estExt_fgenesh2_pg.C_sca_670059	480	NIMINNPTQR	10	0	1199.61	yes	yes	2.0719e-05	224.88	8.38	2.84	1				1		2	2	1	3	2	1	8.38	2.84	1				1		2	2	1	3	2	1	115800000
>jgi|Lotgi1|228268|estExt_fgenesh2_pg.C_sca_20156	305	NIPLTPGVMR	10	0	1096.61	yes	yes	0.00011168	191.05	7.56	3.84	3	3	2	3		1	2	1	3	5	7	4	7.56	3.84	3	3	2	3		1	2	1	3	5	7	4	3997400000
>jgi|Lotgi1|228882|estExt_fgenesh2_pg.C_sca_50013		NIQPPQYQTR	10	0	1243.63	yes	yes	1.732e-38	242.49	4.75	2.01	3	3	2	8	6	8	4		2				4.75	2.01	3	3	2	8	6	8	4		2				420890000
>jgi|Lotgi1|227783|estExt_fgenesh2_pg.C_sca_10013		NIRPKTLSPAISK	13	2	1423.85	yes	yes	8.0383e-30	300.69	11.2	0.829										1	1	2	11.2	0.829										1	1	2	12994000
>jgi|Lotgi1|239125|estExt_fgenesh2_pg.C_sca_1950011		NIVICLIYQK	10	0	1262.71	yes	yes	7.8129e-05	204.92	3.06	1.16	2	3	6	4	2								3.06	1.16	2	3	6	4	2								286430000
>jgi|Lotgi1|239125|estExt_fgenesh2_pg.C_sca_1950011		NIVICLIYQKK	11	1	1390.8	yes	yes	6.1185e-06	190.05	3	0			2										3	0			2										2740800
>jgi|Lotgi1|236691|estExt_fgenesh2_pg.C_sca_850103		NKWNAIFR	8	1	1047.56	yes	yes	1.5227e-05	250.62	2.29	0.452		5	2										2.29	0.452		5	2										5536400
>jgi|Lotgi1|223558|estExt_Genewise1Plus.C_sca_970107;>jgi|Lotgi1|227593|estExt_Genewise1Plus.C_sca_7870016;>jgi|Lotgi1|206001|estExt_fgenesh2_pm.C_sca_110005;>jgi|Lotgi1|191841|estExt_Genewise1.C_sca_420306;>jgi|Lotgi1|203508|estExt_fgenesh2_kg.C_sca_1500		NLDIERPTYTNLNR	14	1	1717.87	no	no	2.6052e-11	192.05	2	0		1											NaN	NaN													1575200
>jgi|Lotgi1|234488|estExt_fgenesh2_pg.C_sca_520002		NLDVCCPPSGSAK	13	0	1403.62	yes	yes	1.4047e-06	172.34	8.38	2.55				1	1			1	3		1	1	8.38	2.55				1	1			1	3		1	1	142370000
>jgi|Lotgi1|234488|estExt_fgenesh2_pg.C_sca_520002		NLDVCCPPSGSAKCSK	16	1	1778.78	yes	yes	7.3428e-06	151.44	11	0											1		11	0											1		1226300
>jgi|Lotgi1|231046|estExt_fgenesh2_pg.C_sca_170090	370	NLDYIAFQHHMR	12	0	1543.74	yes	yes	6.5911e-56	363.7	7.5	2.98	6	6	5	5	6	6	20	21	13	15	12	8	7.5	2.98	6	6	5	5	6	6	20	21	13	15	12	8	11774000000
>jgi|Lotgi1|121932|e_gw1.39.370.1		NLEDLIAEGQK	11	0	1228.63	yes	yes	3.1033e-05	185.71	12	0												1	12	0												1	1446100
>jgi|Lotgi1|209261|estExt_Genewise1Plus.C_sca_30137		NLEIIIQTDK	10	0	1185.66	yes	yes	9.0375e-05	199.61	4	0				2									4	0				2									4603900
>jgi|Lotgi1|209261|estExt_Genewise1Plus.C_sca_30137		NLEIIIQTDKK	11	1	1313.76	yes	yes	3.0995e-07	214.48	4.3	0.64			1	5	4								4.3	0.64			1	5	4								18311000
>jgi|Lotgi1|236952|estExt_fgenesh2_pg.C_sca_900076		NLGGEFFER	9	0	1067.5	yes	yes	0.0020217	171.38	1	0	1												1	0	1												1070300
>jgi|Lotgi1|236770|estExt_fgenesh2_pg.C_sca_870051	501	NLHYTEGYDNMCR	13	0	1671.68	yes	yes	1.4401e-30	299.79	4.17	1.57	1	1	1	4	3	1	1						4.17	1.57	1	1	1	4	3	1	1						54345000
>jgi|Lotgi1|82990|gw1.97.130.1		NLIVTPSADEK	11	0	1185.62	yes	yes	0.0024747	134.59	4	0				2									4	0				2									3838500
>jgi|Lotgi1|82990|gw1.97.130.1		NLIVTPSADEKK	12	1	1313.72	yes	yes	0.0063619	103.22	4	0				2									4	0				2									1887200
>jgi|Lotgi1|143247|e_gw1.195.12.1		NLKCCLTGCGNTCR	14	1	1712.72	yes	yes	5.1804e-31	197.56	6	0						1							6	0						1							585110
>jgi|Lotgi1|239188|estExt_fgenesh2_pg.C_sca_2050005	587	NLLKYMPNWGIK	12	1	1475.8	yes	yes	3.2415e-05	170.72	4	0				1									4	0				1									906040
>jgi|Lotgi1|236770|estExt_fgenesh2_pg.C_sca_870051		NLLSLPR	7	0	811.492	yes	yes	0.0062622	183.46	6.57	3.16	1				1	2	1		1			1	6.57	3.16	1				1	2	1		1			1	44752000
>jgi|Lotgi1|173200|fgenesh2_pg.C_sca_151000011		NLMGNMR	7	0	834.384	yes	yes	0.0052614	203.1	9.2	0.98								2		3			9.2	0.98								2		3			21967000
>jgi|Lotgi1|239125|estExt_fgenesh2_pg.C_sca_1950011		NLVCPPVCAIYCPNGNVLDK	20	0	2302.09	yes	yes	6.9437e-65	290.54	3.83	1.21			4		1	1							3.83	1.21			4		1	1							82025000
>jgi|Lotgi1|158316|fgenesh2_pg.C_sca_16000284;>jgi|Lotgi1|176424|fgenesh2_pg.C_sca_1280000001	117	NMFKPLSPQSPGFTPLER	18	1	2045.04	yes	no	9.3681e-96	363.85	5.03	2.67	3	3	8	6	6	3	2	3	3	2	1		5.03	2.67	3	3	8	6	6	3	2	3	3	2	1		1341200000
>jgi|Lotgi1|156601|fgenesh2_pg.C_sca_11000287	97	NMLDEDVGLR	10	0	1160.55	yes	yes	0.0012722	148.05	4.67	0.471				1	2								4.67	0.471				1	2								9639800
>jgi|Lotgi1|199050|estExt_Genewise1.C_sca_1120039	247	NMSVIAHVDHGK	12	0	1306.65	yes	yes	0.0020894	114.83	2	0		1											2	0		1											99272
>jgi|Lotgi1|231869|estExt_fgenesh2_pg.C_sca_230185		NNDQCIPCAANCVTLHDGDNVYPGR	25	0	2859.21	yes	yes	9.456e-132	356.91	3.36	0.979		2	5	2	2								3.36	0.979		2	5	2	2								93807000
>jgi|Lotgi1|229175|estExt_fgenesh2_pg.C_sca_50437	321	NNEENDAVEDMLK	13	0	1519.65	yes	yes	1.0291e-15	236.37	4.45	0.497				11	9								4.45	0.497				11	9								87929000
>jgi|Lotgi1|159694|fgenesh2_pg.C_sca_21000164		NNICGQEASIK	11	0	1232.58	yes	yes	5.354e-05	181.25	1	0	1												1	0	1												622200
>jgi|Lotgi1|131935|e_gw1.77.174.1;>jgi|Lotgi1|60316|gw1.617.1.1		NNINFLTADGAK	12	0	1276.64	yes	no	0.0001517	156.12	5.5	0.5					1	1							5.5	0.5					1	1							6349300
>jgi|Lotgi1|226175|estExt_Genewise1Plus.C_sca_1660040		NNIWCVEIPVK	11	0	1370.7	yes	yes	0.0057875	122.26	11	0											1		11	0											1		939650
>jgi|Lotgi1|113221|e_gw1.16.216.1		NPCEGIDCPSGFQK	14	0	1607.67	yes	yes	1.7074e-19	234.26	8	0								2					8	0								2					41504000
>jgi|Lotgi1|231046|estExt_fgenesh2_pg.C_sca_170090		NPDNYKISR	9	1	1105.55	yes	yes	0.0035577	182.57	8	0								1					8	0								1					364420
>jgi|Lotgi1|66515|gw1.224.21.1	610	NPEMFYR	7	0	955.422	yes	yes	0.0032344	179.47	2.5	0.5		1	1										2.5	0.5		1	1										7991700
>jgi|Lotgi1|232671|estExt_fgenesh2_pg.C_sca_310003		NPFLAGTLTSPSLTSPVDNSQHNHGTAK	28	0	2890.42	yes	yes	7.2177e-16	144.77	9	0									1				9	0									1				562470
>jgi|Lotgi1|232718|estExt_fgenesh2_pg.C_sca_310081		NPFLPLQQNR	10	0	1225.66	yes	yes	1.289e-08	257.02	4.33	0.471				4	2								4.33	0.471				4	2								6173800
>jgi|Lotgi1|156599|fgenesh2_pg.C_sca_11000285	93	NPFVDVDMK	9	0	1063.5	yes	yes	0.0026498	152.59	4.5	0.5				2	2								4.5	0.5				2	2								10138000
>jgi|Lotgi1|236812|estExt_fgenesh2_pg.C_sca_870115		NPGPFSGTER	10	0	1060.49	yes	yes	0.0016959	159.11	3	0			1										3	0			1										251640
>jgi|Lotgi1|158113|fgenesh2_pg.C_sca_16000081	104;105;106;107	NPMAMGGMPNQMPMGIPSVPTAGIYQQTGFPNQR	34	0	3617.67	yes	yes	5.2006e-68	232.9	8.48	1.1							6	6	9	3	1		8.48	1.1							6	6	9	3	1		474500000
>jgi|Lotgi1|234405|estExt_fgenesh2_pg.C_sca_500078		NPNNCSEFWR	10	0	1322.55	yes	yes	3.0586e-20	301.12	7	0							2						7	0							2						4215300
>jgi|Lotgi1|203715|estExt_fgenesh2_kg.C_sca_190016		NPQAPPTFYQCGDVTLV	17	0	1905.89	yes	yes	2.5429e-09	162.97	8	0								1					8	0								1					2976500
>jgi|Lotgi1|174920|fgenesh2_pg.C_sca_225000003		NPSIGCIR	8	0	915.46	yes	yes	0.0022601	205.41	2.67	1.11	1	2	1	2									2.67	1.11	1	2	1	2									4717100
>jgi|Lotgi1|209261|estExt_Genewise1Plus.C_sca_30137	276	NPSIGVGMTSDVAELTVFK	19	0	1963.99	yes	yes	2.0257e-22	202.03	3.67	1.7		2	1	2			1						3.67	1.7		2	1	2			1						5873200
>jgi|Lotgi1|152799|fgenesh2_pg.C_sca_2000219		NPTIPDFVK	9	0	1029.55	yes	yes	0.0013077	185.37	5	0.894				2	1	2							5	0.894				2	1	2							18811000
>jgi|Lotgi1|231010|estExt_fgenesh2_pg.C_sca_160282		NPTSSILGSK	10	0	1002.53	yes	yes	0.0029489	143.86	5.5	0.866					3		1						5.5	0.866					3		1						15947000
>jgi|Lotgi1|181237|estExt_Genewise1.C_sca_10721		NPVPLSELHR	10	0	1160.63	yes	yes	1.1888e-06	185.97	3.8	0.748			2	2	1								3.8	0.748			2	2	1								8397500
>jgi|Lotgi1|234884|estExt_fgenesh2_pg.C_sca_560115	449	NQAMYPQNQQSFPNQQK	17	0	2049.93	yes	yes	6.6708e-79	358.59	3.47	1.04		4	6	5	4								3.47	1.04		4	6	5	4								91902000
>jgi|Lotgi1|232718|estExt_fgenesh2_pg.C_sca_310081		NQEPIVTPEYQIPSFPHDGR	20	0	2323.12	yes	yes	2.6559e-55	273.22	4	0				4									4	0				4									7752000
>jgi|Lotgi1|234884|estExt_fgenesh2_pg.C_sca_560115		NQFQNQQQQTVPQFANPQIVSQYPNQQQTVSK	32	0	3744.82	yes	yes	6.9333e-121	308.77	3.27	0.962		3	3	4	1								3.27	0.962		3	3	4	1								96355000
>jgi|Lotgi1|238526|estExt_fgenesh2_pg.C_sca_1490037		NQISDNIDITK	11	0	1259.64	yes	yes	2.8158e-06	194.67	3.4	2.27	3	3	3	3	1	1				1			3.4	2.27	3	3	3	3	1	1				1			93699000
>jgi|Lotgi1|174203|fgenesh2_pg.C_sca_186000003		NQLQGHQPLQNPIQQPQGAPR	21	0	2348.21	yes	yes	5.7506e-194	459.26	2.89	0.994	1	2	3	3									2.89	0.994	1	2	3	3									24371000
>jgi|Lotgi1|236952|estExt_fgenesh2_pg.C_sca_900076		NQLSELGLVTTGTLQQLR	18	0	1970.08	yes	yes	3.3027e-28	225.32	1.5	0.5	1	1											1.5	0.5	1	1											1589900
>jgi|Lotgi1|239170|estExt_fgenesh2_pg.C_sca_2010012		NQNIGGGGGGGGGVLGGGQSQFAK	24	0	2073	yes	yes	1.5025e-204	449.28	9.45	2.5	4	4	2	3	2	6	7	14	18	35	75	13	9.45	2.5	4	4	2	3	2	6	7	14	18	35	75	13	11190000000
>jgi|Lotgi1|239170|estExt_fgenesh2_pg.C_sca_2010012	562	NQNIGGGGGGGGGVLGGGQSQFAKMIMTK	29	1	2677.31	yes	yes	8.6535e-87	165.46	9	1.41								2			1		9	1.41								2			1		4068500
>jgi|Lotgi1|235120|estExt_fgenesh2_pg.C_sca_590106		NRAPGLLNAASVK	13	1	1309.75	yes	yes	1.7023e-43	341.51	2.75	0.433		1	3										2.75	0.433		1	3										38857000
>jgi|Lotgi1|234845|estExt_fgenesh2_pg.C_sca_560041		NRCLAAGPHLR	11	1	1263.66	yes	yes	0.00020387	176.83	9.33	0.943								1		2			9.33	0.943								1		2			3621100
>jgi|Lotgi1|108898|e_gw1.9.258.1		NRIEFEDATVQLYCR	15	1	1912.91	yes	yes	4.9307e-72	372.27	8	1							1		1				8	1							1		1				6002100
>jgi|Lotgi1|239339|estExt_fgenesh2_pg.C_sca_2240004		NRPQASQPYGETAYSSK	17	1	1882.88	yes	yes	7.8189e-46	269.08	5.29	3.09	3	3	6	4	1	3	2	3	3	1	1	1	5.29	3.09	3	3	6	4	1	3	2	3	3	1	1	1	166510000
>jgi|Lotgi1|228268|estExt_fgenesh2_pg.C_sca_20156		NSAAITTR	8	0	832.44	yes	yes	1.2511e-07	261.44	8.5	0.5								2	2				8.5	0.5								2	2				10795000
>jgi|Lotgi1|230689|estExt_fgenesh2_pg.C_sca_140208		NSDGFGFFTTETK	13	0	1449.64	yes	yes	0.0036482	108.37	3	0			1										3	0			1										477350
>jgi|Lotgi1|230493|estExt_fgenesh2_pg.C_sca_120332	342	NSEGHVAPLPNMFSSYDFDDDGVISK	26	0	2840.26	yes	yes	2.6932e-09	119.06	7.5	1.12						1	1	1	1				7.5	1.12						1	1	1	1				26098000
>jgi|Lotgi1|231010|estExt_fgenesh2_pg.C_sca_160282	365	NSHTQDPMIAALER	14	0	1581.76	yes	yes	3.0245e-24	267.15	5	0					4								5	0					4								7718900
>jgi|Lotgi1|235621|estExt_fgenesh2_pg.C_sca_670079	485	NSLQNIINAYMSIAADYEAQAGILEVR	27	0	2966.48	yes	yes	1.8432e-235	463.58	7.24	2.2			4	6	7	34	18	12	10	9	5	6	7.24	2.2			4	6	7	34	18	12	10	9	5	6	6696600000
>jgi|Lotgi1|229175|estExt_fgenesh2_pg.C_sca_50437		NSPIYLIDSESSPSR	15	0	1663.81	yes	yes	5.0045e-63	352.69	4.86	2.1	1	1	2	6	8	1			2	1			4.86	2.1	1	1	2	6	8	1			2	1			148460000
>jgi|Lotgi1|174652|fgenesh2_pg.C_sca_207000018		NSQAGRPTPLLSGELR	16	1	1694.91	yes	yes	7.2103e-48	302.48	4.07	1.95	2	1	4	2	1	3	2						4.07	1.95	2	1	4	2	1	3	2						61675000
>jgi|Lotgi1|172421|fgenesh2_pg.C_sca_133000027	169	NSQSMSPRNSRNMSQGATGGHVPHEK	26	2	2793.28	yes	yes	0.0034128	69.922	3	0			1										3	0			1										2229900
>jgi|Lotgi1|239125|estExt_fgenesh2_pg.C_sca_1950011		NSVNELVK	8	0	901.487	yes	yes	7.2319e-271	302.56	2	0		1											2	0		1											5012300
>jgi|Lotgi1|239339|estExt_fgenesh2_pg.C_sca_2240004		NTDPHSISSQSYSSGSSNQNQNHGSIIPGHTSR	33	0	3480.56	yes	yes	4.7173e-108	289.03	3.33	0.745		1	2	3									3.33	0.745		1	2	3									33731000
>jgi|Lotgi1|239125|estExt_fgenesh2_pg.C_sca_1950011		NTECTATNNAVNDVCCPTCSPVLCK	25	0	2884.19	yes	yes	8.6881e-191	431.7	3.38	0.857		1	4	2	1								3.38	0.857		1	4	2	1								63616000
>jgi|Lotgi1|209261|estExt_Genewise1Plus.C_sca_30137		NTGLHVVSDALIYQHK	16	0	1793.94	yes	yes	6.7331e-101	403.99	3.71	2.02	1	3	3	5			1		1				3.71	2.02	1	3	3	5			1		1				46359000
>jgi|Lotgi1|173200|fgenesh2_pg.C_sca_151000011		NTICVAPVSQPR	12	0	1340.69	yes	yes	1.1757e-26	311.04	7.27	2.66		3	2	5	7	7	6	6	9	7	5	2	7.27	2.66		3	2	5	7	7	6	6	9	7	5	2	14570000000
>jgi|Lotgi1|159694|fgenesh2_pg.C_sca_21000164		NTITCPDSSIDFAGCAR	17	0	1883.81	yes	yes	3.8038e-40	265.8	1	0	2												1	0	2												2027700
>jgi|Lotgi1|238160|estExt_fgenesh2_pg.C_sca_1330023		NTVLSQTQNTPR	12	0	1357.69	yes	yes	1.8302e-08	156.12	3.5	2.6	2	2	1	1		1			1				3.5	2.6	2	2	1	1		1			1				64227000
>jgi|Lotgi1|229427|estExt_fgenesh2_pg.C_sca_70053		NTVPDQVVEVHSSDVAK	17	0	1822.91	yes	yes	9.7561e-40	262	4	0				1									4	0				1									1406100
>jgi|Lotgi1|230492|estExt_fgenesh2_pg.C_sca_120331		NVACNHACPR	10	0	1197.51	yes	yes	0.00040628	174.85	7	4.87	3						1				2	2	7	4.87	3						1				2	2	9407100
>jgi|Lotgi1|233397|estExt_fgenesh2_pg.C_sca_390071		NVCCGTGYTLHITSK	15	0	1709.79	yes	yes	2.6589e-33	209.99	7.44	1.78	1	3	1		3	5	54	10	15	11	1	1	7.44	1.78	1	3	1		3	5	54	10	15	11	1	1	5691700000
>jgi|Lotgi1|239005|estExt_fgenesh2_pg.C_sca_1830012;>jgi|Lotgi1|239006|estExt_fgenesh2_pg.C_sca_1830013	555	NVGSPSIGDVMGDGVHVAFYTGYR	24	0	2497.17	no	no	1.1424e-82	292.17	10.1	1.61							1	1	3	1	3	3	NaN	NaN													199950000
>jgi|Lotgi1|209340|estExt_Genewise1Plus.C_sca_30274		NVIAINQDPLGIQGK	15	0	1578.87	yes	yes	6.3854e-10	186.91	6	0						2							6	0						2							2569800
>jgi|Lotgi1|239574|estExt_fgenesh2_pg.C_sca_3420002		NVIDGECNR	9	0	1075.47	yes	yes	0.00042723	220.24	3	0			3										3	0			3										20437000
>jgi|Lotgi1|183614|estExt_Genewise1.C_sca_60290	234;235	NVMVGSYGPKPDLQSYTTPEDEAPSGMLAR	30	1	3209.5	yes	yes	5.8367e-21	145.14	10	0										1			10	0										1			2317100
>jgi|Lotgi1|159173|fgenesh2_pg.C_sca_19000210;>jgi|Lotgi1|176428|fgenesh2_pg.C_sca_1317000001		NWCSESWVSGCLP	13	0	1580.64	yes	no	0.00042683	137.17	10.5	0.5										1	1		10.5	0.5										1	1		6446100
>jgi|Lotgi1|238082|estExt_fgenesh2_pg.C_sca_1300004	527	NWEHGDTAANDNDAMDSPFSVLGIN	25	0	2689.14	yes	yes	8.8906e-118	335.23	6.33	2.38	1	1	3	3	5	18	5	3	1	2	2	2	6.33	2.38	1	1	3	3	5	18	5	3	1	2	2	2	6480300000
>jgi|Lotgi1|231010|estExt_fgenesh2_pg.C_sca_160282	366	NYCNMAQLK	9	0	1140.51	yes	yes	0.00098628	171.38	6.12	1.36					4	1	2		1				6.12	1.36					4	1	2		1				6534500
>jgi|Lotgi1|66515|gw1.224.21.1	611	NYPLEMHIVHYNTK	14	0	1757.86	yes	yes	3.6291e-09	177.93	4.07	1.62		2	6		2	3	1						4.07	1.62		2	6		2	3	1						61393000
>jgi|Lotgi1|228268|estExt_fgenesh2_pg.C_sca_20156		NYQQVNR	7	0	920.446	yes	yes	0.00039327	187.77	9.2	1.17								2	1	1	1		9.2	1.17								2	1	1	1		19561000
>jgi|Lotgi1|228268|estExt_fgenesh2_pg.C_sca_20156		NYQQVNRLEPFLPPPSGDR	19	1	2226.12	yes	yes	8.0364e-32	231.19	9	0									1				9	0									1				695640
>jgi|Lotgi1|84059|gw1.130.114.1		NYQTPLEPNTPNEK	14	0	1643.78	yes	yes	3.188e-30	236.37	3.79	0.86			7	3	4								3.79	0.86			7	3	4								74764000
>jgi|Lotgi1|115607|e_gw1.21.53.1		NYYLSIEER	9	0	1185.57	yes	yes	2.815e-07	257.26	2.64	1.07	2	3	3	3									2.64	1.07	2	3	3	3									60496000
>jgi|Lotgi1|238831|estExt_fgenesh2_pg.C_sca_1730025		PAAAAKPAAK	10	1	894.529	yes	yes	0.00030041	191.05	10.3	1.39								1	1	2	1	2	10.3	1.39								1	1	2	1	2	14060000
>jgi|Lotgi1|174003|fgenesh2_pg.C_sca_179000009		PAAYVQR	7	0	803.429	yes	yes	2.9814e-18	235.31	4.8	1.17			1	1	1	2							4.8	1.17			1	1	1	2							3844400
>jgi|Lotgi1|162872|fgenesh2_pg.C_sca_36000100	142	PADFNMGIDIR	11	0	1247.6	yes	yes	2.4864e-10	190.05	3.5	1.5		2			2								3.5	1.5		2			2								593440
>jgi|Lotgi1|239125|estExt_fgenesh2_pg.C_sca_1950011		PADNPGVCQYVPPLAQCSNFQNK	23	0	2603.19	yes	yes	1.0876e-139	376.45	3	1.19	3	7	7	7	3								3	1.19	3	7	7	7	3								611660000
>jgi|Lotgi1|239125|estExt_fgenesh2_pg.C_sca_1950011		PADNPGVCQYVPPLAQCSNFQNKR	24	1	2759.29	yes	yes	2.5842e-82	287.67	3.17	0.373			5	1									3.17	0.373			5	1									32864000
>jgi|Lotgi1|158905|fgenesh2_pg.C_sca_18000255	120	PALESMANSIPPLAFNWGR	19	0	2070.04	yes	yes	1.0057e-26	211.83	6	0						4							6	0						4							22829000
>jgi|Lotgi1|233420|estExt_fgenesh2_pg.C_sca_390106		PALNFNSIYK	10	0	1165.61	yes	yes	3.2809e-26	319.96	5	0					3								5	0					3								10488000
>jgi|Lotgi1|156525|fgenesh2_pg.C_sca_11000211		PANIEHGELLSR	12	0	1334.69	yes	yes	6.3284e-08	192.05	1	0	1												1	0	1												4003900
>jgi|Lotgi1|236770|estExt_fgenesh2_pg.C_sca_870051		PANPPRPLAPR	11	1	1184.68	yes	yes	2.9463e-22	301.42	5.68	2.96	2	1	2	4	3	2	2	1	2	2		1	5.68	2.96	2	1	2	4	3	2	2	1	2	2		1	58546000
>jgi|Lotgi1|235497|estExt_fgenesh2_pg.C_sca_650036		PAPTYAAPTK	10	0	1015.53	yes	yes	1.942e-05	188.46	7.04	3.04	3	2	3	2	3	4	3	13	3	4	3	3	7.04	3.04	3	2	3	2	3	4	3	13	3	4	3	3	3227000000
>jgi|Lotgi1|235497|estExt_fgenesh2_pg.C_sca_650036		PAPTYAAPTKSTK	13	1	1331.71	yes	yes	0.00028611	147.72	8.67	0.943								2		1			8.67	0.943								2		1			3618700
>jgi|Lotgi1|235497|estExt_fgenesh2_pg.C_sca_650036		PAPTYAAPTKSTKPK	15	2	1556.86	yes	yes	4.6713e-36	293.6	7.9	2.24			1	2	2	3	3	7	3	6	2	1	7.9	2.24			1	2	2	3	3	7	3	6	2	1	352320000
>jgi|Lotgi1|238526|estExt_fgenesh2_pg.C_sca_1490037		PAQLTIPAR	9	0	965.566	yes	yes	0.0050985	141.47	7	0							1						7	0							1						265490
>jgi|Lotgi1|238526|estExt_fgenesh2_pg.C_sca_1490037	545	PAQLTIPARPGYNDVSMIYDGQNLK	25	1	2760.39	yes	yes	1.8044e-37	213.51	9.2	1.47								3			2		9.2	1.47								3			2		14792000
>jgi|Lotgi1|236770|estExt_fgenesh2_pg.C_sca_870051		PATATNDIFNR	11	0	1218.6	yes	yes	3.9756e-12	163.77	4	0				1									4	0				1									556720
>jgi|Lotgi1|230881|estExt_fgenesh2_pg.C_sca_160086		PATLAGPLSIYNLPIVSR	18	0	1881.07	yes	yes	1.9269e-172	463.81	7.62	0.992							5	2		1			7.62	0.992							5	2		1			33360000
>jgi|Lotgi1|230881|estExt_fgenesh2_pg.C_sca_160086		PATLAGPLSIYNLPIVSRPVDQIPAYDNEVETK	33	1	3579.88	yes	yes	1.1203e-107	290.2	7.67	0.943							2		1				7.67	0.943							2		1				26737000
>jgi|Lotgi1|236689|estExt_fgenesh2_pg.C_sca_850101		PAYQPPPPTVVR	12	0	1320.72	yes	yes	1.5063e-17	216.87	6.12	1.57		1	1		1	6	7		1				6.12	1.57		1	1		1	6	7		1				253070000
>jgi|Lotgi1|239125|estExt_fgenesh2_pg.C_sca_1950011		PCPEGLVCCPEGCGSICKPPVNIPNPK	27	1	3035.38	yes	yes	2.1604e-68	262.32	3	0			6										3	0			6										63159000
>jgi|Lotgi1|239125|estExt_fgenesh2_pg.C_sca_1950011		PDKNIVICLIYQK	13	1	1602.88	yes	yes	0.0023897	127.37	3	0			1										3	0			1										174100
>jgi|Lotgi1|235812|estExt_fgenesh2_pg.C_sca_700055		PDTGFDPSYNQLQYR	15	0	1799.81	yes	yes	0.00011781	133.71	3	0			1										3	0			1										190080
>jgi|Lotgi1|233397|estExt_fgenesh2_pg.C_sca_390071	422	PFSFQSLMPK	10	0	1180.6	yes	yes	4.9648e-05	213.37	7.75	1.59					2		3	3	2	2			7.75	1.59					2		3	3	2	2			89047000
>jgi|Lotgi1|233397|estExt_fgenesh2_pg.C_sca_390071	422	PFSFQSLMPKGFQVPR	16	1	1864.97	yes	yes	1.4742e-14	204.86	8.67	1.25							1		1	1			8.67	1.25							1		1	1			4393200
>jgi|Lotgi1|231368|estExt_fgenesh2_pg.C_sca_190110		PFVSVSSPR	9	0	974.519	yes	yes	0.0010062	205.75	1	0	1												1	0	1												600730
>jgi|Lotgi1|233420|estExt_fgenesh2_pg.C_sca_390106		PGAVAEDDKESK	12	1	1244.59	yes	yes	3.0708e-10	227.97	5	0					1								5	0					1								316480
>jgi|Lotgi1|158316|fgenesh2_pg.C_sca_16000284		PGEILVEPSR	10	0	1095.59	yes	yes	0.0016959	159.11	4.5	0.5				1	1								4.5	0.5				1	1								2035400
>jgi|Lotgi1|158316|fgenesh2_pg.C_sca_16000284		PGEILVEPSRPGNPR	15	1	1616.86	yes	yes	1.0448e-09	188.59	3.17	1.34	1	1	1	2	1								3.17	1.34	1	1	1	2	1								12306000
>jgi|Lotgi1|231869|estExt_fgenesh2_pg.C_sca_230185		PGEPGFNINAYCSINR	16	0	1807.83	yes	yes	3.0921e-89	380.34	3.52	1.14	1	3	6	6	5								3.52	1.14	1	3	6	6	5								64628000
>jgi|Lotgi1|235120|estExt_fgenesh2_pg.C_sca_590106		PGLGLAIQQK	10	0	1023.61	yes	yes	4.0003e-26	317.79	2	0.816	1	1	1										2	0.816	1	1	1										8578200
>jgi|Lotgi1|239125|estExt_fgenesh2_pg.C_sca_1950011	558	PGMCPVPPHPSAVLCAIDSK	20	0	2132.02	yes	yes	1.061e-97	352.93	4.06	2.04	3	3	12	4	4	3	2	2	1				4.06	2.04	3	3	12	4	4	3	2	2	1				690240000
>jgi|Lotgi1|239125|estExt_fgenesh2_pg.C_sca_1950011	558	PGMCPVPPHPSAVLCAIDSKDK	22	1	2375.14	yes	yes	5.5888e-35	221.13	3	0			1										3	0			1										1902400
>jgi|Lotgi1|239125|estExt_fgenesh2_pg.C_sca_1950011	560	PGMCPVPPR	9	0	1009.48	yes	yes	1.9886e-09	246.35	3.3	0.781		1	6	2	1								3.3	0.781		1	6	2	1								6506100
>jgi|Lotgi1|239125|estExt_fgenesh2_pg.C_sca_1950011	560	PGMCPVPPRPSAVLCSIDSK	20	1	2167.06	yes	yes	9.1116e-65	290.54	4.14	2.39	3	4	8	3	2	3	2	1	1	1			4.14	2.39	3	4	8	3	2	3	2	1	1	1			490350000
>jgi|Lotgi1|239125|estExt_fgenesh2_pg.C_sca_1950011	560	PGMCPVPPRPSAVLCSIDSKDECTNDR	27	2	3057.38	yes	yes	2.4065e-18	156.85	3	0.707		1	2	1									3	0.707		1	2	1									39275000
>jgi|Lotgi1|226726|estExt_Genewise1Plus.C_sca_1950014		PGNFQFR	7	0	864.424	yes	yes	1.2052e-13	239.28	3.62	2	1	1	3	1	1			1					3.62	2	1	1	3	1	1			1					726260000
>jgi|Lotgi1|232714|estExt_fgenesh2_pg.C_sca_310076		PGNPNGPIFLDGLGPAGVR	19	0	1846.97	yes	yes	3.3017e-186	305.3	3.43	0.821		1	8	3	2								3.43	0.821		1	8	3	2								34365000
>jgi|Lotgi1|163637|fgenesh2_pg.C_sca_40000191		PGNYFSGLR	9	0	1009.5	yes	yes	2.2863e-10	276.6	7.82	3.58	3	1			1	1	2	1	4	3	4	2	7.82	3.58	3	1			1	1	2	1	4	3	4	2	323910000
>jgi|Lotgi1|239125|estExt_fgenesh2_pg.C_sca_1950011		PGTCPVPPDPSAVLCSIDSK	20	0	2095.99	yes	yes	1.9659e-47	265.9	3.14	0.35			6	1									3.14	0.35			6	1									7877500
>jgi|Lotgi1|239125|estExt_fgenesh2_pg.C_sca_1950011		PGVCPVPPQPLAVLCSIDSK	20	0	2133.1	yes	yes	1.1516e-82	329.04	3.81	1.99	4	5	7	5	5	2	3		1				3.81	1.99	4	5	7	5	5	2	3		1				613080000
>jgi|Lotgi1|239125|estExt_fgenesh2_pg.C_sca_1950011		PGVCPVPPQPLAVLCSIDSKDECTNDR	27	1	3023.42	yes	yes	2.9433e-113	318.93	3.12	0.599		1	5	2									3.12	0.599		1	5	2									73818000
>jgi|Lotgi1|239125|estExt_fgenesh2_pg.C_sca_1950011		PGVCPVPPQPLAVLCSIDSKDECTNDRECPIDLK	34	2	3878.83	yes	yes	4.7807e-48	202.74	3.29	0.881		1	4	1	1								3.29	0.881		1	4	1	1								65085000
>jgi|Lotgi1|238526|estExt_fgenesh2_pg.C_sca_1490037	545	PGYNDVSMIYDGQNLK	16	0	1812.84	yes	yes	6.168e-39	269.75	10.2	1.3								1			3		10.2	1.3								1			3		6334800
>jgi|Lotgi1|231509|estExt_fgenesh2_pg.C_sca_200067	377	PIAPLYPVAPVMPER	15	0	1648.9	yes	yes	6.9108e-14	168.94	8.4	1.2							2		2	1			8.4	1.2							2		2	1			4505500
>jgi|Lotgi1|237996|estExt_fgenesh2_pg.C_sca_1270024	523	PIAPTLPPTPPPPMVKPPSITWR	23	1	2489.39	yes	yes	0.0054677	78.661	11	0											1		11	0											1		913320
>jgi|Lotgi1|228385|estExt_fgenesh2_pg.C_sca_20360		PIGLAPQSTFNALQRPPFYPHDHHAFPSR	29	1	3297.66	yes	yes	0.0022492	74.062	9	0									1				9	0									1				386160
>jgi|Lotgi1|233199|estExt_fgenesh2_pg.C_sca_350161		PIGSKPITVTTAAK	14	1	1382.81	yes	yes	9.228e-30	284.87	7	0							3						7	0							3						12846000
>jgi|Lotgi1|234405|estExt_fgenesh2_pg.C_sca_500078	440	PIPMVPCPSGLILNNQLHVCVR	22	0	2513.31	yes	yes	7.951e-50	247.55	7	0							1						7	0							1						3827000
>jgi|Lotgi1|157827|fgenesh2_pg.C_sca_15000165		PISPVLPISPAGGLPLR	17	0	1683.01	yes	yes	3.9647e-100	240.44	12	0												1	12	0												1	2582300
>jgi|Lotgi1|157827|fgenesh2_pg.C_sca_15000165		PISPVLPISPAGGLPLRPSIK	21	1	2108.27	yes	yes	1.8369e-107	351.69	8.33	2.38			1	1	1		2	3	4	4		2	8.33	2.38			1	1	1		2	3	4	4		2	868300000
>jgi|Lotgi1|157827|fgenesh2_pg.C_sca_15000165		PISPVLPISPAGGLPLRPSIKDR	23	2	2379.4	yes	yes	1.7449e-27	201.96	12	0												1	12	0												1	1329800
>jgi|Lotgi1|203715|estExt_fgenesh2_kg.C_sca_190016		PISSNPILLR	10	0	1108.66	yes	yes	0.001379	141.88	8	0								1					8	0								1					466400
>jgi|Lotgi1|233199|estExt_fgenesh2_pg.C_sca_350161		PITVTTAAK	9	0	900.528	yes	yes	0.001033	202.54	5.71	1.16				2		3	2						5.71	1.16				2		3	2						22540000
>jgi|Lotgi1|143247|e_gw1.195.12.1		PIVHEGACPFFSPEGIDCPAVEEEYSCNEDSDCPLDEK	38	0	4397.8	yes	yes	3.1234e-107	269.45	6.38	0.992						7			1				6.38	0.992						7			1				141120000
>jgi|Lotgi1|236952|estExt_fgenesh2_pg.C_sca_900076		PIYFTVVGR	9	0	1050.59	yes	yes	0.0043192	157.54	1.5	0.5	1	1											1.5	0.5	1	1											1853000
>jgi|Lotgi1|235497|estExt_fgenesh2_pg.C_sca_650036		PKHEFFK	7	1	931.492	yes	yes	0.0039823	162.97	6	0						1							6	0						1							254650
>jgi|Lotgi1|235497|estExt_fgenesh2_pg.C_sca_650036		PKHEFFKFLDDFLSK	15	2	1896.98	yes	yes	1.1495e-21	222.79	9.33	0.943								1		2			9.33	0.943								1		2			24884000
>jgi|Lotgi1|239125|estExt_fgenesh2_pg.C_sca_1950011	560	PKPGMCPVPPR	11	1	1234.63	yes	yes	0.0001485	174.73	3	0			3										3	0			3										2537400
>jgi|Lotgi1|239125|estExt_fgenesh2_pg.C_sca_1950011	560	PKPGMCPVPPRPSAVLCSIDSK	22	2	2392.21	yes	yes	1.6765e-41	222.06	3.8	1.87	1	2	6	2	1	1	1	1					3.8	1.87	1	2	6	2	1	1	1	1					104730000
>jgi|Lotgi1|239125|estExt_fgenesh2_pg.C_sca_1950011		PKPGVCPVPPQPLAVLCSIDSK	22	1	2358.24	yes	yes	1.036e-56	262.41	3.9	1.55	1	2	7	3	3	3	1						3.9	1.55	1	2	7	3	3	3	1						267690000
>jgi|Lotgi1|239125|estExt_fgenesh2_pg.C_sca_1950011		PKPGVCPVPPQPLAVLCSIDSKDECTNDR	29	2	3248.56	yes	yes	6.6615e-54	228.28	3	0			2										3	0			2										6774800
>jgi|Lotgi1|235610|estExt_fgenesh2_pg.C_sca_670062		PLATQIANSNR	11	0	1183.63	yes	yes	9.4322e-36	337.9	2.91	1.08	1	3	4	2	1								2.91	1.08	1	3	4	2	1								76769000
>jgi|Lotgi1|235610|estExt_fgenesh2_pg.C_sca_670062		PLATQIANSNREPPK	15	1	1634.87	yes	yes	1.3973e-47	325.33	2.67	0.471		1	2										2.67	0.471		1	2										18985000
>jgi|Lotgi1|173199|fgenesh2_pg.C_sca_151000010	176	PLDTPAATIPQVSDSLNQGASQPELKPSANTDPFDMFR	38	1	4054.96	yes	yes	3.0412e-08	85.866	4	0				1									4	0				1									336970
>jgi|Lotgi1|237510|estExt_fgenesh2_pg.C_sca_1090023		PLLYLPFDSDVR	12	0	1433.76	yes	yes	4.4717e-26	301.42	4.48	2.99	5	4	1	1	1	1	3	3	2				4.48	2.99	5	4	1	1	1	1	3	3	2				163630000
>jgi|Lotgi1|238082|estExt_fgenesh2_pg.C_sca_1300004		PLQDLNDRPVFLVR	14	1	1680.93	yes	yes	3.882e-86	394.26	5.68	3.03	3	1	3	2	2	5	3	2		2	1	1	5.68	3.03	3	1	3	2	2	5	3	2		2	1	1	321850000
>jgi|Lotgi1|239339|estExt_fgenesh2_pg.C_sca_2240004		PLSNYQNFGLLESPASQRPTETAPK	25	1	2744.38	yes	yes	5.3512e-237	482.79	4.94	2.57		3	5	3			3	1	3				4.94	2.57		3	5	3			3	1	3				78519000
>jgi|Lotgi1|158316|fgenesh2_pg.C_sca_16000284;>jgi|Lotgi1|176424|fgenesh2_pg.C_sca_1280000001		PLSPQSPGFTPLER	14	0	1524.79	yes	no	0	335.87	4.33	2.16	4	4	5	7	6	4	3	1	2				4.33	2.16	4	4	5	7	6	4	3	1	2				175360000
>jgi|Lotgi1|174003|fgenesh2_pg.C_sca_179000009		PLSSPQVVYAQSPR	14	0	1527.8	yes	yes	2.655e-87	404.6	4.42	2.16	4	5	8	5	8	4	6	1	2				4.42	2.16	4	5	8	5	8	4	6	1	2				413090000
>jgi|Lotgi1|174652|fgenesh2_pg.C_sca_207000018		PLTEPLQPR	9	0	1049.59	yes	yes	0.0010658	202.54	2.6	1.2	1	2		2									2.6	1.2	1	2		2									5816700
>jgi|Lotgi1|172698|fgenesh2_pg.C_sca_140000010		PLVDSFR	7	0	832.444	yes	yes	0.0052101	207.99	5.71	1.79			1	3	3	3	2	1		1			5.71	1.79			1	3	3	3	2	1		1			25045000
>jgi|Lotgi1|236770|estExt_fgenesh2_pg.C_sca_870051		PLVSLPLHPR	10	0	1127.68	yes	yes	1.2349e-20	309.08	6.14	3.47	5	2	1	5	4	3	2	1	3	4	4	1	6.14	3.47	5	2	1	5	4	3	2	1	3	4	4	1	111760000
>jgi|Lotgi1|228882|estExt_fgenesh2_pg.C_sca_50013	314	PMPTYSTNR	9	0	1065.49	yes	yes	0.0018164	160.19	5	0					1								5	0					1								861730
>jgi|Lotgi1|232718|estExt_fgenesh2_pg.C_sca_310081	394;395;396	PMTLLNIMAMK	11	0	1261.66	yes	yes	4.6179e-06	185.71	4	0				3									4	0				3									2569500
>jgi|Lotgi1|235497|estExt_fgenesh2_pg.C_sca_650036	470;471	PMYQMIR	7	0	937.451	yes	yes	0.0016555	229.16	7.62	2.62	2	1	1	2	2	3	3	11	6	7	4		7.62	2.62	2	1	1	2	2	3	3	11	6	7	4		4003100000
>jgi|Lotgi1|238526|estExt_fgenesh2_pg.C_sca_1490037		PNIPVIDTPK	10	0	1092.62	yes	yes	0.0031038	141.88	2	0		1											2	0		1											614490
>jgi|Lotgi1|230510|estExt_fgenesh2_pg.C_sca_120364		PNLGIYNPSR	10	0	1129.59	yes	yes	1.4012e-15	290.13	8.05	3	2	2	1	1		4	4	2	11	4	6	3	8.05	3	2	2	1	1		4	4	2	11	4	6	3	4292000000
>jgi|Lotgi1|174065|fgenesh2_pg.C_sca_180000029	201	PNMVCQHINGIQSK	14	0	1624.78	yes	yes	1.2896e-31	287.21	10	1.73							1				3		10	1.73							1				3		5328800
>jgi|Lotgi1|173200|fgenesh2_pg.C_sca_151000011		PNQTPSWGQSPNPTPQNAWNFR	22	0	2523.17	yes	yes	3.3165e-151	403.94	8.14	0.35								6	1				8.14	0.35								6	1				346850000
>jgi|Lotgi1|152688|fgenesh2_pg.C_sca_2000108	74	PQFPMGQFLPQTGAWGK	17	0	1888.93	yes	yes	1.7402e-09	160.31	8	0								1					8	0								1					2211600
>jgi|Lotgi1|174652|fgenesh2_pg.C_sca_207000018		PQFVGQPPNTK	11	0	1211.63	yes	yes	5.7869e-10	252.39	3.25	1.64	3	3	3	3	2	2							3.25	1.64	3	3	3	3	2	2							19679000
>jgi|Lotgi1|230510|estExt_fgenesh2_pg.C_sca_120364		PRPNLGIYNPSR	12	1	1382.74	yes	yes	1.9284e-76	400.43	8.31	2.62	3	1	1	1	2	6	6	4	20	12	7	4	8.31	2.62	3	1	1	1	2	6	6	4	20	12	7	4	9896600000
>jgi|Lotgi1|173199|fgenesh2_pg.C_sca_151000010	176	PSANTDPFDMFR	12	0	1396.61	yes	yes	0.0028491	125.22	4	0				1									4	0				1									1246500
>jgi|Lotgi1|239125|estExt_fgenesh2_pg.C_sca_1950011		PSAVLCSIDSK	11	0	1175.59	yes	yes	6.3006e-09	246.81	3.78	2.17	3	3	3	3	2	2	1		1				3.78	2.17	3	3	3	3	2	2	1		1				221260000
>jgi|Lotgi1|239125|estExt_fgenesh2_pg.C_sca_1950011		PSAVLCSIDSKDECTNDR	18	1	2065.9	yes	yes	6.4395e-78	331.09	3	0.577		1	4	1									3	0.577		1	4	1									36639000
>jgi|Lotgi1|239125|estExt_fgenesh2_pg.C_sca_1950011		PSAVLCSIDSKDECTNDRECPIDLK	25	2	2921.32	yes	yes	2.4398e-54	248.55	3	0			2										3	0			2										31304000
>jgi|Lotgi1|166451|fgenesh2_pg.C_sca_58000080	161;162	PSGMDISYGCCETDMK	16	0	1849.7	yes	yes	2.5453e-14	192.63	9	0									3				9	0									3				10030000
>jgi|Lotgi1|236690|estExt_fgenesh2_pg.C_sca_850102		PSGNFAIPTALR	12	0	1242.67	yes	yes	9.2161e-66	378.28	4.67	2.94	3	6	5	3	3	1	3	2	2	1		1	4.67	2.94	3	6	5	3	3	1	3	2	2	1		1	786080000
>jgi|Lotgi1|154020|fgenesh2_pg.C_sca_5000060		PSHDQEHLVNVQASHNNHDYLSAIGLR	27	0	3050.47	yes	yes	1.5605e-91	295	3.22	0.416			7	2									3.22	0.416			7	2									142190000
>jgi|Lotgi1|236770|estExt_fgenesh2_pg.C_sca_870051		PSIGVSGSVK	10	0	929.518	yes	yes	1.7174e-05	227.25	4.67	1.84	1	1	1	2	2	3	2						4.67	1.84	1	1	1	2	2	3	2						25742000
>jgi|Lotgi1|174652|fgenesh2_pg.C_sca_207000018	206	PSSSDSSGPLPDHAMDLPPLR	21	0	2175.03	yes	yes	6.8098e-92	324.46	3.14	1.36	2	3	3	3	3								3.14	1.36	2	3	3	3	3								39011000
>jgi|Lotgi1|236183|estExt_fgenesh2_pg.C_sca_760074		PSYGNTPASR	10	0	1048.49	yes	yes	0.00010389	193.75	9	0									2				9	0									2				896150
>jgi|Lotgi1|228268|estExt_fgenesh2_pg.C_sca_20156		PSYNQYYQYQR	11	0	1508.67	yes	yes	1.5355e-37	345.17	9.14	0.833								1	5		1		9.14	0.833								1	5		1		307210000
>jgi|Lotgi1|231509|estExt_fgenesh2_pg.C_sca_200067		PSYQSVQSPPGIITISSPPVQVGNPAIPR	29	0	2985.59	yes	yes	1.8375e-163	363.35	8	1							2		2				8	1							2		2				20474000
>jgi|Lotgi1|234386|estExt_fgenesh2_pg.C_sca_500041		PTAAPAAPAAAKPNPLSELLGGR	23	1	2169.19	yes	yes	1.9839e-06	115.98	9	0									1				9	0									1				301960
>jgi|Lotgi1|228882|estExt_fgenesh2_pg.C_sca_50013		PTCEVAEVER	10	0	1188.54	yes	yes	3.2809e-26	319.96	5.73	2.88	3	2	4	6	7	5	4	1	3	3	2	1	5.73	2.88	3	2	4	6	7	5	4	1	3	3	2	1	336260000
>jgi|Lotgi1|236952|estExt_fgenesh2_pg.C_sca_900076	508	PTKPSNDFSDIEYPEMK	17	1	1996.91	yes	yes	2.5442e-25	223.77	5	0					2								5	0					2								3413100
>jgi|Lotgi1|156526|fgenesh2_pg.C_sca_11000212	90	PTLTCPTHLTLPVMVR	16	0	1834.98	yes	yes	2.8458e-14	197.56	1	0	2												1	0	2												1354200
>jgi|Lotgi1|174652|fgenesh2_pg.C_sca_207000018		PTPGLTSNAAR	11	0	1083.57	yes	yes	1.2034e-08	241.23	2.69	1.26	3	3	3	3	1								2.69	1.26	3	3	3	3	1								18332000
>jgi|Lotgi1|174652|fgenesh2_pg.C_sca_207000018		PTPLLSGELR	10	0	1081.61	yes	yes	0.00011168	191.05	3.09	1.73	2	3	2	2	1		1						3.09	1.73	2	3	2	2	1		1						6717500
>jgi|Lotgi1|228268|estExt_fgenesh2_pg.C_sca_20156		PTTAPNAYSK	10	0	1048.52	yes	yes	1.4855e-08	255.31	9.5	0.866									3		1		9.5	0.866									3		1		5590700
>jgi|Lotgi1|228268|estExt_fgenesh2_pg.C_sca_20156		PTTAPNAYSKNSAAITTR	18	1	1862.95	yes	yes	4.6044e-71	325.04	9	0									1				9	0									1				2195400
>jgi|Lotgi1|174652|fgenesh2_pg.C_sca_207000018		PTTVAHQPIPQQPR	14	0	1568.84	yes	yes	1.2419e-75	377.81	3.5	1.5	1	2	2	2	2	1							3.5	1.5	1	2	2	2	2	1							16089000
>jgi|Lotgi1|158316|fgenesh2_pg.C_sca_16000284		PTVQKPGEILVEPSRPGNPR	20	2	2170.19	yes	yes	3.9951e-32	225.32	3.33	0.471			2	1									3.33	0.471			2	1									2912000
>jgi|Lotgi1|233200|estExt_fgenesh2_pg.C_sca_350163		PTVTNTGSK	9	0	903.466	yes	yes	0.0020217	171.38	6.8	1.17						3	1		1				6.8	1.17						3	1		1				3007600
>jgi|Lotgi1|233200|estExt_fgenesh2_pg.C_sca_350163		PTVTNTGSKQPTATGQPTLSQPR	23	1	2366.22	yes	yes	0	553.77	7	1.41						2			1				7	1.41						2			1				13051000
>jgi|Lotgi1|231186|estExt_fgenesh2_pg.C_sca_180106	373	PVDISLAGNTGSVGGQVMGAPPSGGILSTLK	31	0	2879.51	yes	yes	0.0065469	53.089	5	0					1								5	0					1								10394000
>jgi|Lotgi1|230881|estExt_fgenesh2_pg.C_sca_160086		PVDQIPAYDNEVETK	15	0	1716.82	yes	yes	1.6056e-22	231.49	8.33	0.943							1		2				8.33	0.943							1		2				5010800
>jgi|Lotgi1|162872|fgenesh2_pg.C_sca_36000100		PVEGHLDLR	9	0	1034.55	yes	yes	0.00069681	213.71	2.33	0.471		2	1										2.33	0.471		2	1										2746100
>jgi|Lotgi1|236689|estExt_fgenesh2_pg.C_sca_850101		PVETNTIYR	9	0	1091.56	yes	yes	0.00056513	216.9	7	0							1						7	0							1						6567400
>jgi|Lotgi1|231186|estExt_fgenesh2_pg.C_sca_180106		PVGDPNAIGGGVVQR	15	0	1434.76	yes	yes	3.8781e-43	314.24	5.25	0.433					6	2							5.25	0.433					6	2							44335000
>jgi|Lotgi1|231186|estExt_fgenesh2_pg.C_sca_180106	374	PVGDPNAIGGGVVQRPVSDPNAIGGGVVFQVDPQSGMNR	39	1	3856.93	yes	yes	1.5711e-86	241.41	5.22	0.416					7	2							5.22	0.416					7	2							176910000
>jgi|Lotgi1|232718|estExt_fgenesh2_pg.C_sca_310081		PVINQQTPQTSDTTDK	16	0	1771.86	yes	yes	7.9776e-14	194.24	4	0				3									4	0				3									3097300
>jgi|Lotgi1|228882|estExt_fgenesh2_pg.C_sca_50013	314	PVKPMPTYSTNR	12	1	1389.71	yes	yes	4.9783e-14	261.28	5.72	2.08	1	1	1	4	8	5	3	2	3	1			5.72	2.08	1	1	1	4	8	5	3	2	3	1			105210000
>jgi|Lotgi1|174203|fgenesh2_pg.C_sca_186000003		PVQLNQQQQPLQLNQQQQPPVQLNK	25	0	2935.56	yes	yes	1.9484e-37	208.32	1.5	0.5	2	2											1.5	0.5	2	2											8695900
>jgi|Lotgi1|231186|estExt_fgenesh2_pg.C_sca_180106	374	PVSDPNAIGGGVVFQVDPQSGMNR	24	0	2440.18	yes	yes	9.629e-131	347.99	5.17	0.373					5	1							5.17	0.373					5	1							50326000
>jgi|Lotgi1|209261|estExt_Genewise1Plus.C_sca_30137		PVSGLAEIR	9	0	940.534	yes	yes	0.0045464	137	4	0				1									4	0				1									2222400
>jgi|Lotgi1|237510|estExt_fgenesh2_pg.C_sca_1090023		PVSYQPQKPDCR	12	1	1473.7	yes	yes	5.9254e-10	220.93	1.5	0.5	1	1											1.5	0.5	1	1											2823900
>jgi|Lotgi1|237510|estExt_fgenesh2_pg.C_sca_1090023		PVSYQPQKPDCRPLLYLPFDSDVR	24	2	2889.45	yes	yes	3.7623e-23	176.73	5	4	1								1				5	4	1								1				2648300
>jgi|Lotgi1|228882|estExt_fgenesh2_pg.C_sca_50013	316	PYAFMNHHPSQNFHR	15	0	1881.85	yes	yes	1.5502e-132	448.08	5.47	1.46		1	2	11	17	15	7		4				5.47	1.46		1	2	11	17	15	7		4				516860000
>jgi|Lotgi1|152799|fgenesh2_pg.C_sca_2000219		PYLHDIDSSNSQTAGTIF	18	0	1964.91	yes	yes	2.4332e-78	330.86	4	0				2									4	0				2									14815000
>jgi|Lotgi1|174920|fgenesh2_pg.C_sca_225000003	222	PYNTPSDDVNEMIK	14	0	1621.73	yes	yes	1.397e-30	287.21	4.18	1.59	2			2	6	1							4.18	1.59	2			2	6	1							32615000
>jgi|Lotgi1|158316|fgenesh2_pg.C_sca_16000284;>jgi|Lotgi1|176424|fgenesh2_pg.C_sca_1280000001	110	PYPIQYTIPDSATPTEMR	18	0	2079	yes	no	6.8594e-23	207.41	3.69	1.16		2	6	5	1	2							3.69	1.16		2	6	5	1	2							151130000
>jgi|Lotgi1|236183|estExt_fgenesh2_pg.C_sca_760074		PYPYTQR	7	0	923.45	yes	yes	0.0069921	192.46	9.4	0.49									3	2			9.4	0.49									3	2			29977000
>jgi|Lotgi1|172698|fgenesh2_pg.C_sca_140000010		PYQPTIQTNYQPVQPIPDTGILIR	24	0	2751.46	yes	yes	1.167e-72	275.86	3.73	1.18		3	3	5	3	1							3.73	1.18		3	3	5	3	1							61178000
>jgi|Lotgi1|157689|fgenesh2_pg.C_sca_15000027		QADNDAAFK	9	0	978.441	yes	yes	0.00065224	179.89	11	0.816										1	1	1	11	0.816										1	1	1	1297600
>jgi|Lotgi1|231426|estExt_fgenesh2_pg.C_sca_190203;>jgi|Lotgi1|231427|estExt_fgenesh2_pg.C_sca_190205		QAGDAEFQAK	10	0	1063.49	no	no	2.9751e-05	210.75	10.1	0.99									2	3	1	1	NaN	NaN													49312000
>jgi|Lotgi1|238526|estExt_fgenesh2_pg.C_sca_1490037		QAGLLFGACNGYANFR	16	0	1757.83	yes	yes	1.0662e-14	203.21	9.5	1.5								1			1		9.5	1.5								1			1		7758700
>jgi|Lotgi1|159331|fgenesh2_pg.C_sca_20000071		QAIIAQAIESLK	12	0	1283.74	yes	yes	5.2057e-17	271.85	4.73	2.33	4	7	11	12	8	7	4	7	2	2			4.73	2.33	4	7	11	12	8	7	4	7	2	2			2423100000
>jgi|Lotgi1|234472|estExt_fgenesh2_pg.C_sca_510064		QAIVLDAVR	9	0	983.576	no	no	0.0013077	185.37	1	0	1												NaN	NaN													642420
>jgi|Lotgi1|238831|estExt_fgenesh2_pg.C_sca_1730025		QALGEPIYELLSK	13	0	1459.79	yes	yes	9.1363e-06	159.94	10	1.41								1			2		10	1.41								1			2		8570900
>jgi|Lotgi1|236691|estExt_fgenesh2_pg.C_sca_850103		QAQTHSTSPTK	11	0	1184.58	yes	yes	5.3336e-14	269.09	4.25	2.73		2	2	2	1						1		4.25	2.73		2	2	2	1						1		6554600
>jgi|Lotgi1|236691|estExt_fgenesh2_pg.C_sca_850103		QAQTHSTSPTKTVEEK	16	1	1770.87	yes	yes	3.5821e-06	151.44	3	1		1		1									3	1		1		1									568030
>jgi|Lotgi1|237510|estExt_fgenesh2_pg.C_sca_1090023		QAVISNGDCSTSGSLYIIAADK	22	0	2269.09	yes	yes	2.4082e-49	245.02	1	0	3												1	0	3												3357200
>jgi|Lotgi1|235566|estExt_fgenesh2_pg.C_sca_670001		QCAQQFTVPLDK	12	0	1433.7	yes	yes	3.2374e-05	168.79	7.67	0.943							2		1				7.67	0.943							2		1				4402400
>jgi|Lotgi1|228990|estExt_fgenesh2_pg.C_sca_50170	319	QCATNEVDMK	10	0	1194.5	yes	yes	0.007405	101.11	9	0									1				9	0									1				275730
>jgi|Lotgi1|60634|gw1.81.66.1	609	QCEEFIYGGCSGNNNNFMTR	20	0	2396.96	yes	yes	1.9857e-65	294.07	1.5	0.5	1	1											1.5	0.5	1	1											3379800
>jgi|Lotgi1|230854|estExt_fgenesh2_pg.C_sca_160031		QCVENGIIYEDGEQFK	16	0	1927.86	yes	yes	5.4198e-79	361.17	7.22	1.39				2	3	9	16	10	8	2			7.22	1.39				2	3	9	16	10	8	2			763820000
>jgi|Lotgi1|228882|estExt_fgenesh2_pg.C_sca_50013		QCVSPPCQQPPPTCIR	16	0	1923.88	yes	yes	2.4917e-49	313.35	5.52	1.2				9	14	10	7	1	1				5.52	1.2				9	14	10	7	1	1				207820000
>jgi|Lotgi1|230881|estExt_fgenesh2_pg.C_sca_160086		QDELFGLILQYHTEVNK	17	0	2046.04	yes	yes	7.8148e-27	236.87	9	0.816								1	1	1			9	0.816								1	1	1			9813200
>jgi|Lotgi1|114561|e_gw1.19.150.1		QDNLAYAGVR	10	0	1105.55	yes	yes	2.5306e-70	369.67	4.79	2.2	6	7	6	8	25	8	6		6		1		4.79	2.2	6	7	6	8	25	8	6		6		1		5711000000
>jgi|Lotgi1|114561|e_gw1.19.150.1		QDNLAYAGVRASNKLVDNDLAELNK	25	2	2730.39	yes	yes	9.8044e-85	298.93	5	0					2								5	0					2								1692900
>jgi|Lotgi1|89537|gw1.18.444.1	616	QENAMDNTAADFR	13	0	1481.62	yes	yes	1.4774e-15	150.94	7	0							2						7	0							2						756160
>jgi|Lotgi1|163448|fgenesh2_pg.C_sca_40000002		QEPTTQPPTTQLTTVGPIDVR	21	0	2278.18	yes	yes	0.00028411	107.75	5	0					2								5	0					2								3503200
>jgi|Lotgi1|142814|e_gw1.186.23.1		QEQPVEPNK	9	0	1067.52	yes	yes	0.0084904	107.47	2	0		1											2	0		1											271030
>jgi|Lotgi1|158316|fgenesh2_pg.C_sca_16000284;>jgi|Lotgi1|176424|fgenesh2_pg.C_sca_1280000001	118	QEVHSLASHPSSMNLR	16	0	1791.87	yes	no	4.4672e-141	452.7	4.6	2.19	10	10	15	16	22	15	11	2	5	2			4.6	2.19	10	10	15	16	22	15	11	2	5	2			1619200000
>jgi|Lotgi1|202971|estExt_fgenesh2_kg.C_sca_10023;>jgi|Lotgi1|205506|estExt_fgenesh2_kg.C_sca_8540001;>jgi|Lotgi1|208208|estExt_Genewise1Plus.C_sca_10400		QEYDESGPAIVHR	13	0	1499.7	no	no	1.3855e-36	322.03	6.84	3.48	2			3		7	2					5	NaN	NaN													42762000
>jgi|Lotgi1|99852|gw1.32.299.1		QFCGLPIVR	9	0	1088.58	yes	yes	2.815e-07	257.26	5.15	2.92	4	6	7	5	6	5	3	2	5	2	1	1	5.15	2.92	4	6	7	5	6	5	3	2	5	2	1	1	420620000
>jgi|Lotgi1|236770|estExt_fgenesh2_pg.C_sca_870051		QFEETLSR	8	0	1008.49	yes	yes	0.002678	201.59	4	0				2									4	0				2									9469000
>jgi|Lotgi1|236952|estExt_fgenesh2_pg.C_sca_900076		QFFTASLDKR	10	1	1211.63	yes	yes	1.314e-06	236.04	1	0	1												1	0	1												793610
>jgi|Lotgi1|239170|estExt_fgenesh2_pg.C_sca_2010012	564;565	QFGENPLAAMTLMGNQNIDPMTLIALSGGENMQAIIPIIMR	41	0	4413.2	yes	yes	0	439.24	9.29	2.42		1	2	4	3	1	6	14	9	19	19	17	9.29	2.42		1	2	4	3	1	6	14	9	19	19	17	4021900000
>jgi|Lotgi1|172698|fgenesh2_pg.C_sca_140000010		QFNIQSNQQFK	11	0	1380.68	yes	yes	9.0288e-09	244.16	3.21	0.939		4	4	5	1								3.21	0.939		4	4	5	1								44290000
>jgi|Lotgi1|163670|fgenesh2_pg.C_sca_41000032		QFNIWLAQTAHSK	13	0	1542.79	yes	yes	9.9243e-07	170.62	8	0								2					8	0								2					7572300
>jgi|Lotgi1|231395|estExt_fgenesh2_pg.C_sca_190155		QFSDGGNCFGYYECR	15	0	1858.7	yes	yes	4.3393e-29	258.87	5.43	0.495					4	3							5.43	0.495					4	3							6768300
>jgi|Lotgi1|234884|estExt_fgenesh2_pg.C_sca_560115		QFTQPQQQLNPNR	13	0	1597.8	yes	yes	3.697e-93	411.42	3.45	1.37	4	10	10	13	9	3							3.45	1.37	4	10	10	13	9	3							461240000
>jgi|Lotgi1|152799|fgenesh2_pg.C_sca_2000219		QGNAPAIPGFLEK	13	0	1340.71	yes	yes	3.5174e-23	203.49	4.36	1.57	2	1	3	7	6	4	2						4.36	1.57	2	1	3	7	6	4	2						381280000
>jgi|Lotgi1|231010|estExt_fgenesh2_pg.C_sca_160282		QGSFHDSTGFSLPQPSGSR	19	0	1990.91	yes	yes	1.3652e-54	270.93	5.11	0.314					8	1							5.11	0.314					8	1							13298000
>jgi|Lotgi1|238526|estExt_fgenesh2_pg.C_sca_1490037		QGSSGTATFVSNSGTSGQQGGSGSSNIR	28	0	2615.18	yes	yes	1.7389e-233	442.15	6.06	3.34	1	3	1		3	1	1		3	1	2		6.06	3.34	1	3	1		3	1	1		3	1	2		35512000
>jgi|Lotgi1|230492|estExt_fgenesh2_pg.C_sca_120331		QGVCKLACNLGCR	13	1	1534.72	yes	yes	4.6658e-16	250.18	9.5	2.5							2					2	9.5	2.5							2					2	3387500
>jgi|Lotgi1|233348|estExt_fgenesh2_pg.C_sca_380029		QHFACKPLEDCTK	13	1	1632.74	yes	yes	1.7584e-18	265.11	4	0.603			2	7	2								4	0.603			2	7	2								37363000
>jgi|Lotgi1|228882|estExt_fgenesh2_pg.C_sca_50013		QHSTNQQWKPDR	12	1	1523.72	yes	yes	6.2915e-89	418.61	5.12	0.963				5	7	3	2						5.12	0.963				5	7	3	2						36618000
>jgi|Lotgi1|163448|fgenesh2_pg.C_sca_40000002		QIISDDILNSVLETFK	16	0	1833.97	yes	yes	1.1329e-61	330.86	5	2.12			2	8	8					1		1	5	2.12			2	8	8					1		1	156370000
>jgi|Lotgi1|163448|fgenesh2_pg.C_sca_40000002		QIISDDILNSVLETFKDGIEIQILNPTIEGNSLK	34	1	3769	yes	yes	3.0928e-142	327.59	5	0					1								5	0					1								12057000
>jgi|Lotgi1|233390|estExt_fgenesh2_pg.C_sca_390050		QILGQQLLGQQLVGR	15	0	1649.96	yes	yes	0.00030851	124.86	12	0												1	12	0												1	109810
>jgi|Lotgi1|123611|e_gw1.44.160.1		QITVNDLPVGR	11	0	1210.67	yes	yes	1.0708e-10	255.31	5.86	3.89	5	5	1	2	1	1	3	1	4	1	2	3	5.86	3.89	5	5	1	2	1	1	3	1	4	1	2	3	56075000
>jgi|Lotgi1|174652|fgenesh2_pg.C_sca_207000018		QIYQQQLAHR	10	0	1283.67	yes	yes	9.7336e-16	286.34	2.97	1.4	6	7	7	7	4	1							2.97	1.4	6	7	7	7	4	1							81734000
>jgi|Lotgi1|153235|fgenesh2_pg.C_sca_3000138		QLAELSSINDTLANK	15	0	1615.84	yes	yes	2.0649e-07	167.14	3.5	0.5			1	1									3.5	0.5			1	1									2958100
>jgi|Lotgi1|153652|fgenesh2_pg.C_sca_4000111		QLCCGVDVETLR	12	0	1448.68	yes	yes	4.3302e-08	196.7	10	1									1		1		10	1									1		1		1459100
>jgi|Lotgi1|205030|estExt_fgenesh2_kg.C_sca_1120002		QLDLAVPLLTK	11	0	1209.73	yes	yes	3.8926e-07	216.87	7.83	1.89				2	1	2	4	7	3	3	2		7.83	1.89				2	1	2	4	7	3	3	2		661570000
>jgi|Lotgi1|205030|estExt_fgenesh2_kg.C_sca_1120002		QLDLAVPLLTKLESAGDR	18	1	1938.08	yes	yes	8.0486e-15	186.95	9	1								1		1			9	1								1		1			4312400
>jgi|Lotgi1|59617|gw1.6.93.1;>jgi|Lotgi1|107438|e_gw1.6.90.1		QLEELKADLADAKEPEK	17	2	1925.99	yes	no	0.00033167	120.3	4	0				1									4	0				1									259130
>jgi|Lotgi1|238526|estExt_fgenesh2_pg.C_sca_1490037		QLEWTIIGPNGQLLR	15	0	1736.96	yes	yes	5.479e-10	183.66	5.22	3.26		4			1		2		1		1		5.22	3.26		4			1		2		1		1		8960100
>jgi|Lotgi1|223558|estExt_Genewise1Plus.C_sca_970107;>jgi|Lotgi1|227593|estExt_Genewise1Plus.C_sca_7870016;>jgi|Lotgi1|206001|estExt_fgenesh2_pm.C_sca_110005;>jgi|Lotgi1|191841|estExt_Genewise1.C_sca_420306;>jgi|Lotgi1|203508|estExt_fgenesh2_kg.C_sca_1500		QLFHPEQLITGK	12	0	1409.77	no	no	0.00048002	143.61	2	0		1											NaN	NaN													863180
>jgi|Lotgi1|229543|estExt_fgenesh2_pg.C_sca_80085		QLFVPIHEYSR	11	0	1387.72	yes	yes	1.7806e-29	252.39	8.17	1.86				2	3	2	5	11	7	7	4		8.17	1.86				2	3	2	5	11	7	7	4		1109900000
>jgi|Lotgi1|233200|estExt_fgenesh2_pg.C_sca_350163		QLILTNR	7	0	856.513	yes	yes	1.2153e-08	276.94	5.81	2.84	2	3	4	4	4	6	5	1	3	3	1	1	5.81	2.84	2	3	4	4	4	6	5	1	3	3	1	1	1597200000
>jgi|Lotgi1|233200|estExt_fgenesh2_pg.C_sca_350163		QLILTNRR	8	1	1012.61	yes	yes	0.0047309	172.26	6	0						1							6	0						1							1165900
>jgi|Lotgi1|238082|estExt_fgenesh2_pg.C_sca_1300004		QLIPFHPVWPICK	13	0	1633.88	yes	yes	4.9933e-27	286.04	6.09	2.38	1	4	7	7	8	20	9	6	6	4	2	1	6.09	2.38	1	4	7	7	8	20	9	6	6	4	2	1	13600000000
>jgi|Lotgi1|238082|estExt_fgenesh2_pg.C_sca_1300004		QLIPFHPVWPICKK	14	1	1761.98	yes	yes	8.7401e-13	204.64	6	0						8							6	0						8							27455000
>jgi|Lotgi1|234884|estExt_fgenesh2_pg.C_sca_560115	450	QLLGTQYDTMSPALK	15	0	1664.84	yes	yes	1.0874e-37	262.92	3.67	1.72	4	11	14	9	8	3	4	1					3.67	1.72	4	11	14	9	8	3	4	1					589310000
>jgi|Lotgi1|162872|fgenesh2_pg.C_sca_36000100		QLLVRPEGIR	10	1	1179.71	yes	yes	0.00013354	194.67	1.62	0.696	4	3	1										1.62	0.696	4	3	1										19594000
>jgi|Lotgi1|140786|e_gw1.151.5.1		QLNANHEVIPPIHR	14	0	1636.88	yes	yes	3.0739e-23	262.8	3.13	1.59	2	3	6	2		1	1						3.13	1.59	2	3	6	2		1	1						20035000
>jgi|Lotgi1|172698|fgenesh2_pg.C_sca_140000010		QLSQQPIWK	9	0	1126.61	yes	yes	9.2593e-20	313.33	2.93	0.854		6	4	5									2.93	0.854		6	4	5									56415000
>jgi|Lotgi1|163448|fgenesh2_pg.C_sca_40000002		QLTTAGPVDVR	11	0	1155.62	yes	yes	1.0708e-10	255.31	4.9	0.831			1	1	6	2							4.9	0.831			1	1	6	2							45640000
>jgi|Lotgi1|239170|estExt_fgenesh2_pg.C_sca_2010012	566;567	QMLLMDALFK	10	0	1208.63	yes	yes	1.6638e-07	216.09	8.6	2.91	7	4	6	7	6	6	12	34	21	25	43	22	8.6	2.91	7	4	6	7	6	6	12	34	21	25	43	22	38752000000
>jgi|Lotgi1|239170|estExt_fgenesh2_pg.C_sca_2010012	566;567	QMLLMDALFKNQNIGGGGGGGGGVLGGGQSQFAK	34	1	3263.62	yes	yes	0.0017379	61.89	11	0											1		11	0											1		24264000
>jgi|Lotgi1|230510|estExt_fgenesh2_pg.C_sca_120364	346	QMYVPPR	7	0	889.448	yes	yes	0.0022797	172.54	10.1	1.05									3	2	2	1	10.1	1.05									3	2	2	1	166530000
>jgi|Lotgi1|230510|estExt_fgenesh2_pg.C_sca_120364	343;346	QMYVPPRAPMIAPR	14	1	1625.85	yes	yes	0.00066191	119.76	11	0											1		11	0											1		5941300
>jgi|Lotgi1|233200|estExt_fgenesh2_pg.C_sca_350163		QNFLNSFGLHDK	12	0	1418.69	yes	yes	1.2752e-23	282.99	6.41	2.59	9	9	12	23	35	51	32	23	26	7	11	10	6.41	2.59	9	9	12	23	35	51	32	23	26	7	11	10	20329000000
>jgi|Lotgi1|233200|estExt_fgenesh2_pg.C_sca_350163		QNFLNSFGLHDKLK	14	1	1659.87	yes	yes	1.8003e-19	236.37	6.82	1.65				1	4	10	6	1	4	1	1		6.82	1.65				1	4	10	6	1	4	1	1		116980000
>jgi|Lotgi1|233200|estExt_fgenesh2_pg.C_sca_350163		QNFLNSFGLHDKLKK	15	2	1787.97	yes	yes	7.9612e-26	239.08	7.11	1.37						5	1		3				7.11	1.37						5	1		3				41707000
>jgi|Lotgi1|171839|fgenesh2_pg.C_sca_121000029		QNHGEHQQNLGLHQQR	16	0	1922.92	yes	yes	5.6158e-24	222.79	7	0							2						7	0							2						1103200
>jgi|Lotgi1|171839|fgenesh2_pg.C_sca_121000029		QNHGEHQQNLGLHQQRPSLHQR	22	1	2641.31	yes	yes	5.8381e-27	196.06	7.5	1.5						1			1				7.5	1.5						1			1				2590500
>jgi|Lotgi1|235120|estExt_fgenesh2_pg.C_sca_590106		QNILNGNITDILK	13	0	1454.81	yes	yes	0.0063012	99.522	3	0			1										3	0			1										200130
>jgi|Lotgi1|162872|fgenesh2_pg.C_sca_36000100		QNLDGSFTEQGTIIDR	16	0	1792.86	yes	yes	3.2141e-24	233.33	1.75	0.433	1	3											1.75	0.433	1	3											3506300
>jgi|Lotgi1|236952|estExt_fgenesh2_pg.C_sca_900076		QNLGDALSELTFSR	14	0	1549.77	yes	yes	0.0067885	104.87	1	0	1												1	0	1												503830
>jgi|Lotgi1|230881|estExt_fgenesh2_pg.C_sca_160086	351	QNMQSQTTVNVK	12	0	1376.67	yes	yes	5.0376e-14	252.7	7	0							6						7	0							6						7298700
>jgi|Lotgi1|226726|estExt_Genewise1Plus.C_sca_1950014		QNNCCFGCGIQER	13	0	1641.64	yes	yes	2.3532e-51	345.82	4.27	1.38		5	11	12	11	7	3						4.27	1.38		5	11	12	11	7	3						698880000
>jgi|Lotgi1|231869|estExt_fgenesh2_pg.C_sca_230185		QNPQSTAQHPFNCAQFIK	18	0	2115	yes	yes	5.0751e-71	315.52	3.39	1.23	1	8	9	9	4	2							3.39	1.23	1	8	9	9	4	2							517660000
>jgi|Lotgi1|238831|estExt_fgenesh2_pg.C_sca_1730025		QNYNTWLR	8	0	1093.53	yes	yes	4.1624e-81	311.94	7.85	3.48	5	6	3	4	6	2	8	7	4	16	13	11	7.85	3.48	5	6	3	4	6	2	8	7	4	16	13	11	9078900000
>jgi|Lotgi1|238831|estExt_fgenesh2_pg.C_sca_1730025		QNYNTWLRKYYAWYQR	16	2	2252.09	yes	yes	0.0010155	120.14	12	0												1	12	0												1	1341900
>jgi|Lotgi1|236770|estExt_fgenesh2_pg.C_sca_870051		QPAPPVPPRPIVGLPHLPQQPLVGLSHLQQR	31	1	3365.92	yes	yes	4.2758e-06	93.397	5.8	1.83				2		2			1				5.8	1.83				2		2			1				13056000
>jgi|Lotgi1|236770|estExt_fgenesh2_pg.C_sca_870051		QPAPPVPPRPIVGLPHLPQQPLVGLSHLQQRPLVSLPLHPR	41	2	4475.59	yes	yes	1.6225e-24	81.487	6	0						1							6	0						1							3291000
>jgi|Lotgi1|229175|estExt_fgenesh2_pg.C_sca_50437		QPAQVAVYCIK	11	0	1275.66	yes	yes	8.8928e-13	190.05	4.47	1.04		1	1	7	5	3							4.47	1.04		1	1	7	5	3							58438000
>jgi|Lotgi1|239339|estExt_fgenesh2_pg.C_sca_2240004	596	QPDSSSIDQAMLTIDQHTIGPSETGSNVVGTPK	33	0	3409.63	yes	yes	1.4597e-166	347.65	3	0			3										3	0			3										2484900
>jgi|Lotgi1|77105|gw1.32.154.1		QPDTYSPVGSQPER	14	0	1559.72	yes	yes	1.397e-30	287.21	4.31	2.39	9	11	7	12	8	7	6	3	5				4.31	2.39	9	11	7	12	8	7	6	3	5				1070400000
>jgi|Lotgi1|230510|estExt_fgenesh2_pg.C_sca_120364	347	QPLRTLQSPAPMVPR	15	1	1689.93	yes	yes	2.1793e-17	208.24	9.8	0.98									3		2		9.8	0.98									3		2		10619000
>jgi|Lotgi1|235812|estExt_fgenesh2_pg.C_sca_700055		QPLYQPTANNHVQPPPR	17	0	1956	yes	yes	1.352e-46	269.75	3.17	0.373			5	1									3.17	0.373			5	1									17886000
>jgi|Lotgi1|235812|estExt_fgenesh2_pg.C_sca_700055		QPLYQPTANNPAQPPTQQQPYQPPTDNR	28	0	3188.53	yes	yes	2.726e-15	97.509	3	0			3										3	0			3										3692900
>jgi|Lotgi1|235812|estExt_fgenesh2_pg.C_sca_700055		QPLYQPTANNPSQPPPR	17	0	1903.95	yes	yes	3.6936e-56	304.58	3	0			3										3	0			3										3605400
>jgi|Lotgi1|228882|estExt_fgenesh2_pg.C_sca_50013	317	QPMQQLPSGQVR	12	0	1367.7	yes	yes	2.3168e-73	291.77	4.82	2.08	6	7	5	13	11	16	9	3	3				4.82	2.08	6	7	5	13	11	16	9	3	3				884850000
>jgi|Lotgi1|228882|estExt_fgenesh2_pg.C_sca_50013		QPPPTHYQHGPPNQPIVQQHR	21	0	2455.23	yes	yes	6.1193e-118	372.7	5.36	1.55	1	1	4	14	26	16	8	3	4				5.36	1.55	1	1	4	14	26	16	8	3	4				1214800000
>jgi|Lotgi1|235812|estExt_fgenesh2_pg.C_sca_700055		QPPTQQTQPFQPR	13	0	1551.78	yes	yes	9.8746e-44	339.39	3.44	0.685			6	2	1								3.44	0.685			6	2	1								10939000
>jgi|Lotgi1|235812|estExt_fgenesh2_pg.C_sca_700055		QPPYQPTANNPAQPPPR	17	0	1871.93	yes	yes	6.347e-51	291.56	3.11	0.314			8	1									3.11	0.314			8	1									18868000
>jgi|Lotgi1|235812|estExt_fgenesh2_pg.C_sca_700055		QPQYQPTANNPAQPPIQQQPYQPPSDNR	28	0	3201.52	yes	yes	3.8979e-14	135.1	3	0			1										3	0			1										889490
>jgi|Lotgi1|235812|estExt_fgenesh2_pg.C_sca_700055		QPQYQPTANNPAQPPTQQPYQPPSDNR	27	0	3061.43	yes	yes	3.3079e-08	111.83	3	0			1										3	0			1										1011500
>jgi|Lotgi1|231010|estExt_fgenesh2_pg.C_sca_160282	367;368	QPSNSGMNQGNLPGNALPEMFGSHPLSGK	29	0	2965.38	yes	yes	0.00031365	70.569	5	0					1								5	0					1								1420600
>jgi|Lotgi1|233200|estExt_fgenesh2_pg.C_sca_350163		QPTATGQPTLSQPR	14	0	1480.76	yes	yes	2.219e-67	375.89	6.2	2.94	8	8	10	10	15	22	13	11	10	8	7	5	6.2	2.94	8	8	10	10	15	22	13	11	10	8	7	5	9370000000
>jgi|Lotgi1|174652|fgenesh2_pg.C_sca_207000018		QPTIQQPSIVAADLINPLK	19	0	2045.15	yes	yes	1.8959e-74	303	3.63	1.74	8	6	10	11	8	5	3						3.63	1.74	8	6	10	11	8	5	3						173380000
>jgi|Lotgi1|234865|estExt_fgenesh2_pg.C_sca_560073		QPVTEWATCNLAR	13	0	1544.74	yes	yes	1.0806e-05	158.31	4	0				2									4	0				2									2579300
>jgi|Lotgi1|235812|estExt_fgenesh2_pg.C_sca_700055	488	QPYDVISQPSTAWNMQSAASTAPK	24	0	2577.22	yes	yes	7.8037e-54	239.72	3	0			3										3	0			3										4036800
>jgi|Lotgi1|158316|fgenesh2_pg.C_sca_16000284;>jgi|Lotgi1|176424|fgenesh2_pg.C_sca_1280000001		QPYQEPQVR	9	0	1143.57	yes	no	1.1729e-38	348.42	3.79	1.7	4	5	8	10	6	2	4						3.79	1.7	4	5	8	10	6	2	4						355410000
>jgi|Lotgi1|158316|fgenesh2_pg.C_sca_16000284;>jgi|Lotgi1|176424|fgenesh2_pg.C_sca_1280000001		QPYQHPTTGPK	11	0	1252.62	yes	no	4.405e-09	244.16	3.65	1.49	2	2	6	4	3	3							3.65	1.49	2	2	6	4	3	3							159100000
>jgi|Lotgi1|158316|fgenesh2_pg.C_sca_16000284;>jgi|Lotgi1|176424|fgenesh2_pg.C_sca_1280000001		QPYQPQQVQR	10	0	1270.64	yes	no	1.4012e-15	290.13	3.29	1.51	8	9	10	11	11	1	1						3.29	1.51	8	9	10	11	11	1	1						403430000
>jgi|Lotgi1|228882|estExt_fgenesh2_pg.C_sca_50013		QQEYNINQPYLQSEPINQPQSYTQR	25	0	3065.45	yes	yes	4.4349e-221	467.16	5.1	1.28		1	1	11	13	8	4		1				5.1	1.28		1	1	11	13	8	4		1				479810000
>jgi|Lotgi1|234884|estExt_fgenesh2_pg.C_sca_560115	451;452	QQFQNPPQSFQSNMMNK	17	0	2052.91	yes	yes	4.1667e-63	322.1	2.88	0.781		6	6	4									2.88	0.781		6	6	4									66921000
>jgi|Lotgi1|228882|estExt_fgenesh2_pg.C_sca_50013		QQIVSYGNR	9	0	1063.54	yes	yes	8.6549e-05	234.84	5.22	1.53		1	1	6	6	4	4		1				5.22	1.53		1	1	6	6	4	4		1				162850000
>jgi|Lotgi1|155478|fgenesh2_pg.C_sca_8000266		QQLMDVTRGLSAREK	15	2	1730.91	yes	yes	0.0003773	126.1	6	0						2							6	0						2							301940000
>jgi|Lotgi1|239170|estExt_fgenesh2_pg.C_sca_2010012	568;569	QQMQQQMR	8	0	1076.49	yes	yes	1.3742e-15	296.64	10.4	1.02							1	2		8	19		10.4	1.02							1	2		8	19		434460000
>jgi|Lotgi1|239170|estExt_fgenesh2_pg.C_sca_2010012	568;569;570	QQMQQQMRSQMPPVGALGTQMTPM	24	1	2703.24	yes	yes	2.1513e-11	137.14	12	0												1	12	0												1	2751900
>jgi|Lotgi1|142814|e_gw1.186.23.1		QQPAQLTQK	9	0	1040.56	yes	yes	1.4877e-05	238.48	1.8	0.748	2	2	1										1.8	0.748	2	2	1										4926300
>jgi|Lotgi1|142814|e_gw1.186.23.1		QQPIQLNK	8	0	967.545	yes	yes	0.0013064	201.59	1.71	0.7	3	3	1										1.71	0.7	3	3	1										13407000
>jgi|Lotgi1|142790|e_gw1.186.49.1		QQPPVELNK	9	0	1051.57	yes	no	0.0006303	205.75	1.82	0.833	5	3	3										1.82	0.833	5	3	3										42283000
>jgi|Lotgi1|174652|fgenesh2_pg.C_sca_207000018		QQPSSVQNPHLQTR	14	0	1618.82	yes	yes	5.4477e-99	415.69	3.68	1.76	7	7	7	9	10	4	3						3.68	1.76	7	7	7	9	10	4	3						125290000
>jgi|Lotgi1|174203|fgenesh2_pg.C_sca_186000003		QQPSVELNNQQPPVELNK	18	0	2061.05	yes	yes	1.3574e-50	269.08	1.67	0.624	5	6	1										1.67	0.624	5	6	1										23654000
>jgi|Lotgi1|142790|e_gw1.186.49.1		QQPTVELNK	9	0	1055.56	yes	no	0.00051992	202.54	2	0.913	4	5	2	1									2	0.913	4	5	2	1									88561000
>jgi|Lotgi1|142790|e_gw1.186.49.1		QQPVELNQQQPTVELNK	17	0	1992.03	yes	no	9.267e-78	346.42	1.85	0.755	10	11	6										1.85	0.755	10	11	6										161480000
>jgi|Lotgi1|142814|e_gw1.186.23.1		QQPVQLNK	8	0	953.529	yes	no	0.0013064	201.59	1.6	0.8	3	1	1										1.6	0.8	3	1	1										9960400
>jgi|Lotgi1|174652|fgenesh2_pg.C_sca_207000018		QQPVTSHALPK	11	0	1204.66	yes	yes	6.3433e-09	227.97	4.94	2.88	3	2	1	1	3	1	3		2	1			4.94	2.88	3	2	1	1	3	1	3		2	1			34623000
>jgi|Lotgi1|236691|estExt_fgenesh2_pg.C_sca_850103		QQQFYKPPK	9	1	1162.61	yes	yes	0.00074158	216.9	3.7	0.9		1	3	4	2								3.7	0.9		1	3	4	2								87145000
>jgi|Lotgi1|142814|e_gw1.186.23.1		QQQHQSLQLTQK	12	0	1465.76	yes	no	5.309e-124	422.36	2.41	1.23	8	7	7	3	2								2.41	1.23	8	7	7	3	2								91426000
>jgi|Lotgi1|142814|e_gw1.186.23.1		QQQPVQLNIQQNR	13	0	1592.84	yes	yes	1.148e-51	345.82	2	1.02	9	8	3	3									2	1.02	9	8	3	3									60048000
>jgi|Lotgi1|142814|e_gw1.186.23.1		QQQQPAQPNLQQR	13	0	1562.79	yes	yes	1.1305e-43	331.45	1.33	0.471	4	2											1.33	0.471	4	2											5289400
>jgi|Lotgi1|142814|e_gw1.186.23.1		QQQQPFELNQQQPVQLNQQNR	21	0	2592.28	yes	yes	1.2717e-25	194.4	1.5	0.5	2	2											1.5	0.5	2	2											3449400
>jgi|Lotgi1|228882|estExt_fgenesh2_pg.C_sca_50013		QQREPEVEIANPR	13	1	1564.8	yes	yes	3.0355e-145	374.88	5.62	1.22				7	8	9	7		1				5.62	1.22				7	8	9	7		1				112320000
>jgi|Lotgi1|235497|estExt_fgenesh2_pg.C_sca_650036		QQRTWYHRPAPTYAAPTK	18	2	2171.1	yes	yes	2.1111e-34	244.08	8.67	0.943								2		1			8.67	0.943								2		1			35819000
>jgi|Lotgi1|162872|fgenesh2_pg.C_sca_36000100		QQSFLVQHYELPK	13	0	1615.84	yes	yes	2.8663e-17	252	2.5	1.55	4	4	4	1			1						2.5	1.55	4	4	4	1			1						48361000
>jgi|Lotgi1|229175|estExt_fgenesh2_pg.C_sca_50437	322	QQSLSEDSMAQLTNTEIK	18	0	2021.96	yes	yes	2.572e-106	377.16	4.42	0.743		1	1	10	14								4.42	0.743		1	1	10	14								87465000
>jgi|Lotgi1|158316|fgenesh2_pg.C_sca_16000284;>jgi|Lotgi1|176424|fgenesh2_pg.C_sca_1280000001	114	QQSQSMYDQPR	11	0	1366.59	yes	no	6.9592e-44	352.73	3.61	1.37	2	3	9	7	5	1	1						3.61	1.37	2	3	9	7	5	1	1						88956000
>jgi|Lotgi1|158316|fgenesh2_pg.C_sca_16000284;>jgi|Lotgi1|176424|fgenesh2_pg.C_sca_1280000001		QQSQSTYDQPR	11	0	1336.6	yes	no	6.9399e-36	334.14	3.47	1.39	2	3	4	5	4	1							3.47	1.39	2	3	4	5	4	1							67099000
>jgi|Lotgi1|158316|fgenesh2_pg.C_sca_16000284;>jgi|Lotgi1|176424|fgenesh2_pg.C_sca_1280000001		QQSQSVYDQPR	11	0	1334.62	yes	no	6.622e-29	315.93	3.41	1.43	5	6	10	10	7	3							3.41	1.43	5	6	10	10	7	3							421140000
>jgi|Lotgi1|142790|e_gw1.186.49.1		QQTPVELNNQPPPVELNK	18	0	2044.06	yes	yes	3.9271e-23	217.93	1.6	0.663	5	4	1										1.6	0.663	5	4	1										14901000
>jgi|Lotgi1|163448|fgenesh2_pg.C_sca_40000002		QQVHQPGVCQGR	12	0	1392.67	yes	yes	1.2989e-17	277.61	4.12	1.08		2	3	3	9								4.12	1.08		2	3	3	9								60314000
>jgi|Lotgi1|172698|fgenesh2_pg.C_sca_140000010	170	QQYQTDPGASTPSKPYGQSAMYR	23	1	2560.17	yes	yes	1.3388e-57	259.5	3.65	1.17		6	5	8	6	1							3.65	1.17		6	5	8	6	1							114620000
>jgi|Lotgi1|158316|fgenesh2_pg.C_sca_16000284;>jgi|Lotgi1|176424|fgenesh2_pg.C_sca_1280000001		QRDPITQPR	9	1	1109.59	yes	no	6.8054e-31	330.87	4.24	1.84	2	4	6	7	6	4	3		1				4.24	1.84	2	4	6	7	6	4	3		1				275080000
>jgi|Lotgi1|235610|estExt_fgenesh2_pg.C_sca_670062	481	QSGGMTFTVATGPGTNSNFK	20	0	2000.93	yes	yes	1.1492e-82	328.16	2.79	0.832	1	12	15	5	1								2.79	0.832	1	12	15	5	1								329950000
>jgi|Lotgi1|234387|estExt_fgenesh2_pg.C_sca_500042		QSIQQLLGGQR	11	0	1226.67	yes	yes	2.5185e-52	367.63	6.73	3.34	7	7	5	7	6	6	10	9	8	11	6	6	6.73	3.34	7	7	5	7	6	6	10	9	8	11	6	6	2185500000
>jgi|Lotgi1|162872|fgenesh2_pg.C_sca_36000100		QSLSPTPSGIAK	12	0	1184.64	yes	yes	6.4058e-10	209.89	1.78	0.786	4	3	2										1.78	0.786	4	3	2										11879000
>jgi|Lotgi1|83160|gw1.21.261.1		QSLTDFYVK	9	0	1099.56	yes	yes	0.00073128	174.85	3	0			3										3	0			3										4771500
>jgi|Lotgi1|238082|estExt_fgenesh2_pg.C_sca_1300004		QSPIDIPDVK	10	0	1110.59	yes	yes	3.3698e-05	210.75	5.77	3	5	4	3	6	3	7	6	4	4	3	2	1	5.77	3	5	4	3	6	3	7	6	4	4	3	2	1	6016100000
>jgi|Lotgi1|238082|estExt_fgenesh2_pg.C_sca_1300004		QSPIDIPDVKSIYK	14	1	1601.87	yes	yes	9.9891e-19	230.18	6.93	2.02				1	2	6		1	2	1	1		6.93	2.02				1	2	6		1	2	1	1		132290000
>jgi|Lotgi1|238082|estExt_fgenesh2_pg.C_sca_1300004		QSPIDIPDVKSIYKVPQK	18	2	2054.14	yes	yes	1.084e-11	165.33	6	0						1							6	0						1							924560
>jgi|Lotgi1|205401|estExt_fgenesh2_kg.C_sca_2230002		QSPIDIVPTAAK	12	0	1238.69	yes	yes	0.0001875	154.35	6	0						4							6	0						4							54919000
>jgi|Lotgi1|140786|e_gw1.151.5.1		QSQEHAEKDILLR	13	1	1565.82	yes	yes	5.9017e-131	355.37	2.44	0.685	1	3	5										2.44	0.685	1	3	5										15127000
>jgi|Lotgi1|233348|estExt_fgenesh2_pg.C_sca_380029		QSQNFVGLCESVNGIGK	17	0	1835.88	yes	yes	0.00053898	111.74	4	0				1									4	0				1									248580
>jgi|Lotgi1|158905|fgenesh2_pg.C_sca_18000255		QSSLAQYWSPQIQPR	15	0	1787.9	yes	yes	3.7083e-93	397.12	6.28	0.931				1		12	4		1				6.28	0.931				1		12	4		1				345670000
>jgi|Lotgi1|230881|estExt_fgenesh2_pg.C_sca_160086	352	QSSNPFINTDLASMFSR	17	0	1913.89	yes	yes	3.1478e-63	326.48	7.88	1.22						1	8	1	4	2			7.88	1.22						1	8	1	4	2			54086000
>jgi|Lotgi1|230881|estExt_fgenesh2_pg.C_sca_160086	352	QSSNPFINTDLASMFSRPK	19	1	2139.04	yes	yes	5.4e-18	183.01	7	0							2						7	0							2						2700300
>jgi|Lotgi1|239188|estExt_fgenesh2_pg.C_sca_2050005		QTENLLYGR	9	0	1092.56	yes	yes	2.3393e-47	313.33	4.75	2.61	7	6	7	13	7	5	7	2	4	1	2		4.75	2.61	7	6	7	13	7	5	7	2	4	1	2		1564900000
>jgi|Lotgi1|238082|estExt_fgenesh2_pg.C_sca_1300004		QTENTLNGR	9	0	1031.5	yes	yes	0.00040141	210.66	6	0.816					1	1	1						6	0.816					1	1	1						3432500
>jgi|Lotgi1|235988|estExt_fgenesh2_pg.C_sca_730030		QTEVDHIWTELTR	13	0	1626.8	yes	yes	8.1368e-26	292.07	7	0							3						7	0							3						8542000
>jgi|Lotgi1|103470|e_gw1.2.933.1		QTFDQLSPEESR	12	0	1435.66	yes	yes	3.7938e-14	261.28	8	0								3					8	0								3					23878000
>jgi|Lotgi1|231869|estExt_fgenesh2_pg.C_sca_230185		QTIEIYCR	8	0	1081.52	yes	yes	0.00093282	209.12	3.27	1.05		3	4	2	2								3.27	1.05		3	4	2	2								134820000
>jgi|Lotgi1|239574|estExt_fgenesh2_pg.C_sca_3420002		QTIVVPTIYQPQTAVPEVLR	20	0	2251.26	yes	yes	8.6265e-107	370.59	3.7	1.69	1	7	15	6		3	5						3.7	1.69	1	7	15	6		3	5						536430000
>jgi|Lotgi1|234845|estExt_fgenesh2_pg.C_sca_560041		QTSLVEIVGR	10	0	1100.62	yes	yes	1.5235e-08	233	8.44	2.48		1		1	4		5	5	6	4	4	4	8.44	2.48		1		1	4		5	5	6	4	4	4	230310000
[truncated: 920 more rows]
