# Supplementary material for: In-depth proteomic analysis of a mollusc shell: acid-soluble and acid-insoluble matrix of the limpet Lottia gigantea
Source: Proteome Sci. 2012 Jun 13;10:28. doi: 10.1186/1477-5956-10-28 (PMC3374290; doi:10.1186/1477-5956-10-28)
Supplement: Additional file 9 — Proteins identified in acid-insoluble matrix A. Xls-file containing MaxQuant output data such as Lotgi1 entries grouped together because of sequence identity, number of sequence-unique and non-unique peptides, sequence coverage, protein length and molecular weight, PEP values and gel slice origin of proteins. [file 1477-5956-10-28-S9.xls]

## Sheet: proteinGroups
Additional file 9: Proteins identified in acid-insoluble matrix A
Protein IDs	Proteins	Peptides	Razor + unique Peptides	Unique Peptides	Sequence Coverage [%]	Unique + Razor Sequence Coverage [%]	Unique Sequence Coverage [%]	Mol. Weight [kDa]	Sequence Length	Slice Average	Slice 1	Slice 2	Slice 3	Slice 4	Slice 5	Slice 6	Slice 7	Slice 8	Slice 9	Slice 10	Slice 11	Slice 12	PEP	Intensity
>jgi|Lotgi1|101611|gw1.56.268.1	1	4	4	4	44	44	44	11.221	109	5.36	17	20	21	19	26	34	18	16	11	15	4		1.1154e-171	2285100000
>jgi|Lotgi1|102397|e_gw1.1.358.1	1	5	5	5	27.5	27.5	27.5	31.421	291	8.57							2	8	11	2			3.6948e-90	59396000
>jgi|Lotgi1|103152|e_gw1.1.406.1	1	4	4	4	26.2	26.2	26.2	23.511	210	8.62							2	2	8	1			2.2679e-26	14966000
>jgi|Lotgi1|103588|e_gw1.2.296.1	1	1	1	1	4.6	4.6	4.6	31.362	283	9									1				0.00058889	253920
>jgi|Lotgi1|104069|e_gw1.2.545.1	1	3	3	3	16.4	16.4	16.4	23.727	207	9							1	1	4	3			4.0597e-13	9357000
>jgi|Lotgi1|105456|e_gw1.4.60.1	1	2	2	2	9.7	9.7	9.7	25.633	227	9.5									5	5			2.6414e-08	7216500
>jgi|Lotgi1|105757|e_gw1.4.297.1	1	9	9	8	40.9	40.9	36.8	31.02	269	6.71	3	6	3	4	7	9	21	33	12	3			1.8671e-210	376810000
>jgi|Lotgi1|105848|e_gw1.4.256.1	1	8	8	8	19.5	19.5	19.5	50.643	457	7.11						1	15	3					9.3006e-41	42580000
>jgi|Lotgi1|106327|e_gw1.5.123.1	1	2	2	2	20.8	20.8	20.8	13.63	125	9.6								1	1	2	1		7.2629e-32	2089300
>jgi|Lotgi1|106548|e_gw1.5.688.1	1	2	2	2	7.1	7.1	7.1	41.37	381	2	1	2	1										3.4731e-13	5980900
>jgi|Lotgi1|106937|e_gw1.6.157.1;>jgi|Lotgi1|107124|e_gw1.6.273.1	2	15	15	15	51.9	51.9	51.9	37.315	316	5.97	9	17	9	18	25	37	28	26	18	6	5	2	0	651250000
>jgi|Lotgi1|107327|e_gw1.6.64.1	1	2	2	2	10.7	10.7	10.7	22.408	197	9.83									1	5			4.1253e-16	1488300
>jgi|Lotgi1|59617|gw1.6.93.1;>jgi|Lotgi1|107438|e_gw1.6.90.1	2	1	1	1	16.7	16.7	16.7	12.049	102	3.67		1	1			1							8.8943e-75	4606900
>jgi|Lotgi1|108036|e_gw1.8.544.1	1	6	6	6	19.5	19.5	19.5	56.94	503	6.36			1		3	5	12	1					3.3964e-82	46772000
>jgi|Lotgi1|108332|e_gw1.8.175.1	1	2	2	2	7.5	7.5	7.5	33.201	295	7					1				1				8.8256e-06	804180
>jgi|Lotgi1|108898|e_gw1.9.258.1	1	5	5	5	31	31	31	22.779	197	8.58							1	3	8				1.8636e-123	11839000
>jgi|Lotgi1|109284|e_gw1.10.19.1	1	22	22	20	49.5	49.5	44	51.873	457	5.67	14	15	5	9	11	15	27	20	16	1	1	1	1.3381e-238	280440000
>jgi|Lotgi1|109426|e_gw1.10.553.1	1	3	3	3	20.3	20.3	20.3	26.582	237	6.19	1	4	5	5	6	9	14	12	6	2			4.0094e-70	361810000
>jgi|Lotgi1|109561|e_gw1.10.408.1	1	2	2	2	11.9	11.9	11.9	22.538	201	9.5									1	1			2.9873e-05	671320
>jgi|Lotgi1|109908|e_gw1.11.685.1;>jgi|Lotgi1|176394|fgenesh2_pg.C_sca_1164000001	2	9	9	9	39.8	39.8	39.8	24.328	206	8.58					2	1	3	7	27	5			3.9259e-136	41764000
>jgi|Lotgi1|110884|e_gw1.12.381.1	1	4	4	4	32.4	32.4	32.4	12.416	111	4.62	2	4	2	4	7	6	2	1	1				2.6078e-150	98028000
>jgi|Lotgi1|111562|e_gw1.13.50.1	1	1	1	1	1.6	1.6	1.6	91.865	811	5					1								3.9615e-06	1418400
>jgi|Lotgi1|112071|e_gw1.15.264.1	1	1	1	1	6	6	6	20.775	183	8								2					2.5261e-05	1353300
>jgi|Lotgi1|112328|e_gw1.15.161.1	1	1	1	1	4.5	4.5	4.5	26.218	224	9									1				8.7286e-06	360540
>jgi|Lotgi1|113221|e_gw1.16.216.1	1	3	3	3	11.7	11.7	11.7	27.104	240	9.08							1	2	5	5			5.8579e-23	27437000
>jgi|Lotgi1|113304|e_gw1.17.156.1;>jgi|Lotgi1|113637|e_gw1.17.104.1	2	3	3	2	9.3	9.3	6.2	35.421	322	4.87	2	5	1		1			3	1	2			3.241e-18	25481000
>jgi|Lotgi1|113440|e_gw1.17.241.1	1	1	1	1	2.5	2.5	2.5	70.773	633	3		2			1								2.0394e-09	8783800
>jgi|Lotgi1|114260|e_gw1.19.385.1	1	1	1	1	7	7	7	43.869	373	4				1									1.6693e-05	462760
>jgi|Lotgi1|114561|e_gw1.19.150.1	1	11	11	11	69	69	69	20.292	184	5.72	25	27	25	28	28	31	50	37	19	19	9	1	0	5350000000
>jgi|Lotgi1|114599|e_gw1.19.215.1	1	3	3	3	13.4	13.4	13.4	33.136	298	8.71								2	5				1.0195e-10	4787900
>jgi|Lotgi1|114901|e_gw1.20.442.1	1	2	2	2	6.9	6.9	6.9	43.95	391	6.25					1	1	2						1.559e-11	7089800
>jgi|Lotgi1|115147|e_gw1.20.479.1	1	7	7	7	37.9	37.9	37.9	34.259	319	2.56	18	20	7	4	6	2	2						6.5638e-113	324240000
>jgi|Lotgi1|115450|e_gw1.21.366.1	1	5	5	5	12	12	12	62.903	543	6.44					2	1	6						5.1187e-50	10641000
>jgi|Lotgi1|115607|e_gw1.21.53.1	1	42	42	42	62.3	62.3	62.3	85.149	763	4.47	92	144	133	193	206	76	62	77	46	17	1		0	13149000000
>jgi|Lotgi1|115714|e_gw1.22.148.1	1	4	4	4	12.3	12.3	12.3	50.046	448	7.14							6	1					2.6683e-16	13766000
>jgi|Lotgi1|115834|e_gw1.22.14.1	1	3	3	3	7.4	7.4	7.4	52.62	447	8								3					5.9168e-14	2437100
>jgi|Lotgi1|115903|e_gw1.22.328.1	1	2	2	2	8	8	8	40.194	361	7.5							1	1					1.1198e-34	1093400
>jgi|Lotgi1|116903|e_gw1.25.295.1	1	1	1	1	10.2	10.2	10.2	14.127	127	11											2		0.00025113	669420
>jgi|Lotgi1|117967|e_gw1.27.65.1	1	1	1	1	3.2	3.2	3.2	31.658	277	8.2							1	2	2				0.00064786	2155900
>jgi|Lotgi1|118304|e_gw1.28.357.1	1	4	4	4	28.7	28.7	28.7	20.909	188	9.36								1	7	6			6.9457e-36	18513000
>jgi|Lotgi1|120072|e_gw1.33.359.1	1	5	5	5	14.6	14.6	14.6	45.978	412	7							7						1.1212e-19	3703100
>jgi|Lotgi1|120210|e_gw1.33.165.1	1	5	5	5	27.5	27.5	27.5	31.267	280	9									7				2.6699e-25	4612900
>jgi|Lotgi1|121608|e_gw1.37.320.1	1	1	1	1	6	6	6	24.806	217	9									1				0.00054679	623970
>jgi|Lotgi1|121721|e_gw1.38.143.1	1	1	1	1	5	5	5	27.971	240	9									2				1.5456e-06	1017700
>jgi|Lotgi1|122269|e_gw1.40.42.1	1	8	8	8	21.7	21.7	21.7	51.55	438	6.93						5	19	3					5.1427e-56	44314000
>jgi|Lotgi1|123129|e_gw1.42.68.1	1	2	2	2	5.4	5.4	5.4	58.055	500	8							1	1	1				1.4239e-09	1252400
>jgi|Lotgi1|123168|e_gw1.43.215.1	1	1	1	1	2.7	2.7	2.7	60.157	519	7							2						0.00063631	1890000
>jgi|Lotgi1|123611|e_gw1.44.160.1	1	1	1	1	6.6	6.6	6.6	18.829	167	9.59			1				2	5	6	7	6	5	5.4809e-18	35331000
>jgi|Lotgi1|123691|e_gw1.44.26.1	1	2	2	2	11.5	11.5	11.5	19.588	165	8.75								1	3				9.1866e-08	4794500
>jgi|Lotgi1|123902|e_gw1.45.230.1	1	1	1	1	17.5	17.5	17.5	6.8728	57	9.8									2	2	1		5.5343e-05	5974800
>jgi|Lotgi1|124263|e_gw1.46.75.1;>jgi|Lotgi1|98336|gw1.46.343.1	2	11	11	11	22.2	22.2	22.2	71.517	635	4.93	4	5	6	5	14	16	4	4	2				1.1116e-118	204230000
>jgi|Lotgi1|234561|estExt_fgenesh2_pg.C_sca_520131;>jgi|Lotgi1|162671|fgenesh2_pg.C_sca_35000072;>jgi|Lotgi1|233138|estExt_fgenesh2_pg.C_sca_350080;>jgi|Lotgi1|126004|e_gw1.52.177.1;>jgi|Lotgi1|104946|e_gw1.3.534.1;>jgi|Lotgi1|80461|gw1.233.28.1	6	3	3	3	44.7	44.7	44.7	59.861	533	7.61	2	10	7	2	7	4	4	7	17	15	10	9	1.8259e-69	257840000
>jgi|Lotgi1|234764|estExt_fgenesh2_pg.C_sca_550024;>jgi|Lotgi1|126839|e_gw1.55.164.1;>jgi|Lotgi1|126742|e_gw1.55.146.1;>jgi|Lotgi1|126818|e_gw1.55.223.1;>jgi|Lotgi1|67581|gw1.55.70.1;>jgi|Lotgi1|67588|gw1.55.72.1;>jgi|Lotgi1|87413|gw1.55.224.1	7	1	1	1	0.4	0.4	0.4	299.08	2702	10										1			0.00031048	101500
>jgi|Lotgi1|128584|e_gw1.61.99.1	1	1	1	1	11	11	11	14.159	136	10.7										1	2		4.8375e-05	1444000
>jgi|Lotgi1|128992|e_gw1.63.279.1	1	2	2	2	9.4	9.4	9.4	24.82	213	9.5									4	4			4.5162e-26	3931700
>jgi|Lotgi1|129390|e_gw1.64.333.1	1	2	2	2	24.3	24.3	24.3	13.16	115	10									1	3	1		3.9405e-07	3962600
>jgi|Lotgi1|131044|e_gw1.72.141.1	1	1	1	1	4.9	4.9	4.9	36.827	324	9									2				3.9752e-05	988690
>jgi|Lotgi1|131935|e_gw1.77.174.1;>jgi|Lotgi1|60316|gw1.617.1.1	2	14	14	14	46.2	46.2	46.2	41.934	366	7.86	1				2	5	25	37	11	6	4		5.6474e-301	126470000
>jgi|Lotgi1|132223|e_gw1.78.94.1	1	3	3	3	14.7	14.7	14.7	34.102	307	8.33								4	2				2.43e-40	8113800
>jgi|Lotgi1|132853|e_gw1.81.44.1	1	5	5	5	27.9	27.9	27.9	24.779	226	9.88									1	7			7.2166e-17	5255600
>jgi|Lotgi1|132911|e_gw1.81.134.1	1	2	2	2	48.6	48.6	48.6	7.875	70	2.67		3	2	1									3.799e-09	15692000
>jgi|Lotgi1|133595|e_gw1.85.51.1	1	5	5	5	28.3	28.3	28.3	19.517	166	9.6						1	2	9	18	22	18		1.7801e-137	274150000
>jgi|Lotgi1|134569|e_gw1.91.41.1;>jgi|Lotgi1|134533|e_gw1.91.43.1	2	3	3	3	8.9	8.9	8.9	50.116	438	7.33							4	2					8.9621e-12	3772500
>jgi|Lotgi1|134694|e_gw1.92.27.1	1	3	3	2	11.7	11.7	9	41.39	376	9.33								1	2	3			5.8052e-95	1566600
>jgi|Lotgi1|135579|e_gw1.99.26.1	1	2	2	2	15.7	15.7	15.7	22.51	191	9.5									1	1			3.7754e-06	685120
>jgi|Lotgi1|140660|e_gw1.149.31.1	1	8	8	8	31.1	31.1	31.1	33.531	305	5.04	68	97	113	171	92	77	60	54	54	36	29	9	0	75108000000
>jgi|Lotgi1|140722|e_gw1.150.94.1	1	1	1	1	11.4	11.4	11.4	25.237	237	9.5									1	1			1.1404e-06	5006400
>jgi|Lotgi1|140773|e_gw1.151.14.1;>jgi|Lotgi1|207783|estExt_fgenesh2_pm.C_sca_1510001;>jgi|Lotgi1|225865|estExt_Genewise1Plus.C_sca_1510034;>jgi|Lotgi1|89979|gw1.4208.2.1	4	5	5	5	22	22	22	34.441	304	8.53								8	9				5.1797e-38	19143000
>jgi|Lotgi1|140786|e_gw1.151.5.1	1	55	55	55	66.5	66.5	66.5	101.66	875	4.96	189	224	220	264	393	188	147	156	123	72	31	9	0	73834000000
>jgi|Lotgi1|141698|e_gw1.165.8.1	1	5	5	5	15.9	15.9	15.9	36.883	333	7.27						1	7	2	1				7.1432e-41	10057000
>jgi|Lotgi1|142206|e_gw1.176.16.1	1	3	3	3	9.8	9.8	9.8	40.345	356	9.25								2	4		2		2.9462e-15	6483300
>jgi|Lotgi1|142681|e_gw1.184.79.1	1	8	8	8	33.6	33.6	33.6	35.719	321	8.46							1	13	14				1.0305e-84	22025000
>jgi|Lotgi1|142814|e_gw1.186.23.1	1	2	2	2	11.5	11.5	11.5	38.324	322	1.75	1	3											1.6665e-72	9257400
>jgi|Lotgi1|143247|e_gw1.195.12.1	1	5	5	5	36.5	36.5	36.5	27.938	252	9.33								4				2	1.0914e-44	12735000
>jgi|Lotgi1|144968|e_gw1.276.10.1	1	4	4	4	25.5	25.5	25.5	20.914	184	5.98	6	5	4	5	4	4	5	6	6	5	4		2.0693e-48	224380000
>jgi|Lotgi1|176498|fgenesh2_pg.C_sca_1673000001;>jgi|Lotgi1|145440|e_gw1.324.2.1;>jgi|Lotgi1|146472|e_gw1.829.18.1;>jgi|Lotgi1|147117|e_gw1.2012.14.1;>jgi|Lotgi1|147816|e_gw1.4467.3.1;>jgi|Lotgi1|147849|e_gw1.4597.21.1;>jgi|Lotgi1|148546|e_gw1.9711.8.1;>j	12	2	2	2	8.2	8.2	8.2	22.048	194	10.4									2	2	1	2	2.0749e-06	7867700
>jgi|Lotgi1|216289|estExt_Genewise1Plus.C_sca_320062;>jgi|Lotgi1|146452|e_gw1.822.1.1	2	1	1	1	2.3	2.3	2.3	49.6	441	7.33							2	1					5.1012e-06	1509300
>jgi|Lotgi1|181153|estExt_Genewise1.C_sca_10585;>jgi|Lotgi1|146485|e_gw1.829.35.1;>jgi|Lotgi1|147122|e_gw1.2012.3.1;>jgi|Lotgi1|147263|e_gw1.2197.10.1;>jgi|Lotgi1|147368|e_gw1.2348.3.1;>jgi|Lotgi1|147730|e_gw1.4137.3.1;>jgi|Lotgi1|147766|e_gw1.4307.4.1;>j	37	3	3	3	16.2	16.2	16.2	14.932	142	9.9						1	2	1	3	5	5	4	1.1081e-12	36718000
>jgi|Lotgi1|150028|fgenesh2_kg.C_sca_22000007	1	2	2	2	6.8	6.8	6.8	50.552	440	7.2							4	1					1.4257e-08	4282000
>jgi|Lotgi1|150144|fgenesh2_kg.C_sca_26000011	1	6	6	6	20.5	20.5	20.5	39.771	361	8.09							3	15	5				1.1946e-130	31237000
>jgi|Lotgi1|150160|fgenesh2_kg.C_sca_27000005	1	4	4	4	11.8	11.8	11.8	53.749	484	8							8	10	4	2			3.9133e-36	35551000
>jgi|Lotgi1|150191|fgenesh2_kg.C_sca_28000025	1	4	4	4	37.4	37.4	37.4	15.201	139	11											7		1.3172e-12	7393800
>jgi|Lotgi1|150310|fgenesh2_kg.C_sca_34000006	1	3	3	3	20.2	20.2	20.2	22.255	198	9.75						1			6	9	3	1	3.2469e-70	25019000
>jgi|Lotgi1|150531|fgenesh2_kg.C_sca_45000002	1	1	1	1	17.6	17.6	17.6	7.6972	68	12												2	0.00027449	447710
>jgi|Lotgi1|150772|fgenesh2_kg.C_sca_58000010	1	2	2	2	31.8	31.8	31.8	7.4506	66	12												3	8.0976e-07	2096300
>jgi|Lotgi1|152699|fgenesh2_pg.C_sca_2000119	1	1	1	1	4.3	4.3	4.3	27.643	253	9								1		1			3.3585e-11	620200
>jgi|Lotgi1|152799|fgenesh2_pg.C_sca_2000219	1	3	3	3	6.3	6.3	6.3	41.883	380	3.33	3	2			1	3							1.4335e-09	23042000
>jgi|Lotgi1|153858|fgenesh2_pg.C_sca_4000317	1	2	2	2	12.1	12.1	12.1	22.439	207	10										4			1.7287e-10	2505900
>jgi|Lotgi1|154020|fgenesh2_pg.C_sca_5000060	1	16	16	16	36.3	36.3	36.3	72.768	669	3.78	13	19	20	24	35	5	4	2	1				2.2568e-273	756820000
>jgi|Lotgi1|154166|fgenesh2_pg.C_sca_5000206	1	2	2	2	18.6	18.6	18.6	16.547	145	11											2		3.4966e-12	1360500
>jgi|Lotgi1|154423|fgenesh2_pg.C_sca_5000463	1	7	7	7	37.9	37.9	37.9	24.173	214	8.4	1	1				2	7	8	7	17			1.3942e-119	118090000
>jgi|Lotgi1|154424|fgenesh2_pg.C_sca_5000464	1	6	6	6	28.1	28.1	28.1	26.319	224	9.28							1	11	11	22	2		1.59e-113	104410000
>jgi|Lotgi1|154590|fgenesh2_pg.C_sca_6000093	1	8	8	8	31.7	31.7	31.7	33.197	293	8.93								10	23	7			2.3446e-149	47476000
>jgi|Lotgi1|154713|fgenesh2_pg.C_sca_6000216	1	2	2	2	9.9	9.9	9.9	25.634	223	9.49							2	4	10	13	6		2.3729e-37	100600000
>jgi|Lotgi1|156144|fgenesh2_pg.C_sca_10000177	1	1	1	1	5	5	5	39.013	339	8								1					1.8172e-05	593850
>jgi|Lotgi1|156257|fgenesh2_pg.C_sca_10000290	1	1	1	1	3.9	3.9	3.9	27.274	228	5.55	2	2	3	2	1	2	3	3	3	1			1.8317e-08	182350000
>jgi|Lotgi1|156599|fgenesh2_pg.C_sca_11000285	1	6	6	6	21.1	21.1	21.1	42.722	365	6.83					1	1	9	1					1.6231e-146	12260000
>jgi|Lotgi1|157680|fgenesh2_pg.C_sca_15000018;>jgi|Lotgi1|157685|fgenesh2_pg.C_sca_15000023	2	3	2	2	21.5	13.2	13.2	16.035	144	10.2									3	6	6		2.3174e-47	26444000
>jgi|Lotgi1|157689|fgenesh2_pg.C_sca_15000027	1	1	1	1	12.4	12.4	12.4	12.701	113	11											2		2.4483e-05	1207800
>jgi|Lotgi1|157827|fgenesh2_pg.C_sca_15000165	1	4	4	3	35.9	35.9	28.7	18.525	167	8.21	5	3	2	2	3	3	7	9	14	18	19	1	3.165e-150	661190000
>jgi|Lotgi1|158113|fgenesh2_pg.C_sca_16000081	1	7	7	7	27.9	27.9	27.9	29.11	258	7.05	6	6	4	3	5	8	15	12	16	12	6	2	0	133580000
>jgi|Lotgi1|158316|fgenesh2_pg.C_sca_16000284;>jgi|Lotgi1|176424|fgenesh2_pg.C_sca_1280000001	2	7	7	7	9.4	9.4	9.4	111.58	1011	2.25	8	3	1	1	3								2.4028e-24	24729000
>jgi|Lotgi1|158379|fgenesh2_pg.C_sca_17000030;>jgi|Lotgi1|113666|e_gw1.17.176.1;>jgi|Lotgi1|158394|fgenesh2_pg.C_sca_17000045;>jgi|Lotgi1|158396|fgenesh2_pg.C_sca_17000047	4	20	20	18	12	12	10.6	259.41	2294	2.3	17	30	8	6	1			1	1				4.5203e-265	201590000
>jgi|Lotgi1|158607|fgenesh2_pg.C_sca_17000258	1	6	6	6	4	4	4	233.55	2171	7.17	1	1								4			1.9757e-49	4215800
>jgi|Lotgi1|158905|fgenesh2_pg.C_sca_18000255	1	2	2	2	11.1	11.1	11.1	40.561	368	6.67	1						1	4					3.9403e-11	2277700
>jgi|Lotgi1|159171|fgenesh2_pg.C_sca_19000208;>jgi|Lotgi1|159173|fgenesh2_pg.C_sca_19000210;>jgi|Lotgi1|176428|fgenesh2_pg.C_sca_1317000001	3	3	3	3	16.1	16.1	16.1	34.494	305	8.51	4	1	2	1	3	2	6	8	9	16	17	3	1.1126e-72	639870000
>jgi|Lotgi1|159264|fgenesh2_pg.C_sca_20000004	1	17	17	17	30.9	30.9	30.9	72.26	637	5.71	20	12	12	14	27	48	30	17	11	9	8	1	4.3565e-243	749370000
>jgi|Lotgi1|159314|fgenesh2_pg.C_sca_20000054	1	3	3	3	47.7	47.7	47.7	35.211	327	8.83								1	5				1.0827e-24	9268200
>jgi|Lotgi1|159331|fgenesh2_pg.C_sca_20000071	1	1	1	1	3.4	3.4	3.4	39.608	348	4	3	3	6	7	3	4	2	1					4.7217e-27	157780000
>jgi|Lotgi1|159383|fgenesh2_pg.C_sca_20000123	1	12	12	12	27.5	27.5	27.5	63.334	556	6.2				1	7	23	12		2				1.3465e-115	154330000
>jgi|Lotgi1|159694|fgenesh2_pg.C_sca_21000164	1	2	2	2	0.8	0.8	0.8	342.66	3061	2		3											5.1447e-08	1695000
>jgi|Lotgi1|159735|fgenesh2_pg.C_sca_21000205	1	3	3	3	18.6	18.6	18.6	21.708	183	9.83									1	5			7.0945e-12	3545600
>jgi|Lotgi1|160173|fgenesh2_pg.C_sca_23000191	1	10	10	10	45.2	45.2	45.2	28.252	250	4.79	17	12	10	18	19	24	14	6	10	1			3.2706e-254	575730000
>jgi|Lotgi1|160356|fgenesh2_pg.C_sca_24000170	1	6	6	6	24.4	24.4	24.4	44.609	426	5.62	8	9	7	13	11	9	11	10	11	7	1		2.2272e-254	465190000
>jgi|Lotgi1|161608|fgenesh2_pg.C_sca_30000028	1	6	6	6	10.1	10.1	10.1	83.074	724	5.71	1		1	1	2	7		1				1	1.414e-54	20941000
>jgi|Lotgi1|161701|fgenesh2_pg.C_sca_30000121	1	1	1	1	4.5	4.5	4.5	31.466	289	9									1				0.0002207	363040
>jgi|Lotgi1|162562|fgenesh2_pg.C_sca_34000165	1	4	4	4	35	35	35	11.593	103	8.28	3	3	1	1	1	2	3	5	4	8	13	3	3.0547e-32	106810000
>jgi|Lotgi1|162861|fgenesh2_pg.C_sca_36000089	1	9	9	9	17	17	17	74.909	676	5.09				4	16	2			1				9.5746e-123	95863000
>jgi|Lotgi1|162872|fgenesh2_pg.C_sca_36000100	1	56	56	56	46	46	46	154.69	1385	4.19	84	134	106	130	96	63	60	36	31	9	2		0	5638500000
>jgi|Lotgi1|162911|fgenesh2_pg.C_sca_36000139	1	1	1	1	2.3	2.3	2.3	39.164	354	3.67	2	2	3	3			1			1			0.0007912	51261000
>jgi|Lotgi1|163303|fgenesh2_pg.C_sca_39000037	1	4	4	4	30.4	30.4	30.4	15.387	138	10.6										4	5		1.1456e-12	5108500
>jgi|Lotgi1|163448|fgenesh2_pg.C_sca_40000002	1	6	6	6	16	16	16	49.693	450	6.82						2	9						2.2265e-23	10600000
>jgi|Lotgi1|163596|fgenesh2_pg.C_sca_40000150	1	5	4	4	14.4	11.5	11.5	44.258	375	8								6					1.3867e-14	3302900
>jgi|Lotgi1|163637|fgenesh2_pg.C_sca_40000191	1	18	18	18	41.2	41.2	41.2	69.857	643	5.51	12	35	42	44	79	96	44	22	24	13	10	4	0	17429000000
>jgi|Lotgi1|163670|fgenesh2_pg.C_sca_41000032	1	6	6	6	30.6	30.6	30.6	29.384	255	9.3								2	12	9			3.1851e-128	36782000
>jgi|Lotgi1|164755|fgenesh2_pg.C_sca_47000040	1	2	2	2	9.8	9.8	9.8	27.118	245	9.1								2	5	3			4.3105e-30	4511100
>jgi|Lotgi1|164838|fgenesh2_pg.C_sca_47000123	1	1	1	1	2.3	2.3	2.3	54.277	484	7							1						0.00035701	312870
>jgi|Lotgi1|164956|fgenesh2_pg.C_sca_48000088	1	1	1	1	3.1	3.1	3.1	45.645	423	2.56	1	3	4	1									3.102e-41	11789000
>jgi|Lotgi1|165388|fgenesh2_pg.C_sca_51000068;>jgi|Lotgi1|175429|fgenesh2_pg.C_sca_280000012;>jgi|Lotgi1|234475|estExt_fgenesh2_pg.C_sca_510081;>jgi|Lotgi1|165458|fgenesh2_pg.C_sca_51000138	4	2	2	1	2.9	2.9	1.4	74.117	655	2		2											4.6269e-05	2735400
>jgi|Lotgi1|165756|fgenesh2_pg.C_sca_53000099	1	1	1	1	2	2	2	73.881	664	10										1			1.9497e-10	831880
>jgi|Lotgi1|166129|fgenesh2_pg.C_sca_56000042	1	1	1	1	4.4	4.4	4.4	30.092	270	9								1	1	1			3.5549e-05	8058000
>jgi|Lotgi1|166196|fgenesh2_pg.C_sca_56000109	1	4	4	4	6.1	6.1	6.1	85.19	766	5.71	1		1	1		1	1	1			1		6.6917e-15	8195200
>jgi|Lotgi1|166223|fgenesh2_pg.C_sca_56000136	1	3	3	3	14.1	14.1	14.1	29.271	263	9.67									2	4			3.0917e-17	2966300
>jgi|Lotgi1|166451|fgenesh2_pg.C_sca_58000080	1	2	2	2	17.3	17.3	17.3	18.921	168	9.4									3	2			1.0512e-31	3503800
>jgi|Lotgi1|167800|fgenesh2_pg.C_sca_69000100	1	1	1	1	3.5	3.5	3.5	40.74	371	8								2					2.3798e-08	1016900
>jgi|Lotgi1|168464|fgenesh2_pg.C_sca_75000082	1	9	9	9	40.4	40.4	40.4	30.424	282	8.47							4	10	14	2			6.1864e-96	54583000
>jgi|Lotgi1|168922|fgenesh2_pg.C_sca_80000050	1	4	4	4	21.2	21.2	21.2	24.261	212	10									1	8	1		1.7411e-41	15737000
>jgi|Lotgi1|169146|fgenesh2_pg.C_sca_82000088	1	1	1	1	3.2	3.2	3.2	37.786	339	8.5								1	1				1.4876e-06	288540
>jgi|Lotgi1|169374|fgenesh2_pg.C_sca_85000037	1	4	4	4	5.7	5.7	5.7	113.5	1020	2.29	4	2						1					1.454e-21	21600000
>jgi|Lotgi1|169491|fgenesh2_pg.C_sca_86000024	1	3	3	3	11.8	11.8	11.8	37.079	321	8.27							1	6	4				1.055e-72	15505000
>jgi|Lotgi1|170380|fgenesh2_pg.C_sca_97000063	1	4	4	4	10.9	10.9	10.9	51.89	466	8								4					4.268e-14	3411400
>jgi|Lotgi1|171084|fgenesh2_pg.C_sca_109000024	1	1	1	1	3.9	3.9	3.9	39.146	357	2		2											1.0453e-16	19340000
>jgi|Lotgi1|171232|fgenesh2_pg.C_sca_112000006	1	1	1	1	1.4	1.4	1.4	67.065	567	5.02	4	5	6	4	7	4	4	5	4	1			5.0436e-05	281520000
>jgi|Lotgi1|171717|fgenesh2_pg.C_sca_119000005	1	1	1	1	5.2	5.2	5.2	28.608	252	9									1				0.00025113	1117900
>jgi|Lotgi1|172021|fgenesh2_pg.C_sca_125000024	1	1	1	1	10.4	10.4	10.4	23.173	211	10										1			3.8116e-07	203410
>jgi|Lotgi1|172186|fgenesh2_pg.C_sca_128000041	1	2	2	2	9.7	9.7	9.7	29.626	269	6.8						2	2	1					3.4799e-06	5841200
>jgi|Lotgi1|172187|fgenesh2_pg.C_sca_128000042	1	3	3	3	16.7	16.7	16.7	25.632	233	8.62						1	3	3	10	4			2.191e-33	12125000
>jgi|Lotgi1|172557|fgenesh2_pg.C_sca_136000024	1	1	1	1	4.4	4.4	4.4	23.973	206	10										1			0.00047753	697700
>jgi|Lotgi1|172698|fgenesh2_pg.C_sca_140000010	1	3	3	3	3.7	3.7	3.7	135.68	1184	4	1	2	1	4	3	1	1						4.5987e-28	17885000
>jgi|Lotgi1|172946|fgenesh2_pg.C_sca_145000016	1	2	2	2	5.6	5.6	5.6	50.61	445	8								2					1.4052e-05	1872900
>jgi|Lotgi1|173095|fgenesh2_pg.C_sca_148000046	1	4	4	2	12.6	12.6	7.4	44.091	406	8.19							1	11	4				7.1123e-61	20920000
>jgi|Lotgi1|173138|fgenesh2_pg.C_sca_149000038	1	10	10	10	40.1	40.1	40.1	25.861	232	4.49	37	51	48	64	55	43	25	16	14	9	4	1	0	18147000000
>jgi|Lotgi1|173200|fgenesh2_pg.C_sca_151000011	1	17	17	17	37.8	37.8	37.8	61.998	563	7.15	24	23	22	28	25	42	47	62	79	61	36	9	0	5082100000
>jgi|Lotgi1|173550|fgenesh2_pg.C_sca_164000001	1	5	1	1	1.1	0.2	0.2	693.11	6176	7							2						2.6127e-24	1633400
>jgi|Lotgi1|173756|fgenesh2_pg.C_sca_170000019	1	1	1	1	0.8	0.8	0.8	125.78	1072	4.87		1	5	3	2	1	1			1	1		3.1294e-06	17379000
>jgi|Lotgi1|174003|fgenesh2_pg.C_sca_179000009	1	36	36	36	58.8	58.8	58.8	96.376	882	4.98	45	69	65	76	131	84	78	54	27	10	3		0	5174400000
>jgi|Lotgi1|174065|fgenesh2_pg.C_sca_180000029	1	7	7	7	47.7	47.7	47.7	12.057	107	7.65	7	5	4	8	14	14	7	6	9	18	21	14	6.0962e-174	393170000
>jgi|Lotgi1|174652|fgenesh2_pg.C_sca_207000018	1	8	8	8	7.5	7.5	7.5	163.65	1512	3.53	1	7	4	1	2			1			1		1.1432e-89	10697000
>jgi|Lotgi1|174920|fgenesh2_pg.C_sca_225000003;>jgi|Lotgi1|233333|estExt_fgenesh2_pg.C_sca_370165	2	25	25	25	48.8	48.8	48.8	58.24	516	5.74	54	55	58	80	83	132	164	81	62	36	8		0	15516000000
>jgi|Lotgi1|175345|fgenesh2_pg.C_sca_270000007	1	1	1	1	21.6	21.6	21.6	11.636	102	9									2				1.3768e-39	2541500
>jgi|Lotgi1|175346|fgenesh2_pg.C_sca_270000008	1	3	3	3	16.3	16.3	16.3	24.252	209	9									4				1.3434e-17	2243400
>jgi|Lotgi1|175435|fgenesh2_pg.C_sca_281000006	1	1	1	1	15	15	15	12.707	107	8								1					3.222e-28	2165900
>jgi|Lotgi1|175997|fgenesh2_pg.C_sca_619000003;>jgi|Lotgi1|176928|fgenesh2_pg.C_sca_7041000001;>jgi|Lotgi1|145439|e_gw1.324.28.1;>jgi|Lotgi1|146028|e_gw1.619.24.1;>jgi|Lotgi1|146029|e_gw1.619.16.1;>jgi|Lotgi1|146923|e_gw1.1414.5.1;>jgi|Lotgi1|147261|e_gw1	39	7	7	7	34.7	34.7	34.7	23.934	216	9.79	1					1	3	6	7	20	18	5	7.8276e-45	74346000
>jgi|Lotgi1|176001|fgenesh2_pg.C_sca_623000001	1	3	1	1	16.3	5.9	5.9	21.711	202	8								1					2.522e-10	117000
>jgi|Lotgi1|176463|fgenesh2_pg.C_sca_1465000001	1	2	1	1	16.7	6.9	6.9	44.783	406	9									1				2.5933e-45	1726000
>jgi|Lotgi1|176496|fgenesh2_pg.C_sca_1638000001	1	1	1	1	8.3	8.3	8.3	22.291	204	3.52	3	4	3	3	6	2							1.1543e-53	78237000
>jgi|Lotgi1|176686|fgenesh2_pg.C_sca_2579000001;>jgi|Lotgi1|227927|estExt_fgenesh2_pg.C_sca_10253;>jgi|Lotgi1|175476|fgenesh2_pg.C_sca_287000002	3	3	3	3	33.3	33.3	33.3	10.872	102	9.22		1			1	1	1	3	4	10	3	3	2.4151e-14	55729000
>jgi|Lotgi1|230107|estExt_fgenesh2_pg.C_sca_110025;>jgi|Lotgi1|176992|fgenesh2_pg.C_sca_10047000001	2	2	2	2	13.2	13.2	13.2	17.501	182	10.5									2	3	3	2	4.1006e-18	14749000
>jgi|Lotgi1|177468|fgenesh2_pm.C_sca_6000013	1	5	5	5	12.4	12.4	12.4	54.247	490	7							8						2.7605e-23	11125000
>jgi|Lotgi1|177837|fgenesh2_pm.C_sca_12000025;>jgi|Lotgi1|198956|estExt_Genewise1.C_sca_1100079;>jgi|Lotgi1|209056|estExt_Genewise1Plus.C_sca_20830;>jgi|Lotgi1|181897|estExt_Genewise1.C_sca_20810;>jgi|Lotgi1|205614|estExt_fgenesh2_pm.C_sca_20023	5	9	8	8	15.5	13.8	13.8	71.176	653	5.46	1	2	4	3	5	14	3	3	1	1			4.1602e-94	85680000
>jgi|Lotgi1|178401|fgenesh2_pm.C_sca_26000028	1	2	2	2	7.2	7.2	7.2	30.543	279	9									4				1.1495e-05	2014200
>jgi|Lotgi1|178880|fgenesh2_pm.C_sca_44000018	1	12	12	12	61.7	61.7	61.7	19.708	167	9.3							3	11	18	24	4	1	1.0825e-151	178250000
>jgi|Lotgi1|181139|estExt_Genewise1.C_sca_10571	1	2	2	2	10.9	10.9	10.9	22.632	201	10										4			7.2909e-09	2870200
>jgi|Lotgi1|181237|estExt_Genewise1.C_sca_10721	1	5	5	5	19.4	19.4	19.4	38.3	330	3.82	4	4	5	4	7	1	1	2					1.1787e-39	66622000
>jgi|Lotgi1|182683|estExt_Genewise1.C_sca_40534	1	4	4	4	13.1	13.1	13.1	47.099	434	7.76							6	10		1			1.8899e-25	19122000
>jgi|Lotgi1|183052|estExt_Genewise1.C_sca_50416	1	7	7	7	26	26	26	39.881	358	8.15							2	13	5				8.4744e-59	30784000
>jgi|Lotgi1|183079|estExt_Genewise1.C_sca_50444	1	4	4	4	21.4	21.4	21.4	23.118	210	10										9			2.0632e-23	4682800
>jgi|Lotgi1|183148|estExt_Genewise1.C_sca_50554	1	2	2	2	10.8	10.8	10.8	28.195	250	9.33									2	1			2.0189e-15	2362300
>jgi|Lotgi1|183446|estExt_Genewise1.C_sca_51005	1	4	4	4	36.4	36.4	36.4	14.494	140	10.6										7	9		1.9917e-193	45338000
>jgi|Lotgi1|183614|estExt_Genewise1.C_sca_60290	1	9	9	9	52.5	52.5	52.5	22.56	198	9.41							1	6	18	28	1		1.464e-191	113150000
>jgi|Lotgi1|184120|estExt_Genewise1.C_sca_80310	1	2	2	2	6.6	6.6	6.6	35.239	317	9									3				2.1481e-20	3294700
>jgi|Lotgi1|184125|estExt_Genewise1.C_sca_80315	1	3	3	3	12.9	12.9	12.9	35.645	310	8.88								1	7				2.9928e-19	5768700
>jgi|Lotgi1|184255|estExt_Genewise1.C_sca_80549	1	13	13	13	34.6	34.6	34.6	56.081	503	7.18					2	5	29	9	3	1			2.0588e-217	105170000
>jgi|Lotgi1|184532|estExt_Genewise1.C_sca_90271	1	4	4	4	13.5	13.5	13.5	47.664	431	8.25								6	2				1.2845e-42	9923400
>jgi|Lotgi1|184680|estExt_Genewise1.C_sca_90464	1	2	2	2	9.9	9.9	9.9	28.718	253	9								2	4	2			7.7939e-14	12397000
>jgi|Lotgi1|185419|estExt_Genewise1.C_sca_110646	1	1	1	1	9.9	9.9	9.9	18.194	161	10										2			3.9724e-05	366650
>jgi|Lotgi1|186095|estExt_Genewise1.C_sca_140132	1	5	5	5	18.5	18.5	18.5	33.125	303	8.4							3	6	11				5.142e-47	19164000
>jgi|Lotgi1|186156|estExt_Genewise1.C_sca_140275	1	1	1	1	2.2	2.2	2.2	61.741	545	7.5							1	1					4.7072e-06	537680
>jgi|Lotgi1|186221|estExt_Genewise1.C_sca_140403	1	2	2	2	16.9	16.9	16.9	14.873	130	10.5										1	1		6.7757e-07	873060
>jgi|Lotgi1|186317|estExt_Genewise1.C_sca_150132	1	6	6	6	30.3	30.3	30.3	30.552	267	8.22					1		6	13	17				1.746e-82	50651000
>jgi|Lotgi1|186814|estExt_Genewise1.C_sca_170246	1	1	1	1	1.4	1.4	1.4	110.08	1009	8.5								1	1				0.00013326	971450
>jgi|Lotgi1|187701|estExt_Genewise1.C_sca_200232	1	2	2	2	14.4	14.4	14.4	22.719	201	9.8									1	4			2.2283e-07	1396300
>jgi|Lotgi1|187919|estExt_Genewise1.C_sca_210095	1	6	6	6	28.3	28.3	28.3	28.629	251	9.18									9	2			1.466e-42	6656600
>jgi|Lotgi1|188534|estExt_Genewise1.C_sca_240373	1	13	13	13	45.5	45.5	45.5	36.032	332	8.57				1		1	6	23	38	6	2		6.3684e-193	194990000
>jgi|Lotgi1|188929|estExt_Genewise1.C_sca_260313	1	2	2	2	10	10	10	27.94	249	9									4				4.479e-12	3493600
>jgi|Lotgi1|189089|estExt_Genewise1.C_sca_270169	1	11	11	11	39.3	39.3	39.3	33.086	290	7.9	4				3	3	10	22	29	8			2.7969e-113	392400000
>jgi|Lotgi1|189380|estExt_Genewise1.C_sca_290015	1	2	2	2	11.5	11.5	11.5	26.29	235	9.83									1	5			8.7434e-10	4810100
>jgi|Lotgi1|189716|estExt_Genewise1.C_sca_300088	1	4	4	4	5.5	5.5	5.5	102.28	879	4.09	1	1	1	1	7								1.1334e-15	18986000
>jgi|Lotgi1|189800|estExt_Genewise1.C_sca_300258	1	1	1	1	2.9	2.9	2.9	48.178	421	7.6							2	3					5.8684e-10	5425800
>jgi|Lotgi1|190068|estExt_Genewise1.C_sca_310373	1	1	1	1	3.4	3.4	3.4	33.235	294	8.33								2	1				0.00015859	4201300
>jgi|Lotgi1|190284|estExt_Genewise1.C_sca_330111	1	1	1	1	2.7	2.7	2.7	70.07	637	4.21	2	2	2	2	1	2	2	1					3.5877e-87	50535000
>jgi|Lotgi1|190352|estExt_Genewise1.C_sca_330286	1	3	3	3	8.1	8.1	8.1	55.943	496	5.83					1	5							5.0071e-15	9932900
>jgi|Lotgi1|190601|estExt_Genewise1.C_sca_340241	1	2	2	2	6	6	6	57.266	501	6.67						1	2						1.095e-08	2810100
>jgi|Lotgi1|190816|estExt_Genewise1.C_sca_350218	1	7	7	7	17.2	17.2	17.2	55.16	489	7							7						9.4212e-21	5267800
>jgi|Lotgi1|190901|estExt_Genewise1.C_sca_350388	1	1	1	1	9.1	9.1	9.1	23.286	198	9.5									1	1			0.00048479	823030
>jgi|Lotgi1|191640|estExt_Genewise1.C_sca_410075	1	3	3	3	34.5	34.5	34.5	9.3549	84	11.4										1	3	5	5.5282e-34	6288000
>jgi|Lotgi1|191692|estExt_Genewise1.C_sca_420015	1	3	3	3	13.1	13.1	13.1	30.066	275	9									4				4.5282e-10	1456100
>jgi|Lotgi1|192237|estExt_Genewise1.C_sca_450185	1	3	3	3	28.8	28.8	28.8	15.222	139	11											6		1.6189e-23	1236600
>jgi|Lotgi1|192316|estExt_Genewise1.C_sca_450283	1	4	1	1	14.4	4.3	4.3	37.179	326	9									1				7.1278e-33	659300
>jgi|Lotgi1|192553|estExt_Genewise1.C_sca_460294	1	3	3	3	7.2	7.2	7.2	53.874	484	7.25							3	1					9.0761e-11	5848800
>jgi|Lotgi1|192582|estExt_Genewise1.C_sca_460339	1	12	12	12	41.4	41.4	41.4	40.516	362	7.24	1	1	2	1	7	7	15	24	11	5			1.7541e-165	137530000
>jgi|Lotgi1|192880|estExt_Genewise1.C_sca_480224;>jgi|Lotgi1|146935|e_gw1.1452.1.1	2	3	3	3	14.4	14.4	14.4	29.514	264	9									6				1.6307e-11	5788400
>jgi|Lotgi1|193211|estExt_Genewise1.C_sca_510020	1	5	5	5	16.4	16.4	16.4	40.279	348	7.92							2	9	1				8.6049e-78	19167000
>jgi|Lotgi1|193218|estExt_Genewise1.C_sca_510040;>jgi|Lotgi1|204036|estExt_fgenesh2_kg.C_sca_330018;>jgi|Lotgi1|232973|estExt_fgenesh2_pg.C_sca_330197	3	19	4	2	58.2	16.8	10.9	41.791	376	8.04							5	12	6				0	84699000
>jgi|Lotgi1|193895|estExt_Genewise1.C_sca_550206	1	2	2	2	12.9	12.9	12.9	23.165	202	9.57									3	4			3.6488e-11	4555300
>jgi|Lotgi1|193969|estExt_Genewise1.C_sca_560109	1	1	1	1	8.8	8.8	8.8	12.491	113	11.8											1	3	3.2516e-05	1812000
>jgi|Lotgi1|194019|estExt_Genewise1.C_sca_560181;>jgi|Lotgi1|159974|fgenesh2_pg.C_sca_22000185	2	7	7	7	24.9	24.9	24.9	41.618	353	8.37							1	15	11				2.8659e-62	38738000
>jgi|Lotgi1|194702|estExt_Genewise1.C_sca_610210	1	1	1	1	2.9	2.9	2.9	60.136	519	6						1							0.00036364	950680
>jgi|Lotgi1|195070|estExt_Genewise1.C_sca_640029	1	2	2	2	6.9	6.9	6.9	35.222	318	8.33								2	1				2.2592e-08	1586100
>jgi|Lotgi1|195134|estExt_Genewise1.C_sca_640153	1	2	2	2	4.5	4.5	4.5	50.806	449	7							2						8.2469e-12	519840
>jgi|Lotgi1|195517|estExt_Genewise1.C_sca_670288	1	2	2	2	11.9	11.9	11.9	26.25	227	9.33									2	1			1.2971e-08	3204900
>jgi|Lotgi1|196152|estExt_Genewise1.C_sca_730039	1	2	2	2	18.5	18.5	18.5	17.167	151	10.8										1	3		2.42e-12	2538000
>jgi|Lotgi1|196407|estExt_Genewise1.C_sca_750091	1	2	2	2	18.7	18.7	18.7	15.97	139	10										3			4.2431e-11	1554200
>jgi|Lotgi1|196756|estExt_Genewise1.C_sca_790140	1	4	4	4	7.6	7.6	7.6	68.423	603	6.75						1	3						1.6765e-11	1750800
>jgi|Lotgi1|196809|estExt_Genewise1.C_sca_790222	1	7	7	7	28.9	28.9	28.9	32.701	291	8.83								2	10				2.4803e-67	9939000
>jgi|Lotgi1|197001|estExt_Genewise1.C_sca_810144	1	4	4	4	23.6	23.6	23.6	18.962	165	10										8			5.4074e-11	4111900
>jgi|Lotgi1|197490|estExt_Genewise1.C_sca_870043	1	1	1	1	5.2	5.2	5.2	37.768	344	8.67								1	2				0.00052956	675820
>jgi|Lotgi1|197848|estExt_Genewise1.C_sca_900026	1	4	4	4	9.9	9.9	9.9	48.922	435	7.88							1	7					1.0455e-24	8930800
>jgi|Lotgi1|198201|estExt_Genewise1.C_sca_960008	1	4	4	4	25.2	25.2	25.2	23.88	214	9.8									2	8			2.1293e-15	3957900
>jgi|Lotgi1|198460|estExt_Genewise1.C_sca_1000030	1	1	1	1	13.4	13.4	13.4	10.59	97	6.33					1	1		1					8.3579e-05	1461600
>jgi|Lotgi1|198520|estExt_Genewise1.C_sca_1010029	1	4	4	2	30.5	30.5	19.5	17.654	164	10.2									2	7	5		1.2428e-23	13505000
>jgi|Lotgi1|198613|estExt_Genewise1.C_sca_1030018;>jgi|Lotgi1|176452|fgenesh2_pg.C_sca_1403000002	2	4	4	4	26.3	26.3	26.3	17.825	152	10.3										5	2		1.0164e-18	4563500
>jgi|Lotgi1|199050|estExt_Genewise1.C_sca_1120039;>jgi|Lotgi1|200289|estExt_Genewise1.C_sca_1380060;>jgi|Lotgi1|202434|estExt_Genewise1.C_sca_2690007	3	12	12	12	18.2	18.2	18.2	93.981	845	5.36				1	10	2			1				1.4215e-58	25230000
>jgi|Lotgi1|199128|estExt_Genewise1.C_sca_1130031	1	2	2	2	11	11	11	21.166	191	10										5			4.4613e-06	2684500
>jgi|Lotgi1|199248|estExt_Genewise1.C_sca_1150102;>jgi|Lotgi1|154309|fgenesh2_pg.C_sca_5000349	2	2	1	1	7.3	3.7	3.7	24.336	218	9									1				5.8392e-06	726780
>jgi|Lotgi1|199626|estExt_Genewise1.C_sca_1220083	1	8	8	8	16.9	16.9	16.9	68.342	623	5.86	2		1	1	1	5	9	2					3.3199e-44	37631000
>jgi|Lotgi1|200052|estExt_Genewise1.C_sca_1320054	1	2	2	2	13.7	13.7	13.7	23.595	204	9.33									2	1			3.0239e-20	1761200
>jgi|Lotgi1|200510|estExt_Genewise1.C_sca_1440010	1	5	5	2	17.4	17.4	7.3	37.297	328	8.89								1	8				6.9918e-39	8108000
>jgi|Lotgi1|200611|estExt_Genewise1.C_sca_1460125	1	1	1	1	4.1	4.1	4.1	29.77	268	8								1					3.9984e-07	711320
>jgi|Lotgi1|200644|estExt_Genewise1.C_sca_1470031	1	4	4	4	9.8	9.8	9.8	56.075	528	7							7						2.1792e-34	7336100
>jgi|Lotgi1|201174|estExt_Genewise1.C_sca_1660017	1	2	1	1	10.4	5	5	22.506	202	10.3										2	1		1.5093e-05	3127100
>jgi|Lotgi1|201479|estExt_Genewise1.C_sca_1780057	1	1	1	1	3.3	3.3	3.3	38.965	329	8								2					0.00021274	1094500
>jgi|Lotgi1|201878|estExt_Genewise1.C_sca_2030008	1	16	16	16	43.5	43.5	43.5	56.07	520	7.29			1		3	10	33	34	4	1			0	230990000
>jgi|Lotgi1|223043|estExt_Genewise1Plus.C_sca_880146;>jgi|Lotgi1|202077|estExt_Genewise1.C_sca_2180072;>jgi|Lotgi1|197703|estExt_Genewise1.C_sca_880158;>jgi|Lotgi1|223078|estExt_Genewise1Plus.C_sca_880181;>jgi|Lotgi1|220547|estExt_Genewise1Plus.C_sca_6300	39	19	19	3	56.3	56.3	9.9	49.997	446	6.74	11	10	7	10	19	23	61	55	25	14	4	2	0	862150000
>jgi|Lotgi1|202499|estExt_Genewise1.C_sca_2790018	1	2	2	2	10.5	10.5	10.5	30.229	267	8.71								2	5				8.6279e-38	5107600
>jgi|Lotgi1|202951|estExt_fgenesh2_kg.C_sca_10001	1	2	2	2	10.2	10.2	10.2	25.111	226	10.4										4	3		1.1349e-07	3628300
>jgi|Lotgi1|202962|estExt_fgenesh2_kg.C_sca_10013	1	1	1	1	6.7	6.7	6.7	21.909	193	10										1			3.8616e-07	532400
>jgi|Lotgi1|203020|estExt_fgenesh2_kg.C_sca_20001	1	22	22	22	47.6	47.6	47.6	70.891	633	6.29	5	1	2	8	19	44	37	13	10	2	2		0	598940000
>jgi|Lotgi1|203275|estExt_fgenesh2_kg.C_sca_80038	1	1	1	1	7.6	7.6	7.6	21.53	198	10										2			0.00023992	1253000
>jgi|Lotgi1|203293|estExt_fgenesh2_kg.C_sca_90018	1	5	5	5	35	35	35	15.751	140	10.3									3	9	10		1.2358e-96	46834000
>jgi|Lotgi1|203487|estExt_fgenesh2_kg.C_sca_140018;>jgi|Lotgi1|163145|fgenesh2_pg.C_sca_38000050	2	6	6	6	25.5	25.5	25.5	34.421	314	8.24							2	9	6				1.5673e-73	16906000
>jgi|Lotgi1|203670|estExt_fgenesh2_kg.C_sca_170029	1	4	4	4	10.4	10.4	10.4	50.459	444	7							4						2.6201e-12	2581400
>jgi|Lotgi1|203680|estExt_fgenesh2_kg.C_sca_180008	1	10	3	2	29.6	11.1	8	49.83	449	7.56							4	5					7.7627e-242	12225000
>jgi|Lotgi1|203715|estExt_fgenesh2_kg.C_sca_190016	1	1	1	1	7.2	7.2	7.2	16.573	153	10										1			0.00011153	220730
>jgi|Lotgi1|203874|estExt_fgenesh2_kg.C_sca_250048	1	3	3	3	20.1	20.1	20.1	23.415	204	10										6			1.4752e-10	3113400
>jgi|Lotgi1|203919|estExt_fgenesh2_kg.C_sca_280015	1	3	3	3	22.4	22.4	22.4	11.789	107	11.6										1	2	7	1.4574e-20	16125000
>jgi|Lotgi1|204047|estExt_fgenesh2_kg.C_sca_340011	1	3	3	3	13.6	13.6	13.6	41.731	376	7.89						1		7	1				5.849e-87	6484900
>jgi|Lotgi1|204153|estExt_fgenesh2_kg.C_sca_410005	1	2	1	1	11.7	6.3	6.3	23.658	206	10										2			4.2123e-07	468160
>jgi|Lotgi1|204240|estExt_fgenesh2_kg.C_sca_430013	1	5	5	5	19.3	19.3	19.3	32.951	296	8.89								1	8				8.3778e-22	3485300
>jgi|Lotgi1|204337|estExt_fgenesh2_kg.C_sca_490011	1	2	2	2	8	8	8	32.298	299	8.67								1	2				4.3408e-14	470910
>jgi|Lotgi1|204359|estExt_fgenesh2_kg.C_sca_500014	1	4	4	4	25	25	25	19.7	168	10									1	8	1		7.3598e-26	8101700
>jgi|Lotgi1|204438|estExt_fgenesh2_kg.C_sca_550016	1	1	1	1	1.4	1.4	1.4	98.799	877	5					1								0.00040304	1625500
>jgi|Lotgi1|204747|estExt_fgenesh2_kg.C_sca_790016	1	8	8	8	54.8	54.8	54.8	15.552	146	10	2						1	5	14	23	29	9	1.9628e-119	556610000
>jgi|Lotgi1|204770|estExt_fgenesh2_kg.C_sca_820009	1	4	4	4	24.9	24.9	24.9	19.008	173	10.5										6	6		7.1608e-52	15130000
>jgi|Lotgi1|204915|estExt_fgenesh2_kg.C_sca_950004	1	5	5	5	41.6	41.6	41.6	16.528	149	9.8								1	4	7	3		3.6541e-135	30562000
>jgi|Lotgi1|204921|estExt_fgenesh2_kg.C_sca_960001	1	14	12	12	33.9	28.9	28.9	55.561	495	7.57		2	1	1	3	1	16	13	10	6	1		3.4302e-226	45516000
>jgi|Lotgi1|204983|estExt_fgenesh2_kg.C_sca_1070005	1	1	1	1	5.2	5.2	5.2	25.04	233	6.43		2					1	2	2				0.00032674	7047000
>jgi|Lotgi1|205030|estExt_fgenesh2_kg.C_sca_1120002	1	7	7	7	33.2	33.2	33.2	23.611	205	8.54	3			1		2	6	11	19	23	2		6.7411e-43	268960000
>jgi|Lotgi1|205092|estExt_fgenesh2_kg.C_sca_1250004	1	2	2	2	6.8	6.8	6.8	40.888	366	8								2					6.5329e-07	1310200
>jgi|Lotgi1|205205|estExt_fgenesh2_kg.C_sca_1490003	1	2	2	2	2.7	2.7	2.7	90.125	821	7.5						2	1				1		2.5503e-06	4412800
>jgi|Lotgi1|205379|estExt_fgenesh2_kg.C_sca_2180002;>jgi|Lotgi1|145856|e_gw1.517.5.1	2	11	11	10	45.2	45.2	41.3	29.878	259	7.66	4	4	2	2	5	6	9	17	33	15	3		9.7217e-123	316270000
>jgi|Lotgi1|205401|estExt_fgenesh2_kg.C_sca_2230002	1	3	3	3	18.1	18.1	18.1	28.707	260	9.17									5	1			7.5692e-26	6203500
>jgi|Lotgi1|205506|estExt_fgenesh2_kg.C_sca_8540001;>jgi|Lotgi1|202971|estExt_fgenesh2_kg.C_sca_10023	2	21	21	2	70.4	70.4	12.5	41.761	375	6.59	35	32	34	36	45	52	75	112	63	37	25	15	0	7998600000
>jgi|Lotgi1|205560|estExt_fgenesh2_pm.C_sca_10063	1	4	4	3	25.9	25.9	20.3	22.209	197	10									1	3	1		3.0757e-14	5127300
>jgi|Lotgi1|205563|estExt_fgenesh2_pm.C_sca_10068	1	3	3	3	11.4	11.4	11.4	37.207	324	8.4								3	2				4.7118e-10	3660000
>jgi|Lotgi1|205662|estExt_fgenesh2_pm.C_sca_30050	1	7	7	7	39.9	39.9	39.9	18.747	168	10.1									6	14	9		5.3237e-25	42433000
>jgi|Lotgi1|205768|estExt_fgenesh2_pm.C_sca_50070	1	3	3	3	12.3	12.3	12.3	36.09	318	8.67								2	4				8.5667e-09	3457800
>jgi|Lotgi1|206060|estExt_fgenesh2_pm.C_sca_120032	1	9	9	9	30.2	30.2	30.2	40.89	351	8.62							1	13	26				3.3942e-118	51343000
>jgi|Lotgi1|206609|estExt_fgenesh2_pm.C_sca_350014	1	3	3	3	12.6	12.6	12.6	47.101	406	6.67						1	2						1.2353e-09	2956200
>jgi|Lotgi1|206617|estExt_fgenesh2_pm.C_sca_350024	1	13	13	13	29.6	29.6	29.6	59.496	554	6.81	1	1		1	4	12	29	12	1	1		1	3.8923e-108	139940000
>jgi|Lotgi1|207101|estExt_fgenesh2_pm.C_sca_640026	1	9	9	9	26.6	26.6	26.6	46.876	414	8.5							1	14	3	3	1		9.083e-40	31900000
>jgi|Lotgi1|207113|estExt_fgenesh2_pm.C_sca_660010;>jgi|Lotgi1|205687|estExt_fgenesh2_pm.C_sca_40021;>jgi|Lotgi1|233776|estExt_fgenesh2_pg.C_sca_430083	3	2	2	2	9	9	9	22.647	201	10										3			1.7457e-05	1819700
>jgi|Lotgi1|207549|estExt_fgenesh2_pm.C_sca_1080008	1	10	9	9	50.6	46.7	46.7	29.172	259	9							4	15	33	23			2.1083e-209	237980000
>jgi|Lotgi1|207552|estExt_fgenesh2_pm.C_sca_1080011	1	1	1	1	7.1	7.1	7.1	27.375	239	9									1				9.8141e-23	495360
>jgi|Lotgi1|207643|estExt_fgenesh2_pm.C_sca_1230005	1	3	3	3	16.2	16.2	16.2	22.458	197	10										4			1.2729e-15	3814200
>jgi|Lotgi1|209107|estExt_Genewise1Plus.C_sca_20912	1	14	14	14	42.6	42.6	42.6	41.721	366	7.68					4	5	19	44	12	1			5.1573e-167	177520000
>jgi|Lotgi1|209261|estExt_Genewise1Plus.C_sca_30137;>jgi|Lotgi1|176883|fgenesh2_pg.C_sca_5632000001	2	58	58	58	48.8	48.8	48.8	168.36	1513	5.73	94	87	75	96	124	167	116	124	104	67	15	8	0	7970000000
>jgi|Lotgi1|209340|estExt_Genewise1Plus.C_sca_30274	1	5	5	5	16	16	16	44.752	399	7.56					1	1	8	16	1				1.0882e-64	58385000
>jgi|Lotgi1|209986|estExt_Genewise1Plus.C_sca_50308	1	3	3	3	28.5	28.5	28.5	16.161	151	10									2	6	2		1.3776e-23	5272900
>jgi|Lotgi1|210271|estExt_Genewise1Plus.C_sca_50735	1	2	2	2	8.6	8.6	8.6	30.004	267	9									2				2.1053e-17	1035800
>jgi|Lotgi1|210455|estExt_Genewise1Plus.C_sca_60068	1	3	3	3	17.6	17.6	17.6	21.809	193	10										4			6.7444e-14	1315700
>jgi|Lotgi1|210633|estExt_Genewise1Plus.C_sca_60385	1	3	3	3	11.9	11.9	11.9	32.048	277	8.8								1	4				5.9866e-20	5187200
>jgi|Lotgi1|211452|estExt_Genewise1Plus.C_sca_90346	1	8	8	8	13.6	13.6	13.6	91.191	825	5	1	3	5	1	9	2	6	2	1				5.0027e-88	33553000
>jgi|Lotgi1|211477|estExt_Genewise1Plus.C_sca_90390	1	2	2	1	9.2	9.2	4.9	21.187	184	10										3			1.1139e-10	1730300
>jgi|Lotgi1|211882|estExt_Genewise1Plus.C_sca_110051	1	1	1	1	12.3	12.3	12.3	9.5772	81	11											2		0.00030186	1787900
>jgi|Lotgi1|212487|estExt_Genewise1Plus.C_sca_120394	1	4	4	4	17.7	17.7	17.7	28.186	254	9.12								1	5	2			1.6641e-14	4685500
>jgi|Lotgi1|212640|estExt_Genewise1Plus.C_sca_130084	1	8	8	8	26.2	26.2	26.2	44.63	416	7.76						1	6	16	2				1.0358e-81	31491000
>jgi|Lotgi1|212757|estExt_Genewise1Plus.C_sca_140039	1	6	6	6	29.7	29.7	29.7	22.995	209	9.33								1	8	6			3.9425e-24	16433000
>jgi|Lotgi1|213577|estExt_Genewise1Plus.C_sca_180161	1	14	2	1	41.3	6.4	3.3	49.952	450	7.62							4	3	1				0	18461000
>jgi|Lotgi1|213719|estExt_Genewise1Plus.C_sca_180387	1	4	4	4	17.4	17.4	17.4	33.321	293	7.09						2	6	3					8.5704e-29	23090000
>jgi|Lotgi1|214033|estExt_Genewise1Plus.C_sca_190426	1	2	2	2	7.2	7.2	7.2	34.239	304	9									2				8.0021e-07	534260
>jgi|Lotgi1|214078|estExt_Genewise1Plus.C_sca_200030	1	4	4	4	10.7	10.7	10.7	43.824	383	8								7					2.7504e-13	7936200
>jgi|Lotgi1|214125|estExt_Genewise1Plus.C_sca_200104	1	4	4	4	17.9	17.9	17.9	34.359	308	9									8				6.5833e-19	5242300
>jgi|Lotgi1|214616|estExt_Genewise1Plus.C_sca_230056;>jgi|Lotgi1|116115|e_gw1.23.184.1	2	2	2	2	7.9	7.9	7.9	34.645	317	9									3				1.0113e-07	1958000
>jgi|Lotgi1|214936|estExt_Genewise1Plus.C_sca_250001	1	8	7	7	29.7	26.7	26.7	42.179	367	7.93						1	5	18	3	1			5.2566e-162	48505000
>jgi|Lotgi1|215090|estExt_Genewise1Plus.C_sca_250338;>jgi|Lotgi1|175897|fgenesh2_pg.C_sca_533000001	2	5	5	5	12.6	12.6	12.6	60.157	522	6.67						2	4						7.945e-20	6117900
>jgi|Lotgi1|215219|estExt_Genewise1Plus.C_sca_260309	1	2	2	2	18	18	18	14.656	128	11											4		9.1969e-08	2502800
>jgi|Lotgi1|215510|estExt_Genewise1Plus.C_sca_280246	1	16	1	1	47.5	8	8	41.802	375	6.4	2	1		2	2	3	4	7	4				0	353390000
>jgi|Lotgi1|215828|estExt_Genewise1Plus.C_sca_290385	1	2	2	2	15.4	15.4	15.4	16.903	149	10.7										2	5		1.1016e-17	4686100
>jgi|Lotgi1|215991|estExt_Genewise1Plus.C_sca_300243	1	2	2	2	5.1	5.1	5.1	67.778	613	1.33	2	1											3.9131e-38	4991600
>jgi|Lotgi1|216266|estExt_Genewise1Plus.C_sca_310408	1	3	3	3	31.5	31.5	31.5	14.419	130	11											5		5.5096e-11	1525700
>jgi|Lotgi1|216416|estExt_Genewise1Plus.C_sca_330065;>jgi|Lotgi1|232892|estExt_fgenesh2_pg.C_sca_330038	2	9	9	8	16.6	16.6	14.9	73.49	664	6.32	1			2	6	16	2	3	1	1	1	1	5.6775e-85	62104000
>jgi|Lotgi1|216792|estExt_Genewise1Plus.C_sca_350069	1	5	5	5	24.6	24.6	24.6	32.891	281	8.8								3	12				1.5227e-43	24022000
>jgi|Lotgi1|217320|estExt_Genewise1Plus.C_sca_390079	1	6	6	6	52.7	52.7	52.7	17.719	165	9.95								1	3	11	4		9.4399e-39	28403000
>jgi|Lotgi1|217342|estExt_Genewise1Plus.C_sca_390115	1	11	11	11	38	38	38	39.057	363	7.98						1	9	25	10				0	67111000
>jgi|Lotgi1|217673|estExt_Genewise1Plus.C_sca_410073	1	1	1	1	2.8	2.8	2.8	47.651	431	8								1					0.0006463	434680
>jgi|Lotgi1|217766|estExt_Genewise1Plus.C_sca_420174	1	5	5	5	36.7	36.7	36.7	21.243	188	9.71								1	5	9	2		3.056e-28	18528000
>jgi|Lotgi1|217885|estExt_Genewise1Plus.C_sca_430053	1	2	2	2	5.2	5.2	5.2	53.63	464	8								2					7.4525e-06	317690
>jgi|Lotgi1|218116|estExt_Genewise1Plus.C_sca_450094	1	2	2	2	6.1	6.1	6.1	45.212	395	8								2					1.5264e-07	2438600
>jgi|Lotgi1|218124|estExt_Genewise1Plus.C_sca_450107	1	1	1	1	5.8	5.8	5.8	21.616	191	10										1			2.9387e-08	228920
>jgi|Lotgi1|218745|estExt_Genewise1Plus.C_sca_480169	1	1	1	1	9.9	9.9	9.9	14.254	131	11											1		0.00064632	573820
>jgi|Lotgi1|218952|estExt_Genewise1Plus.C_sca_500038	1	12	12	12	37.7	37.7	37.7	49.432	443	8.18								23	5				5.8903e-97	51077000
>jgi|Lotgi1|219006|estExt_Genewise1Plus.C_sca_500130	1	1	1	1	5.9	5.9	5.9	21.995	187	10.7										1	2		2.6707e-11	1389500
>jgi|Lotgi1|219308|estExt_Genewise1Plus.C_sca_530015	1	2	2	2	13.5	13.5	13.5	17.382	148	10.5										1	1		1.2877e-06	848010
>jgi|Lotgi1|219397|estExt_Genewise1Plus.C_sca_530145	1	1	1	1	10	10	10	13.476	120	10.2									1	2	2		2.3457e-06	4742200
>jgi|Lotgi1|219490|estExt_Genewise1Plus.C_sca_540057	1	5	5	5	23.8	23.8	23.8	34.713	315	9									5				4.8782e-36	4930800
>jgi|Lotgi1|219492|estExt_Genewise1Plus.C_sca_540059	1	10	10	10	43.5	43.5	43.5	35.693	317	8.77								7	23				4.699e-174	72315000
>jgi|Lotgi1|219843|estExt_Genewise1Plus.C_sca_570032	1	1	1	1	7.4	7.4	7.4	16.686	148	11											1		1.9702e-05	346190
>jgi|Lotgi1|220774|estExt_Genewise1Plus.C_sca_650023	1	4	4	4	15.7	15.7	15.7	34.987	300	8.57								3	4				2.964e-27	4189200
>jgi|Lotgi1|220933|estExt_Genewise1Plus.C_sca_670098;>jgi|Lotgi1|208961|estExt_Genewise1Plus.C_sca_20564	2	3	3	3	8.3	8.3	8.3	50.762	448	7.8						1	2	5	2				8.2839e-11	8175800
>jgi|Lotgi1|220939|estExt_Genewise1Plus.C_sca_670104	1	1	1	1	2.7	2.7	2.7	69.666	636	7							1						2.6306e-40	526850
>jgi|Lotgi1|221163|estExt_Genewise1Plus.C_sca_690031	1	2	2	2	7.2	7.2	7.2	42.372	377	9.2								1	2	2			6.4842e-09	3536900
>jgi|Lotgi1|221240|estExt_Genewise1Plus.C_sca_690138	1	14	14	14	28.7	28.7	28.7	68.891	616	6.89	1		1	3	8	28	13	2	3	2	4	5	1.5523e-199	248510000
>jgi|Lotgi1|221343|estExt_Genewise1Plus.C_sca_700096	1	1	1	1	4	4	4	51.743	451	7							1						0.00011485	1025400
>jgi|Lotgi1|222130|estExt_Genewise1Plus.C_sca_780101	1	4	4	4	14.2	14.2	14.2	46.663	424	8								5					1.2566e-40	2863100
>jgi|Lotgi1|222442|estExt_Genewise1Plus.C_sca_820013	1	9	8	8	34.8	30.8	30.8	28.703	250	9								3	13	3			9.82e-113	36831000
>jgi|Lotgi1|222542|estExt_Genewise1Plus.C_sca_820192	1	13	13	12	52.1	52.1	50	35.67	332	7.95	3			2	3	7	18	33	39	6	3	1	7.4945e-291	377640000
>jgi|Lotgi1|222979|estExt_Genewise1Plus.C_sca_880061	1	5	5	5	26.7	26.7	26.7	22.574	206	8.41	5	3	2		1	3	6	9	13	24	10	5	2.3901e-86	660340000
>jgi|Lotgi1|223337|estExt_Genewise1Plus.C_sca_920159	1	5	5	5	11.4	11.4	11.4	56.717	509	7.17							5	1					3.8478e-21	3958500
>jgi|Lotgi1|223383|estExt_Genewise1Plus.C_sca_930089	1	5	5	5	28.3	28.3	28.3	23.063	205	9.92									2	10	1		1.6926e-22	7818300
>jgi|Lotgi1|223558|estExt_Genewise1Plus.C_sca_970107;CON__ENSEMBL:ENSBTAP00000016242	2	16	16	1	49.6	49.6	3.3	50.052	450	6.39	11	14	14	17	22	30	52	49	18	15	6	2	0	1088000000
>jgi|Lotgi1|223760|estExt_Genewise1Plus.C_sca_1010024	1	4	2	2	28	17.1	17.1	17.672	164	9.82								1	3	4	3		1.4187e-28	12381000
>jgi|Lotgi1|223821|estExt_Genewise1Plus.C_sca_1020090	1	4	4	4	29	29	29	19.311	186	10										6			1.3142e-18	4186000
>jgi|Lotgi1|223917|estExt_Genewise1Plus.C_sca_1040081	1	4	4	4	19.1	19.1	19.1	22.871	204	9.14								2	9	2	1		7.9289e-18	14608000
>jgi|Lotgi1|224185|estExt_Genewise1Plus.C_sca_1110027	1	1	1	1	11.3	11.3	11.3	16.225	159	11											2		0.00053424	1571300
>jgi|Lotgi1|224562|estExt_Genewise1Plus.C_sca_1170119	1	4	4	4	19	19	19	34.496	300	7.82	1						1	3	6				5.758e-17	6283600
>jgi|Lotgi1|224583|estExt_Genewise1Plus.C_sca_1180027	1	3	3	3	9.7	9.7	9.7	37.139	321	8.83								1	5				9.3434e-14	3634700
>jgi|Lotgi1|225073|estExt_Genewise1Plus.C_sca_1310070;>jgi|Lotgi1|217705|estExt_Genewise1Plus.C_sca_410161	2	5	5	5	24.5	24.5	24.5	24.202	216	9.64									4	7			7.1191e-18	9698200
>jgi|Lotgi1|225558|estExt_Genewise1Plus.C_sca_1440059	1	7	7	7	28	28	28	36.014	339	8.79								3	11				1.3294e-61	13502000
>jgi|Lotgi1|225601|estExt_Genewise1Plus.C_sca_1460061	1	4	4	4	19.5	19.5	19.5	24.267	221	9.9									1	9			7.9646e-16	8574300
>jgi|Lotgi1|226175|estExt_Genewise1Plus.C_sca_1660040	1	4	4	4	26.6	26.6	26.6	17.263	158	9.9									5	12	3		1.3814e-19	22895000
>jgi|Lotgi1|226384|estExt_Genewise1Plus.C_sca_1750079;>jgi|Lotgi1|203301|estExt_fgenesh2_kg.C_sca_90026	2	5	5	4	16.1	16.1	13	40.53	354	8.44							2	7	8	1			3.8379e-26	23602000
>jgi|Lotgi1|226726|estExt_Genewise1Plus.C_sca_1950014	1	3	3	3	8.1	8.1	8.1	32.615	298	4.5	1	1	1	1	2	3	1						8.5261e-10	25251000
>jgi|Lotgi1|226825|estExt_Genewise1Plus.C_sca_2060002	1	1	1	1	4	4	4	35.289	328	9									1				0.00051249	450530
>jgi|Lotgi1|226838|estExt_Genewise1Plus.C_sca_2060022;>jgi|Lotgi1|147609|e_gw1.3408.3.1	2	4	4	4	27.6	27.6	27.6	20.876	185	9.62								1	5	9	1		7.9153e-25	16930000
>jgi|Lotgi1|227234|estExt_Genewise1Plus.C_sca_2410010	1	1	1	1	4	4	4	47.606	428	8								1					0.00011068	3306500
>jgi|Lotgi1|227360|estExt_Genewise1Plus.C_sca_2760002	1	5	5	5	17.3	17.3	17.3	37.411	336	4.29	5	3	2	2	4	1	4	3					1.6718e-34	115710000
>jgi|Lotgi1|227422|estExt_Genewise1Plus.C_sca_2940010	1	1	1	1	24	24	24	12.995	125	10.8										1	3		3.1499e-50	8381100
>jgi|Lotgi1|227783|estExt_fgenesh2_pg.C_sca_10013	1	4	4	4	26.1	26.1	26.1	15.556	142	8.15	2	4	2	1	1	3	2	4	4	6	14	3	1.6065e-17	230700000
>jgi|Lotgi1|227996|estExt_fgenesh2_pg.C_sca_10362	1	5	5	5	10.2	10.2	10.2	53.253	482	10.9		1							1	6	8	14	4.7051e-69	89190000
>jgi|Lotgi1|228125|estExt_fgenesh2_pg.C_sca_10610	1	1	1	1	1.5	1.5	1.5	90.905	814	4.5				1	1								0.00080153	1774300
>jgi|Lotgi1|228264|estExt_fgenesh2_pg.C_sca_20144	1	18	18	18	40.3	40.3	40.3	64.752	606	5.45	17	22	22	26	35	49	25	20	16	12	3	2	0	1890200000
>jgi|Lotgi1|228268|estExt_fgenesh2_pg.C_sca_20156	1	7	7	7	47.6	47.6	47.6	21.265	185	5.77	19	6	4	5	8	10	6	6	8	10	8	1	4.9462e-38	333020000
>jgi|Lotgi1|228385|estExt_fgenesh2_pg.C_sca_20360	1	3	3	3	25	25	25	18.54	160	9.75								1	1	5	1		6.2563e-36	2344200
>jgi|Lotgi1|228443|estExt_fgenesh2_pg.C_sca_20450	1	2	2	2	14.2	14.2	14.2	16.6	141	10.7										1	2		9.9065e-06	1060100
>jgi|Lotgi1|228477|estExt_fgenesh2_pg.C_sca_30011	1	1	1	1	1.6	1.6	1.6	99.37	871	7							1						0.0001149	591900
>jgi|Lotgi1|228500|estExt_fgenesh2_pg.C_sca_30042	1	1	1	1	5.2	5.2	5.2	25.137	233	9									2				2.3457e-06	1138800
CON__Q3MHH8;>jgi|Lotgi1|228508|estExt_fgenesh2_pg.C_sca_30073	2	1	1	1	2.3	2.3	2.3	57.407	511	7							1						3.3602e-08	1426200
>jgi|Lotgi1|228559|estExt_fgenesh2_pg.C_sca_30150	1	1	1	1	9.9	9.9	9.9	13.271	121	11											3		0.00080153	1753200
>jgi|Lotgi1|228639|estExt_fgenesh2_pg.C_sca_30298	1	2	2	2	7.6	7.6	7.6	30.196	278	8.57								3	4				2.2211e-08	10172000
>jgi|Lotgi1|228882|estExt_fgenesh2_pg.C_sca_50013	1	18	18	18	42	42	42	62.948	562	6.45	8	13	8	5	5	18	48	49	13	6			0	346110000
>jgi|Lotgi1|229175|estExt_fgenesh2_pg.C_sca_50437	1	22	22	22	44.1	44.1	44.1	56.685	497	5.72	15	38	29	43	49	74	98	37	13	10	9	6	0	3008000000
>jgi|Lotgi1|229248|estExt_fgenesh2_pg.C_sca_60046	1	5	5	5	3.4	3.4	3.4	205.4	1844	8.45								6	5				1.4186e-22	9824900
>jgi|Lotgi1|229249|estExt_fgenesh2_pg.C_sca_60047	1	6	6	6	3.6	3.6	3.6	210.38	1893	7				2			1	4	1				9.1624e-23	3481200
>jgi|Lotgi1|229407|estExt_fgenesh2_pg.C_sca_70021	1	6	6	6	30.9	30.9	30.9	27.305	246	9.07								2	10	3			1.9726e-36	21809000
>jgi|Lotgi1|229427|estExt_fgenesh2_pg.C_sca_70053	1	13	13	13	28.4	28.4	28.4	66.188	605	6.24			1	1	4	32	7	1	4				6.4419e-121	147180000
>jgi|Lotgi1|229482|estExt_fgenesh2_pg.C_sca_70303	1	3	3	3	16.4	16.4	16.4	23.771	207	9.11	1				1			1	4	7	4		5.9371e-23	20981000
>jgi|Lotgi1|229513|estExt_fgenesh2_pg.C_sca_80023	1	2	2	2	9.2	9.2	9.2	35.706	314	8.83								1	5				1.0212e-20	4312000
>jgi|Lotgi1|229543|estExt_fgenesh2_pg.C_sca_80085	1	8	8	8	30.2	30.2	30.2	24.224	202	7.68	6	5	4	6	11	14	28	38	41	36	8	1	2.7386e-100	926160000
>jgi|Lotgi1|229608|estExt_fgenesh2_pg.C_sca_80217	1	3	3	3	11	11	11	36.469	319	9									3				7.3182e-08	1074300
>jgi|Lotgi1|229818|estExt_fgenesh2_pg.C_sca_90208	1	15	15	15	25.2	25.2	25.2	82.386	749	5.58		1	2	3	7	21	2	1	1				5.8312e-154	89090000
>jgi|Lotgi1|229862|estExt_fgenesh2_pg.C_sca_90290	1	3	3	3	19.4	19.4	19.4	17.704	155	9.68								2	6	7	4		8.7651e-14	16507000
>jgi|Lotgi1|229990|estExt_fgenesh2_pg.C_sca_100185	1	1	1	1	8.8	8.8	8.8	12.289	114	6.3		1	2	2	4	3	4	3	2	1	1		1.4432e-12	125590000
>jgi|Lotgi1|230007|estExt_fgenesh2_pg.C_sca_100209;>jgi|Lotgi1|223895|estExt_Genewise1Plus.C_sca_1040047;>jgi|Lotgi1|199507|estExt_Genewise1.C_sca_1190063	3	3	3	3	15.9	15.9	15.9	23.459	208	9.22							1	3	5	9			3.4697e-35	33195000
>jgi|Lotgi1|230068|estExt_fgenesh2_pg.C_sca_100317	1	7	7	7	39.8	39.8	39.8	33.176	289	8.53		1			2	1	3	3	14	9	1		6.9408e-34	63476000
>jgi|Lotgi1|230170|estExt_fgenesh2_pg.C_sca_110106	1	2	2	2	5	5	5	56.868	505	7							2						9.9152e-09	2121300
>jgi|Lotgi1|230171|estExt_fgenesh2_pg.C_sca_110109	1	1	1	1	0.3	0.3	0.3	401.93	3687	2		1											0.00045428	600430
>jgi|Lotgi1|230263|estExt_fgenesh2_pg.C_sca_110268	1	4	4	4	24.4	24.4	24.4	24.911	217	9.62									3	5			5.2008e-14	6391900
>jgi|Lotgi1|230301|estExt_fgenesh2_pg.C_sca_110330	1	3	3	3	16.7	16.7	16.7	21.394	192	9.86									1	6			4.8184e-11	8352600
>jgi|Lotgi1|230492|estExt_fgenesh2_pg.C_sca_120331	1	5	5	5	28.6	28.6	28.6	25.132	224	6.9	6	4	3	3	2	2	4	4	6	11	6	1	5.9204e-46	182770000
>jgi|Lotgi1|230493|estExt_fgenesh2_pg.C_sca_120332	1	3	3	3	24	24	24	23.21	208	8.2								4	1				1.4165e-32	3414400
>jgi|Lotgi1|230510|estExt_fgenesh2_pg.C_sca_120364	1	3	3	3	11.1	11.1	11.1	23.578	207	5.54	9		1		1	1	2	2	2	4	2		1.281e-19	89136000
>jgi|Lotgi1|230583|estExt_fgenesh2_pg.C_sca_130281	1	1	1	1	6.5	6.5	6.5	24.745	214	8								3					0.00030276	2354400
>jgi|Lotgi1|230619|estExt_fgenesh2_pg.C_sca_140041	1	1	1	1	9	9	9	13.569	134	11											1		6.8854e-05	248170
>jgi|Lotgi1|230810|estExt_fgenesh2_pg.C_sca_150131	1	1	1	1	9.2	9.2	9.2	29.292	261	10										1			2.5313e-08	762960
>jgi|Lotgi1|230854|estExt_fgenesh2_pg.C_sca_160031	1	3	3	2	27.5	27.5	27.5	16.486	149	6.48	4	5	1	2	1	2	4	6	10	4	1		5.8264e-120	695660000
>jgi|Lotgi1|230881|estExt_fgenesh2_pg.C_sca_160086	1	2	2	2	5.6	5.6	5.6	43.964	390	10.5									2			2	1.6041e-05	2201800
>jgi|Lotgi1|231004|estExt_fgenesh2_pg.C_sca_160274	1	1	1	1	9.5	9.5	9.5	13.094	116	11.5											2	2	4.1979e-06	1646500
>jgi|Lotgi1|231009|estExt_fgenesh2_pg.C_sca_160281	1	5	5	5	44.5	44.5	44.5	15.224	137	9.08	3	2		2		2	5	7	11	17	18	8	6.161e-94	360020000
>jgi|Lotgi1|231046|estExt_fgenesh2_pg.C_sca_170090	1	7	7	7	39.3	39.3	39.3	25	214	8.45	1	2	2	3	1	3	5	15	21	20	5	4	0	677790000
>jgi|Lotgi1|231049|estExt_fgenesh2_pg.C_sca_170098	1	2	2	2	3.7	3.7	3.7	58.307	509	7							2						9.5357e-07	1787600
>jgi|Lotgi1|231395|estExt_fgenesh2_pg.C_sca_190155	1	6	6	6	20.5	20.5	20.5	44.028	405	6.31	4	6	4	7	10	16	29	24	10	2			4.7756e-210	667520000
>jgi|Lotgi1|231426|estExt_fgenesh2_pg.C_sca_190203	1	3	3	1	22.5	22.5	6.2	18.178	160	10.3									3	7	8		2.3373e-20	37227000
>jgi|Lotgi1|231427|estExt_fgenesh2_pg.C_sca_190205	1	3	1	1	33.6	11.8	11.8	13.305	119	10.5										2	2		8.7569e-21	5330900
>jgi|Lotgi1|231498|estExt_fgenesh2_pg.C_sca_200049;>jgi|Lotgi1|135017|e_gw1.94.63.1	2	4	4	4	26.9	26.9	26.9	20.006	175	10.2										5	1		1.6553e-12	3212400
>jgi|Lotgi1|231535|estExt_fgenesh2_pg.C_sca_200102	1	4	4	4	15.3	15.3	15.3	42.096	365	8								4					1.6244e-14	3290000
>jgi|Lotgi1|231585|estExt_fgenesh2_pg.C_sca_200180	1	2	2	2	23.1	23.1	23.1	13.426	121	11											3		1.3839e-07	2186100
>jgi|Lotgi1|231665|estExt_fgenesh2_pg.C_sca_210045;>jgi|Lotgi1|207558|estExt_fgenesh2_pm.C_sca_1090002	2	6	6	6	16.1	16.1	16.1	46.489	411	8.09								10	1				1.1039e-31	8555000
>jgi|Lotgi1|231819|estExt_fgenesh2_pg.C_sca_230031	1	2	2	2	7.4	7.4	7.4	37.911	337	8.33								2	1				3.5348e-15	2314400
>jgi|Lotgi1|231862|estExt_fgenesh2_pg.C_sca_230174	1	1	1	1	0.9	0.9	0.9	131.58	1271	9.5									2	2			1.0947e-05	3128100
>jgi|Lotgi1|231865|estExt_fgenesh2_pg.C_sca_230179	1	3	3	3	15.4	15.4	15.4	33.951	306	10.4										8	6		7.2552e-38	11067000
>jgi|Lotgi1|231869|estExt_fgenesh2_pg.C_sca_230185	1	29	29	29	32.9	32.9	32.9	119.22	1061	4.02	39	40	40	75	38	44	23	8	3				0	1262200000
>jgi|Lotgi1|232022|estExt_fgenesh2_pg.C_sca_250045	1	5	5	5	10.1	10.1	10.1	66.392	604	5.8					3	6	1						1.336e-51	34106000
>jgi|Lotgi1|232029|estExt_fgenesh2_pg.C_sca_250060	1	4	4	4	23.7	23.7	23.7	26.502	241	10										7			2.5876e-71	6500100
>jgi|Lotgi1|232343|estExt_fgenesh2_pg.C_sca_280082;>jgi|Lotgi1|167171|fgenesh2_pg.C_sca_64000043;>jgi|Lotgi1|167172|fgenesh2_pg.C_sca_64000044;>jgi|Lotgi1|195090|estExt_Genewise1.C_sca_640075;>jgi|Lotgi1|220681|estExt_Genewise1Plus.C_sca_640078	5	5	5	5	17.1	17.1	17.1	35.171	321	7.91	1	1				1	3	4	12			1	3.1392e-22	29127000
>jgi|Lotgi1|232677|estExt_fgenesh2_pg.C_sca_310015	1	3	3	3	14.2	14.2	14.2	30.842	281	9									3				4.9661e-22	1487100
>jgi|Lotgi1|232714|estExt_fgenesh2_pg.C_sca_310076	1	17	17	17	18.6	18.6	18.6	123.88	1104	5.36	3	19	15	34	50	36	26	15	8	4	2	2	0	1128700000
>jgi|Lotgi1|232880|estExt_fgenesh2_pg.C_sca_330023	1	15	15	15	8.3	8.3	8.3	249.51	2198	3.21	1	13	21	8	1	1	3						4.3561e-191	49040000
>jgi|Lotgi1|232898|estExt_fgenesh2_pg.C_sca_330049	1	2	2	2	8.2	8.2	8.2	35.371	331	8.8								1	4				1.1329e-12	3880700
>jgi|Lotgi1|233112|estExt_fgenesh2_pg.C_sca_350043	1	1	1	1	0.1	0.1	0.1	1208.8	10830	5.52		2	1	4	3	4	3	3	1				3.2266e-05	156910000
>jgi|Lotgi1|233199|estExt_fgenesh2_pg.C_sca_350161	1	20	20	20	72.7	72.7	72.7	38.976	355	6.51	48	60	57	59	74	82	99	125	118	68	34	21	0	22337000000
>jgi|Lotgi1|233200|estExt_fgenesh2_pg.C_sca_350163	1	26	26	26	68.6	68.6	68.6	35.354	318	6.43	60	68	72	76	88	108	137	147	112	83	49	21	0	23350000000
>jgi|Lotgi1|233201|estExt_fgenesh2_pg.C_sca_350164	1	2	2	2	5.2	5.2	5.2	64.718	574	8.67								1	2				1.3521e-07	1701600
>jgi|Lotgi1|233348|estExt_fgenesh2_pg.C_sca_380029	1	11	11	11	21.8	21.8	21.8	65.742	592	4.93	3	2	4	13	37	27		2					3.8684e-274	467150000
>jgi|Lotgi1|233392|estExt_fgenesh2_pg.C_sca_390059	1	1	1	1	10.2	10.2	10.2	17.907	166	10										1			0.00072648	459590
>jgi|Lotgi1|233397|estExt_fgenesh2_pg.C_sca_390071	1	6	6	6	40.2	40.2	40.2	23.344	219	7.09	7	7	3	5	11	13	16	18	27	12	7	3	0	851890000
>jgi|Lotgi1|233408|estExt_fgenesh2_pg.C_sca_390087	1	8	8	8	53	53	53	17.168	151	10.2								2	7	23	16	2	1.3888e-59	177140000
>jgi|Lotgi1|233420|estExt_fgenesh2_pg.C_sca_390106	1	16	16	16	62.4	62.4	62.4	44.375	394	5.54	48	53	57	80	98	113	126	64	34	16	14	10	0	71882000000
>jgi|Lotgi1|233451|estExt_fgenesh2_pg.C_sca_390160	1	2	2	2	30.8	30.8	30.8	11.114	107	10.8									1	4	9	3	6.1303e-94	110690000
>jgi|Lotgi1|233461|estExt_fgenesh2_pg.C_sca_400001	1	5	5	5	8.3	8.3	8.3	77.649	702	5.63	9	10	11	14	12	10	3	3	6	9	7	4	4.2528e-55	928600000
>jgi|Lotgi1|233524|estExt_fgenesh2_pg.C_sca_400105	1	2	2	2	12.4	12.4	12.4	25.034	226	9									4				3.3951e-17	4904400
>jgi|Lotgi1|233583|estExt_fgenesh2_pg.C_sca_410033	1	6	6	6	22.9	22.9	22.9	27.095	240	8.91			1			2	1	5	12	7	3	1	9.491e-53	81635000
>jgi|Lotgi1|233608|estExt_fgenesh2_pg.C_sca_410087	1	3	3	3	17.9	17.9	17.9	21.689	190	9.5								1	2	5			3.3112e-11	2912800
>jgi|Lotgi1|233779|estExt_fgenesh2_pg.C_sca_430124	1	10	10	10	51.6	51.6	51.6	24.873	215	9.57								2	12	23			2.3696e-71	60786000
>jgi|Lotgi1|233815|estExt_fgenesh2_pg.C_sca_440050	1	3	3	3	23.3	23.3	23.3	25.367	223	10.8										1	3		5.7618e-19	1538300
>jgi|Lotgi1|233820|estExt_fgenesh2_pg.C_sca_440059	1	3	3	3	14.7	14.7	14.7	25.646	224	9.11								1	6	2			2.7988e-13	8340400
>jgi|Lotgi1|233852|estExt_fgenesh2_pg.C_sca_440123	1	1	1	1	10.1	10.1	10.1	12.758	109	11											2		1.7538e-06	1508700
>jgi|Lotgi1|234041|estExt_fgenesh2_pg.C_sca_460095	1	3	3	3	13.9	13.9	13.9	30.569	273	9									7				7.0895e-17	4846900
>jgi|Lotgi1|234302|estExt_fgenesh2_pg.C_sca_490062	1	3	3	3	18.1	18.1	18.1	17.069	155	9.67							1		7	10	3		1.3875e-44	19463000
>jgi|Lotgi1|234303|estExt_fgenesh2_pg.C_sca_490063	1	1	1	1	9.1	9.1	9.1	13.274	121	10.5										1	1		2.5845e-05	811390
>jgi|Lotgi1|234386|estExt_fgenesh2_pg.C_sca_500041	1	2	2	2	3.6	3.6	3.6	33.297	306	8.11					2	2	7	10	11	5			5.9117e-14	168670000
>jgi|Lotgi1|234387|estExt_fgenesh2_pg.C_sca_500042	1	13	13	13	57.1	57.1	57.1	28.999	254	7.62	13	6	6	11	14	21	33	44	61	37	16	8	2.6721e-285	2607700000
>jgi|Lotgi1|234402|estExt_fgenesh2_pg.C_sca_500071	1	3	3	3	11.5	11.5	11.5	34.097	312	8.8								1	4				1.2342e-23	2369900
>jgi|Lotgi1|234405|estExt_fgenesh2_pg.C_sca_500078	1	2	2	2	6.8	6.8	6.8	35.003	311	8.73						1		2	6	2			6.2283e-20	18283000
>jgi|Lotgi1|234472|estExt_fgenesh2_pg.C_sca_510064;>jgi|Lotgi1|168990|fgenesh2_pg.C_sca_81000036;>jgi|Lotgi1|165393|fgenesh2_pg.C_sca_51000073	3	4	4	3	3.3	3.3	2.4	247.38	2189	1.86	2	4	1										3.6418e-52	17996000
>jgi|Lotgi1|234481|estExt_fgenesh2_pg.C_sca_510144	1	2	2	2	4.6	4.6	4.6	71.569	626	3.12	2	2	1	1		2							5.9386e-77	20459000
>jgi|Lotgi1|234488|estExt_fgenesh2_pg.C_sca_520002	1	5	5	5	28.4	28.4	28.4	19.78	190	8	3	5	1	1	2	3	5	9	14	18	9		4.7663e-44	116370000
>jgi|Lotgi1|234508|estExt_fgenesh2_pg.C_sca_520053	1	2	2	2	10.9	10.9	10.9	23.266	201	10.3									1	3	3		1.2593e-12	4584500
>jgi|Lotgi1|234845|estExt_fgenesh2_pg.C_sca_560041	1	2	2	2	8.8	8.8	8.8	28	250	9								5	8	5			3.8217e-24	13508000
>jgi|Lotgi1|234865|estExt_fgenesh2_pg.C_sca_560073	1	22	22	22	35.8	35.8	35.8	81.388	734	5.21	13	25	15	22	39	52	15	8	11	6	5	2	9.6587e-261	1190400000
>jgi|Lotgi1|234884|estExt_fgenesh2_pg.C_sca_560115	1	4	4	4	5.5	5.5	5.5	98.163	928	5.81	3	4	5	3	5	4	5	4	5	4	1		2.8087e-39	276540000
>jgi|Lotgi1|234885|estExt_fgenesh2_pg.C_sca_560116	1	5	5	5	28.5	28.5	28.5	31.022	291	7.67	7	7	3	6	7	12	14	22	24	24	15	6	0	1737400000
>jgi|Lotgi1|235026|estExt_fgenesh2_pg.C_sca_580046	1	1	1	1	1	1	1	180.69	1592	8.5								1	1				0.00052612	2544400
>jgi|Lotgi1|235120|estExt_fgenesh2_pg.C_sca_590106	1	39	39	39	44.9	44.9	44.9	126.37	1144	4.94	53	71	69	73	101	34	36	40	53	15	8	6	0	5877300000
>jgi|Lotgi1|235169|estExt_fgenesh2_pg.C_sca_600086	1	1	1	1	2.5	2.5	2.5	50.689	448	10										3			5.9218e-10	1117500
>jgi|Lotgi1|235240|estExt_fgenesh2_pg.C_sca_610112	1	1	1	1	5	5	5	29.943	260	9									1				6.5004e-05	527740
>jgi|Lotgi1|235497|estExt_fgenesh2_pg.C_sca_650036	1	7	7	7	24.3	24.3	24.3	27.166	247	6.8	25	10	11	18	15	30	27	34	51	44	5	3	1.473e-286	4505900000
>jgi|Lotgi1|235548|estExt_fgenesh2_pg.C_sca_660065	1	13	13	13	32.6	32.6	32.6	75.113	682	6.43	17	20	19	26	33	42	60	48	36	22	16	4	0	14498000000
>jgi|Lotgi1|235549|estExt_fgenesh2_pg.C_sca_660066	1	20	20	20	9	9	9	269.6	2399	6.98	36	24	18	21	27	42	58	84	117	43	21	5	0	4028500000
>jgi|Lotgi1|235609|estExt_fgenesh2_pg.C_sca_670059	1	4	4	4	15.2	15.2	15.2	39.064	349	7.59	2	1		1		2	7	8	4	3	4		3.4755e-75	74936000
>jgi|Lotgi1|235610|estExt_fgenesh2_pg.C_sca_670062	1	8	8	8	13.6	13.6	13.6	57.179	557	6.08	6	13	14	16	19	14	14	13	17	11	8	2	4.7996e-115	981680000
>jgi|Lotgi1|235621|estExt_fgenesh2_pg.C_sca_670079	1	7	7	7	32	32	32	31.106	303	5.87	27	20	14	20	20	18	31	27	17	18	11	4	2.4318e-127	1770800000
>jgi|Lotgi1|235690|estExt_fgenesh2_pg.C_sca_680060	1	6	6	6	12.5	12.5	12.5	65.663	569	8.64						1	1	5	2	5			1.3197e-67	7625800
>jgi|Lotgi1|235694|estExt_fgenesh2_pg.C_sca_680068	1	2	2	2	20.9	20.9	20.9	19.784	172	10.7										2	4		1.0254e-31	11493000
>jgi|Lotgi1|235865|estExt_fgenesh2_pg.C_sca_710052	1	5	5	5	28.2	28.2	28.2	24.401	220	9.52								2	6	13			7.4343e-129	76090000
>jgi|Lotgi1|235900|estExt_fgenesh2_pg.C_sca_710090	1	3	3	3	12.6	12.6	12.6	32.284	293	9									5				1.2253e-16	5274300
>jgi|Lotgi1|235937|estExt_fgenesh2_pg.C_sca_720043	1	1	1	1	8.2	8.2	8.2	20.75	182	11											2		1.2269e-06	1353100
>jgi|Lotgi1|235969|estExt_fgenesh2_pg.C_sca_720095	1	3	3	3	33.3	33.3	33.3	13.083	123	11										4	11	4	3.2104e-60	28083000
>jgi|Lotgi1|235988|estExt_fgenesh2_pg.C_sca_730030	1	27	27	27	35.7	35.7	35.7	107.88	955	5.66	8	11	12	19	31	49	18	22	18	2			0	871720000
>jgi|Lotgi1|236041|estExt_fgenesh2_pg.C_sca_730123	1	1	1	1	14.2	14.2	14.2	12.578	113	11.3											2	1	7.8287e-09	1139800
>jgi|Lotgi1|236183|estExt_fgenesh2_pg.C_sca_760074	1	9	9	9	55.9	55.9	55.9	18.679	161	9.39		1			1	2	2	4	16	31	10		6.6607e-220	224290000
>jgi|Lotgi1|236204|estExt_fgenesh2_pg.C_sca_770019;>jgi|Lotgi1|228722|estExt_fgenesh2_pg.C_sca_40076;>jgi|Lotgi1|237084|estExt_fgenesh2_pg.C_sca_940064	3	3	3	3	15.8	15.8	15.8	20.621	184	10.3									2	5	4	1	7.5481e-10	13672000
>jgi|Lotgi1|236304|estExt_fgenesh2_pg.C_sca_790048	1	2	2	2	15.9	15.9	15.9	17.415	157	10										2			3.8904e-18	1358100
>jgi|Lotgi1|236318|estExt_fgenesh2_pg.C_sca_790076	1	3	3	3	6.6	6.6	6.6	67.23	624	7.5							3		1				2.5729e-10	1683100
>jgi|Lotgi1|236430|estExt_fgenesh2_pg.C_sca_810055	1	2	2	2	18.5	18.5	18.5	18.181	162	11											2		1.7126e-87	792740
>jgi|Lotgi1|236462|estExt_fgenesh2_pg.C_sca_820006	1	8	8	8	27.3	27.3	27.3	37.393	341	8.44							2	14	16				1.4216e-249	40383000
>jgi|Lotgi1|236689|estExt_fgenesh2_pg.C_sca_850101	1	7	7	7	31.5	31.5	31.5	35.077	317	8.56			1				3	14	14	5	2		1.4978e-207	22168000
>jgi|Lotgi1|236690|estExt_fgenesh2_pg.C_sca_850102	1	2	2	2	6.1	6.1	6.1	47.636	440	1.88	5	1		2									1.2072e-62	21613000
>jgi|Lotgi1|236691|estExt_fgenesh2_pg.C_sca_850103	1	2	2	2	4.2	4.2	4.2	111.32	1035	2.67	2	1	1	1	1								3.7631e-63	10668000
>jgi|Lotgi1|236770|estExt_fgenesh2_pg.C_sca_870051	1	34	34	34	48.4	48.4	48.4	83.895	756	5.26	64	71	60	68	93	110	73	59	47	25	11	3	0	5453500000
>jgi|Lotgi1|236815|estExt_fgenesh2_pg.C_sca_870118	1	2	2	2	24.8	24.8	24.8	12.771	117	10.4									1	2	4		8.7054e-12	8601200
>jgi|Lotgi1|236952|estExt_fgenesh2_pg.C_sca_900076;>jgi|Lotgi1|176774|fgenesh2_pg.C_sca_3794000001	2	80	80	76	14.5	14.5	13.8	834.33	7473	4.21	53	67	25	9	15	15	33	25	22	2	1		0	826600000
>jgi|Lotgi1|236955|estExt_fgenesh2_pg.C_sca_900081	1	3	3	3	8.1	8.1	8.1	46.73	409	7.87							5	7	3				2.3269e-21	21404000
>jgi|Lotgi1|237103|estExt_fgenesh2_pg.C_sca_950032	1	3	3	3	28.1	28.1	28.1	23.732	210	9.86									1	6			8.7483e-12	8125800
>jgi|Lotgi1|237143|estExt_fgenesh2_pg.C_sca_960048;>jgi|Lotgi1|237142|estExt_fgenesh2_pg.C_sca_960047	2	5	5	5	25	25	25	17.455	152	8.79	2						5	10	21	16	4		7.2019e-101	178890000
>jgi|Lotgi1|237152|estExt_fgenesh2_pg.C_sca_970022	1	2	2	2	8.4	8.4	8.4	40.27	379	3.12	2		1	5									4.987e-63	30544000
>jgi|Lotgi1|237161|estExt_fgenesh2_pg.C_sca_970042	1	16	6	5	42.4	13.3	10	50.108	450	7.1	1				1		8	10					0	42845000
>jgi|Lotgi1|237303|estExt_fgenesh2_pg.C_sca_1020012	1	3	3	3	21.2	21.2	21.2	24.651	212	9.71									2	5			4.7731e-62	4052300
>jgi|Lotgi1|237446|estExt_fgenesh2_pg.C_sca_1070041	1	5	5	5	21.3	21.3	21.3	29.843	272	9.1									9	1			1.8277e-29	7809100
>jgi|Lotgi1|237453|estExt_fgenesh2_pg.C_sca_1070049	1	1	1	1	5	5	5	26.217	239	8								2					3.8894e-09	1126900
>jgi|Lotgi1|237510|estExt_fgenesh2_pg.C_sca_1090023	1	8	8	8	48.4	48.4	48.4	23.606	213	6.45	7	26	15	10	12	14	16	22	22	22	13	3	0	1837500000
>jgi|Lotgi1|237709|estExt_fgenesh2_pg.C_sca_1150053	1	7	7	7	26.1	26.1	26.1	34.156	314	8.45							4	13	21				3.1126e-83	63743000
>jgi|Lotgi1|237778|estExt_fgenesh2_pg.C_sca_1170035	1	2	2	2	12.7	12.7	12.7	20.644	181	10										2			1.2314e-06	1082200
>jgi|Lotgi1|237996|estExt_fgenesh2_pg.C_sca_1270024	1	1	1	1	7.2	7.2	7.2	20.827	195	7.11	4	4	3	4	4	4	6	7	7	13	3	3	5.1684e-54	1733500000
>jgi|Lotgi1|238082|estExt_fgenesh2_pg.C_sca_1300004	1	35	35	35	77.5	77.5	77.5	44.717	395	6.43	51	51	53	68	73	109	163	212	79	54	32	6	0	31589000000
>jgi|Lotgi1|238094|estExt_fgenesh2_pg.C_sca_1300025	1	6	6	6	58.2	58.2	58.2	19.247	170	9.67							1	4	9	14	8		3.9841e-137	69500000
>jgi|Lotgi1|238101|estExt_fgenesh2_pg.C_sca_1300036	1	2	2	2	2.8	2.8	2.8	80.637	678	6.5	1	1							4				1.9782e-05	16338000
>jgi|Lotgi1|238326|estExt_fgenesh2_pg.C_sca_1410005	1	12	12	12	68.5	68.5	68.5	27.177	251	9.33								5	23	21			7.8002e-183	58437000
>jgi|Lotgi1|238358|estExt_fgenesh2_pg.C_sca_1420009	1	11	11	11	46.6	46.6	46.6	24.517	232	5.88	25	44	49	53	56	41	36	35	35	33	34	7	0	11126000000
>jgi|Lotgi1|238400|estExt_fgenesh2_pg.C_sca_1440037	1	9	9	9	42.5	42.5	42.5	32.592	301	8.93						1	4	18	35	23			4.0733e-179	331030000
>jgi|Lotgi1|238415|estExt_fgenesh2_pg.C_sca_1450008	1	4	4	4	12.2	12.2	12.2	51.504	460	7							7						6.5069e-32	6810700
>jgi|Lotgi1|238430|estExt_fgenesh2_pg.C_sca_1460006	1	6	6	6	18.9	18.9	18.9	39.243	338	8.59							2	9	17	1			2.6847e-110	28717000
>jgi|Lotgi1|238526|estExt_fgenesh2_pg.C_sca_1490037	1	56	56	56	63.1	63.1	63.1	108	1042	5.63	219	281	271	381	255	227	211	194	201	167	163	63	0	148190000000
>jgi|Lotgi1|238560|estExt_fgenesh2_pg.C_sca_1510007	1	31	31	31	34.5	34.5	34.5	112.09	969	4.87	40	49	58	58	100	38	33	28	22	21	6	1	0	4461200000
>jgi|Lotgi1|238590|estExt_fgenesh2_pg.C_sca_1530022;>jgi|Lotgi1|238591|estExt_fgenesh2_pg.C_sca_1530030	2	1	1	1	4.6	4.6	4.6	29.264	261	9									1				0.00011394	521110
>jgi|Lotgi1|238704|estExt_fgenesh2_pg.C_sca_1620015	1	1	1	1	8.7	8.7	8.7	22.297	206	8								1					0.00011643	621510
>jgi|Lotgi1|238760|estExt_fgenesh2_pg.C_sca_1660028	1	3	3	3	22.2	22.2	22.2	18.457	167	10									1	4	1		4.3343e-08	4723300
>jgi|Lotgi1|238831|estExt_fgenesh2_pg.C_sca_1730025	1	9	9	9	21.5	21.5	21.5	24.278	219	7.4	22	15	13	9	11	17	17	29	39	44	40	6	1.6849e-109	2299500000
>jgi|Lotgi1|238844|estExt_fgenesh2_pg.C_sca_1750005	1	7	7	7	8.8	8.8	8.8	108.71	974	7.93							3	9	2				1.1445e-45	9862900
>jgi|Lotgi1|238970|estExt_fgenesh2_pg.C_sca_1800027	1	3	3	3	51.2	51.2	51.2	13.821	121	9.88							1	3	2	4	5	2	3.4094e-21	98913000
>jgi|Lotgi1|238978|estExt_fgenesh2_pg.C_sca_1810013	1	1	1	1	3.3	3.3	3.3	36.882	337	8.33								2	1				2.2822e-05	1133100
>jgi|Lotgi1|239005|estExt_fgenesh2_pg.C_sca_1830012	1	5	5	4	50.9	50.9	36	17.857	161	9.05	1	1		1	2	3	9	12	14	20	18	5	1.5006e-221	367010000
>jgi|Lotgi1|239006|estExt_fgenesh2_pg.C_sca_1830013	1	2	1	1	24.2	9.3	9.3	17.635	161	10.2									1	2	2		1.5615e-100	5321800
>jgi|Lotgi1|239125|estExt_fgenesh2_pg.C_sca_1950011	1	76	76	76	72.2	72.2	72.2	103.45	953	4.33	288	232	227	237	334	183	144	92	70	29	14	5	0	111050000000
>jgi|Lotgi1|239159|estExt_fgenesh2_pg.C_sca_2000011	1	8	8	8	46.3	46.3	46.3	22.358	201	8.34	5	1	3	4	2	5	11	14	21	27	14	5	1.7857e-160	1866200000
>jgi|Lotgi1|239170|estExt_fgenesh2_pg.C_sca_2010012	1	5	5	5	68.3	68.3	68.3	15.12	145	7.2	22	12	10	9	12	10	10	11	15	21	35	17	0	1474400000
>jgi|Lotgi1|239174|estExt_fgenesh2_pg.C_sca_2010016	1	5	5	5	36	36	36	18.762	186	6.75	38	13	10	9	12	11	8	11	15	20	36	20	3.0813e-77	2462800000
>jgi|Lotgi1|239188|estExt_fgenesh2_pg.C_sca_2050005	1	14	14	14	31	31	31	71.24	633	5.49	46	62	59	64	73	121	58	48	43	30	18	7	0	16288000000
>jgi|Lotgi1|239189|estExt_fgenesh2_pg.C_sca_2050009;>jgi|Lotgi1|143482|e_gw1.205.21.1	2	9	9	9	41.9	41.9	41.9	30.674	272	8.49	3			1	1	5	12	17	28	20	10		1.4571e-289	226720000
>jgi|Lotgi1|239628|estExt_fgenesh2_pg.C_sca_6100001;>jgi|Lotgi1|239234|estExt_fgenesh2_pg.C_sca_2130001;>jgi|Lotgi1|176784|fgenesh2_pg.C_sca_3931000001;>jgi|Lotgi1|165822|fgenesh2_pg.C_sca_53000165	4	6	6	6	24.5	24.5	24.5	177.46	1693	2		10											2.8184e-131	64494000
>jgi|Lotgi1|239271|estExt_fgenesh2_pg.C_sca_2180008	1	3	3	3	7.5	7.5	7.5	51.045	468	7.21	2	3	2	2	1	2	7	8	6	6	4		6.6987e-29	114040000
>jgi|Lotgi1|239339|estExt_fgenesh2_pg.C_sca_2240004	1	8	8	8	18.9	18.9	18.9	66.556	609	5.21	1	2	3	6	7		3	6	1				5.4214e-38	57922000
>jgi|Lotgi1|239447|estExt_fgenesh2_pg.C_sca_2510014	1	5	5	5	41.4	41.4	41.4	19.834	191	8.54	2				3	2	3	5	12	4	8	2	2.2118e-89	157440000
>jgi|Lotgi1|239574|estExt_fgenesh2_pg.C_sca_3420002	1	40	40	40	54.1	54.1	54.1	82.813	760	5.5	57	86	85	142	156	52	35	54	59	59	38	25	0	16465000000
>jgi|Lotgi1|239707|estExt_fgenesh2_pg.C_sca_8510001	1	2	1	1	14.3	8.8	8.8	39.296	363	10.3										2	1		1.5494e-27	2307200
>jgi|Lotgi1|239729|estExt_fgenesh2_pg.C_sca_13170002	1	1	1	1	13	13	13	11.598	108	12												2	0.00012164	619540
>jgi|Lotgi1|53031|gw1.20.5.1	1	3	3	3	5.9	5.9	5.9	73.765	665	6.64	1	3	1							3	3		1.5211e-15	23622000
>jgi|Lotgi1|66392|gw1.152.11.1	1	3	3	3	22.7	22.7	22.7	16.2	154	8.22							1	5	3				3.1695e-18	13154000
>jgi|Lotgi1|66515|gw1.224.21.1	1	1	1	1	6.5	6.5	6.5	24.229	216	6.57					3		2	1	1				0.00012164	7666100
>jgi|Lotgi1|67729|gw1.89.89.1	1	2	2	2	21.6	21.6	21.6	15.375	134	9									2				8.7954e-09	2330900
>jgi|Lotgi1|69208|gw1.55.94.1	1	1	1	1	12.4	12.4	12.4	12.19	113	10										1			0.00012164	146150
>jgi|Lotgi1|69892|gw1.49.115.1	1	4	4	4	44.7	44.7	44.7	11.289	103	4.34	4	6	4	5	10	3	2	1	3				7.3605e-33	78973000
>jgi|Lotgi1|77105|gw1.32.154.1	1	6	6	6	61.3	61.3	61.3	18.529	173	4.09	71	62	72	79	46	36	28	25	13	5	5	2	0	41339000000
>jgi|Lotgi1|77902|gw1.49.160.1	1	1	1	1	7.8	7.8	7.8	13.136	115	5.21	2	2	2	1	4	1	2	2	3				2.2982e-08	33377000
>jgi|Lotgi1|80489|gw1.1.866.1	1	2	2	2	36.5	36.5	36.5	7.3294	63	12												6	4.2178e-09	2587100
>jgi|Lotgi1|83160|gw1.21.261.1	1	19	19	19	69	69	69	37.116	332	4.87	29	51	49	68	61	34	25	21	29	17	6		0	3725500000
>jgi|Lotgi1|84059|gw1.130.114.1	1	1	1	1	6	6	6	24.796	234	4.57	1	2	3	4	4	3	4						1.5066e-21	82424000
>jgi|Lotgi1|89537|gw1.18.444.1	1	1	1	1	13.7	13.7	13.7	10.8	95	9.22								2	3	4			6.4173e-27	2970600
>jgi|Lotgi1|98299|gw1.10.595.1	1	4	4	4	20.3	20.3	20.3	16.949	153	6.37	1				1	6	9	2					4.8974e-41	84742000
>jgi|Lotgi1|98300|gw1.10.596.1;>jgi|Lotgi1|70058|gw1.10.228.1	2	6	6	6	51	51	51	15.975	147	4.99	1	17	12	13	11	9	7	10	7	2			1.1621e-159	402010000
>jgi|Lotgi1|99791|gw1.32.297.1	1	9	9	9	90.2	90.2	90.2	10.108	92	5.15	62	53	55	51	56	39	35	30	28	22	21	13	0	100180000000
>jgi|Lotgi1|99809|gw1.32.298.1	1	3	3	3	29.3	29.3	29.3	10.414	92	5.47	24	21	22	25	24	25	27	21	21	16	5		1.0016e-161	4051500000
>jgi|Lotgi1|99852|gw1.32.299.1	1	7	7	7	78.9	78.9	78.9	10.851	95	5.3	54	63	49	85	59	50	44	39	38	33	18	10	0	58579000000
