# Supplementary material for: In-depth proteomic analysis of a mollusc shell: acid-soluble and acid-insoluble matrix of the limpet Lottia gigantea
Source: Proteome Sci. 2012 Jun 13;10:28. doi: 10.1186/1477-5956-10-28 (PMC3374290; doi:10.1186/1477-5956-10-28)
Supplement: Additional file 10 — Peptides identified in acid-insoluble matrix A. Xls-file containing MaxQuant output data concerning peptides, such as peptide sequence, mass, score, PEP and distribution of peptides among gel slices. [file 1477-5956-10-28-S10.xls]

## Sheet: peptides
Additional file 10: Peptides identified in acid-insoluble matrix A
Proteins	Oxidation (M) Site IDs	Sequence	Length	Missed Cleavages	Mass	Unique (Groups)	Unique (Proteins)	PEP	Score	Slice Average	Slice Std. Dev.	Slice 1	Slice 2	Slice 3	Slice 4	Slice 5	Slice 6	Slice 7	Slice 8	Slice 9	Slice 10	Slice 11	Slice 12	Unique Slice Average	Unique Slice Std. Dev.	Unique Slice 1	Unique Slice 2	Unique Slice 3	Unique Slice 4	Unique Slice 5	Unique Slice 6	Unique Slice 7	Unique Slice 8	Unique Slice 9	Unique Slice 10	Unique Slice 11	Unique Slice 12	Intensity
>jgi|Lotgi1|238400|estExt_fgenesh2_pg.C_sca_1440037	549	AAAAGIHMFAVSSNGGSPGFEFLGK	25	0	2422.17	yes	yes	1.6664e-67	308.97	9	0									2				9	0									2				7323100
>jgi|Lotgi1|236462|estExt_fgenesh2_pg.C_sca_820006		AAADATLTQTTAQLESIGR	19	0	1916.98	yes	yes	4.057e-58	329.04	8.56	0.497								4	5				8.56	0.497								4	5				11861000
>jgi|Lotgi1|157689|fgenesh2_pg.C_sca_15000027		AAAEDGVLSDDEIK	14	0	1431.67	yes	yes	2.4483e-05	179.6	11	0											2		11	0											2		1207800
>jgi|Lotgi1|177468|fgenesh2_pm.C_sca_6000013		AAAHIEDSLLR	11	0	1194.64	yes	yes	3.9984e-07	205.77	7	0							2						7	0							2						2257600
>jgi|Lotgi1|154020|fgenesh2_pg.C_sca_5000060	96	AAAMEPPPVIPLNK	14	0	1446.79	yes	yes	0.00026941	131.37	3.75	1.3		1	1		2								3.75	1.3		1	1		2								5603600
>jgi|Lotgi1|233524|estExt_fgenesh2_pg.C_sca_400105		AAAVCIANSYR	11	0	1194.58	yes	yes	4.5396e-12	250.34	9	0									2				9	0									2				1876300
>jgi|Lotgi1|237510|estExt_fgenesh2_pg.C_sca_1090023		AAAVTVPSEDTEWR	14	0	1530.73	yes	yes	2.7029e-34	286.04	6.64	3.36	2	6	3	3	3	4	2	5	4	6	4	2	6.64	3.36	2	6	3	3	3	4	2	5	4	6	4	2	631170000
>jgi|Lotgi1|239574|estExt_fgenesh2_pg.C_sca_3420002		AAELQCPFGLYWNNEIFSCDYPR	23	0	2849.26	yes	yes	5.7691e-32	241.02	4.43	0.728			1	2	4								4.43	0.728			1	2	4								201670000
>jgi|Lotgi1|187919|estExt_Genewise1.C_sca_210095		AAEYTLVLVR	10	0	1133.64	yes	yes	0.00013337	174.85	9	0									2				9	0									2				718460
>jgi|Lotgi1|207549|estExt_fgenesh2_pm.C_sca_1080008		AAFDDAIAELDTLSEDSYK	19	0	2072.94	yes	yes	4.6563e-57	316.16	8.92	0.64								3	7	2			8.92	0.64								3	7	2			82468000
>jgi|Lotgi1|233200|estExt_fgenesh2_pg.C_sca_350163	427	AAITSMVYEK	10	0	1111.56	yes	yes	3.6252e-05	188.46	6.69	3.38	5	2	3	3	2	6	4	4	5	4	4	3	6.69	3.38	5	2	3	3	2	6	4	4	5	4	4	3	1721000000
>jgi|Lotgi1|233200|estExt_fgenesh2_pg.C_sca_350163	427	AAITSMVYEKEIGDQLVGR	19	1	2079.07	yes	yes	2.7382e-32	272.66	8.22	0.916							2	4	2	1			8.22	0.916							2	4	2	1			13048000
>jgi|Lotgi1|232022|estExt_fgenesh2_pg.C_sca_250045		AALHDITEAEWR	12	0	1410.69	yes	yes	7.0599e-18	161.76	5	0					1								5	0					1								880380
>jgi|Lotgi1|235120|estExt_fgenesh2_pg.C_sca_590106	475;476	AALMGNLMAFSK	12	0	1252.63	yes	yes	3.1815e-05	159.83	3.67	1.84	1	3	2	2	3			1					3.67	1.84	1	3	2	2	3			1					50198000
>jgi|Lotgi1|236952|estExt_fgenesh2_pg.C_sca_900076	524	AAMAEVILK	9	0	944.536	yes	yes	0.0021554	139.19	1	0	2												1	0	2												4322700
>jgi|Lotgi1|235120|estExt_fgenesh2_pg.C_sca_590106		AANNDNNDDLSAEEIR	16	0	1759.76	yes	yes	2.5444e-62	331.46	3.42	1.78	3	6	6	4	5	1			1				3.42	1.78	3	6	6	4	5	1			1				171640000
>jgi|Lotgi1|235548|estExt_fgenesh2_pg.C_sca_660065		AAPDNEVILHETLTVLDPR	19	0	2102.1	yes	yes	4.6619e-09	185.62	10.5	0.5										2	2		10.5	0.5										2	2		4870100
>jgi|Lotgi1|235988|estExt_fgenesh2_pg.C_sca_730030		AAPEPDDCVPVSDTEFCTSTLK	22	0	2438.06	yes	yes	2.5573e-12	184.41	8.8	0.4								1	4				8.8	0.4								1	4				14737000
>jgi|Lotgi1|199050|estExt_Genewise1.C_sca_1120039		AAPLPEGLAQAIDDGDITPR	20	0	2019.03	yes	yes	0.00071849	123.03	5	0					1								5	0					1								1382900
>jgi|Lotgi1|192582|estExt_Genewise1.C_sca_460339		AAQYCQQLESER	12	0	1481.66	yes	yes	7.6118e-12	230.46	8	0								1					8	0								1					2457800
>jgi|Lotgi1|160173|fgenesh2_pg.C_sca_23000191		AASVSFCQSGSTPNLAFK	18	0	1870.89	yes	yes	7.7899e-24	192.51	4.91	2.27	2			2	2	3	1		1				4.91	2.27	2			2	2	3	1		1				19060000
>jgi|Lotgi1|154020|fgenesh2_pg.C_sca_5000060		AATIEPLFSETGDK	14	0	1477.73	yes	yes	0.0049886	104.87	5	0					1								5	0					1								969840
>jgi|Lotgi1|154020|fgenesh2_pg.C_sca_5000060		AATIEPLFSETVDK	14	0	1519.78	yes	yes	1.0895e-05	155.15	3.75	1.64	1			1	2								3.75	1.64	1			1	2								9350900
>jgi|Lotgi1|204359|estExt_fgenesh2_kg.C_sca_500014		AATLKPYLNAVR	12	1	1315.76	yes	yes	0.00076504	143.61	10	0										1			10	0										1			762400
>jgi|Lotgi1|235610|estExt_fgenesh2_pg.C_sca_670062		AATTIQNLK	9	0	958.545	yes	yes	3.8025e-07	242.31	3.6	1.02		1	1	2	1								3.6	1.02		1	1	2	1								8475900
>jgi|Lotgi1|239729|estExt_fgenesh2_pg.C_sca_13170002		AAVEDGVFTAEEIK	14	0	1477.73	yes	yes	0.00012164	155.15	12	0												2	12	0												2	619540
>jgi|Lotgi1|182683|estExt_Genewise1.C_sca_40534		AAVPSGASTGIYEAIELR	18	0	1803.94	yes	yes	1.4015e-11	207.41	7.92	0.73							3	9		1			7.92	0.73							3	9		1			13575000
>jgi|Lotgi1|99791|gw1.32.297.1		ACGLYIVR	8	0	950.501	yes	yes	2.8494e-06	270.82	4.54	3.14	23	13	12	12	12	8	7	4	6	3	4	3	4.54	3.14	23	13	12	12	12	8	7	4	6	3	4	3	55387000000
>jgi|Lotgi1|176463|fgenesh2_pg.C_sca_1465000001		ACLPSTCEHNGITYEEGENFQIECNNCR	28	0	3401.38	yes	yes	0.0018971	81.922	9	0									1				9	0									1				1726000
>jgi|Lotgi1|239125|estExt_fgenesh2_pg.C_sca_1950011	581	ACPNVLCYMYCEYGFER	17	0	2230.89	yes	yes	2.3449e-29	276.66	3.7	2.35	8	4	3	3	6	1	3	1	1				3.7	2.35	8	4	3	3	6	1	3	1	1				408780000
>jgi|Lotgi1|232880|estExt_fgenesh2_pg.C_sca_330023		ACQDLNDIFR	10	0	1250.57	yes	yes	5.1012e-06	213.71	3	0.707		1	2	1									3	0.707		1	2	1									5117200
>jgi|Lotgi1|202499|estExt_Genewise1.C_sca_2790018		ACQGIFPIHEVYIR	14	0	1701.87	yes	yes	7.2265e-11	152.14	9	0									2				9	0									2				1970200
>jgi|Lotgi1|200510|estExt_Genewise1.C_sca_1440010		ADADKLNIDSVIAR	14	1	1499.79	yes	yes	5.4469e-07	201.02	9	0									1				9	0									1				812430
>jgi|Lotgi1|115903|e_gw1.22.328.1		ADAEEQEPTPAK	12	0	1284.58	yes	yes	7.1389e-18	138.71	7	0							1						7	0							1						170110
>jgi|Lotgi1|115607|e_gw1.21.53.1	34	ADAMELYPGTSESVIMEANNAGK	23	0	2397.08	yes	yes	3.2173e-118	380.29	4.58	2.53	5	7	3	9	9	1	3	4	2	2			4.58	2.53	5	7	3	9	9	1	3	4	2	2			271180000
>jgi|Lotgi1|115607|e_gw1.21.53.1		ADANAYIK	8	0	864.434	yes	yes	0.00015304	231.34	3.2	1.47	1	1		2	1								3.2	1.47	1	1		2	1								8044700
>jgi|Lotgi1|229513|estExt_fgenesh2_pg.C_sca_80023		ADDKVDGYCFNIK	13	1	1543.7	yes	yes	1.4798e-12	228.21	9	0									2				9	0									2				2063300
>jgi|Lotgi1|235988|estExt_fgenesh2_pg.C_sca_730030		ADFVQNNGDHVLIGVK	16	0	1724.88	yes	yes	2.4843e-32	233.33	5.67	0.471					1	2							5.67	0.471					1	2							5341500
>jgi|Lotgi1|235621|estExt_fgenesh2_pg.C_sca_670079		ADIAEAAK	8	0	787.408	yes	yes	0.0013153	180.18	1	0	1												1	0	1												385770
>jgi|Lotgi1|178880|fgenesh2_pm.C_sca_44000018		ADIALPGVK	9	0	882.517	yes	yes	0.005386	137	8.75	0.829								2	1	1			8.75	0.829								2	1	1			4728600
>jgi|Lotgi1|163637|fgenesh2_pg.C_sca_40000191		ADIGEVIQDVLGDVAETLVDIQAGEK	26	0	2696.38	yes	yes	8.6582e-65	283.92	4	0				1									4	0				1									288550
>jgi|Lotgi1|233348|estExt_fgenesh2_pg.C_sca_380029		ADNCQQYAPQIER	13	0	1591.7	yes	yes	4.1092e-46	344.43	4.29	1.39	1	1	1	3	6	2							4.29	1.39	1	1	1	3	6	2							68745000
>jgi|Lotgi1|228264|estExt_fgenesh2_pg.C_sca_20144		ADPCQNYHISSYK	13	0	1581.69	yes	yes	1.3622e-17	250.18	4.78	1.69		1	1	2	2	2		1					4.78	1.69		1	1	2	2	2		1					55356000
>jgi|Lotgi1|228264|estExt_fgenesh2_pg.C_sca_20144		ADPCQNYHISSYKK	14	1	1709.78	yes	yes	2.1165e-05	184.88	5.5	0.5					1	1							5.5	0.5					1	1							1146900
>jgi|Lotgi1|236462|estExt_fgenesh2_pg.C_sca_820006	518	ADQEIGMYSHDNIICGITSVAFSK	24	0	2655.23	yes	yes	1.6771e-09	155.01	9	0									1				9	0									1				1417400
>jgi|Lotgi1|209986|estExt_Genewise1Plus.C_sca_50308	312	ADRDEASPYAAMLAAQDVAEK	21	1	2221.03	yes	yes	2.1715e-11	179.78	10	0										1			10	0										1			647430
>jgi|Lotgi1|123691|e_gw1.44.26.1		ADVALPGFHK	10	0	1053.56	yes	yes	0.0014034	156.94	9	0									2				9	0									2				1740700
>jgi|Lotgi1|204915|estExt_fgenesh2_kg.C_sca_950004		AEFLNECVEK	10	0	1237.56	yes	yes	0.0027524	143.86	9.67	1.11								1	2	1	2		9.67	1.11								1	2	1	2		8464500
>jgi|Lotgi1|174003|fgenesh2_pg.C_sca_179000009		AEGLPAYCR	9	0	1035.48	yes	yes	3.2717e-06	234.84	6	2.68	1	1	1		1	2	2	2	1	1			6	2.68	1	1	1		1	2	2	2	1	1			36404000
>jgi|Lotgi1|168922|fgenesh2_pg.C_sca_80000050		AEGSLPGLTFDFLR	14	0	1521.78	yes	yes	1.7284e-06	192.05	10	0										2			10	0										2			7312400
>jgi|Lotgi1|223917|estExt_Genewise1Plus.C_sca_1040081		AELNEFLTR	9	0	1091.56	yes	yes	0.0013583	179.89	9.5	1.12								1	1	1	1		9.5	1.12								1	1	1	1		2879000
>jgi|Lotgi1|162872|fgenesh2_pg.C_sca_36000100	129;130	AEMEMFSDVPNAIK	14	0	1580.72	yes	yes	2.8426e-09	206.51	2.71	1.03	1	2	2	2									2.71	1.03	1	2	2	2									34208000
>jgi|Lotgi1|204359|estExt_fgenesh2_kg.C_sca_500014		AENFFILR	8	0	1008.54	yes	yes	0.00080605	209.12	10	0										1			10	0										1			983990
>jgi|Lotgi1|238844|estExt_fgenesh2_pg.C_sca_1750005		AETGISALADETGGR	15	0	1446.7	yes	yes	2.1123e-22	195.88	7.67	0.471							1	2					7.67	0.471							1	2					4665400
>jgi|Lotgi1|115607|e_gw1.21.53.1		AEVGENIEIFFK	12	0	1394.71	yes	yes	3.1348e-12	225.56	4.29	1.92	2	5	3	10	8	1	2	2	1				4.29	1.92	2	5	3	10	8	1	2	2	1				79340000
>jgi|Lotgi1|228264|estExt_fgenesh2_pg.C_sca_20144		AEVYIPFDDDVAIDK	15	0	1708.82	yes	yes	2.0431e-05	185.27	5.4	2.78	3	4	3	4	5	3	4	2	4	3			5.4	2.78	3	4	3	4	5	3	4	2	4	3			237860000
>jgi|Lotgi1|239159|estExt_fgenesh2_pg.C_sca_2000011		AEWIWTSGWSGQHK	14	0	1671.78	yes	yes	7.1917e-12	223.31	9.33	1.18							1	2	3	4	2		9.33	1.18							1	2	3	4	2		94059000
>jgi|Lotgi1|83160|gw1.21.261.1		AFDENQSWFIDSDLSR	16	0	1928.85	yes	yes	3.2888e-52	315.65	4.33	0.471				4	2								4.33	0.471				4	2								9637800
>jgi|Lotgi1|204747|estExt_fgenesh2_kg.C_sca_790016		AFDWCLNNLYR	11	0	1470.67	yes	yes	3.7359e-09	227.25	10.5	0.5										2	2		10.5	0.5										2	2		7760700
>jgi|Lotgi1|238082|estExt_fgenesh2_pg.C_sca_1300004		AFGEPCISYDVR	12	0	1412.64	yes	yes	1.1662e-29	266.47	5.65	2.63	4	4	4	4	4	7	7	10	2	1		1	5.65	2.63	4	4	4	4	4	7	7	10	2	1		1	3070000000
>jgi|Lotgi1|131935|e_gw1.77.174.1		AFIDDLHSGK	10	0	1101.55	yes	yes	0.0065129	130.96	8	0								1					8	0								1					608530
>jgi|Lotgi1|235120|estExt_fgenesh2_pg.C_sca_590106		AFSVDQLK	8	0	906.481	yes	yes	0.0044824	186.87	8.75	0.433								1	3				8.75	0.433								1	3				21978000
>jgi|Lotgi1|120210|e_gw1.33.165.1		AFTGYLGSDK	10	0	1057.51	yes	yes	0.0025402	145.92	9	0									1				9	0									1				1246800
>jgi|Lotgi1|232880|estExt_fgenesh2_pg.C_sca_330023	415	AGDMWLILNR	10	0	1187.61	yes	yes	0.00088955	148.05	3	0			1										3	0			1										689190
>jgi|Lotgi1|198613|estExt_Genewise1.C_sca_1030018		AGELSEEDVER	11	0	1232.55	yes	yes	2.6037e-10	205.77	10.5	0.5										2	2		10.5	0.5										2	2		2146800
>jgi|Lotgi1|193218|estExt_Genewise1.C_sca_510040;>jgi|Lotgi1|204036|estExt_fgenesh2_kg.C_sca_330018;>jgi|Lotgi1|232973|estExt_fgenesh2_pg.C_sca_330197;>jgi|Lotgi1|205506|estExt_fgenesh2_kg.C_sca_8540001;>jgi|Lotgi1|202971|estExt_fgenesh2_kg.C_sca_10023;>j		AGFAGDDAPR	10	0	975.441	no	no	2.5414e-09	245.93	6.35	2.19	1		1	1	2	3	3	4	1	1			NaN	NaN													23582000
>jgi|Lotgi1|222542|estExt_Genewise1Plus.C_sca_820192		AGIALNDNFVK	11	0	1160.62	yes	yes	2.029e-07	213.37	6.62	2.6	2			1	1	1	4	3	3	1			6.62	2.6	2			1	1	1	4	3	3	1			85819000
>jgi|Lotgi1|199626|estExt_Genewise1.C_sca_1220083	237;238	AGKPIICATQMLESMVK	17	1	1875.96	yes	yes	8.0783e-08	196.93	7	0							1						7	0							1						1235000
>jgi|Lotgi1|150160|fgenesh2_kg.C_sca_27000005		AGKPVDDFIDQLVPYLEK	18	1	2046.07	yes	yes	3.4664e-11	207.5	7.33	0.471							2	1					7.33	0.471							2	1					13161000
>jgi|Lotgi1|181153|estExt_Genewise1.C_sca_10585;>jgi|Lotgi1|146485|e_gw1.829.35.1;>jgi|Lotgi1|147122|e_gw1.2012.3.1;>jgi|Lotgi1|147263|e_gw1.2197.10.1;>jgi|Lotgi1|147368|e_gw1.2348.3.1;>jgi|Lotgi1|147730|e_gw1.4137.3.1;>jgi|Lotgi1|147766|e_gw1.4307.4.1;>j		AGLQFPVGR	9	0	943.524	yes	no	3.1887e-05	220.24	9.47	1.78						1	2	1	3	3	3	2	9.47	1.78						1	2	1	3	3	3	2	33290000
>jgi|Lotgi1|235120|estExt_fgenesh2_pg.C_sca_590106		AGPFIIYLDDDEIDEIK	17	0	1964.96	yes	yes	0.0004022	140.08	5	0					2								5	0					2								4177300
>jgi|Lotgi1|239574|estExt_fgenesh2_pg.C_sca_3420002		AGVGLFNGNNK	11	0	1089.56	yes	yes	1.3256e-07	216.09	5.91	3		2	1	2	1			2	1	2			5.91	3		2	1	2	1			2	1	2			63859000
>jgi|Lotgi1|166196|fgenesh2_pg.C_sca_56000109		AHGGPGFLGWHR	12	0	1290.64	yes	yes	3.1754e-06	181.25	4.33	1.25			1	1		1							4.33	1.25			1	1		1							1422400
>jgi|Lotgi1|201878|estExt_Genewise1.C_sca_2030008		AHGGYSVFAGVGER	14	0	1405.67	yes	yes	8.6995e-06	186.72	7.67	0.471							1	2					7.67	0.471							1	2					3701700
>jgi|Lotgi1|199050|estExt_Genewise1.C_sca_1120039		AHLPVNESFGFTGDLR	16	0	1758.87	yes	yes	7.6064e-05	164.33	5	0					2								5	0					2								5069300
>jgi|Lotgi1|235988|estExt_fgenesh2_pg.C_sca_730030	508	AHPDFMPCVQK	11	0	1328.6	yes	yes	1.6478e-05	181.25	6	0						1							6	0						1							1929600
>jgi|Lotgi1|231046|estExt_fgenesh2_pg.C_sca_170090		AHPLQVELYQTIHAYGPIIADAYVHVPETAK	31	0	3443.79	yes	yes	3.5408e-296	504.67	8.94	1.03							2	3	5	6			8.94	1.03							2	3	5	6			175050000
>jgi|Lotgi1|200510|estExt_Genewise1.C_sca_1440010;>jgi|Lotgi1|192316|estExt_Genewise1.C_sca_450283		AHQVVEDGYEFFAK	14	0	1638.77	no	no	7.6107e-12	222.54	9	0									2				NaN	NaN													2345100
>jgi|Lotgi1|212640|estExt_Genewise1Plus.C_sca_130084	316	AHSSMVGCELEQR	13	0	1502.66	yes	yes	1.7437e-06	175.91	8	0								2					8	0								2					534030
>jgi|Lotgi1|219308|estExt_Genewise1Plus.C_sca_530015		AHSTEFYLR	9	0	1122.55	yes	yes	0.00024843	188.29	10	0										1			10	0										1			559820
>jgi|Lotgi1|235865|estExt_fgenesh2_pg.C_sca_710052		AIAESASCFTQGLNDLSSNPTYDEFK	26	0	2864.28	yes	yes	1.3828e-73	302.55	9.43	0.728								1	2	4			9.43	0.728								1	2	4			36806000
>jgi|Lotgi1|161701|fgenesh2_pg.C_sca_30000121		AIAQELGYGPVLR	13	0	1385.77	yes	yes	0.0002207	150.94	9	0									1				9	0									1				363040
>jgi|Lotgi1|218952|estExt_Genewise1Plus.C_sca_500038		AICILNHPVPNTK	13	0	1475.79	yes	yes	3.9615e-06	177.76	8.25	0.433								3	1				8.25	0.433								3	1				3833900
>jgi|Lotgi1|213577|estExt_Genewise1Plus.C_sca_180161		AIFVDLEPSVVDEVR	15	0	1686.88	yes	yes	0.00043378	137.59	7	0							1						7	0							1						1077100
>jgi|Lotgi1|237161|estExt_fgenesh2_pg.C_sca_970042		AIFVDLEPTVVDEVR	15	0	1700.9	no	no	4.373e-16	241.08	6.43	2.26	1						4	2					NaN	NaN													16839000
>jgi|Lotgi1|232029|estExt_fgenesh2_pg.C_sca_250060		AIGSGSEGAQQALQEVFHK	19	0	1955.97	yes	yes	3.9973e-57	318.15	10	0										2			10	0										2			3186500
>jgi|Lotgi1|234387|estExt_fgenesh2_pg.C_sca_500042		AIGYDAFGSVEER	13	0	1412.66	yes	yes	1.3622e-17	250.18	7.59	3.1	3	1	1	2	1		1	5	8	7	3		7.59	3.1	3	1	1	2	1		1	5	8	7	3		344860000
>jgi|Lotgi1|117967|e_gw1.27.65.1		AIIDVLGYR	9	0	1018.58	yes	yes	0.00064786	188.29	8.2	0.748							1	2	2				8.2	0.748							1	2	2				2155900
>jgi|Lotgi1|211452|estExt_Genewise1Plus.C_sca_90346		AIILYGLTLAK	11	0	1174.73	yes	yes	0.00021274	167.97	4.29	1.67		1	2	1	1	1	1						4.29	1.67		1	2	1	1	1	1						10553000
>jgi|Lotgi1|224562|estExt_Genewise1Plus.C_sca_1170119		AILDIGLSR	9	0	956.565	yes	yes	2.036e-05	223.75	7.17	2.85	1						1	1	3				7.17	2.85	1						1	1	3				4277800
>jgi|Lotgi1|204747|estExt_fgenesh2_kg.C_sca_790016		AILGSVSEFVVR	12	0	1275.72	yes	yes	8.6666e-18	257.96	10	1.4							1	2	4	4	6	3	10	1.4							1	2	4	4	6	3	133780000
>jgi|Lotgi1|231009|estExt_fgenesh2_pg.C_sca_160281	396	AILPMGCTTQK	11	0	1218.61	yes	yes	4.4813e-10	213.37	9.38	2.32	1						3	3	3	4	8	2	9.38	2.32	1						3	3	3	4	8	2	71913000
>jgi|Lotgi1|230583|estExt_fgenesh2_pg.C_sca_130281		AIQNDEAFPTKPSR	14	1	1572.79	yes	yes	0.00030276	155.15	8	0								3					8	0								3					2354400
>jgi|Lotgi1|163448|fgenesh2_pg.C_sca_40000002		AISIPLSQVQIK	12	0	1295.78	yes	yes	0.00024828	156.12	7	0							1						7	0							1						1579300
>jgi|Lotgi1|225073|estExt_Genewise1Plus.C_sca_1310070		AITSAYYR	8	0	943.476	yes	yes	0.00096025	205.41	10	0										1			10	0										1			333300
>jgi|Lotgi1|229818|estExt_fgenesh2_pg.C_sca_90208		AIYKPNQVIK	10	1	1172.69	yes	yes	0.00016385	191.05	5	0					1								5	0					1								1689000
>jgi|Lotgi1|200052|estExt_Genewise1.C_sca_1320054		AIYPNYTIGEVAK	13	0	1437.75	yes	yes	0.0092719	98.353	9	0									1				9	0									1				911830
>jgi|Lotgi1|218952|estExt_Genewise1Plus.C_sca_500038		AKDWNVDLIPK	11	1	1297.7	yes	yes	2.2963e-05	192.55	8	0								1					8	0								1					1656800
>jgi|Lotgi1|216416|estExt_Genewise1Plus.C_sca_330065	331	AKFEELNMDLFR	12	1	1511.74	yes	yes	3.3662e-27	291.36	6	0						1							6	0						1							2728100
>jgi|Lotgi1|198520|estExt_Genewise1.C_sca_1010029		AKPQVFFDITADGSPLGR	18	1	1917.99	yes	yes	1.6758e-08	188.31	10.3	0.471										2	1		10.3	0.471										2	1		2583000
CON__Q9NSB4;CON__P78386;CON__Q61726		AKQDMACLLK	10	1	1176.6	no	no	1.165e-07	235.67	10	0										2			NaN	NaN													465190
>jgi|Lotgi1|209261|estExt_Genewise1Plus.C_sca_30137	302	AKVPVAVPGEPVPIEPVMER	20	1	2113.16	yes	yes	7.0698e-06	155.92	4.36	2.53	3	1			3	1	2	1					4.36	2.53	3	1			3	1	2	1					111230000
>jgi|Lotgi1|233348|estExt_fgenesh2_pg.C_sca_380029		ALAGVEQIQR	10	0	1083.6	yes	yes	1.4432e-12	264.3	5	1			1	1	3	3							5	1			1	1	3	3							82234000
>jgi|Lotgi1|212640|estExt_Genewise1Plus.C_sca_130084		ALDNPNRPFLAILGGAK	17	1	1765.98	yes	yes	9.5767e-18	249.38	8	0.707							1	2	1				8	0.707							1	2	1				7932200
>jgi|Lotgi1|235120|estExt_fgenesh2_pg.C_sca_590106	477	ALDTDDIDEMDDDALEDSDLDFDIDDDEPLGLAIGR	36	0	3966.68	yes	yes	3.7857e-56	222.36	5	0					1								5	0					1								5898000
>jgi|Lotgi1|239188|estExt_fgenesh2_pg.C_sca_2050005		ALDTILNHLK	10	0	1136.66	yes	yes	8.9688e-17	290.13	6	3.23	7	6	7	6	7	7	7	6	6	5	6	2	6	3.23	7	6	7	6	7	7	7	6	6	5	6	2	3677900000
>jgi|Lotgi1|203020|estExt_fgenesh2_kg.C_sca_20001		ALEIAELR	8	0	913.523	yes	yes	0.00025705	224.62	6.75	1.36				1	1	3	3	3	1				6.75	1.36				1	1	3	3	3	1				42011000
>jgi|Lotgi1|69208|gw1.55.94.1		ALELVQSEVFSSAR	14	0	1534.8	yes	yes	0.00012164	155.15	10	0										1			10	0										1			146150
>jgi|Lotgi1|215828|estExt_Genewise1Plus.C_sca_290385		ALGQNPTEAEIR	12	0	1297.66	yes	yes	2.2875e-09	214.48	10.7	0.471										1	2		10.7	0.471										1	2		1421100
>jgi|Lotgi1|189800|estExt_Genewise1.C_sca_300258		ALGVLNTVLLTR	12	0	1268.78	yes	yes	5.8684e-10	219.34	7.6	0.49							2	3					7.6	0.49							2	3					5425800
>jgi|Lotgi1|229862|estExt_fgenesh2_pg.C_sca_90290		ALIDGPASGVVR	12	0	1153.65	yes	yes	2.2611e-07	190.05	9.64	1.07								2	3	3	3		9.64	1.07								2	3	3	3		8172400
>jgi|Lotgi1|114901|e_gw1.20.442.1		ALNVNSCEIAR	11	0	1245.61	yes	yes	0.0032697	138.11	6	0.816					1	1	1						6	0.816					1	1	1						5980700
>jgi|Lotgi1|233524|estExt_fgenesh2_pg.C_sca_400105		ALPTSDYPGEIDIDTVK	17	0	1832.9	yes	yes	7.4789e-06	173.25	9	0									2				9	0									2				3028100
>jgi|Lotgi1|140660|e_gw1.149.31.1		ALQGLVQSLR	10	0	1083.64	yes	yes	8.9688e-17	290.13	5.24	3.03	8	6	9	13	7	6	6	4	4	4	3	2	5.24	3.03	8	6	9	13	7	6	6	4	4	4	3	2	11882000000
>jgi|Lotgi1|231046|estExt_fgenesh2_pg.C_sca_170090		ALSCYNSVWGNDAIVANSDR	20	0	2211	yes	yes	1.3731e-08	172.91	10	0										1			10	0										1			1532700
>jgi|Lotgi1|217342|estExt_Genewise1Plus.C_sca_390115	332	ALSDHNIFLEGTLLKPNMVTAGQGCTVK	28	1	3013.54	yes	yes	1.3227e-53	261.21	8	0								1					8	0								1					3940500
>jgi|Lotgi1|196809|estExt_Genewise1.C_sca_790222	226	ALSENYQTMSDTTFK	15	0	1734.78	yes	yes	2.6552e-10	137.59	9	0									2				9	0									2				2184300
>jgi|Lotgi1|188929|estExt_Genewise1.C_sca_260313		ALSEVVQTGGK	11	0	1087.59	yes	yes	4.2971e-05	181.25	9	0									2				9	0									2				1108500
>jgi|Lotgi1|209107|estExt_Genewise1Plus.C_sca_20912		ALTSLVAETNQK	12	0	1273.69	yes	yes	2.2866e-37	330.52	7.81	1.18					1	1	3	7	3	1			7.81	1.18					1	1	3	7	3	1			33259000
>jgi|Lotgi1|231869|estExt_fgenesh2_pg.C_sca_230185		ALTSYYLSCASGR	13	0	1447.68	yes	yes	2.2687e-31	285.83	4.6	2.19	4	3	4	7	4	4	5	4					4.6	2.19	4	3	4	7	4	4	5	4					144050000
>jgi|Lotgi1|223043|estExt_Genewise1Plus.C_sca_880146;>jgi|Lotgi1|202077|estExt_Genewise1.C_sca_2180072;>jgi|Lotgi1|197703|estExt_Genewise1.C_sca_880158;>jgi|Lotgi1|223078|estExt_Genewise1Plus.C_sca_880181;>jgi|Lotgi1|220547|estExt_Genewise1Plus.C_sca_6300	246	ALTVPELTQQMFDAK	15	0	1690.86	no	no	3.3749e-52	322.03	7.08	0.954					1	1	7	2	1				NaN	NaN													34764000
>jgi|Lotgi1|238358|estExt_fgenesh2_pg.C_sca_1420009		ALVEALDSNSIDNAEDVADDIADKVDDINNAVK	33	1	3470.65	yes	yes	9.734e-286	499.21	3.54	1.15		6	7	7	5	1							3.54	1.15		6	7	7	5	1							1182100000
>jgi|Lotgi1|203020|estExt_fgenesh2_kg.C_sca_20001		ALYTACFDGILLCK	14	0	1643.81	yes	yes	0.0097337	106.01	6	0						1							6	0						1							813240
>jgi|Lotgi1|238400|estExt_fgenesh2_pg.C_sca_1440037	550	AMDAIIDLHASSTR	14	0	1499.74	yes	yes	3.997e-08	204.64	9.33	0.745								1	2	3			9.33	0.745								1	2	3			24404000
>jgi|Lotgi1|238400|estExt_fgenesh2_pg.C_sca_1440037	550	AMDAIIDLHASSTRPAAAK	19	1	1938	yes	yes	5.2546e-07	162.87	8.58	1.09						1	2	5	7	4			8.58	1.09						1	2	5	7	4			105380000
>jgi|Lotgi1|109908|e_gw1.11.685.1	27	AMEHCLVPFLNDCDANNDR	19	0	2289.96	yes	yes	2.3302e-07	161.66	9	0									1				9	0									1				124890
>jgi|Lotgi1|161608|fgenesh2_pg.C_sca_30000028	125	AMELFDDIAADKDNFKK	17	2	1969.95	yes	yes	3.205e-05	125.53	6	0						1							6	0						1							1550000
>jgi|Lotgi1|234387|estExt_fgenesh2_pg.C_sca_500042	454	AMEPNKPYWHNR	12	1	1541.72	yes	yes	2.9061e-06	181.62	7.65	1.54					3	5	7	5	7	4			7.65	1.54					3	5	7	5	7	4			52100000
>jgi|Lotgi1|205662|estExt_fgenesh2_pm.C_sca_30050	287	AMLGETNPLASK	12	0	1230.63	yes	yes	0.0092008	93.058	10	0										2			10	0										2			1736200
>jgi|Lotgi1|205662|estExt_fgenesh2_pm.C_sca_30050	287	AMLGETNPLASKPGSIR	17	1	1740.92	yes	yes	2.0195e-06	185.02	10	0.707									2	4	2		10	0.707									2	4	2		15721000
>jgi|Lotgi1|174003|fgenesh2_pg.C_sca_179000009	156	AMNIVNLHVR	10	0	1165.64	yes	yes	2.8996e-10	250.34	5.58	2.45	3	5	5	8	10	9	7	6	5	4			5.58	2.45	3	5	5	8	10	9	7	6	5	4			831260000
>jgi|Lotgi1|175997|fgenesh2_pg.C_sca_619000003;>jgi|Lotgi1|147338|e_gw1.2263.2.1;>jgi|Lotgi1|148145|e_gw1.6373.2.1;>jgi|Lotgi1|148156|e_gw1.6429.8.1;>jgi|Lotgi1|148339|e_gw1.7848.4.1;>jgi|Lotgi1|148688|e_gw1.11499.5.1;>jgi|Lotgi1|176431|fgenesh2_pg.C_sca_	180;181	AMSIMNSFVNDIFER	15	0	1772.82	yes	no	0.00012174	136.27	10.2	0.4										4	1		10.2	0.4										4	1		1424000
>jgi|Lotgi1|158379|fgenesh2_pg.C_sca_17000030	108	AMTILQGAVK	10	0	1030.58	yes	yes	0.0024975	130.96	2	0		1											2	0		1											1668100
>jgi|Lotgi1|140786|e_gw1.151.5.1		AMVWDMVK	8	0	978.467	yes	yes	0.0070152	151.75	4.5	1.12			1	1	1	1							4.5	1.12			1	1	1	1							33538000
>jgi|Lotgi1|213719|estExt_Genewise1Plus.C_sca_180387	320	ANPGMGYKPKPDIDSTLIR	19	2	2072.07	yes	yes	3.242e-09	188.31	7	0.632						1	3	1					7	0.632						1	3	1					11399000
>jgi|Lotgi1|203020|estExt_fgenesh2_kg.C_sca_20001		ANQLSDEQVAELR	13	0	1471.73	yes	yes	9.2708e-27	274.93	6.38	0.696					1	3	4						6.38	0.696					1	3	4						19813000
>jgi|Lotgi1|236691|estExt_fgenesh2_pg.C_sca_850103		APAQYQYPQHAPAPAGPIYSTYK	23	0	2518.23	yes	yes	0.0010641	104.61	4.5	0.5				1	1								4.5	0.5				1	1								1892600
>jgi|Lotgi1|106937|e_gw1.6.157.1		APDFVFYAPR	10	0	1181.59	yes	yes	5.8346e-12	253.62	5.52	2.21	1	2	2	3	4	4	3	4	2				5.52	2.21	1	2	2	3	4	4	3	4	2				28951000
>jgi|Lotgi1|235120|estExt_fgenesh2_pg.C_sca_590106		APGLLNAASVK	11	0	1039.6	yes	yes	2.0258e-27	290.32	4.64	2.06	1	3	4	3	2	4	3	2					4.64	2.06	1	3	4	3	2	4	3	2					278350000
>jgi|Lotgi1|142206|e_gw1.176.16.1		APLFLDDR	8	0	945.492	yes	yes	0.0034355	172.26	8.75	0.433								1	3				8.75	0.433								1	3				932380
>jgi|Lotgi1|229990|estExt_fgenesh2_pg.C_sca_100185		APLLFTNSIR	10	0	1130.64	yes	yes	1.4432e-12	264.3	6.3	2.27		1	2	2	4	3	4	3	2	1	1		6.3	2.27		1	2	2	4	3	4	3	2	1	1		125590000
>jgi|Lotgi1|168464|fgenesh2_pg.C_sca_75000082		APPSFSDLGK	10	0	1017.51	yes	yes	0.0065129	130.96	9	0									1				9	0									1				2530500
>jgi|Lotgi1|228882|estExt_fgenesh2_pg.C_sca_50013		APSGYGPPSSQNCPVGHIPDFQR	23	0	2467.13	yes	yes	0	573.38	6.23	2.69	1	2			1		3	4	2				6.23	2.69	1	2			1		3	4	2				26725000
>jgi|Lotgi1|212640|estExt_Genewise1Plus.C_sca_130084		AQFSEVIGR	9	0	1005.52	yes	yes	0.0023979	166.17	8	0								2					8	0								2					2905800
>jgi|Lotgi1|225073|estExt_Genewise1Plus.C_sca_1310070;>jgi|Lotgi1|217705|estExt_Genewise1Plus.C_sca_410161		AQIWDTAGQER	11	0	1273.61	yes	no	5.138e-05	179	9.33	0.471									2	1			9.33	0.471									2	1			2626000
>jgi|Lotgi1|140786|e_gw1.151.5.1	67;68	AQLIDDAMTLAASNMVHMNIAVLTLR	26	0	2811.44	yes	yes	1.0169e-119	375.56	5.43	2.35		4	6	5	5	5	2	5	4	1			5.43	2.35		4	6	5	5	5	2	5	4	1			202590000
>jgi|Lotgi1|233200|estExt_fgenesh2_pg.C_sca_350163	428	AQNMNCLLWSEK	12	0	1492.68	yes	yes	8.0959e-15	239.07	6.47	2.81	3	2	3	4	3	6	6	6	4	6	2		6.47	2.81	3	2	3	4	3	6	6	6	4	6	2		687140000
>jgi|Lotgi1|174652|fgenesh2_pg.C_sca_207000018		AQQPNQPNFVIHPR	14	0	1644.85	yes	yes	2.0677e-05	181.32	2	0		1											2	0		1											3075700
>jgi|Lotgi1|236689|estExt_fgenesh2_pg.C_sca_850101		AQQRPVETNTIYR	13	1	1574.82	yes	yes	1.9978e-70	396.9	8.43	1.88			1				2	3	4	3	1		8.43	1.88			1				2	3	4	3	1		9794800
>jgi|Lotgi1|229175|estExt_fgenesh2_pg.C_sca_50437		AQSPDGAFIDIR	12	0	1288.64	yes	yes	6.8399e-22	272.38	4.58	2.24	4	3	4	3	5	4	5	3					4.58	2.24	4	3	4	3	5	4	5	3					263050000
>jgi|Lotgi1|163303|fgenesh2_pg.C_sca_39000037		AQTEDEPDTTITR	13	0	1475.67	yes	yes	1.3651e-05	172.34	10.5	0.5										2	2		10.5	0.5										2	2		2534100
>jgi|Lotgi1|230068|estExt_fgenesh2_pg.C_sca_100317		AQTTDIDYQAFLGELK	16	0	1811.89	yes	yes	1.1075e-06	195.43	9	0									2				9	0									2				1771200
>jgi|Lotgi1|238094|estExt_fgenesh2_pg.C_sca_1300025		AQWTEVNNQVIPDNTLIVNVR	21	0	2422.26	yes	yes	3.7099e-39	275.85	10	0										1			10	0										1			231800
>jgi|Lotgi1|235120|estExt_fgenesh2_pg.C_sca_590106		AQYDSLEPSQK	11	0	1264.59	yes	yes	5.138e-05	179	7.88	1.05						1	2	2	3				7.88	1.05						1	2	2	3				22194000
>jgi|Lotgi1|177837|fgenesh2_pm.C_sca_12000025;>jgi|Lotgi1|198956|estExt_Genewise1.C_sca_1100079;>jgi|Lotgi1|209056|estExt_Genewise1Plus.C_sca_20830;>jgi|Lotgi1|181897|estExt_Genewise1.C_sca_20810		ARFEDLCSDLFR	12	1	1527.71	yes	no	5.728e-09	214.44	6	0						2							6	0						2							2943200
>jgi|Lotgi1|183052|estExt_Genewise1.C_sca_50416		ASGANLNTEQLYEK	14	0	1536.74	yes	yes	1.0921e-21	258.33	8.33	0.471								2	1				8.33	0.471								2	1				3259100
>jgi|Lotgi1|204921|estExt_fgenesh2_kg.C_sca_960001		ASGLEEEVEFLR	12	0	1377.68	yes	yes	1.3161e-29	223.21	7.5	0.866							3		1				7.5	0.866							3		1				5626400
>jgi|Lotgi1|239159|estExt_fgenesh2_pg.C_sca_2000011		ASNNDWTVASAVTIPDNTEVVAVYCK	26	0	2823.34	yes	yes	2.369e-106	359.31	9.57	0.904								1	2	3	1		9.57	0.904								1	2	3	1		45301000
>jgi|Lotgi1|135579|e_gw1.99.26.1		ASNTETAAIEEGKPAEK	17	1	1744.85	yes	yes	0.001203	138.87	9	0									1				9	0									1				350700
>jgi|Lotgi1|229248|estExt_fgenesh2_pg.C_sca_60046		ASSIIDELNK	10	0	1088.57	yes	yes	0.0053014	134.91	8	0								1					8	0								1					1011800
>jgi|Lotgi1|231865|estExt_fgenesh2_pg.C_sca_230179		ASYGQSGNIDVLDNVK	16	0	1678.82	yes	yes	1.5933e-06	191.05	10.4	0.49										3	2		10.4	0.49										3	2		4919000
>jgi|Lotgi1|209261|estExt_Genewise1Plus.C_sca_30137		ASYTLTAQIEHGSSNDPTVVVASKPVNIR	29	1	3053.58	yes	yes	4.2754e-45	241.43	5.18	2.01	1	1	2	2	2	4	3	2					5.18	2.01	1	1	2	2	2	4	3	2					110740000
>jgi|Lotgi1|166223|fgenesh2_pg.C_sca_56000136		ATAGSYIASQTVK	13	0	1295.67	yes	yes	1.4936e-11	147.72	9.5	0.5									1	1			9.5	0.5									1	1			813820
>jgi|Lotgi1|221240|estExt_Genewise1Plus.C_sca_690138	346	ATDNEMSNLIAK	12	0	1305.62	yes	yes	6.1557e-08	194.6	6.33	0.471						2	1						6.33	0.471						2	1						5656400
>jgi|Lotgi1|154020|fgenesh2_pg.C_sca_5000060		ATEIESPSSETTNK	14	0	1492.69	yes	yes	2.3758e-12	232.2	4.14	0.99		1		3	3								4.14	0.99		1		3	3								6728800
>jgi|Lotgi1|154020|fgenesh2_pg.C_sca_5000060		ATEVEFPLSETISK	14	0	1549.79	yes	yes	1.2581e-12	234.26	3.29	1.49	3	3	2	4	5								3.29	1.49	3	3	2	4	5								156890000
>jgi|Lotgi1|196809|estExt_Genewise1.C_sca_790222		ATEYDEPISDQER	13	0	1551.67	yes	yes	6.6135e-08	190.56	9	0									1				9	0									1				621940
>jgi|Lotgi1|83160|gw1.21.261.1		ATGEVDFVK	9	0	964.487	yes	yes	0.0050782	150.28	4.12	2.67	1	2	2			1	1		1				4.12	2.67	1	2	2			1	1		1				174500000
>jgi|Lotgi1|228264|estExt_fgenesh2_pg.C_sca_20144		ATHLSNFR	8	0	944.483	yes	yes	6.2767e-05	285.98	6	0						1							6	0						1							752710
>jgi|Lotgi1|204921|estExt_fgenesh2_kg.C_sca_960001		ATIDNQAAQIGGFEGELQTLR	21	0	2231.12	yes	yes	4.5048e-86	349.76	7.67	0.471							1	2					7.67	0.471							1	2					3724200
>jgi|Lotgi1|229427|estExt_fgenesh2_pg.C_sca_70053		ATISLSPTVQETK	13	0	1373.74	yes	yes	4.6299e-08	201.46	6.2	0.4						4	1						6.2	0.4						4	1						23543000
>jgi|Lotgi1|140786|e_gw1.151.5.1		ATIYCTAIR	9	0	1067.54	yes	yes	2.7652e-12	257.26	5.79	2.87	3	3	4	4	5	4	3	4	4	4	1		5.79	2.87	3	3	4	4	5	4	3	4	4	4	1		2929400000
>jgi|Lotgi1|142681|e_gw1.184.79.1		ATLISPFVGR	10	0	1059.61	yes	yes	5.8346e-12	253.62	8.17	0.687							1	3	2				8.17	0.687							1	3	2				6553100
>jgi|Lotgi1|199050|estExt_Genewise1.C_sca_1120039		ATNEDALALVEK	12	0	1272.66	yes	yes	4.0992e-17	199.49	6	0						1							6	0						1							1069400
>jgi|Lotgi1|162872|fgenesh2_pg.C_sca_36000100		ATPDDSIDLIVSGK	14	0	1429.73	yes	yes	0.00013326	153.63	2.67	1.11	1	2	1	2									2.67	1.11	1	2	1	2									16149000
>jgi|Lotgi1|162872|fgenesh2_pg.C_sca_36000100		ATPDDSIDLIVSGKPR	16	1	1682.88	yes	yes	1.1132e-54	235.21	3.82	1.85	2	4	5	3	4	2	1	1					3.82	1.85	2	4	5	3	4	2	1	1					239480000
>jgi|Lotgi1|159694|fgenesh2_pg.C_sca_21000164		ATPNPVSTEDVCR	13	0	1444.66	yes	yes	8.3579e-05	158.31	2	0		2											2	0		2											1118200
>jgi|Lotgi1|233348|estExt_fgenesh2_pg.C_sca_380029		ATQCYQTSNIR	11	0	1340.61	yes	yes	0.0073906	125.56	5	0					1								5	0					1								174000
>jgi|Lotgi1|235120|estExt_fgenesh2_pg.C_sca_590106		ATSSTLTCDQVK	12	0	1309.62	yes	yes	1.6262e-06	185.71	8.14	0.833							2	2	3				8.14	0.833							2	2	3				3375600
>jgi|Lotgi1|109284|e_gw1.10.19.1		ATTLEEEVDFLK	12	0	1393.7	yes	yes	6.8854e-05	166.93	5	2.48	2	1	1	1	3	2	1	2	1				5	2.48	2	1	1	1	3	2	1	2	1				63901000
>jgi|Lotgi1|233815|estExt_fgenesh2_pg.C_sca_440050		ATTNLIQVR	9	0	1014.58	yes	yes	3.2717e-06	234.84	10.5	0.5										1	1		10.5	0.5										1	1		923910
>jgi|Lotgi1|162872|fgenesh2_pg.C_sca_36000100		ATYTFGKPVEGHLDLR	16	1	1802.93	yes	yes	1.0556e-06	201.6	3.71	1.98	3	4	3	5	1	3	1	1					3.71	1.98	3	4	3	5	1	3	1	1					248150000
>jgi|Lotgi1|235120|estExt_fgenesh2_pg.C_sca_590106		AVAAYGGQINTWEPSVINHLGR	22	0	2352.2	yes	yes	3.5411e-40	274.85	9	0									1				9	0									1				7157700
>jgi|Lotgi1|213577|estExt_Genewise1Plus.C_sca_180161;>jgi|Lotgi1|223558|estExt_Genewise1Plus.C_sca_970107;CON__ENSEMBL:ENSBTAP00000016242;>jgi|Lotgi1|237161|estExt_fgenesh2_pg.C_sca_970042	319	AVCMLSNTTAIAEAWAR	17	0	1863.9	no	no	3.5015e-06	171.87	7	0							1						NaN	NaN													1157300
>jgi|Lotgi1|206617|estExt_fgenesh2_pm.C_sca_350024		AVDSLVPIGR	10	0	1025.59	yes	yes	8.7286e-06	207.73	6.75	0.968					1	2	3	2					6.75	0.968					1	2	3	2					15850000
>jgi|Lotgi1|227360|estExt_Genewise1Plus.C_sca_2760002		AVEKDDELGGAAVQIR	16	1	1669.86	yes	yes	8.6594e-12	224.46	6.67	1.25					1		1	1					6.67	1.25					1		1	1					8549100
>jgi|Lotgi1|212487|estExt_Genewise1Plus.C_sca_120394		AVENSGTAIGIR	12	0	1186.63	yes	yes	0.00072508	145.34	8.5	0.5								1	1				8.5	0.5								1	1				916570
>jgi|Lotgi1|236430|estExt_fgenesh2_pg.C_sca_810055		AVFNYFDSDVDGHLDEDDIK	20	0	2313.01	yes	yes	4.3544e-79	206.1	11	0											1		11	0											1		164510
>jgi|Lotgi1|193218|estExt_Genewise1.C_sca_510040;>jgi|Lotgi1|205506|estExt_fgenesh2_kg.C_sca_8540001;>jgi|Lotgi1|202971|estExt_fgenesh2_kg.C_sca_10023;>jgi|Lotgi1|215510|estExt_Genewise1Plus.C_sca_280246;CON__P60712		AVFPSIVGR	9	0	944.544	no	no	0.00010801	212.67	6.08	2.76	2	1	2	3	3	3	3	3	3	2	1		NaN	NaN													359820000
>jgi|Lotgi1|193218|estExt_Genewise1.C_sca_510040;>jgi|Lotgi1|205506|estExt_fgenesh2_kg.C_sca_8540001;>jgi|Lotgi1|202971|estExt_fgenesh2_kg.C_sca_10023;>jgi|Lotgi1|215510|estExt_Genewise1Plus.C_sca_280246;CON__P60712		AVFPSIVGRPR	11	1	1197.7	no	no	1.1814e-23	301.42	6.68	2.86	2	3	3	1	3	4	6	7	5	3	2	1	NaN	NaN													217830000
>jgi|Lotgi1|223558|estExt_Genewise1Plus.C_sca_970107;CON__ENSEMBL:ENSBTAP00000016242		AVFVDLEPTVIDEVR	15	0	1700.9	yes	no	3.7452e-56	243.13	6.59	2.6	2		2	2	1	4	5	6	2	2		1	6.59	2.6	2		2	2	1	4	5	6	2	2		1	90762000
>jgi|Lotgi1|217320|estExt_Genewise1Plus.C_sca_390079		AVGGEVPATASLAPK	15	0	1366.75	yes	yes	0.00012615	162.6	10	0.707									1	2	1		10	0.707									1	2	1		3624400
>jgi|Lotgi1|163303|fgenesh2_pg.C_sca_39000037		AVGVGMVMR	9	0	918.478	yes	yes	0.009641	100.15	10	0										1			10	0										1			224800
>jgi|Lotgi1|223043|estExt_Genewise1Plus.C_sca_880146;>jgi|Lotgi1|202077|estExt_Genewise1.C_sca_2180072;>jgi|Lotgi1|197703|estExt_Genewise1.C_sca_880158;>jgi|Lotgi1|223078|estExt_Genewise1Plus.C_sca_880181;>jgi|Lotgi1|220547|estExt_Genewise1Plus.C_sca_6300	247	AVLVDLEPGTMDSVR	15	0	1600.81	yes	no	5.3951e-06	186.91	6.21	2.2	1	1	1	2	3	3	6	4	2	1			6.21	2.2	1	1	1	2	3	3	6	4	2	1			91179000
>jgi|Lotgi1|158379|fgenesh2_pg.C_sca_17000030		AVNIVEVAPDDPEIEK	16	0	1736.88	yes	yes	0.00039928	140.08	1	0	1												1	0	1												3965600
>jgi|Lotgi1|229407|estExt_fgenesh2_pg.C_sca_70021		AVNQGGLTSVAVR	13	0	1270.7	yes	yes	3.2769e-13	231.97	9.2	0.748								1	2	2			9.2	0.748								1	2	2			2655500
>jgi|Lotgi1|229249|estExt_fgenesh2_pg.C_sca_60047		AVNTAPVNSFPR	12	0	1271.66	yes	yes	1.6262e-06	185.71	4	0				1									4	0				1									457540
>jgi|Lotgi1|166451|fgenesh2_pg.C_sca_58000080		AVPDLPGYYSNNQYVGR	17	0	1911.91	yes	yes	0.00011068	151.44	9.5	0.5									1	1			9.5	0.5									1	1			1352900
>jgi|Lotgi1|163670|fgenesh2_pg.C_sca_41000032		AVQLGCDGVEPDNVDGYSNK	20	0	2135.94	yes	yes	3.4802e-73	213.61	9.29	0.452									5	2			9.29	0.452									5	2			10442000
>jgi|Lotgi1|236952|estExt_fgenesh2_pg.C_sca_900076		AVQVFLEQTGIAEK	14	0	1531.82	yes	yes	0.00032401	140.31	2	0		2											2	0		2											1681700
>jgi|Lotgi1|199050|estExt_Genewise1.C_sca_1120039		AVQYLNEIK	9	0	1076.59	yes	yes	0.0074736	141.47	5	0					1								5	0					1								5651300
>jgi|Lotgi1|228264|estExt_fgenesh2_pg.C_sca_20144		AVSDDISSYEQFVR	14	0	1614.75	yes	yes	3.1449e-201	313.62	5.4	2.51	2	2	5	2	5	3	3	3	5				5.4	2.51	2	2	5	2	5	3	3	3	5				97855000
>jgi|Lotgi1|217766|estExt_Genewise1Plus.C_sca_420174		AVYAHFPINVVITDEGQR	18	0	2028.04	yes	yes	7.3875e-12	213.82	9.33	0.745								1	2	3			9.33	0.745								1	2	3			11053000
>jgi|Lotgi1|209261|estExt_Genewise1Plus.C_sca_30137		AVYDGDTDVTISQTLTAFR	19	0	2072.01	yes	yes	4.5469e-33	281.72	7.67	2.53	2				1	4	2	2	7	6			7.67	2.53	2				1	4	2	2	7	6			41286000
>jgi|Lotgi1|217342|estExt_Genewise1Plus.C_sca_390115		AWAGQDANLGK	11	0	1129.55	yes	yes	0.00021274	167.97	8	0								1					8	0								1					2093100
>jgi|Lotgi1|221240|estExt_Genewise1Plus.C_sca_690138		AYAPILFQLISSELDPVK	18	0	2003.1	yes	yes	3.4415e-25	262	7.14	2.85				1	1	3					1	1	7.14	2.85				1	1	3					1	1	27091000
>jgi|Lotgi1|178401|fgenesh2_pm.C_sca_26000028		AYGSAAINLCK	11	0	1166.58	yes	yes	0.0032697	138.11	9	0									2				9	0									2				403320
>jgi|Lotgi1|183148|estExt_Genewise1.C_sca_50554		AYGVYLQDLGHSLR	14	0	1590.82	yes	yes	0.0041439	107.18	10	0										1			10	0										1			203960
>jgi|Lotgi1|223558|estExt_Genewise1Plus.C_sca_970107;CON__ENSEMBL:ENSBTAP00000016242	357	AYHEQLSVAEITNACFEPANQMVK	24	0	2749.28	no	no	0.0013917	89.028	8	0								1					NaN	NaN													711250
>jgi|Lotgi1|189089|estExt_Genewise1.C_sca_270169		AYKDFDIPK	9	1	1095.56	yes	yes	3.5484e-06	236.04	7.5	0.957						1	2	2	1				7.5	0.957						1	2	2	1				14742000
>jgi|Lotgi1|233779|estExt_fgenesh2_pg.C_sca_430124	444	AYMSGPNFIK	10	0	1126.55	yes	yes	0.00088955	148.05	9.5	0.5									2	2			9.5	0.5									2	2			13149000
>jgi|Lotgi1|228268|estExt_fgenesh2_pg.C_sca_20156		AYPGLYNRPTTAPNAYSK	18	1	1982.98	yes	yes	0.00031014	144.12	9.5	0.5									1	1			9.5	0.5									1	1			1723000
>jgi|Lotgi1|115450|e_gw1.21.366.1		AYREEFEPGQNEVLER	16	1	1964.92	yes	yes	1.5793e-32	201.6	6	1					1		1						6	1					1		1						1530200
>jgi|Lotgi1|230492|estExt_fgenesh2_pg.C_sca_120331		AYSIADVDGDGELSPK	16	0	1635.76	yes	yes	2.0394e-09	217.21	7.04	3.28	2	2	1	1	1	1	2	2	4	5	2		7.04	3.28	2	2	1	1	1	1	2	2	4	5	2		80958000
>jgi|Lotgi1|203020|estExt_fgenesh2_kg.C_sca_20001		AYTLTILSK	9	0	1008.59	yes	yes	0.0040087	155.01	5.86	2.29	1				1	2	2		1				5.86	2.29	1				1	2	2		1				38911000
>jgi|Lotgi1|238400|estExt_fgenesh2_pg.C_sca_1440037	551	CAGGTLYDMNIER	13	0	1498.65	yes	yes	8.7704e-09	203.49	8.78	0.916							1	2	4	2			8.78	0.916							1	2	4	2			28693000
>jgi|Lotgi1|239125|estExt_fgenesh2_pg.C_sca_1950011		CATSDECVNDLQCPGNELCCAASGCSR	27	0	3090.17	yes	yes	6.4938e-179	426.14	3.91	2.19	4	3	4	3	4	1	2	2					3.91	2.19	4	3	4	3	4	1	2	2					1036900000
>jgi|Lotgi1|239125|estExt_fgenesh2_pg.C_sca_1950011		CCPTSCGNFCQAPSPK	16	0	1869.73	yes	yes	0	361.17	4.49	1.91	2	5	5	7	5	7	4	2					4.49	1.91	2	5	5	7	5	7	4	2					907320000
>jgi|Lotgi1|239125|estExt_fgenesh2_pg.C_sca_1950011		CDADFECPFYEK	12	0	1579.6	yes	yes	2.6852e-23	282.99	4.65	2.22	3	1	1	1	4	3	3	1					4.65	2.22	3	1	1	1	4	3	3	1					1087000000
>jgi|Lotgi1|239125|estExt_fgenesh2_pg.C_sca_1950011		CDLVEPK	7	0	859.411	yes	yes	0.0063888	213.83	4.5	0.5				1	1								4.5	0.5				1	1								6899600
>jgi|Lotgi1|239125|estExt_fgenesh2_pg.C_sca_1950011	582	CDLVEPKPGMCPVPPHPSAVLCAIDSK	27	1	2973.42	yes	yes	1.4806e-65	290.09	3.83	1.98	3	2	3	3	4	1	1	1					3.83	1.98	3	2	3	3	4	1	1	1					261090000
>jgi|Lotgi1|226175|estExt_Genewise1Plus.C_sca_1660040		CDSSICYLVK	10	0	1243.56	yes	yes	3.2516e-05	199.61	10	0.756									2	3	2		10	0.756									2	3	2		5158900
>jgi|Lotgi1|143247|e_gw1.195.12.1		CDTDYDCSDDGEELCCPTTCGR	22	0	2684.9	yes	yes	2.1531e-23	225.96	8	0								2					8	0								2					3348500
>jgi|Lotgi1|239574|estExt_fgenesh2_pg.C_sca_3420002		CDWATPVAYCCPQGHR	16	0	1976.81	yes	yes	3.105e-71	300.1	5.5	2.38		2	2	1	2	2	1	2	2				5.5	2.38		2	2	1	2	2	1	2	2				113630000
>jgi|Lotgi1|232880|estExt_fgenesh2_pg.C_sca_330023		CEVDAFVDDPLR	12	0	1434.64	yes	yes	6.3862e-18	165.11	3	0.816		1	1	1									3	0.816		1	1	1									609370
>jgi|Lotgi1|205379|estExt_fgenesh2_kg.C_sca_2180002;>jgi|Lotgi1|145856|e_gw1.517.5.1		CFDSLVFYLK	10	0	1290.63	yes	no	2.2371e-05	202.21	8.67	0.471								1	2				8.67	0.471								1	2				4495400
>jgi|Lotgi1|237709|estExt_fgenesh2_pg.C_sca_1150053		CFIVNADNVGSK	12	0	1322.63	yes	yes	8.85e-07	187.85	8.67	0.471								1	2				8.67	0.471								1	2				2831200
>jgi|Lotgi1|162872|fgenesh2_pg.C_sca_36000100		CFVEVTDYYQPSK	13	0	1634.73	yes	yes	1.7247e-07	190.56	5	2.83	1						2						5	2.83	1						2						11798000
>jgi|Lotgi1|83160|gw1.21.261.1		CGTTTVCETLR	11	0	1296.58	yes	yes	3.7359e-09	227.25	4.9	2.52	3	3	4	4	3	3	3	3	3				4.9	2.52	3	3	4	4	3	3	3	3	3				240540000
>jgi|Lotgi1|238970|estExt_fgenesh2_pg.C_sca_1800027		CHPDLVCVNATGFEK	15	0	1745.79	yes	yes	2.7477e-16	245.21	9.87	1.54							1	3	2	2	5	2	9.87	1.54							1	3	2	2	5	2	95033000
>jgi|Lotgi1|236183|estExt_fgenesh2_pg.C_sca_760074		CHSYYDVCWTR	11	0	1545.61	yes	yes	1.4031e-18	275.86	9.04	1.53					1	1	2	4	6	8	4		9.04	1.53					1	1	2	4	6	8	4		55821000
>jgi|Lotgi1|235969|estExt_fgenesh2_pg.C_sca_720095		CIADLQNVDYQNPK	14	0	1676.78	yes	yes	2.7029e-34	286.04	11	0.775										3	4	3	11	0.775										3	4	3	18979000
>jgi|Lotgi1|189089|estExt_Genewise1.C_sca_270169		CIEDLYNAFNK	11	0	1385.63	yes	yes	1.9586e-14	258.34	8.2	0.748							1	2	2				8.2	0.748							1	2	2				9544200
>jgi|Lotgi1|237161|estExt_fgenesh2_pg.C_sca_970042		CLDISRPSYTNLNR	14	1	1707.84	yes	yes	0.00053031	143.17	8	0								2					8	0								2					2336900
>jgi|Lotgi1|234865|estExt_fgenesh2_pg.C_sca_560073	464	CLNDGMGDVAFVK	13	0	1424.64	yes	yes	1.9953e-06	174.1	5.75	1.09				1		2	1						5.75	1.09				1		2	1						11929000
>jgi|Lotgi1|231009|estExt_fgenesh2_pg.C_sca_160281	397	CLQVGIIGMCCPYYVSSNSIK	21	0	2448.13	yes	yes	5.3022e-70	186.83	10.7	0.471										1	2		10.7	0.471										1	2		2458200
>jgi|Lotgi1|235120|estExt_fgenesh2_pg.C_sca_590106		CLSSSLHEETISK	13	0	1489.71	yes	yes	4.6285e-17	245.34	5.38	2.72	2	3	2	3	5	2	2	2	3	2			5.38	2.72	2	3	2	3	5	2	2	2	3	2			236020000
>jgi|Lotgi1|235969|estExt_fgenesh2_pg.C_sca_720095	507	CMENVINTCAALGDNK	16	0	1808.79	yes	yes	1.7381e-24	267.76	11	0.577										1	4	1	11	0.577										1	4	1	7918100
>jgi|Lotgi1|239005|estExt_fgenesh2_pg.C_sca_1830012	579	CNIFINDVMK	10	0	1252.59	yes	yes	4.5405e-06	204.92	9.31	1.26							1	3	3	3	3		9.31	1.26							1	3	3	3	3		37955000
>jgi|Lotgi1|234865|estExt_fgenesh2_pg.C_sca_560073	465	CNMAVNVGNFFK	12	0	1399.64	yes	yes	3.8863e-14	209.89	5.5	0.5					2	2							5.5	0.5					2	2							8732400
>jgi|Lotgi1|238094|estExt_fgenesh2_pg.C_sca_1300025		CNQGVNCYIGQSVYGDGICSELPGK	25	0	2774.21	yes	yes	1.153e-66	299.57	10	0										1			10	0										1			1268900
>jgi|Lotgi1|205506|estExt_fgenesh2_kg.C_sca_8540001	279;280;281	CPEAMFQPSFLGMESAGIHETTYNSIMK	28	0	3175.41	no	no	5.5781e-22	175.61	8	0								1					NaN	NaN													5597200
>jgi|Lotgi1|160356|fgenesh2_pg.C_sca_24000170		CPPAPGSDSQLCSVVVTYTPTR	22	0	2391.12	yes	yes	4.4126e-87	347.86	6.67	2.91	1	2		1		1	2	3	3	2			6.67	2.91	1	2		1		1	2	3	3	2			25585000
>jgi|Lotgi1|239125|estExt_fgenesh2_pg.C_sca_1950011		CPPPSGDAGLCVITEASCFPGR	22	0	2347.04	yes	yes	1.1343e-33	259.53	3.75	1.48	1	1	1	1	4								3.75	1.48	1	1	1	1	4								36578000
>jgi|Lotgi1|186317|estExt_Genewise1.C_sca_150132	203	CPTPGMNNLVSVGGQHQGVYGFPR	24	0	2571.21	yes	yes	2.7736e-07	130.85	8	0								1					8	0								1					1120300
>jgi|Lotgi1|150144|fgenesh2_kg.C_sca_26000011	91	CPVLMITGTK	10	0	1118.58	yes	yes	0.00088955	148.05	8	0								1					8	0								1					588400
>jgi|Lotgi1|239125|estExt_fgenesh2_pg.C_sca_1950011		CPVNDKFGPCVITK	14	1	1633.8	yes	yes	2.9694e-05	185.27	3	0			1										3	0			1										626930
>jgi|Lotgi1|239125|estExt_fgenesh2_pg.C_sca_1950011		CQEPLPK	7	0	870.427	yes	yes	0.0028018	280.89	4	1.79	2	1	3	3	2	3	1						4	1.79	2	1	3	3	2	3	1						46995000
>jgi|Lotgi1|233200|estExt_fgenesh2_pg.C_sca_350163	429;430	CSDMTNMVCLFEPK	14	0	1730.71	yes	yes	2.873e-46	289.61	6.73	2.59	2	3	5	2	7	7	11	10	8	6	2	1	6.73	2.59	2	3	5	2	7	7	11	10	8	6	2	1	480350000
>jgi|Lotgi1|233200|estExt_fgenesh2_pg.C_sca_350163	429;430	CSDMTNMVCLFEPKGNVR	18	1	2156.95	yes	yes	0.00017943	138.87	8	0								1					8	0								1					130950
>jgi|Lotgi1|174065|fgenesh2_pg.C_sca_180000029		CSIHDILACR	10	0	1243.58	yes	yes	9.4538e-05	188.46	10.7	0.471										1	2		10.7	0.471										1	2		1240700
>jgi|Lotgi1|174065|fgenesh2_pg.C_sca_180000029		CSIHDILACRPIPK	14	1	1678.86	yes	yes	2.4549e-43	314.24	7.07	3.59	4	1		1	3	4	2	1	2	4	3	3	7.07	3.59	4	1		1	3	4	2	1	2	4	3	3	48551000
>jgi|Lotgi1|239125|estExt_fgenesh2_pg.C_sca_1950011		CSLHNDNCNSNFDCPNGK	18	0	2151.82	yes	yes	3.2109e-144	433.61	3.56	1.64	2		2	2	2	1							3.56	1.64	2		2	2	2	1							36631000
>jgi|Lotgi1|239125|estExt_fgenesh2_pg.C_sca_1950011		CSNDHDCPIDLK	12	0	1472.6	yes	yes	1.2207e-104	470.04	4.8	2.49	4	6	5	7	5	5	4	4	3	1			4.8	2.49	4	6	5	7	5	5	4	4	3	1			663260000
>jgi|Lotgi1|238970|estExt_fgenesh2_pg.C_sca_1800027		CSPLPDDDDCFPAYTPCGCCPQCAGEEDDFCDNFTVR	37	0	4446.63	yes	yes	0.0019052	65.69	10	0										1			10	0										1			922990
>jgi|Lotgi1|232714|estExt_fgenesh2_pg.C_sca_310076		CSSVQANAAGQANR	14	0	1432.65	yes	yes	9.3436e-66	375.89	5.22	0.629				1	5	3							5.22	0.629				1	5	3							1873400
>jgi|Lotgi1|176686|fgenesh2_pg.C_sca_2579000001;>jgi|Lotgi1|227927|estExt_fgenesh2_pg.C_sca_10253;>jgi|Lotgi1|175476|fgenesh2_pg.C_sca_287000002		CSTSAPEGWNK	11	0	1235.52	yes	no	0.00035701	161.76	10	0										2			10	0										2			644540
>jgi|Lotgi1|160173|fgenesh2_pg.C_sca_23000191		CTEASEIFDPSLR	13	0	1523.69	yes	yes	2.4176e-26	274.93	5.32	2.1	1	2	1	2	3	3	4	3					5.32	2.1	1	2	1	2	3	3	4	3					37004000
>jgi|Lotgi1|160173|fgenesh2_pg.C_sca_23000191		CTEASEIFDPSLRR	14	1	1679.79	yes	yes	3.4217e-05	181.32	6	0						1							6	0						1							1872800
>jgi|Lotgi1|235548|estExt_fgenesh2_pg.C_sca_660065		CVIDGTGQSNLNDNIGTVSVDQR	23	0	2461.15	yes	yes	2.5887e-181	444.93	6.54	1.95	1	2	2	3	6	10	13	12	7	1			6.54	1.95	1	2	2	3	6	10	13	12	7	1			1569500000
>jgi|Lotgi1|233397|estExt_fgenesh2_pg.C_sca_390071	435	CVKPFSFQSLMPK	13	1	1567.79	yes	yes	4.6501e-13	229.72	6.87	2.7	2				1	2	3	2	3	2			6.87	2.7	2				1	2	3	2	3	2			89292000
>jgi|Lotgi1|233451|estExt_fgenesh2_pg.C_sca_390160		CVLAQSTEQDGLCNALGIESAK	22	0	2363.11	yes	yes	1.5332e-87	356.76	10.9	0.567										2	6	1	10.9	0.567										2	6	1	55976000
>jgi|Lotgi1|173200|fgenesh2_pg.C_sca_151000011		CVLNDCGACSQEFYIGK	17	0	2019.85	yes	yes	3.9676e-131	425.12	6.79	3.19	4	2	2	1	3	4	4	6	4	4	4	1	6.79	3.19	4	2	2	1	3	4	4	6	4	4	4	1	284240000
>jgi|Lotgi1|231869|estExt_fgenesh2_pg.C_sca_230185		CVYFLDADCQSR	12	0	1532.64	yes	yes	0.0048539	119.16	3	0			1										3	0			1										547320
>jgi|Lotgi1|231869|estExt_fgenesh2_pg.C_sca_230185		CVYFLDADCQSRPVPR	16	1	1981.91	yes	yes	6.6882e-44	202.81	4.5	0.866				3		1							4.5	0.866				3		1							5806600
>jgi|Lotgi1|238082|estExt_fgenesh2_pg.C_sca_1300004		CWFKLEFPR	9	1	1281.63	yes	yes	0.0038373	174.17	8	0								1					8	0								1					2160300
>jgi|Lotgi1|209107|estExt_Genewise1Plus.C_sca_20912		CYDYYALSK	9	0	1181.51	yes	yes	0.0040087	155.01	8	0								1					8	0								1					2110100
>jgi|Lotgi1|233420|estExt_fgenesh2_pg.C_sca_390106		DADDHRPIADIR	12	1	1392.67	yes	yes	8.634e-116	475.17	5.38	2.75	17	16	19	25	22	21	21	19	14	6	5	2	5.38	2.75	17	16	19	25	22	21	21	19	14	6	5	2	17877000000
>jgi|Lotgi1|203020|estExt_fgenesh2_kg.C_sca_20001		DAEATAFANWINR	13	0	1477.69	yes	yes	6.8313e-38	231.97	6	0						1							6	0						1							729170
>jgi|Lotgi1|197001|estExt_Genewise1.C_sca_810144		DAENLPEIK	9	0	1027.52	yes	yes	0.0060633	145.92	10	0										1			10	0										1			428750
>jgi|Lotgi1|233815|estExt_fgenesh2_pg.C_sca_440050	451	DAGMTPSSHEKDEFVILENEVEIK	24	1	2716.29	yes	yes	0.0010463	99.508	11	0											1		11	0											1		129150
>jgi|Lotgi1|177837|fgenesh2_pm.C_sca_12000025;>jgi|Lotgi1|198956|estExt_Genewise1.C_sca_1100079;>jgi|Lotgi1|209056|estExt_Genewise1Plus.C_sca_20830;>jgi|Lotgi1|181897|estExt_Genewise1.C_sca_20810;>jgi|Lotgi1|205614|estExt_fgenesh2_pm.C_sca_20023		DAGTIAGLNVLR	12	0	1198.67	yes	no	3.6699e-16	212.15	4.1	1.7	1	1	2	1	2	3							4.1	1.7	1	1	2	1	2	3							27038000
>jgi|Lotgi1|205379|estExt_fgenesh2_kg.C_sca_2180002		DALENEDRNLLSVAYK	16	1	1848.92	yes	yes	0.00077896	141.32	9	0									1				9	0									1				1560000
>jgi|Lotgi1|174920|fgenesh2_pg.C_sca_225000003		DALEWAVNAGK	11	0	1172.58	yes	yes	1.1224e-07	216.87	5.12	2.47	2	3	3	1	3	4	3	3	2				5.12	2.47	2	3	3	1	3	4	3	3	2				752590000
>jgi|Lotgi1|150160|fgenesh2_kg.C_sca_27000005	93	DALGLTHPEMTK	12	0	1311.65	yes	yes	0.00040316	140.3	7.67	0.471							1	2					7.67	0.471							1	2					3562900
>jgi|Lotgi1|226825|estExt_Genewise1Plus.C_sca_2060002		DALNSALDEELKR	13	1	1472.75	yes	yes	0.00051249	146.16	9	0									1				9	0									1				450530
>jgi|Lotgi1|238430|estExt_fgenesh2_pg.C_sca_1460006		DALQILQQQNK	11	0	1297.7	yes	yes	0.0087464	123.88	9	0									1				9	0									1				594750
>jgi|Lotgi1|53031|gw1.20.5.1	623	DAMLHSGVYDK	11	0	1234.57	yes	yes	0.0017583	132.91	10.5	0.5										1	1		10.5	0.5										1	1		535410
>jgi|Lotgi1|239628|estExt_fgenesh2_pg.C_sca_6100001;>jgi|Lotgi1|239234|estExt_fgenesh2_pg.C_sca_2130001;>jgi|Lotgi1|165822|fgenesh2_pg.C_sca_53000165		DAQIIPDSSITSPTSPSVDVTQIR	24	0	2526.28	yes	no	2.8443e-11	169.19	2	0		1											2	0		1											7646000
>jgi|Lotgi1|218952|estExt_Genewise1Plus.C_sca_500038		DAQSCQIIIPQHQVNR	16	0	1905.95	yes	yes	1.8777e-16	240.44	8.25	0.433								3	1				8.25	0.433								3	1				11594000
>jgi|Lotgi1|234302|estExt_fgenesh2_pg.C_sca_490062		DASDRLDFNQAQNDGR	16	1	1820.8	yes	yes	2.2552e-12	233.42	10	0.632									1	3	1		10	0.632									1	3	1		4381100
>jgi|Lotgi1|236204|estExt_fgenesh2_pg.C_sca_770019		DAVLLIFANK	10	0	1102.64	yes	yes	0.0012075	159.11	10.5	0.5										2	2		10.5	0.5										2	2		2539000
>jgi|Lotgi1|222442|estExt_Genewise1Plus.C_sca_820013		DAYNDAYQCAK	11	0	1317.53	yes	yes	1.4465e-09	233.02	9	0									1				9	0									1				1166200
>jgi|Lotgi1|239574|estExt_fgenesh2_pg.C_sca_3420002	618	DCDPMLHISFNNGVR	15	0	1773.79	yes	yes	5.8446e-05	165.7	5.2	1.66				3	6					1			5.2	1.66				3	6					1			44794000
>jgi|Lotgi1|231869|estExt_fgenesh2_pg.C_sca_230185		DCKPLPTGAAR	11	1	1184.6	yes	yes	4.7742e-10	165.11	2.33	1.25	1	1		1									2.33	1.25	1	1		1									1329500
>jgi|Lotgi1|131935|e_gw1.77.174.1		DDCLFHAAIGTVSANER	17	0	1874.86	yes	yes	1.4966e-44	302.48	7.67	0.471							1	2					7.67	0.471							1	2					5919900
>jgi|Lotgi1|239574|estExt_fgenesh2_pg.C_sca_3420002		DDCSGPQQKPSGVVEK	16	1	1729.79	yes	yes	2.2619e-73	355.13	5	2.57	2	5	4	4	4	3	3	3	3	1			5	2.57	2	5	4	4	4	3	3	3	3	1			321020000
>jgi|Lotgi1|233420|estExt_fgenesh2_pg.C_sca_390106	439	DDDDDDDDEDDLFDEINDIFDDVMDDDIEEDGDDIHDVEK	40	0	4703.74	yes	yes	2.8323e-09	107	6	0						1							6	0						1							787680
>jgi|Lotgi1|184255|estExt_Genewise1.C_sca_80549		DDDFDKHLEQFK	12	1	1535.69	yes	yes	0.00017138	166.93	7.33	0.471							2	1					7.33	0.471							2	1					5010600
>jgi|Lotgi1|205506|estExt_fgenesh2_kg.C_sca_8540001;>jgi|Lotgi1|202971|estExt_fgenesh2_kg.C_sca_10023	282	DDEVAALVIDNGSGMCK	17	0	1792.8	yes	no	4.0197e-30	278.64	7.56	0.831						1	3	4	1				7.56	0.831						1	3	4	1				29490000
>jgi|Lotgi1|235120|estExt_fgenesh2_pg.C_sca_590106		DDGEGNIKPLVEK	13	1	1412.71	yes	yes	1.8386e-09	212.38	4	0.816			1	1	1								4	0.816			1	1	1								9201600
>jgi|Lotgi1|225558|estExt_Genewise1Plus.C_sca_1440059		DDLFNTNAGIVR	12	0	1333.66	yes	yes	0.0058279	116.23	9	0									1				9	0									1				639710
>jgi|Lotgi1|236304|estExt_fgenesh2_pg.C_sca_790048		DDLKLPDGDLGENIR	15	1	1668.83	yes	yes	1.3284e-15	238.63	10	0										1			10	0										1			808160
>jgi|Lotgi1|237709|estExt_fgenesh2_pg.C_sca_1150053		DDLVEVR	7	0	844.429	yes	yes	0.0065723	203.1	9	0									2				9	0									2				2211900
>jgi|Lotgi1|237143|estExt_fgenesh2_pg.C_sca_960048		DDSHIARPSDCESFEK	16	1	1891.8	yes	yes	6.4842e-35	292.53	9.23	0.697								2	6	5			9.23	0.697								2	6	5			15210000
>jgi|Lotgi1|239125|estExt_fgenesh2_pg.C_sca_1950011		DECTNDNDCPIDLK	14	0	1707.67	yes	yes	3.4468e-27	269.33	4.88	2.44	3	6	7	3	5	5	5	5	3				4.88	2.44	3	6	7	3	5	5	5	5	3				1634300000
>jgi|Lotgi1|239125|estExt_fgenesh2_pg.C_sca_1950011		DECTNDRECPIDLK	14	1	1763.75	yes	no	7.4055e-80	405.38	4.89	2.46	6	5	6	7	8	7	6	4	4	1			4.89	2.46	6	5	6	7	8	7	6	4	4	1			14293000000
>jgi|Lotgi1|233420|estExt_fgenesh2_pg.C_sca_390106	440	DEDIHEDVGNVMVNLMHGVHGVTGGGVNHDIYEEIEEK	38	0	4185.9	yes	yes	1.1551e-90	275.57	6.4	0.49						3	2						6.4	0.49						3	2						16685000
>jgi|Lotgi1|114260|e_gw1.19.385.1		DEENTRVLLISANVGSIFEDPEQMFK	26	1	2980.45	yes	yes	1.6693e-05	94.837	4	0				1									4	0				1									462760
>jgi|Lotgi1|109908|e_gw1.11.685.1		DEFQEFPNR	9	0	1180.51	yes	yes	2.4715e-07	245.93	9	0									3				9	0									3				3965500
>jgi|Lotgi1|183614|estExt_Genewise1.C_sca_60290	193	DEMILDLTGDKDTIK	15	1	1705.84	yes	yes	1.1236e-08	209.99	9.43	0.495									4	3			9.43	0.495									4	3			8802400
>jgi|Lotgi1|183614|estExt_Genewise1.C_sca_60290	193	DEMILDLTGDKDTIKK	16	2	1833.94	yes	yes	3.3512e-12	229.68	9.33	0.745								2	4	6			9.33	0.745								2	4	6			16625000
>jgi|Lotgi1|235988|estExt_fgenesh2_pg.C_sca_730030	509;510	DENDMLSLLSPLQDAMLYNK	20	0	2309.09	yes	yes	2.1324e-29	261.09	9	0									2				9	0									2				17535000
>jgi|Lotgi1|229249|estExt_fgenesh2_pg.C_sca_60047		DFLNNYDTR	9	0	1156.51	yes	yes	0.0065303	143.85	8	0								1					8	0								1					584600
>jgi|Lotgi1|174920|fgenesh2_pg.C_sca_225000003		DFMDQIK	7	0	895.411	yes	yes	0.0020828	198.6	5.77	2.71	2	2	1	2	2	3	4	2	2	2			5.77	2.71	2	2	1	2	2	3	4	2	2	2			207970000
>jgi|Lotgi1|212757|estExt_Genewise1Plus.C_sca_140039	317	DFMIQGGDFTR	11	0	1285.58	yes	yes	2.9778e-06	194.67	9.4	0.8								1	1	3			9.4	0.8								1	1	3			5594500
>jgi|Lotgi1|120072|e_gw1.33.359.1	45;46	DFMMSPGNIR	10	0	1166.52	yes	yes	0.00022965	163.72	7	0							1						7	0							1						498700
>jgi|Lotgi1|183446|estExt_Genewise1.C_sca_51005		DFTPFQASGIVLGGVK	16	0	1634.87	yes	yes	6.522e-05	167.14	10.7	0.471										1	2		10.7	0.471										1	2		4708600
>jgi|Lotgi1|207101|estExt_fgenesh2_pm.C_sca_640026	292	DFTVSALHGEMDQK	14	0	1576.72	yes	yes	2.161e-05	168.94	8	0								1					8	0								1					1292700
>jgi|Lotgi1|229427|estExt_fgenesh2_pg.C_sca_70053		DFWWLSGDR	9	0	1180.53	yes	yes	0.0015417	174.17	6	0						2							6	0						2							3534600
>jgi|Lotgi1|239125|estExt_fgenesh2_pg.C_sca_1950011		DGCEICACR	9	0	1139.42	yes	yes	1.1501e-07	249.53	3.92	2.09	3	1	1	2	3	1	2						3.92	2.09	3	1	1	2	3	1	2						350230000
>jgi|Lotgi1|163637|fgenesh2_pg.C_sca_40000191		DGEADIAEIVAK	12	0	1229.61	yes	yes	4.4967e-145	291.36	5.56	2.91	4	8	4	8	7	9	5	5	5	2	2	2	5.56	2.91	4	8	4	8	7	9	5	5	5	2	2	2	2998000000
>jgi|Lotgi1|239125|estExt_fgenesh2_pg.C_sca_1950011		DGFCPAQPDPTLVDCASLR	19	0	2117.95	yes	yes	6.4572e-48	304.79	4.69	2.6	9	7	9	8	13	4	6	5	5	1	1		4.69	2.6	9	7	9	8	13	4	6	5	5	1	1		7557600000
>jgi|Lotgi1|238082|estExt_fgenesh2_pg.C_sca_1300004	546	DGFDDLIEMIQDVQEFEEEDGPCANVK	27	0	3141.34	yes	yes	1.8516e-197	451.37	6.17	2.41	2	4	4	5	6	9	8	10	8	3			6.17	2.41	2	4	4	5	6	9	8	10	8	3			1303000000
>jgi|Lotgi1|108036|e_gw1.8.544.1		DGHLVDTLEDDAK	13	0	1426.66	yes	yes	1.132e-06	186.72	5.88	1.27			1		1	3	3						5.88	1.27			1		1	3	3						13989000
>jgi|Lotgi1|168464|fgenesh2_pg.C_sca_75000082		DGIQLTVSSLIEGK	14	0	1458.79	yes	yes	0.00018495	126.1	9	0									1				9	0									1				349060
>jgi|Lotgi1|174920|fgenesh2_pg.C_sca_225000003		DGIVDEIVPQYYR	13	0	1565.77	yes	yes	1.6735e-26	277.54	5.92	2.76	4	7	6	8	6	9	13	5	8	5	3		5.92	2.76	4	7	6	8	6	9	13	5	8	5	3		1342800000
>jgi|Lotgi1|152799|fgenesh2_pg.C_sca_2000219		DGKFPTIPDFVK	12	1	1362.72	yes	yes	0.0013081	135.66	3.5	2.5	1					1							3.5	2.5	1					1							3138000
>jgi|Lotgi1|152799|fgenesh2_pg.C_sca_2000219		DGNTPAIPDFAK	12	0	1244.6	yes	yes	0.0013152	137.17	4	2		1				1							4	2		1				1							6157100
>jgi|Lotgi1|236952|estExt_fgenesh2_pg.C_sca_900076		DGNVLTNPDRDNELEIK	17	1	1940.94	yes	yes	3.3337e-07	196.93	3	0			1										3	0			1										1421400
>jgi|Lotgi1|140660|e_gw1.149.31.1		DGTDTALGIAEVR	13	0	1316.66	yes	yes	0	407.61	5.37	3.11	15	22	27	30	19	14	9	11	14	13	12	3	5.37	3.11	15	22	27	30	19	14	9	11	14	13	12	3	13461000000
>jgi|Lotgi1|228264|estExt_fgenesh2_pg.C_sca_20144	366;367	DGTNTALAIAEMNDMVAAQR	20	0	2090.97	yes	yes	1.4604e-94	363.86	5.43	1.68			1	2		2	1	1					5.43	1.68			1	2		2	1	1					33461000
>jgi|Lotgi1|132853|e_gw1.81.44.1		DGVTSEQFPLR	11	0	1247.61	yes	yes	0.0037223	136.32	10	0										1			10	0										1			550600
>jgi|Lotgi1|236952|estExt_fgenesh2_pg.C_sca_900076		DGYIDGLNLQIK	12	0	1347.7	yes	yes	0.0020734	128.17	2	0		1											2	0		1											1984700
>jgi|Lotgi1|178880|fgenesh2_pm.C_sca_44000018		DHADGLVEYINK	12	0	1372.66	yes	yes	2.1485e-37	331.45	10	0.577									1	4	1		10	0.577									1	4	1		8482500
>jgi|Lotgi1|178880|fgenesh2_pm.C_sca_44000018		DHADGLVEYINKR	13	1	1528.76	yes	yes	3.6956e-31	286.04	9.33	0.745								1	2	3			9.33	0.745								1	2	3			9852200
>jgi|Lotgi1|99809|gw1.32.298.1		DHGLPSYNTFR	11	0	1305.61	yes	yes	4.7465e-24	301.42	5.56	2.94	7	6	5	7	6	4	6	8	7	6			5.56	2.94	7	6	5	7	6	4	6	8	7	6			620970000
>jgi|Lotgi1|99852|gw1.32.299.1		DHGVPPYNWFR	11	0	1386.65	yes	yes	1.3395e-99	356.72	5.42	3	11	9	8	14	12	9	9	8	6	7	3	2	5.42	3	11	9	8	14	12	9	9	8	6	7	3	2	3881200000
>jgi|Lotgi1|211452|estExt_Genewise1Plus.C_sca_90346		DHIDPTLYEQATR	13	0	1557.74	yes	yes	1.5375e-22	220.93	4	2.16	1	1	1		1	1	1						4	2.16	1	1	1		1	1	1						8555300
>jgi|Lotgi1|140660|e_gw1.149.31.1		DIASSASTLFNVQDFR	16	0	1769.86	yes	yes	0	514.37	4.94	2.81	11	18	18	35	14	10	9	7	8	7	5	2	4.94	2.81	11	18	18	35	14	10	9	7	8	7	5	2	25885000000
>jgi|Lotgi1|231009|estExt_fgenesh2_pg.C_sca_160281	398	DICPYTRPMTK	11	1	1380.65	yes	yes	0.00097994	152.81	9.83	0.687									2	3	1		9.83	0.687									2	3	1		11167000
>jgi|Lotgi1|188534|estExt_Genewise1.C_sca_240373		DIDVALLVGAQPR	13	0	1365.76	yes	yes	7.957e-19	231.97	9	1.11							1	3	6	1	2		9	1.11							1	3	6	1	2		19531000
>jgi|Lotgi1|168464|fgenesh2_pg.C_sca_75000082		DIFDEGFNYGFTK	13	0	1551.69	yes	yes	5.2033e-06	174.1	8.5	0.5								2	2				8.5	0.5								2	2				9951900
>jgi|Lotgi1|196809|estExt_Genewise1.C_sca_790222		DIKDTVNISTEQQTAK	16	1	1789.91	yes	yes	4.0504e-15	152.74	8.67	0.471								1	2				8.67	0.471								1	2				559680
>jgi|Lotgi1|214125|estExt_Genewise1Plus.C_sca_200104		DILLRPELEDIQQSHPSR	18	1	2145.12	yes	yes	1.6564e-07	183.01	9	0									3				9	0									3				2893500
>jgi|Lotgi1|233461|estExt_fgenesh2_pg.C_sca_400001		DINAEGGYNR	10	0	1107.49	yes	yes	3.6608e-06	216.09	3	1.41	1			2									3	1.41	1			2									1109300
>jgi|Lotgi1|109284|e_gw1.10.19.1		DIQNEYENK	9	0	1151.51	yes	yes	0.00026101	174.85	1	0	2												1	0	2												3239000
>jgi|Lotgi1|109284|e_gw1.10.19.1	20	DIQNEYENKLDIMR	14	1	1779.85	yes	yes	0.00012719	153.63	8	0								1					8	0								1					551490
>jgi|Lotgi1|233200|estExt_fgenesh2_pg.C_sca_350163		DIVENLNK	8	0	943.497	yes	yes	0.00015304	231.34	5.83	2.94	1	3	3	3	1	2	3	2	3	2	1		5.83	2.94	1	3	3	3	1	2	3	2	3	2	1		2354600000
>jgi|Lotgi1|233200|estExt_fgenesh2_pg.C_sca_350163		DIVENLNKIR	10	1	1212.68	yes	yes	0.0023589	163.72	7.5	0.5							1	1					7.5	0.5							1	1					2423500
>jgi|Lotgi1|159264|fgenesh2_pg.C_sca_20000004		DIVFSNDGK	9	0	993.477	yes	yes	0.0040087	155.01	6	0						2							6	0						2							7801500
>jgi|Lotgi1|177468|fgenesh2_pm.C_sca_6000013		DIVHSGLEYTMER	13	0	1548.72	yes	yes	0.0072286	89.548	7	0							1						7	0							1						598260
>jgi|Lotgi1|164838|fgenesh2_pg.C_sca_47000123		DIVTLLHDAIK	11	0	1236.71	yes	yes	0.00035701	161.76	7	0							1						7	0							1						312870
>jgi|Lotgi1|239125|estExt_fgenesh2_pg.C_sca_1950011		DKCSNDHDCPIDLK	14	1	1715.72	yes	yes	2.8177e-147	488.84	4.42	2.44	9	7	7	8	11	5	5	4	3	1			4.42	2.44	9	7	7	8	11	5	5	4	3	1			5137900000
>jgi|Lotgi1|140786|e_gw1.151.5.1		DKEYTLR	7	1	923.471	yes	yes	0.0089948	234.01	2	0		1											2	0		1											420790
>jgi|Lotgi1|236952|estExt_fgenesh2_pg.C_sca_900076		DKGLANLFK	9	1	1004.57	yes	yes	0.0066212	163.72	10.5	0.5										1	1		10.5	0.5										1	1		1170400
>jgi|Lotgi1|233200|estExt_fgenesh2_pg.C_sca_350163		DKLCEWYFPR	10	1	1412.65	yes	yes	1.5779e-11	252.39	5.77	2.73	1	3	1	3	3	1	2	4	2	2			5.77	2.73	1	3	1	3	3	1	2	4	2	2			56844000
>jgi|Lotgi1|233200|estExt_fgenesh2_pg.C_sca_350163		DKLCEWYFPRPK	12	2	1637.8	yes	yes	4.4279e-17	256.4	7.21	0.939						4	4	5	1				7.21	0.939						4	4	5	1				47858000
>jgi|Lotgi1|128992|e_gw1.63.279.1		DKLSELQLR	9	1	1100.62	yes	yes	0.00011288	218.9	9	0									1				9	0									1				530660
>jgi|Lotgi1|239125|estExt_fgenesh2_pg.C_sca_1950011		DKNGCEICECQDSPIIPHNFGCPTPPSR	28	1	3284.41	yes	yes	1.6983e-205	452.92	3.68	1.87	4	2	2	3	5	2	1						3.68	1.87	4	2	2	3	5	2	1						1213600000
>jgi|Lotgi1|236952|estExt_fgenesh2_pg.C_sca_900076		DKPCFLSVPVLTNTK	15	1	1717.91	yes	yes	7.1327e-06	191.05	1.33	0.471	2	1											1.33	0.471	2	1											15620000
>jgi|Lotgi1|232898|estExt_fgenesh2_pg.C_sca_330049		DLEIINQQGR	10	0	1184.61	yes	yes	0.0016199	154.84	8.67	0.471								1	2				8.67	0.471								1	2				2638500
>jgi|Lotgi1|168464|fgenesh2_pg.C_sca_75000082		DLETAVNLAWTSGTNATK	18	0	1890.93	yes	yes	0.0027032	109.83	9	0									1				9	0									1				470390
>jgi|Lotgi1|115607|e_gw1.21.53.1		DLFNGVDLNDPR	12	0	1373.66	yes	yes	8.6666e-18	257.96	4.56	2.35	3	3	2	5	5		3	3	1				4.56	2.35	3	3	2	5	5		3	3	1				209980000
>jgi|Lotgi1|172698|fgenesh2_pg.C_sca_140000010		DLFPHPFFSDPVTTR	15	0	1774.87	yes	yes	1.3644e-08	208.24	5	1.1				2	2		1						5	1.1				2	2		1						8215000
>jgi|Lotgi1|239159|estExt_fgenesh2_pg.C_sca_2000011		DLHVVGGIK	9	0	936.539	yes	yes	1.8624e-05	224.88	7.42	3.02	2	1	2	3	2	3	4	4	6	5	4	2	7.42	3.02	2	1	2	3	2	3	4	4	6	5	4	2	1028100000
>jgi|Lotgi1|219492|estExt_Genewise1Plus.C_sca_540059		DLIEDLKSELK	11	1	1301.71	yes	yes	4.6575e-07	174.73	9	0									1				9	0									1				666120
>jgi|Lotgi1|239188|estExt_fgenesh2_pg.C_sca_2050005		DLIEFTEEEHVCR	13	0	1675.75	yes	yes	1.2789e-37	296.97	5.32	2.5	11	11	10	14	16	36	9	8	7	7	2		5.32	2.5	11	11	10	14	16	36	9	8	7	7	2		2411700000
>jgi|Lotgi1|196756|estExt_Genewise1.C_sca_790140		DLINSAITSAER	12	0	1288.66	yes	yes	0.0018108	131.28	7	0							1						7	0							1						194480
>jgi|Lotgi1|187919|estExt_Genewise1.C_sca_210095		DLKPLEHFYVADEEK	15	1	1831.9	yes	yes	3.2593e-27	276.66	9	0									1				9	0									1				2171400
>jgi|Lotgi1|231535|estExt_fgenesh2_pg.C_sca_200102		DLKPSNLLLNTTCDLK	16	1	1843.97	yes	yes	0.00099384	140.08	8	0								1					8	0								1					1142500
>jgi|Lotgi1|234865|estExt_fgenesh2_pg.C_sca_560073	466	DLMFTDGINHLIGIGK	16	0	1742.9	yes	yes	3.5757e-13	233.33	4.74	2.11	2	3	2	2	4	5	3	2					4.74	2.11	2	3	2	2	4	5	3	2					114130000
>jgi|Lotgi1|218116|estExt_Genewise1Plus.C_sca_450094	336	DLMVGEEASK	10	0	1077.5	yes	yes	0.0010555	143.86	8	0								1					8	0								1					469340
>jgi|Lotgi1|219490|estExt_Genewise1Plus.C_sca_540057		DLPGFFADR	9	0	1036.5	yes	yes	0.0034376	157.54	9	0									1				9	0									1				1862400
>jgi|Lotgi1|158379|fgenesh2_pg.C_sca_17000030;>jgi|Lotgi1|113666|e_gw1.17.176.1		DLQLADLSYTSIYR	14	0	1656.84	no	no	0.00016659	149.26	2	0		1											NaN	NaN													547860
>jgi|Lotgi1|204240|estExt_fgenesh2_kg.C_sca_430013		DLQMVNISLR	10	0	1187.63	yes	yes	0.0068919	116.52	9	0									1				9	0									1				0
>jgi|Lotgi1|237446|estExt_fgenesh2_pg.C_sca_1070041		DLQNVNITLR	10	0	1184.65	yes	yes	6.897e-06	210.75	9.33	0.471									2	1			9.33	0.471									2	1			2127700
>jgi|Lotgi1|114599|e_gw1.19.215.1		DLSGFIDGTENR	12	0	1322.61	yes	yes	0.00032674	154.35	9	0									2				9	0									2				1075200
>jgi|Lotgi1|109908|e_gw1.11.685.1		DLTACPKDEFQEFPNR	16	1	1965.89	yes	yes	6.6743e-05	179.02	9	0									2				9	0									2				758460
>jgi|Lotgi1|159264|fgenesh2_pg.C_sca_20000004		DLTSWGTR	8	0	934.451	yes	yes	0.0044824	186.87	6	0						3							6	0						3							9693900
>jgi|Lotgi1|163637|fgenesh2_pg.C_sca_40000191		DLVEEIREELEEIADK	16	1	1928.96	yes	yes	3.866e-73	350.61	5.8	0.748					2	2	1						5.8	0.748					2	2	1						31644000
>jgi|Lotgi1|163637|fgenesh2_pg.C_sca_40000191		DLVEEIREELEEIADKDSADVVDK	24	2	2758.34	yes	yes	1.5473e-153	415.53	5.46	0.929			1		5	6	1						5.46	0.929			1		5	6	1						282740000
>jgi|Lotgi1|217885|estExt_Genewise1Plus.C_sca_430053		DLVGELATAIR	11	0	1156.65	yes	yes	0.0045852	132.91	8	0								1					8	0								1					205790
>jgi|Lotgi1|239574|estExt_fgenesh2_pg.C_sca_3420002		DLVIEVVYEPADR	13	0	1516.78	yes	yes	2.3798e-08	201.46	6.36	3.03	1	3	2	9	11			2	4	8	4		6.36	3.03	1	3	2	9	11			2	4	8	4		77382000
>jgi|Lotgi1|205506|estExt_fgenesh2_kg.C_sca_8540001;>jgi|Lotgi1|202971|estExt_fgenesh2_kg.C_sca_10023	283	DLYANTVLSGGSTMYPGIADR	21	0	2200.05	no	no	1.0697e-99	375.36	6.42	2.77	3	3	2	4	3	2	6	9	7	3	1		NaN	NaN													663360000
>jgi|Lotgi1|193218|estExt_Genewise1.C_sca_510040	217	DLYANTVLSGGTTMFPGIADR	21	0	2198.07	no	no	1.0082e-64	317.35	8.25	0.661							1	4	3				NaN	NaN													21547000
>jgi|Lotgi1|215510|estExt_Genewise1Plus.C_sca_280246;CON__P60712	328	DLYANTVLSGGTTMYPGIADR	21	0	2214.06	no	no	2.3763e-40	282.16	8	0								2					NaN	NaN													3971200
>jgi|Lotgi1|106548|e_gw1.5.688.1		DMDETANVVYK	11	0	1283.57	yes	yes	0.0052762	117.67	1	0	1												1	0	1												1344000
>jgi|Lotgi1|201878|estExt_Genewise1.C_sca_2030008	241	DMEGQDVLLFIDNIFR	16	0	1923.94	yes	yes	6.0418e-18	251.21	7	0.707						1	2	1					7	0.707						1	2	1					3897200
>jgi|Lotgi1|185419|estExt_Genewise1.C_sca_110646	201	DMGDQCQDIGYADHDR	16	0	1894.72	yes	yes	3.9724e-05	157.75	10	0										2			10	0										2			366650
>jgi|Lotgi1|204921|estExt_fgenesh2_kg.C_sca_960001	270	DMYENELAQAR	11	0	1338.59	yes	yes	0.00015419	159.83	8	0.816							2	2	2				8	0.816							2	2	2				5153500
>jgi|Lotgi1|239125|estExt_fgenesh2_pg.C_sca_1950011		DNCYVDSDCPDFR	13	0	1661.61	yes	yes	1.8383e-45	339.39	4.94	2.87	5	8	8	5	8	4	2	4	4	4	1		4.94	2.87	5	8	8	5	8	4	2	4	4	4	1		3710600000
>jgi|Lotgi1|239125|estExt_fgenesh2_pg.C_sca_1950011		DNCYVDSDCPDFRK	14	1	1789.7	yes	yes	9.397e-65	369.68	4.23	2.23	6	6	6	5	6	6	5	2	1				4.23	2.23	6	6	6	5	6	6	5	2	1				1889900000
>jgi|Lotgi1|115607|e_gw1.21.53.1		DNEEFFYEDGQR	12	0	1547.62	yes	yes	0.0099301	113.47	5	0					1								5	0					1								887840
>jgi|Lotgi1|99791|gw1.32.297.1		DNGLAPYNLYR	11	0	1294.63	yes	yes	4.8728e-48	386.75	5.2	3.24	7	9	9	8	7	3	6	3	4	3	3	3	5.2	3.24	7	9	9	8	7	3	6	3	4	3	3	3	14824000000
>jgi|Lotgi1|99791|gw1.32.297.1		DNGLAPYNLYRR	12	1	1450.73	yes	yes	0.0088501	117.67	2	0		1											2	0		1											3450800
>jgi|Lotgi1|206617|estExt_fgenesh2_pm.C_sca_350024	289	DNGMHALIIYDDLSK	15	0	1703.82	yes	yes	1.6962e-07	203.21	7.33	0.471							2	1					7.33	0.471							2	1					3797000
>jgi|Lotgi1|154020|fgenesh2_pg.C_sca_5000060		DNIGDHVFPIR	11	0	1281.65	yes	yes	1.4699e-14	260.7	3.75	1.76	4	2	4	5	6	1	2						3.75	1.76	4	2	4	5	6	1	2						139940000
>jgi|Lotgi1|175997|fgenesh2_pg.C_sca_619000003;>jgi|Lotgi1|176928|fgenesh2_pg.C_sca_7041000001;>jgi|Lotgi1|145439|e_gw1.324.28.1;>jgi|Lotgi1|146028|e_gw1.619.24.1;>jgi|Lotgi1|146029|e_gw1.619.16.1;>jgi|Lotgi1|146923|e_gw1.1414.5.1;>jgi|Lotgi1|147261|e_gw1		DNIQGITKPAIR	12	1	1324.75	yes	no	6.2294e-14	236.64	9.88	1.17							1	1	3	5	6		9.88	1.17							1	1	3	5	6		18539000
>jgi|Lotgi1|207549|estExt_fgenesh2_pm.C_sca_1080008	293	DNLTLWTSDMQGDGSEETPAR	21	0	2322.01	yes	yes	6.0584e-23	230.01	9	0									4				9	0									4				8372100
>jgi|Lotgi1|239188|estExt_fgenesh2_pg.C_sca_2050005	607	DNMNFDPINTLFPK	14	0	1664.79	yes	yes	4.3304e-30	254.06	5.52	2.47	1	4	5	6	6	6	4	3	5	1	1		5.52	2.47	1	4	5	6	6	6	4	3	5	1	1		814350000
>jgi|Lotgi1|239188|estExt_fgenesh2_pg.C_sca_2050005	607	DNMNFDPINTLFPKTGK	17	1	1950.95	yes	yes	0.0089982	101.36	6	0						1							6	0						1							236120
>jgi|Lotgi1|110884|e_gw1.12.381.1		DNPSASGDWEDLSTLR	16	0	1761.78	yes	yes	7.0694e-05	165.73	6	0						1							6	0						1							1483900
>jgi|Lotgi1|211452|estExt_Genewise1Plus.C_sca_90346		DNSLILQSVVLSDDSR	16	0	1759.9	yes	yes	9.0604e-13	233.42	6	2.37		1			1		2		1				6	2.37		1			1		2		1				2748900
>jgi|Lotgi1|236689|estExt_fgenesh2_pg.C_sca_850101		DNSNIVFAPPSANPPPVR	18	0	1890.96	yes	yes	9.9857e-08	179.41	8	0								1					8	0								1					240770
>jgi|Lotgi1|103152|e_gw1.1.406.1		DNSVINHLTATVR	13	0	1438.75	yes	yes	6.1986e-17	243.01	8.44	0.956							2	2	4	1			8.44	0.956							2	2	4	1			10991000
>jgi|Lotgi1|220774|estExt_Genewise1Plus.C_sca_650023		DNTINLIHTLR	11	0	1308.71	yes	yes	0.0004021	159.83	9	0									1				9	0									1				837690
>jgi|Lotgi1|162872|fgenesh2_pg.C_sca_36000100		DNVQILYKPYNYYK	14	1	1819.91	yes	yes	1.1148e-08	215.45	2.5	1.5	1			1									2.5	1.5	1			1									17960000
>jgi|Lotgi1|166196|fgenesh2_pg.C_sca_56000109		DNYHNAINALK	11	0	1271.63	yes	yes	0.00086668	154.35	8	0								1					8	0								1					447410
>jgi|Lotgi1|140786|e_gw1.151.5.1		DPCSSETSTSISK	13	0	1397.6	yes	yes	3.5605e-45	333.3	4.55	2.44	6	5	4	5	12	4	1	3	3	1			4.55	2.44	6	5	4	5	12	4	1	3	3	1			535230000
>jgi|Lotgi1|140786|e_gw1.151.5.1		DPCSSETSTSISKAR	15	1	1624.74	yes	yes	6.4779e-10	220.73	5	0					2								5	0					2								985980
>jgi|Lotgi1|223383|estExt_Genewise1Plus.C_sca_930089		DPEHFPFVVIGNK	13	0	1497.76	yes	yes	0.0087392	99.522	10	0										1			10	0										1			777800
>jgi|Lotgi1|131044|e_gw1.72.141.1	58	DPEMDKEEEIEAVSLR	16	1	1888.87	yes	yes	3.9752e-05	173.25	9	0									2				9	0									2				988690
>jgi|Lotgi1|140786|e_gw1.151.5.1		DPEQFSK	7	0	849.387	yes	yes	0.0080759	194.42	3	0			1										3	0			1										440240
>jgi|Lotgi1|115607|e_gw1.21.53.1		DPNCITWLYYSAVDK	15	0	1843.85	yes	yes	2.085e-34	284.8	4	1.27		4	5	7	8	1	1						4	1.27		4	5	7	8	1	1						220040000
>jgi|Lotgi1|154424|fgenesh2_pg.C_sca_5000464		DPQCYDEQLVK	11	0	1393.62	yes	yes	2.0485e-18	272.38	9.11	0.875								3	2	4			9.11	0.875								3	2	4			29564000
>jgi|Lotgi1|203020|estExt_fgenesh2_kg.C_sca_20001		DPSLNDGVTILTLIDCIR	18	0	2014.04	yes	yes	4.3023e-51	169.19	6	0						1							6	0						1							961750
>jgi|Lotgi1|228264|estExt_fgenesh2_pg.C_sca_20144		DQAATAQQAAIAR	13	0	1313.67	yes	yes	3.6063e-45	333.14	5.5	2.46	2	2	1		3	4	4	3		1			5.5	2.46	2	2	1		3	4	4	3		1			99375000
>jgi|Lotgi1|232677|estExt_fgenesh2_pg.C_sca_310015		DQDFAIYDDDGVTR	14	0	1628.7	yes	yes	7.4614e-09	211.77	9	0									1				9	0									1				430540
>jgi|Lotgi1|172698|fgenesh2_pg.C_sca_140000010		DQLAYLSPEFQHSLHLR	17	0	2053.04	yes	yes	2.0952e-17	236.87	3.29	1.67	1	2	1	1	1	1							3.29	1.67	1	2	1	1	1	1							7827600
>jgi|Lotgi1|207101|estExt_fgenesh2_pm.C_sca_640026		DQNIQALVLAPTR	13	0	1437.79	yes	yes	1.132e-06	186.72	8	0								2					8	0								2					545720
>jgi|Lotgi1|109284|e_gw1.10.19.1		DQYETELNQAR	11	0	1365.62	yes	yes	1.4465e-09	233.02	5.8	1.99	1			1	1	3	2	2					5.8	1.99	1			1	1	3	2	2					10058000
>jgi|Lotgi1|158316|fgenesh2_pg.C_sca_16000284;>jgi|Lotgi1|176424|fgenesh2_pg.C_sca_1280000001		DRVHAPQQPVAAR	13	1	1443.77	yes	no	0.0050889	119.76	1	0	1												1	0	1												121490
>jgi|Lotgi1|163637|fgenesh2_pg.C_sca_40000191		DSADVVDKIDIESLTDEEVK	20	1	2219.07	yes	yes	1.6663e-152	425.3	6	0						3							6	0						3							10867000
>jgi|Lotgi1|108036|e_gw1.8.544.1	16	DSAGTYLTAVGATAVMK	17	0	1654.82	yes	yes	4.2113e-08	198.46	7	0							1						7	0							1						1177300
>jgi|Lotgi1|194019|estExt_Genewise1.C_sca_560181		DSANIEHATLIK	12	0	1310.68	yes	yes	3.2026e-27	292.07	8.5	0.5								4	4				8.5	0.5								4	4				6858200
>jgi|Lotgi1|239125|estExt_fgenesh2_pg.C_sca_1950011		DSCLSDVDCPPGR	13	0	1476.6	yes	yes	9.4139e-46	342.56	5.76	3.09	8	7	8	8	6	8	8	8	7	6	4	1	5.76	3.09	8	7	8	8	6	8	8	8	7	6	4	1	7390100000
>jgi|Lotgi1|229175|estExt_fgenesh2_pg.C_sca_50437		DSDDIYTLK	9	0	1068.5	yes	yes	1.1424e-11	245.93	5.56	1.8		2		2	3	3	4	2					5.56	1.8		2		2	3	3	4	2					230790000
>jgi|Lotgi1|204915|estExt_fgenesh2_kg.C_sca_950004		DSDNSGLLEADEVK	14	0	1490.67	yes	yes	3.5601e-16	243.13	10.5	0.5										1	1		10.5	0.5										1	1		1214300
>jgi|Lotgi1|203020|estExt_fgenesh2_kg.C_sca_20001		DSECYTYLLK	10	0	1290.58	yes	yes	0.0014034	156.94	6.5	0.5						1	1						6.5	0.5						1	1						3455200
>jgi|Lotgi1|83160|gw1.21.261.1		DSEGALYVDGTSGSDK	16	0	1599.69	yes	yes	7.0773e-28	271.79	4.8	2.54		3	2	4	2	1			2	1			4.8	2.54		3	2	4	2	1			2	1			76896000
>jgi|Lotgi1|83160|gw1.21.261.1		DSEGALYVDGTSGSDKYDDFVRPGTTQTYIWTIR	34	2	3812.78	yes	yes	1.3849e-36	202.74	4.5	0.5				2	2								4.5	0.5				2	2								54948000
>jgi|Lotgi1|196407|estExt_Genewise1.C_sca_750091		DSESSPGEFSISVK	14	0	1467.67	yes	yes	0.00026432	141.73	10	0										2			10	0										2			822290
>jgi|Lotgi1|226384|estExt_Genewise1Plus.C_sca_1750079		DSGVQECFSR	10	0	1183.49	yes	yes	1.1841e-05	204.92	8.6	0.49								2	3				8.6	0.49								2	3				2149800
>jgi|Lotgi1|158316|fgenesh2_pg.C_sca_16000284;>jgi|Lotgi1|176424|fgenesh2_pg.C_sca_1280000001		DSHTPLTGSQYDSYQR	16	0	1853.82	yes	no	1.2199e-05	185.27	2.75	1.48	1	1	1		1								2.75	1.48	1	1	1		1								6364700
>jgi|Lotgi1|233420|estExt_fgenesh2_pg.C_sca_390106		DSNDDKNDDETSDIIDDILDIVEDAK	26	1	2921.28	yes	yes	1.1749e-233	476.82	4.94	1.93		3	2	2	4	1	5	1					4.94	1.93		3	2	2	4	1	5	1					176790000
>jgi|Lotgi1|192582|estExt_Genewise1.C_sca_460339		DSNLALFGSDTEK	13	0	1395.65	yes	yes	7.9431e-13	225.4	8	1							3	3	1	1			8	1							3	3	1	1			19494000
>jgi|Lotgi1|214936|estExt_Genewise1Plus.C_sca_250001		DSNLALFGSDVEK	13	0	1393.67	yes	yes	1.344e-07	193.85	8	0								2					8	0								2					3965600
>jgi|Lotgi1|105757|e_gw1.4.297.1	2	DSNMALFGSDTEK	13	0	1413.61	yes	yes	3.5055e-08	197.56	7.89	0.737							3	4	2				7.89	0.737							3	4	2				22446000
>jgi|Lotgi1|102397|e_gw1.1.358.1		DSSAEEILDPEDLSTIDDSGFVK	23	0	2481.13	yes	yes	7.7963e-38	260.95	9	0									1				9	0									1				5581700
>jgi|Lotgi1|118304|e_gw1.28.357.1		DSSFPAADFDVVR	13	0	1424.66	yes	yes	0.00058889	137.17	9.5	0.5									1	1			9.5	0.5									1	1			982920
>jgi|Lotgi1|205379|estExt_fgenesh2_kg.C_sca_2180002;>jgi|Lotgi1|145856|e_gw1.517.5.1;>jgi|Lotgi1|207549|estExt_fgenesh2_pm.C_sca_1080008;>jgi|Lotgi1|222442|estExt_Genewise1Plus.C_sca_820013	274	DSTLIMQLLR	10	0	1188.65	no	no	3.1634e-16	275.32	6.74	2.92	3	4	2	2	5	5	5	7	7	7	3		NaN	NaN													159100000
>jgi|Lotgi1|230107|estExt_fgenesh2_pg.C_sca_110025;>jgi|Lotgi1|176992|fgenesh2_pg.C_sca_10047000001		DSVEASANVLAK	12	0	1202.61	yes	no	1.3017e-07	196.7	10.5	1.12									1	1	1	1	10.5	1.12									1	1	1	1	5607800
>jgi|Lotgi1|214936|estExt_Genewise1Plus.C_sca_250001		DSVFVWVGK	9	0	1035.54	yes	yes	0.0048005	168.72	8	0								1					8	0								1					0
>jgi|Lotgi1|238094|estExt_fgenesh2_pg.C_sca_1300025	548	DSYITGTMEK	10	0	1143.51	yes	yes	0.0010555	143.86	9.8	0.98								1	3	3	3		9.8	0.98								1	3	3	3		9921400
>jgi|Lotgi1|193218|estExt_Genewise1.C_sca_510040;>jgi|Lotgi1|205506|estExt_fgenesh2_kg.C_sca_8540001;>jgi|Lotgi1|202971|estExt_fgenesh2_kg.C_sca_10023;>jgi|Lotgi1|215510|estExt_Genewise1Plus.C_sca_280246;CON__P60712		DSYVGDEAQSK	11	0	1197.52	no	no	2.7079e-07	210.75	6.75	1.56				1	1	1	2	2	1				NaN	NaN													5312400
>jgi|Lotgi1|193218|estExt_Genewise1.C_sca_510040;>jgi|Lotgi1|205506|estExt_fgenesh2_kg.C_sca_8540001;>jgi|Lotgi1|202971|estExt_fgenesh2_kg.C_sca_10023;>jgi|Lotgi1|215510|estExt_Genewise1Plus.C_sca_280246;CON__P60712		DSYVGDEAQSKR	12	1	1353.62	no	no	0.0015124	141.93	7.5	0.5							1	1					NaN	NaN													458030
>jgi|Lotgi1|236770|estExt_fgenesh2_pg.C_sca_870051		DTAPSWTER	9	0	1061.48	yes	yes	0.00017753	205.75	8.55	1.44					1		1	2	4	3			8.55	1.44					1		1	2	4	3			19877000
>jgi|Lotgi1|115147|e_gw1.20.479.1		DTAVSSTLGQNDLTKPFPDSR	21	1	2248.1	yes	yes	1.4091e-22	234.22	1.33	0.471	2	1											1.33	0.471	2	1											16186000
>jgi|Lotgi1|115147|e_gw1.20.479.1		DTAVSSTLGQNVLTK	15	0	1532.8	yes	yes	1.4403e-51	316.78	1.73	0.68	6	7	2										1.73	0.68	6	7	2										54092000
>jgi|Lotgi1|115147|e_gw1.20.479.1		DTAVSSTLGQNVLTKPFPDSR	21	1	2232.14	yes	yes	1.1195e-26	244.58	2.71	1.48	4	3	3	1	3								2.71	1.48	4	3	3	1	3								149030000
>jgi|Lotgi1|186095|estExt_Genewise1.C_sca_140132		DTEIGEIIDAGGR	13	0	1344.65	yes	yes	1.3553e-23	205.57	8.2	0.748							1	2	2				8.2	0.748							1	2	2				6751700
>jgi|Lotgi1|233608|estExt_fgenesh2_pg.C_sca_410087	442;443	DTFLIYHMQMYK	12	0	1588.74	yes	yes	0.00025477	140.3	9.67	0.471									1	2			9.67	0.471									1	2			576190
>jgi|Lotgi1|66392|gw1.152.11.1		DTFWMNTR	8	0	1069.47	yes	yes	0.0096228	137.77	9	0									1				9	0									1				409220
>jgi|Lotgi1|233200|estExt_fgenesh2_pg.C_sca_350163		DTGGCQFSQIVWAR	14	0	1623.75	yes	yes	2.3506e-121	462.67	6.2	3.2	8	5	6	7	8	7	7	9	7	7	6	2	6.2	3.2	8	5	6	7	8	7	7	9	7	7	6	2	1261600000
>jgi|Lotgi1|124263|e_gw1.46.75.1;>jgi|Lotgi1|98336|gw1.46.343.1		DTIIVPTGGYVVVR	14	0	1487.83	yes	no	0.00070257	131.37	6	0						1							6	0						1							2393400
>jgi|Lotgi1|194019|estExt_Genewise1.C_sca_560181		DTILQLNLK	9	0	1056.62	yes	yes	0.00017753	205.75	7.75	0.433							1	3					7.75	0.433							1	3					7576000
>jgi|Lotgi1|109284|e_gw1.10.19.1		DTNETLENHNNELR	14	0	1697.76	yes	yes	0.00012164	155.15	8.5	0.5								1	1				8.5	0.5								1	1				857670
>jgi|Lotgi1|83160|gw1.21.261.1		DTNTGLVGVLLTCK	14	0	1489.78	yes	yes	0	383.14	5.08	2.64	6	6	7	8	8	6	5	5	7	2			5.08	2.64	6	6	7	8	8	6	5	5	7	2			704460000
>jgi|Lotgi1|239125|estExt_fgenesh2_pg.C_sca_1950011		DTPCKYGATPIR	12	1	1377.67	yes	yes	0.0045071	131.28	5	0					1								5	0					1								279870
>jgi|Lotgi1|236952|estExt_fgenesh2_pg.C_sca_900076		DTPCSFVQEPFK	12	0	1453.65	yes	yes	0.0058212	117.67	1	0	1												1	0	1												5500200
>jgi|Lotgi1|235549|estExt_fgenesh2_pg.C_sca_660066		DTPTPGDETYK	11	0	1222.54	yes	yes	5.9516e-05	176.83	6	2		1			1	2	2		1				6	2		1			1	2	2		1				23241000
>jgi|Lotgi1|235549|estExt_fgenesh2_pg.C_sca_660066		DTPTPGDETYKVEITVLHSQTIQTK	25	1	2800.41	yes	yes	1.0253e-57	286.21	8.73	0.573								5	9	1			8.73	0.573								5	9	1			75199000
>jgi|Lotgi1|115607|e_gw1.21.53.1	35	DTVGLISGMTK	11	0	1120.58	yes	yes	1.1598e-13	221.89	4.88	2.52	2	7	4	5	9	4	2	2	3	1	1		4.88	2.52	2	7	4	5	9	4	2	2	3	1	1		610790000
>jgi|Lotgi1|196809|estExt_Genewise1.C_sca_790222		DTVNISTEQQTAK	13	0	1433.7	yes	yes	8.3579e-05	158.31	9	0									1				9	0									1				744550
>jgi|Lotgi1|238415|estExt_fgenesh2_pg.C_sca_1450008		DTYNIDEALR	10	0	1208.57	yes	yes	9.4538e-05	188.46	7	0							2						7	0							2						2191900
>jgi|Lotgi1|115607|e_gw1.21.53.1		DVESGLIGPLQICR	14	0	1555.8	yes	yes	8.9374e-43	310.91	5.02	2.43	3	6	7	7	8	5	4	6	4	1			5.02	2.43	3	6	7	7	8	5	4	6	4	1			530270000
>jgi|Lotgi1|132853|e_gw1.81.44.1		DVFISAAER	9	0	1006.51	yes	yes	0.00024901	202.54	10	0										3			10	0										3			2315100
>jgi|Lotgi1|235549|estExt_fgenesh2_pg.C_sca_660066		DVFVGHDCSLK	11	0	1275.59	yes	yes	3.3373e-06	201.1	7.21	2.93	3	1		1	1	2	5	5	5	4	1	1	7.21	2.93	3	1		1	1	2	5	5	5	4	1	1	537680000
>jgi|Lotgi1|235549|estExt_fgenesh2_pg.C_sca_660066		DVFVGHDCSLKVDDVALPQELCDPLCK	27	1	3128.46	yes	yes	2.0008e-22	202.43	9	0									1				9	0									1				3314300
>jgi|Lotgi1|238326|estExt_fgenesh2_pg.C_sca_1410005		DVGATWIILGHSER	14	0	1552.8	yes	yes	9.2434e-05	132.76	9.75	0.433									1	3			9.75	0.433									1	3			2574600
>jgi|Lotgi1|176686|fgenesh2_pg.C_sca_2579000001;>jgi|Lotgi1|227927|estExt_fgenesh2_pg.C_sca_10253		DVGVIGGIR	9	0	884.508	yes	yes	3.2717e-06	234.84	9	2.49		1			1	1	1	3	3	4	3	3	9	2.49		1			1	1	1	3	3	4	3	3	50843000
>jgi|Lotgi1|173200|fgenesh2_pg.C_sca_151000011		DVIEFLGHPNIEK	13	0	1509.78	yes	yes	5.3857e-21	229.72	8.41	2.1		1		1		2	3	4	8	4	4		8.41	2.1		1		1		2	3	4	8	4	4		31854000
>jgi|Lotgi1|231498|estExt_fgenesh2_pg.C_sca_200049		DVIILVFANK	10	0	1130.67	yes	yes	0.0070852	129.1	10	0										1			10	0										1			131400
>jgi|Lotgi1|184120|estExt_Genewise1.C_sca_80310		DVLSVAFSADNR	12	0	1292.64	yes	yes	6.2488e-18	260.7	9	0									2				9	0									2				2283500
>jgi|Lotgi1|225601|estExt_Genewise1Plus.C_sca_1460061	363	DVMFFAGSEGK	11	0	1186.53	yes	yes	0.0015954	134.59	10	0										2			10	0										2			1293400
>jgi|Lotgi1|237161|estExt_fgenesh2_pg.C_sca_970042		DVNAAIASIK	10	0	1000.56	yes	yes	0.0043178	138.11	8	0								3					8	0								3					4406700
>jgi|Lotgi1|203680|estExt_fgenesh2_kg.C_sca_180008;>jgi|Lotgi1|213577|estExt_Genewise1Plus.C_sca_180161;>jgi|Lotgi1|223558|estExt_Genewise1Plus.C_sca_970107;CON__ENSEMBL:ENSBTAP00000016242		DVNAAIATIK	10	0	1014.57	no	no	0.0009452	163.77	6.52	3.1	1	1	2	2	3	2	2	2	1	2	2	1	NaN	NaN													101680000
>jgi|Lotgi1|197848|estExt_Genewise1.C_sca_900026		DVQLEFVR	8	0	1004.53	yes	yes	0.0054122	183.43	8	0								1					8	0								1					1357200
>jgi|Lotgi1|115450|e_gw1.21.366.1		DVQLLNHCFDDIEK	14	0	1744.81	yes	yes	1.9546e-06	190.3	7	0							2						7	0							2						2527400
>jgi|Lotgi1|231865|estExt_fgenesh2_pg.C_sca_230179	404	DVSGQPSHILTYMR	14	0	1602.78	yes	yes	4.4485e-19	152.14	10.5	0.5										3	3		10.5	0.5										3	3		5503200
>jgi|Lotgi1|233420|estExt_fgenesh2_pg.C_sca_390106		DVVEDANDDVNDILDTDDEDEDVQEEK	27	0	3092.26	yes	yes	2.5935e-42	251.3	7	0							1						7	0							1						484060
>jgi|Lotgi1|163670|fgenesh2_pg.C_sca_41000032		DWDLTSWR	8	0	1077.49	yes	yes	0.0044824	186.87	9.5	0.5									1	1			9.5	0.5									1	1			6117900
>jgi|Lotgi1|202951|estExt_fgenesh2_kg.C_sca_10001		DWTGMMLDDAVK	12	0	1380.61	yes	yes	0.0062243	91.855	10	0										2			10	0										2			824300
>jgi|Lotgi1|140786|e_gw1.151.5.1		DWTTLFNEFNGNPK	14	0	1681.77	yes	yes	9.3436e-66	375.89	4.2	1.08		1	2	1	6								4.2	1.08		1	2	1	6								74445000
>jgi|Lotgi1|188534|estExt_Genewise1.C_sca_240373		DWWFGTGER	9	0	1152.5	yes	yes	0.0005176	191.36	8.5	0.5								2	2				8.5	0.5								2	2				4853600
>jgi|Lotgi1|159735|fgenesh2_pg.C_sca_21000205		DYDIIWENK	9	0	1194.56	yes	yes	0.0097521	137	10	0										1			10	0										1			410800
>jgi|Lotgi1|239339|estExt_fgenesh2_pg.C_sca_2240004		DYVHGGPMYPHASSR	15	0	1672.74	yes	yes	0.0063769	92.925	8	0								1					8	0								1					498080
>jgi|Lotgi1|176001|fgenesh2_pg.C_sca_623000001		DYVLVISQASVK	12	0	1320.73	yes	yes	0.0020734	128.17	8	0								1					8	0								1					117000
>jgi|Lotgi1|174003|fgenesh2_pg.C_sca_179000009		DYYMMNAR	8	0	1062.43	yes	yes	0.0063294	135.16	5	0					2								5	0					2								1943200
>jgi|Lotgi1|214616|estExt_Genewise1Plus.C_sca_230056	324	EAADVMAESPAALQLR	16	0	1670.83	yes	yes	4.2176e-05	156.8	9	0									1				9	0									1				195840
>jgi|Lotgi1|238082|estExt_fgenesh2_pg.C_sca_1300004		EAANHPQGLLVISIFLSTSK	20	0	2124.16	yes	yes	3.2245e-107	377.38	6.46	2.85	1	2	2	2	2	3	4	4	2	2	1	1	6.46	2.85	1	2	2	2	2	3	4	4	2	2	1	1	207240000
>jgi|Lotgi1|238082|estExt_fgenesh2_pg.C_sca_1300004		EAANHPQGLLVISIFLSTSKGER	23	1	2466.32	yes	yes	2.815e-201	340.73	8.4	1.02							1	2	1	1			8.4	1.02							1	2	1	1			49850000
>jgi|Lotgi1|199626|estExt_Genewise1.C_sca_1220083		EAESAVFHSQTFENLR	16	0	1863.88	yes	yes	3.0291e-05	177.54	1	0	1												1	0	1												2067200
>jgi|Lotgi1|222442|estExt_Genewise1Plus.C_sca_820013		EAFDSAIAELDNLNK	15	0	1648.79	yes	yes	0.00056957	134.98	9	0									1				9	0									1				440900
>jgi|Lotgi1|222442|estExt_Genewise1Plus.C_sca_820013		EAFDSAIAELDNLNKDDYK	19	1	2170.01	yes	yes	0.00099407	128.9	10	0										1			10	0										1			828690
>jgi|Lotgi1|183052|estExt_Genewise1.C_sca_50416		EAGGYDDWPTGR	12	0	1322.55	yes	yes	0.0043448	120.68	8	0								1					8	0								1					207140
>jgi|Lotgi1|223383|estExt_Genewise1Plus.C_sca_930089		EAINVEQAFQTVAK	14	0	1546.8	yes	yes	1.0423e-07	204.64	10	0										2			10	0										2			448770
>jgi|Lotgi1|66515|gw1.224.21.1		EAITNLHISNLLPK	14	0	1561.88	yes	yes	0.00012164	155.15	6.57	1.5					3		2	1	1				6.57	1.5					3		2	1	1				7666100
>jgi|Lotgi1|218952|estExt_Genewise1Plus.C_sca_500038	337	EALGSSLMGLFEK	13	0	1380.7	yes	yes	5.2346e-06	172.34	8.38	0.484								5	3				8.38	0.484								5	3				8710900
>jgi|Lotgi1|204047|estExt_fgenesh2_kg.C_sca_340011		EALLEDSHWPNAEIK	15	0	1750.85	yes	yes	0.0017437	122.45	8	0								1					8	0								1					708000
>jgi|Lotgi1|239574|estExt_fgenesh2_pg.C_sca_3420002		EATPTVLAINSVINTEDEDK	20	0	2158.06	yes	yes	1.9211e-107	383.58	3.78	1.03		1	3	2	3								3.78	1.03		1	3	2	3								37846000
>jgi|Lotgi1|239574|estExt_fgenesh2_pg.C_sca_3420002		EATPTVLAINSVINTEDEDKSR	22	1	2401.2	yes	yes	4.3684e-114	392.41	3.6	1.36	2	4	5	6	7	1							3.6	1.36	2	4	5	6	7	1							603740000
>jgi|Lotgi1|236041|estExt_fgenesh2_pg.C_sca_730123		EAVEGAIGGNTYQHNK	16	0	1686.8	yes	yes	7.8287e-09	206.53	11.3	0.471											2	1	11.3	0.471											2	1	1139800
>jgi|Lotgi1|238094|estExt_fgenesh2_pg.C_sca_1300025		EAVFCEVFNAAK	12	0	1383.65	yes	yes	1.3071e-16	246.81	9.44	1.22							1	3	4	4	4		9.44	1.22							1	3	4	4	4		45963000
>jgi|Lotgi1|161608|fgenesh2_pg.C_sca_30000028		EAVQNSAFVER	11	0	1248.61	yes	yes	1.9586e-14	258.34	6	0						2							6	0						2							3500700
>jgi|Lotgi1|206617|estExt_fgenesh2_pm.C_sca_350024		EAYPGDVFYLHSR	13	0	1552.73	yes	yes	5.3481e-07	188.61	6.82	2.52		1		1	1	1	3	2	1			1	6.82	2.52		1		1	1	1	3	2	1			1	35719000
>jgi|Lotgi1|218952|estExt_Genewise1Plus.C_sca_500038	338	ECILSGMLSVSGK	13	0	1379.68	yes	yes	0.00011875	146.16	8	0								2					8	0								2					1672200
>jgi|Lotgi1|101611|gw1.56.268.1		EDAEGNIFQTFEIPNTSIIGPLTIVGK	27	0	2902.5	yes	yes	1.096e-147	406.61	5.2	2.57	4	6	7	5	8	11	4	4	2	5			5.2	2.57	4	6	7	5	8	11	4	4	2	5			860820000
>jgi|Lotgi1|238082|estExt_fgenesh2_pg.C_sca_1300004		EDFGDLK	7	0	822.376	yes	yes	0.0057715	187.77	9	0									1				9	0									1				551630
>jgi|Lotgi1|192582|estExt_Genewise1.C_sca_460339		EDLFVWIGK	9	0	1105.58	yes	yes	0.0040087	155.01	8	0								1					8	0								1					2077400
>jgi|Lotgi1|103152|e_gw1.1.406.1		EDNFTAAFK	9	0	1041.48	yes	yes	0.00032258	199.48	9	0									1				9	0									1				1594000
>jgi|Lotgi1|219006|estExt_Genewise1Plus.C_sca_500130		EEELLLQDFSR	11	0	1377.68	yes	yes	2.6707e-11	241.23	10.7	0.471										1	2		10.7	0.471										1	2		1389500
>jgi|Lotgi1|235988|estExt_fgenesh2_pg.C_sca_730030		EEIINHYTSWEAR	13	0	1646.77	yes	yes	5.3481e-07	188.61	9	0									2				9	0									2				1878500
>jgi|Lotgi1|235120|estExt_fgenesh2_pg.C_sca_590106		EEKDDGEGNIKPLVEK	16	2	1798.89	yes	yes	0	430.41	4.34	2.22	1	6	7	5	5	3	2		2	1			4.34	2.22	1	6	7	5	5	3	2		2	1			143790000
>jgi|Lotgi1|109908|e_gw1.11.685.1		EELHEYLDLLESAK	14	0	1687.83	yes	yes	1.1082e-53	330.38	8.39	1.38					1	1	2	4	6	4			8.39	1.38					1	1	2	4	6	4			23610000
>jgi|Lotgi1|238560|estExt_fgenesh2_pg.C_sca_1510007		EELYFNQDHSDIIWVTK	17	0	2136.02	yes	yes	1.8535e-17	238.63	5	0					1								5	0					1								1145300
>jgi|Lotgi1|235988|estExt_fgenesh2_pg.C_sca_730030	511	EEMGVGLYQDK	11	0	1267.58	yes	yes	2.3367e-06	197.1	5.67	0.471					1	2							5.67	0.471					1	2							3830200
>jgi|Lotgi1|177468|fgenesh2_pm.C_sca_6000013		EFDGSIYNPEGIDPR	15	0	1707.77	yes	yes	0.00015333	150.68	7	0							1						7	0							1						1215800
>jgi|Lotgi1|209261|estExt_Genewise1Plus.C_sca_30137		EFDLVYYTVLSR	12	0	1503.76	yes	yes	1.4967e-31	312.52	8.11	2		1				3	2	2	6	5			8.11	2		1				3	2	2	6	5			52784000
>jgi|Lotgi1|238358|estExt_fgenesh2_pg.C_sca_1420009		EFDTLLDNVIQEVNK	15	0	1775.89	yes	yes	5.7759e-100	423.51	5.74	2.84	6	10	11	15	17	12	10	8	9	7	8		5.74	2.84	6	10	11	15	17	12	10	8	9	7	8		5563100000
>jgi|Lotgi1|144968|e_gw1.276.10.1		EFFGNFFR	8	0	1062.49	yes	yes	0.00096025	205.41	5.64	3.13	1	2	2	2			2	1	2	2			5.64	3.13	1	2	2	2			2	1	2	2			35099000
>jgi|Lotgi1|209261|estExt_Genewise1Plus.C_sca_30137		EFFVSLNLPYSVIR	14	0	1682.9	yes	yes	1.4497e-34	292.07	5.35	2.26	3		1	3	4	5	2	4	1				5.35	2.26	3		1	3	4	5	2	4	1				146370000
>jgi|Lotgi1|115607|e_gw1.21.53.1		EFHLLFK	7	0	932.512	yes	yes	0.0030968	194.42	5.2	0.98				1	3		1						5.2	0.98				1	3		1						19560000
>jgi|Lotgi1|174920|fgenesh2_pg.C_sca_225000003	168	EFIENMTADIVK	12	0	1408.69	yes	yes	1.1013e-17	255.29	5.75	2.52	4	4	3	5	6	7	10	7	4	3			5.75	2.52	4	4	3	5	6	7	10	7	4	3			760600000
>jgi|Lotgi1|115714|e_gw1.22.148.1		EFLHATQLSPVVK	13	0	1467.81	yes	yes	0.00025113	149.31	7.5	0.5							1	1					7.5	0.5							1	1					5780700
>jgi|Lotgi1|230492|estExt_fgenesh2_pg.C_sca_120331		EFYNGPYVFEMDLNDDDLAYCR	22	0	2745.14	yes	yes	0.0074134	77.39	10	0										1			10	0										1			1428300
>jgi|Lotgi1|150772|fgenesh2_kg.C_sca_58000010		EGDILTLLESER	12	0	1373.7	yes	yes	0.00080153	143.61	12	0												2	12	0												2	1201100
>jgi|Lotgi1|203020|estExt_fgenesh2_kg.C_sca_20001		EGEEIGDLQR	10	0	1144.54	yes	yes	1.1286e-15	271.64	6.8	1.17					1	4	2	2	1				6.8	1.17					1	4	2	2	1				66902000
>jgi|Lotgi1|238082|estExt_fgenesh2_pg.C_sca_1300004		EGEIIGDFGNLR	12	0	1318.65	yes	yes	1.9087e-27	294.88	7.5	2.58	1					1	2	3	1	1	1		7.5	2.58	1					1	2	3	1	1	1		55415000
>jgi|Lotgi1|238082|estExt_fgenesh2_pg.C_sca_1300004		EGEIIGDFGNLRPLQDLNDR	20	1	2270.13	yes	yes	0	323.08	6.67	1.41				1	1	2	1	4					6.67	1.41				1	1	2	1	4					53249000
>jgi|Lotgi1|238082|estExt_fgenesh2_pg.C_sca_1300004		EGEIIGDFGNLRPLQDLNDRPVFLVR	26	2	2981.57	yes	yes	9.4286e-118	369.21	5.98	2.71	4	4	4	6	5	8	8	9	5	2	3		5.98	2.71	4	4	4	6	5	8	8	9	5	2	3		9061700000
>jgi|Lotgi1|192880|estExt_Genewise1.C_sca_480224;>jgi|Lotgi1|146935|e_gw1.1452.1.1		EGETNLQEALALSIK	15	0	1614.85	yes	no	0.00015595	146.5	9	0									1				9	0									1				402270
>jgi|Lotgi1|140722|e_gw1.150.94.1	65;66	EGGILTLPGAQPSLHGTPGMIGYGMAK	27	0	2652.34	yes	yes	1.1404e-06	113.26	9.5	0.5									1	1			9.5	0.5									1	1			5006400
>jgi|Lotgi1|154423|fgenesh2_pg.C_sca_5000463		EGICLDNLPTYDQIR	15	0	1805.86	yes	yes	1.6471e-28	282.57	9.08	1.11							2	1	3	6			9.08	1.11							2	1	3	6			22600000
>jgi|Lotgi1|229608|estExt_fgenesh2_pg.C_sca_80217		EGIEFVSTFEAK	12	0	1355.66	yes	yes	0.0062944	114.83	9	0									1				9	0									1				278110
>jgi|Lotgi1|225558|estExt_Genewise1Plus.C_sca_1440059		EGISQNLGLGK	11	0	1114.6	yes	yes	5.138e-05	179	8.67	0.471								1	2				8.67	0.471								1	2				2628800
>jgi|Lotgi1|239125|estExt_fgenesh2_pg.C_sca_1950011		EGKDGCEICACR	12	1	1453.57	yes	yes	3.9957e-07	194.6	4.2	1.17		1		1	3								4.2	1.17		1		1	3								7200700
>jgi|Lotgi1|234041|estExt_fgenesh2_pg.C_sca_460095	452	EGSGTMNLGGSLTR	14	0	1378.65	yes	yes	6.4347e-06	183.08	9	0									3				9	0									3				2605300
>jgi|Lotgi1|140660|e_gw1.149.31.1	63	EGTAMIAVGIGDQVFMDELR	20	0	2151.03	yes	yes	0	396.88	4.76	2.61	9	12	10	18	10	8	8	6	7	1	1	1	4.76	2.61	9	12	10	18	10	8	8	6	7	1	1	1	2243400000
>jgi|Lotgi1|239125|estExt_fgenesh2_pg.C_sca_1950011		EGTPCPNGTSCEIEPNDR	18	0	2031.83	yes	yes	4.6336e-47	307.28	3.31	1.79	4	3	1	1	6	1							3.31	1.79	4	3	1	1	6	1							62030000
>jgi|Lotgi1|132223|e_gw1.78.94.1		EGVVEIPDATDSNKDDVIK	19	1	2043	yes	yes	1.549e-20	248.01	8.5	0.5								2	2				8.5	0.5								2	2				5135600
>jgi|Lotgi1|174652|fgenesh2_pg.C_sca_207000018		EHNAPASLPSNPSPSSPK	18	0	1815.88	yes	yes	1.0323e-38	290.64	2.4	1.02	1	2	1	1									2.4	1.02	1	2	1	1									2247800
>jgi|Lotgi1|184255|estExt_Genewise1.C_sca_80549		EHSVDRDSIILFK	13	1	1557.82	yes	yes	9.581e-26	269.89	7	0.577						1	4	1					7	0.577						1	4	1					11291000
>jgi|Lotgi1|232714|estExt_fgenesh2_pg.C_sca_310076		EIAIQSPSYPASASVPSANIK	21	0	2129.1	yes	yes	2.2748e-64	319.09	5.08	2.26	2	2	2	4	4	4	3	2	2				5.08	2.26	2	2	2	4	4	4	3	2	2				200540000
>jgi|Lotgi1|105848|e_gw1.4.256.1	4;5	EIEIAEQEMPGLMALR	16	0	1828.91	yes	yes	5.5284e-07	189.5	7.5	0.5							1	1					7.5	0.5							1	1					1818700
>jgi|Lotgi1|204921|estExt_fgenesh2_kg.C_sca_960001		EIEILESHAK	10	0	1167.61	yes	yes	0.0027524	143.86	7.33	0.471							2	1					7.33	0.471							2	1					2329000
>jgi|Lotgi1|233200|estExt_fgenesh2_pg.C_sca_350163		EIGDQLVGR	9	0	985.519	yes	yes	1.398e-16	337.88	6.98	3.12	4	7	7	8	6	9	12	10	11	11	10	5	6.98	3.12	4	7	7	8	6	9	12	10	11	11	10	5	4454500000
>jgi|Lotgi1|235690|estExt_fgenesh2_pg.C_sca_680060		EIGGFDSVR	9	0	978.477	yes	yes	0.0057715	141.47	8	0								1					8	0								1					0
>jgi|Lotgi1|215219|estExt_Genewise1Plus.C_sca_260309		EIGGLFVGEYYK	12	0	1373.69	yes	yes	0.00091393	141.93	11	0											1		11	0											1		872570
>jgi|Lotgi1|231869|estExt_fgenesh2_pg.C_sca_230185		EIILDRPFHAECK	13	1	1626.82	yes	yes	1.1318e-05	175.91	3.75	1.88	3		1	4	2	1	1						3.75	1.88	3		1	4	2	1	1						58662000
>jgi|Lotgi1|217320|estExt_Genewise1Plus.C_sca_390079		EILGTAQSVGCTIEK	15	0	1604.81	yes	yes	0.00014225	159.64	10	0										1			10	0										1			949520
>jgi|Lotgi1|204915|estExt_fgenesh2_kg.C_sca_950004		EILLAEADGDEITPEYVDSVIAK	23	0	2489.24	yes	yes	2.9217e-104	367.55	10	0										2			10	0										2			12397000
>jgi|Lotgi1|206060|estExt_fgenesh2_pm.C_sca_120032		EILTPLLVER	10	0	1181.7	yes	yes	4.4333e-12	257.02	8.56	0.497								4	5				8.56	0.497								4	5				15547000
>jgi|Lotgi1|238560|estExt_fgenesh2_pg.C_sca_1510007	566;567	EIMDTWTLQMNYPVVK	16	0	1966.95	yes	yes	2.2596e-13	233.33	5.5	0.5					2	2							5.5	0.5					2	2							12949000
>jgi|Lotgi1|236952|estExt_fgenesh2_pg.C_sca_900076	525	EIQDFMNEVK	10	0	1251.58	yes	yes	2.1222e-05	193.75	8.75	0.433								1	3				8.75	0.433								1	3				2893700
>jgi|Lotgi1|162872|fgenesh2_pg.C_sca_36000100		EIQQQYTVSSAYSK	14	0	1630.78	yes	yes	2.8479e-21	258.33	2.57	1.05	1	3	1	2									2.57	1.05	1	3	1	2									64832000
>jgi|Lotgi1|238526|estExt_fgenesh2_pg.C_sca_1490037		EISGGQTGPTKPVVNQPR	18	1	1863.98	yes	yes	2.9867e-155	444.69	4.53	2.59	22	23	26	31	18	17	15	12	6	5	4		4.53	2.59	22	23	26	31	18	17	15	12	6	5	4		10122000000
>jgi|Lotgi1|205506|estExt_fgenesh2_kg.C_sca_8540001;>jgi|Lotgi1|202971|estExt_fgenesh2_kg.C_sca_10023	284	EITALAPPTMK	11	0	1170.63	no	no	1.1159e-16	208.22	7.31	2.71	3		1		2	2	5	9	5	2	2	1	NaN	NaN													296010000
>jgi|Lotgi1|193218|estExt_Genewise1.C_sca_510040	218	EITSLAPSTMK	11	0	1176.61	yes	yes	2.5845e-05	174.73	8	0.816							2	2	2				8	0.816							2	2	2				24035000
>jgi|Lotgi1|154590|fgenesh2_pg.C_sca_6000093		EITTETVNYR	10	0	1224.6	yes	yes	0.00030186	177.32	9	0.707								2	4	2			9	0.707								2	4	2			8000900
>jgi|Lotgi1|223043|estExt_Genewise1Plus.C_sca_880146;>jgi|Lotgi1|202077|estExt_Genewise1.C_sca_2180072;>jgi|Lotgi1|223078|estExt_Genewise1Plus.C_sca_880181;>jgi|Lotgi1|220547|estExt_Genewise1Plus.C_sca_630094;>jgi|Lotgi1|218820|estExt_Genewise1Plus.C_sca_	248	EIVHMQAGQCGNQIGAK	17	0	1839.87	yes	no	3.7415e-87	362.21	5.67	2.17	1	1		1	1	2	4	2					5.67	2.17	1	1		1	1	2	4	2					19313000
>jgi|Lotgi1|204915|estExt_fgenesh2_kg.C_sca_950004		EKDSDNSGLLEADEVK	16	1	1747.81	yes	yes	2.7568e-06	195.43	9.67	0.471									1	2			9.67	0.471									1	2			4412800
>jgi|Lotgi1|188534|estExt_Genewise1.C_sca_240373	206	EKMDATQAELVEER	14	1	1647.78	yes	yes	4.1632e-16	241.08	8.2	0.748							1	2	2				8.2	0.748							1	2	2				9813200
>jgi|Lotgi1|235988|estExt_fgenesh2_pg.C_sca_730030		EKPLGNSLNQR	11	1	1254.67	yes	yes	0.0007728	163.77	6	0						1							6	0						1							486640
>jgi|Lotgi1|223917|estExt_Genewise1Plus.C_sca_1040081		ELAEDGYSGVEVR	13	0	1422.66	yes	yes	2.2871e-08	203.49	9	0									3				9	0									3				3926200
>jgi|Lotgi1|230492|estExt_fgenesh2_pg.C_sca_120331	392	ELALAIGEDIAHPDFMK	17	0	1868.93	yes	yes	1.0195e-23	263.88	6.24	3.34	2	2	2	2	1	1	2	2	2	3	2		6.24	3.34	2	2	2	2	1	1	2	2	2	3	2		89016000
>jgi|Lotgi1|238560|estExt_fgenesh2_pg.C_sca_1510007		ELDDVEDFLFSHPDLGNTETVFHQATEK	28	0	3232.48	yes	yes	1.3709e-140	382.03	4	1.07		1	1	2	3								4	1.07		1	1	2	3								324160000
>jgi|Lotgi1|235609|estExt_fgenesh2_pg.C_sca_670059		ELDFNNAVLAQLPELIK	17	0	1926.05	yes	yes	0.00064111	136.51	11	0											1		11	0											1		1415100
>jgi|Lotgi1|216416|estExt_Genewise1Plus.C_sca_330065		ELEAVVNPITSK	12	0	1298.71	yes	yes	1.3017e-07	196.7	5.75	0.433					1	3							5.75	0.433					1	3							5149500
>jgi|Lotgi1|231865|estExt_fgenesh2_pg.C_sca_230179		ELGNYFQYNDESTGIVK	17	0	1975.92	yes	yes	1.0236e-13	146.47	10.3	0.471										2	1		10.3	0.471										2	1		644660
>jgi|Lotgi1|238326|estExt_fgenesh2_pg.C_sca_1410005		ELGTKPDVDGFLVGGASLKPDFVQIINAR	29	2	3055.63	yes	yes	6.1896e-97	169.42	10	0										1			10	0										1			315090
>jgi|Lotgi1|158379|fgenesh2_pg.C_sca_17000030		ELGTLATHLVDLR	13	0	1436.8	yes	yes	7.3048e-05	159.94	2.2	1.08	3	4	1	2									2.2	1.08	3	4	1	2									38643000
>jgi|Lotgi1|213577|estExt_Genewise1Plus.C_sca_180161;>jgi|Lotgi1|223558|estExt_Genewise1Plus.C_sca_970107		ELIDLVLDR	9	0	1084.61	no	no	5.2512e-09	291.83	5.94	2.62	2	2	3	3	3	4	5	4	3	3			NaN	NaN													178120000
>jgi|Lotgi1|206617|estExt_fgenesh2_pm.C_sca_350024		ELIIGDR	7	0	814.455	yes	yes	0.0059653	223.6	6.67	0.471						1	2						6.67	0.471						1	2						6175800
>jgi|Lotgi1|227422|estExt_Genewise1Plus.C_sca_2940010		ELITNIGSAAGSAPAAAPAGGAPAAGGEAK	30	0	2547.29	yes	yes	3.1499e-50	242.28	10.8	0.433										1	3		10.8	0.433										1	3		8381100
>jgi|Lotgi1|223337|estExt_Genewise1Plus.C_sca_920159		ELLDQLVVIK	10	0	1168.71	yes	yes	0.0038493	141.88	8	0								1					8	0								1					201520
>jgi|Lotgi1|204359|estExt_fgenesh2_kg.C_sca_500014		ELLLQPVIISR	11	0	1279.79	yes	yes	1.9586e-14	258.34	10	0.632									1	3	1		10	0.632									1	3	1		3467200
>jgi|Lotgi1|140786|e_gw1.151.5.1	69	ELLVIHLDSWMWK	13	0	1668.87	yes	yes	0.00063767	122.42	6.75	1.79					2			1	1				6.75	1.79					2			1	1				19251000
>jgi|Lotgi1|159383|fgenesh2_pg.C_sca_20000123	116	ELNAFMVSNK	10	0	1151.56	yes	yes	3.6252e-05	188.46	6	0.756					2	3	2						6	0.756					2	3	2						13597000
>jgi|Lotgi1|183614|estExt_Genewise1.C_sca_60290		ELNEIINADADDPSLIEYK	19	0	2161.04	yes	yes	8.7941e-48	301.23	9.57	0.495									3	4			9.57	0.495									3	4			9893300
>jgi|Lotgi1|109908|e_gw1.11.685.1		ELQHTIQSLK	10	0	1195.66	yes	yes	2.8063e-18	301.42	8.86	0.35								1	6				8.86	0.35								1	6				3503700
>jgi|Lotgi1|183079|estExt_Genewise1.C_sca_50444		ELSDFGALLQK	11	0	1219.64	yes	yes	0.00026242	165.83	10	0										2			10	0										2			1679300
>jgi|Lotgi1|238760|estExt_fgenesh2_pg.C_sca_1660028		ELVTNVQLGK	10	0	1099.62	yes	yes	0.0023198	148.05	10	0										1			10	0										1			1207600
>jgi|Lotgi1|238400|estExt_fgenesh2_pg.C_sca_1440037	552	ELYYDMDTGLNVVK	14	0	1658.79	yes	yes	3.9038e-09	208.42	8.94	0.872							1	4	7	5			8.94	0.872							1	4	7	5			45996000
>jgi|Lotgi1|200052|estExt_Genewise1.C_sca_1320054	240	EMANYAPAGGVPGSR	15	0	1475.68	yes	yes	3.2614e-18	147.87	9.5	0.5									1	1			9.5	0.5									1	1			849410
>jgi|Lotgi1|238560|estExt_fgenesh2_pg.C_sca_1510007		EMEYIPYK	8	0	1071.49	yes	yes	0.0043976	165.9	5.33	2.98	1	1			1		1	1	1				5.33	2.98	1	1			1		1	1	1				25350000
>jgi|Lotgi1|228443|estExt_fgenesh2_pg.C_sca_20450		EMGVNFLVR	9	0	1063.55	yes	yes	0.005483	128.1	11	0											1		11	0											1		250290
>jgi|Lotgi1|235120|estExt_fgenesh2_pg.C_sca_590106	478	EMVGSLLGMDEDDIR	15	0	1678.75	yes	yes	1.437e-16	237.13	3.37	1.38	2	4	4	3	6								3.37	1.38	2	4	4	3	6								75403000
>jgi|Lotgi1|235120|estExt_fgenesh2_pg.C_sca_590106	478	EMVGSLLGMDEDDIRK	16	1	1806.85	yes	yes	2.8349e-05	165.73	5.9	3.05		1	1	2	3					2	1		5.9	3.05		1	1	2	3					2	1		107450000
>jgi|Lotgi1|209107|estExt_Genewise1Plus.C_sca_20912		EMWGALPEYN	10	0	1208.52	yes	yes	0.008947	107.47	8	0								1					8	0								1					396910
>jgi|Lotgi1|188534|estExt_Genewise1.C_sca_240373		ENFSCLTR	8	0	1025.46	yes	yes	6.6877e-05	239.85	8.5	0.5								1	1				8.5	0.5								1	1				11625000
>jgi|Lotgi1|233408|estExt_fgenesh2_pg.C_sca_390087		ENIFFVQYVPDCASIK	16	0	1928.93	yes	yes	2.4476e-16	236.87	10	0.577									1	4	1		10	0.577									1	4	1		10062000
>jgi|Lotgi1|110884|e_gw1.12.381.1		ENKGEICEKPVDIEAR	16	2	1885.92	yes	yes	1.0239e-99	397.86	4.14	1.75	2	3	2	4	4	5	1						4.14	1.75	2	3	2	4	4	5	1						74313000
>jgi|Lotgi1|216792|estExt_Genewise1Plus.C_sca_350069		ENLIQNLDEEDIFSRPTYK	19	1	2323.13	yes	yes	2.15e-20	246.38	8.75	0.433								1	3				8.75	0.433								1	3				6978200
>jgi|Lotgi1|239188|estExt_fgenesh2_pg.C_sca_2050005		ENNPNYDADSPDGDPSNK	18	0	1947.77	yes	yes	6.4231e-103	377.16	4.35	2.23	11	11	10	8	11	16	7	6	1				4.35	2.23	11	11	10	8	11	16	7	6	1				593320000
>jgi|Lotgi1|141698|e_gw1.165.8.1		ENPNALATFLK	11	0	1216.65	yes	yes	0.0014291	148.96	7	0							1						7	0							1						1988600
>jgi|Lotgi1|162861|fgenesh2_pg.C_sca_36000089		ENQLVTLGDR	10	0	1143.59	yes	yes	3.2516e-05	199.61	5.25	0.433					3	1							5.25	0.433					3	1							17690000
>jgi|Lotgi1|174920|fgenesh2_pg.C_sca_225000003		ENVNTIVSYSPAPLDTAISK	20	0	2118.08	yes	yes	1.0501e-70	338.96	5.91	2.57	5	5	7	7	6	8	18	8	7	6			5.91	2.57	5	5	7	7	6	8	18	8	7	6			2258000000
>jgi|Lotgi1|131935|e_gw1.77.174.1		ENVVEHNNIDDLDELDTK	18	0	2110.97	yes	yes	2.7468e-31	272.66	8	0.707							1	2	1				8	0.707							1	2	1				7539800
>jgi|Lotgi1|228882|estExt_fgenesh2_pg.C_sca_50013		EPEVEIANPR	10	0	1152.58	yes	yes	5.2663e-09	239.2	6.73	1.66		1				2	4	4					6.73	1.66		1				2	4	4					20162000
>jgi|Lotgi1|238526|estExt_fgenesh2_pg.C_sca_1490037		EPTNPSSTTTDSQGR	15	0	1576.7	yes	yes	2.2987e-28	280.33	3.96	2.12	9	6	4	11	7	5	4	3					3.96	2.12	9	6	4	11	7	5	4	3					217400000
>jgi|Lotgi1|239447|estExt_fgenesh2_pg.C_sca_2510014		EPTNQNQLPTLTIATSNVPVITK	23	0	2478.33	yes	yes	8.631e-70	317.9	8	0.816							1	1	1				8	0.816							1	1	1				10655000
>jgi|Lotgi1|235120|estExt_fgenesh2_pg.C_sca_590106		EQAEAILDK	9	0	1015.52	yes	yes	0.0023979	166.17	2	0		1											2	0		1											744330
>jgi|Lotgi1|235120|estExt_fgenesh2_pg.C_sca_590106		EQAEAILDKVEEYDPEYK	18	1	2168.02	yes	yes	1.5205e-38	294.07	5.42	2.86	4	2	2	3	7	2	3	2	3	2	1		5.42	2.86	4	2	2	3	7	2	3	2	3	2	1		378020000
>jgi|Lotgi1|204747|estExt_fgenesh2_kg.C_sca_790016		EQEDKVSNLIGQLTDK	16	1	1815.92	yes	yes	2.9945e-21	254.96	10.3	0.745									1	2	3		10.3	0.745									1	2	3		12219000
>jgi|Lotgi1|237161|estExt_fgenesh2_pg.C_sca_970042		EQIDQVLDR	9	0	1114.56	yes	yes	2.2982e-08	257.26	7.17	1.07					1		2	3					7.17	1.07					1		2	3					15842000
>jgi|Lotgi1|207101|estExt_fgenesh2_pm.C_sca_640026		EQIYDVFR	8	0	1068.52	yes	yes	0.0016234	201.59	8	0								1					8	0								1					1264100
>jgi|Lotgi1|150144|fgenesh2_kg.C_sca_26000011		EQLAVVISAFQDSLR	15	0	1674.89	yes	yes	2.4197e-16	246.05	7.67	0.471							1	2					7.67	0.471							1	2					4432800
>jgi|Lotgi1|236952|estExt_fgenesh2_pg.C_sca_900076		EQLPSAAQIADIFLTK	16	0	1743.94	yes	yes	0.0011463	164.33	2	0		1											2	0		1											0
>jgi|Lotgi1|231869|estExt_fgenesh2_pg.C_sca_230185		EQPYPGRPPSPLFVVCDSGR	20	1	2257.09	yes	yes	2.8182e-104	253.73	4.19	2.17	4	1	3	4	2	3	3	1					4.19	2.17	4	1	3	4	2	3	3	1					168460000
>jgi|Lotgi1|115607|e_gw1.21.53.1		ERDLFNGVDLNDPR	14	1	1658.8	yes	yes	1.4763e-20	188.59	3	0.816		1	1	1									3	0.816		1	1	1									8891200
>jgi|Lotgi1|204153|estExt_fgenesh2_kg.C_sca_410005		ERGENLAVEHGIK	13	1	1450.75	yes	yes	0.00011316	165.7	10	0										2			10	0										2			468160
>jgi|Lotgi1|210271|estExt_Genewise1Plus.C_sca_50735		ERHPGSFDIVHIK	13	1	1533.81	yes	yes	9.0651e-15	186.91	9	0									1				9	0									1				495990
>jgi|Lotgi1|236770|estExt_fgenesh2_pg.C_sca_870051		ERNDIPNNDHIIAFTGYGLQK	21	1	2414.2	yes	yes	1.0594e-75	191.99	3.8	2.48	1	1	1		1			1					3.8	2.48	1	1	1		1			1					11041000
>jgi|Lotgi1|105757|e_gw1.4.297.1		ESAEGEPAWQGAGQEVGLK	19	0	1941.91	yes	yes	1.3697e-55	309.29	7.4	0.917						2	3	4	1				7.4	0.917						2	3	4	1				22324000
>jgi|Lotgi1|234865|estExt_fgenesh2_pg.C_sca_560073		ESCVPGALNPK	11	0	1170.57	yes	yes	0.0073906	125.56	4.17	1.34		1	1	1	2	1							4.17	1.34		1	1	1	2	1							17347000
>jgi|Lotgi1|163596|fgenesh2_pg.C_sca_40000150		ESDYTPTEQDILR	13	0	1565.72	yes	yes	0.0002207	150.94	8	0								1					8	0								1					481250
>jgi|Lotgi1|186317|estExt_Genewise1.C_sca_150132		ESEWFGFYK	9	0	1191.52	yes	yes	0.0086376	139.19	9	0									1				9	0									1				940970
>jgi|Lotgi1|105848|e_gw1.4.256.1		ESILDALKR	9	1	1043.6	yes	yes	3.1469e-05	220.24	6.67	0.471						1	2						6.67	0.471						1	2						1938900
>jgi|Lotgi1|210633|estExt_Genewise1Plus.C_sca_60385		ESINACLQTLK	11	0	1275.65	yes	yes	5.138e-05	179	9	0									1				9	0									1				1046800
>jgi|Lotgi1|230263|estExt_fgenesh2_pg.C_sca_110268		ESINNIFEFSTK	12	0	1427.69	yes	yes	0.001944	129.7	9.67	0.471									1	2			9.67	0.471									1	2			2085700
>jgi|Lotgi1|236952|estExt_fgenesh2_pg.C_sca_900076		ESLELSSFSLK	11	0	1238.64	yes	yes	3.9984e-07	205.77	4.58	2.18	1	2	1	2	1	2	2	1					4.58	2.18	1	2	1	2	1	2	2	1					26723000
>jgi|Lotgi1|120072|e_gw1.33.359.1		ESLGIVVSYR	10	0	1121.61	yes	yes	6.5828e-05	191.05	7	0							1						7	0							1						634210
>jgi|Lotgi1|229818|estExt_fgenesh2_pg.C_sca_90208		ESLMDNFK	8	0	982.443	yes	yes	0.0070152	151.75	6	0						1							6	0						1							1323300
>jgi|Lotgi1|140786|e_gw1.151.5.1		ESNILYTPGSAAHIK	15	0	1599.83	yes	yes	2.4197e-16	246.05	5.14	2.61	3	9	6	6	9	6	6	6	3	1	2		5.14	2.61	3	9	6	6	9	6	6	6	3	1	2		3453900000
>jgi|Lotgi1|238326|estExt_fgenesh2_pg.C_sca_1410005		ESNQTNEVVFR	11	0	1321.63	yes	yes	2.6707e-11	241.23	9.22	0.786								2	3	4			9.22	0.786								2	3	4			8055400
>jgi|Lotgi1|154020|fgenesh2_pg.C_sca_5000060		ESPLTETINK	10	0	1130.58	yes	yes	6.6424e-07	221.83	3.7	0.9		1	3	4	2								3.7	0.9		1	3	4	2								32530000
>jgi|Lotgi1|236770|estExt_fgenesh2_pg.C_sca_870051		ESSGCSDDDNYIMATK	16	0	1791.69	yes	yes	0.0056033	96.591	8	0								1					8	0								1					82988
>jgi|Lotgi1|192582|estExt_Genewise1.C_sca_460339		ESSQDEYGTAAYK	13	0	1447.61	yes	yes	5.0506e-15	172.34	7.29	1.91			1				2	2	2				7.29	1.91			1				2	2	2				5599500
>jgi|Lotgi1|235610|estExt_fgenesh2_pg.C_sca_670062		ESSTAALGNIR	11	0	1117.57	yes	yes	1.9586e-14	258.34	5.97	2.92	1	3	4	4	3	4	3	2	3	2	3		5.97	2.92	1	3	4	4	3	4	3	2	3	2	3		155860000
>jgi|Lotgi1|234561|estExt_fgenesh2_pg.C_sca_520131;>jgi|Lotgi1|162671|fgenesh2_pg.C_sca_35000072;>jgi|Lotgi1|233138|estExt_fgenesh2_pg.C_sca_350080;>jgi|Lotgi1|126004|e_gw1.52.177.1		ESTLHLVLR	9	0	1066.61	yes	no	7.6714e-13	322.48	9.13	2.92		3	1					2	9	5	5	6	9.13	2.92		3	1					2	9	5	5	6	29204000
>jgi|Lotgi1|235969|estExt_fgenesh2_pg.C_sca_720095		ESVQKPLDMAK	11	1	1244.64	yes	yes	0.0068337	136.32	11	0											3		11	0											3		1186400
>jgi|Lotgi1|175997|fgenesh2_pg.C_sca_619000003;>jgi|Lotgi1|147338|e_gw1.2263.2.1;>jgi|Lotgi1|148145|e_gw1.6373.2.1;>jgi|Lotgi1|148156|e_gw1.6429.8.1;>jgi|Lotgi1|148339|e_gw1.7848.4.1;>jgi|Lotgi1|148688|e_gw1.11499.5.1;>jgi|Lotgi1|176431|fgenesh2_pg.C_sca_		ESYSIYIYK	9	0	1164.57	yes	no	0.009867	123.92	10	0										1			10	0										1			640150
>jgi|Lotgi1|233451|estExt_fgenesh2_pg.C_sca_390160		ETCVAVAEWEK	11	0	1320.6	yes	yes	3.9984e-07	205.77	10.8	0.968									1	2	3	2	10.8	0.968									1	2	3	2	54719000
>jgi|Lotgi1|206060|estExt_fgenesh2_pm.C_sca_120032		ETDDLQHLNFTAIDNFNR	18	0	2162	yes	yes	5.6335e-39	294.45	9	0									3				9	0									3				3207600
>jgi|Lotgi1|234865|estExt_fgenesh2_pg.C_sca_560073	467	ETFSSDSNAETFMYK	15	0	1755.73	yes	yes	2.6493e-05	173.11	5.92	2.89		2	1	2	1	3			2	1	1		5.92	2.89		2	1	2	1	3			2	1	1		32170000
>jgi|Lotgi1|209986|estExt_Genewise1Plus.C_sca_50308	313	ETICCVTGGMK	11	0	1254.54	yes	yes	0.0015954	134.59	10	0										2			10	0										2			1055900
>jgi|Lotgi1|207549|estExt_fgenesh2_pm.C_sca_1080008		ETLQDVEGEDGS	12	0	1277.53	yes	yes	2.7757e-09	152.62	8.8	1.17							1	1	1	2			8.8	1.17							1	1	1	2			17258000
>jgi|Lotgi1|163637|fgenesh2_pg.C_sca_40000191		ETLSEITETSDPSEKPTIEEIIDNIINVEPK	31	1	3482.74	yes	yes	0	633.25	5.27	1.94		4	5	5	7	10	5	2	3				5.27	1.94		4	5	5	7	10	5	2	3				3765700000
>jgi|Lotgi1|239125|estExt_fgenesh2_pg.C_sca_1950011		ETPCGYGALPASDTHGTHINCGR	23	0	2470.08	yes	yes	6.4353e-81	338.71	4.93	2.73	11	12	9	10	12	8	9	9	7	3	1		4.93	2.73	11	12	9	10	12	8	9	9	7	3	1		9588400000
>jgi|Lotgi1|228882|estExt_fgenesh2_pg.C_sca_50013	377	ETSGLVHQRPVKPMPTYSTNR	21	2	2397.22	yes	yes	0.0019378	111.92	8	0								1					8	0								1					2541200
>jgi|Lotgi1|209261|estExt_Genewise1Plus.C_sca_30137		ETTSSVDIVAR	11	0	1176.6	yes	yes	7.7656e-06	194.67	6.75	2.52	1	2	1	1	2	4	5	4	4	4			6.75	2.52	1	2	1	1	2	4	5	4	4	4			228820000
>jgi|Lotgi1|115607|e_gw1.21.53.1		ETVAWNFYAIGDNEAFK	17	0	1973.92	yes	yes	0.0063336	110.77	5	0					1								5	0					1								1422400
>jgi|Lotgi1|199050|estExt_Genewise1.C_sca_1120039		ETVSEESSQTCLSK	14	0	1583.7	yes	yes	0.0001149	117.23	6	0						1							6	0						1							495060
>jgi|Lotgi1|163637|fgenesh2_pg.C_sca_40000191	139;140	ETYEDAADNMVDEEDSMDTNQDIIDDIR	28	0	3261.31	yes	yes	3.3221e-141	382.03	5.07	1.28		1	1	1	5	5	1						5.07	1.28		1	1	1	5	5	1						124910000
>jgi|Lotgi1|207549|estExt_fgenesh2_pm.C_sca_1080008	294;295	EVAMMGVNLTVEER	14	0	1576.76	yes	yes	2.4625e-23	267.47	9.08	0.73								3	6	4			9.08	0.73								3	6	4			25457000
>jgi|Lotgi1|223043|estExt_Genewise1Plus.C_sca_880146;>jgi|Lotgi1|202077|estExt_Genewise1.C_sca_2180072;>jgi|Lotgi1|197703|estExt_Genewise1.C_sca_880158;>jgi|Lotgi1|223078|estExt_Genewise1Plus.C_sca_880181;>jgi|Lotgi1|220547|estExt_Genewise1Plus.C_sca_6300	249	EVDEQMLNVQNK	12	0	1445.68	no	no	7.5378e-43	352.63	7.5	1.5				1		1	4	3	2	1			NaN	NaN													20718000
>jgi|Lotgi1|238358|estExt_fgenesh2_pg.C_sca_1420009		EVEEALVK	8	0	915.491	yes	yes	0.004881	180.18	4.5	1.8		1		1	1		1						4.5	1.8		1		1	1		1						50374000
>jgi|Lotgi1|218124|estExt_Genewise1Plus.C_sca_450107		EVEEIEIGQTR	11	0	1301.65	yes	yes	2.9387e-08	150.85	10	0										1			10	0										1			228920
>jgi|Lotgi1|209107|estExt_Genewise1Plus.C_sca_20912		EVFIFSLSEEK	11	0	1326.67	yes	yes	0.0014291	148.96	8	0								1					8	0								1					1284900
>jgi|Lotgi1|239005|estExt_fgenesh2_pg.C_sca_1830012		EVGGSVPQR	9	0	927.477	yes	yes	0.0037396	137	10.7	0.471										1	2		10.7	0.471										1	2		412190
>jgi|Lotgi1|150144|fgenesh2_kg.C_sca_26000011		EVIGLGEGAGANIIAR	16	0	1538.84	yes	yes	3.5411e-92	380.34	8.33	0.471								6	3				8.33	0.471								6	3				8562700
>jgi|Lotgi1|222442|estExt_Genewise1Plus.C_sca_820013		EVLDLLDK	8	0	943.523	yes	yes	0.00015304	231.34	9	0									1				9	0									1				960960
>jgi|Lotgi1|222442|estExt_Genewise1Plus.C_sca_820013		EVLDLLDKELIPNLDGTDFDAK	22	1	2472.26	yes	yes	1.1264e-55	305	9	0									2				9	0									2				14104000
>jgi|Lotgi1|205379|estExt_fgenesh2_kg.C_sca_2180002		EVLELLDK	8	0	957.538	yes	yes	0.00015304	231.34	7.38	2.6	1						2	2	2	1			7.38	2.6	1						2	2	2	1			38585000
>jgi|Lotgi1|154590|fgenesh2_pg.C_sca_6000093		EVNFQSELDK	10	0	1207.57	yes	yes	0.00045428	172.47	9.25	0.433									3	1			9.25	0.433									3	1			2112500
>jgi|Lotgi1|131935|e_gw1.77.174.1		EVNIGTQYR	9	0	1078.54	yes	yes	1.8317e-08	275.32	8.45	1.67					1		1	5	1	1	2		8.45	1.67					1		1	5	1	1	2		5106800
>jgi|Lotgi1|105757|e_gw1.4.297.1;>jgi|Lotgi1|214936|estExt_Genewise1Plus.C_sca_250001		EVQGHESELFK	11	0	1301.63	no	no	1.8381e-35	353.67	6.86	1.92		1		1	1	1	3	5	2				NaN	NaN													41674000
>jgi|Lotgi1|192582|estExt_Genewise1.C_sca_460339		EVQGHESQLFK	11	0	1300.64	yes	yes	0.0012312	150.85	8	0.707							1	2	1				8	0.707							1	2	1				4262500
>jgi|Lotgi1|154020|fgenesh2_pg.C_sca_5000060		EVQNNFGEPIINQVFTR	17	0	2004.01	yes	yes	1.5728e-87	370.85	5	0					1								5	0					1								867720
>jgi|Lotgi1|183079|estExt_Genewise1.C_sca_50444		EVQTILNSFLK	11	0	1290.72	yes	yes	9.3823e-06	192.32	10	0										1			10	0										1			607870
>jgi|Lotgi1|239339|estExt_fgenesh2_pg.C_sca_2240004	612	EVTIMSGANPR	11	0	1173.58	yes	yes	0.00047212	150.85	5	0					1								5	0					1								522990
>jgi|Lotgi1|236952|estExt_fgenesh2_pg.C_sca_900076		EVTRPCIPCQTPCDR	15	1	1887.84	yes	yes	1.6873e-08	134.98	5	0					1								5	0					1								215600
>jgi|Lotgi1|140786|e_gw1.151.5.1	70	EWNFAMSR	8	0	1039.45	yes	yes	5.9718e-05	285.98	4.64	2.27	3	2	2	6	9	2		1	2	1			4.64	2.27	3	2	2	6	9	2		1	2	1			332190000
>jgi|Lotgi1|83160|gw1.21.261.1	626	EWPQPAHMAITGPIIR	16	0	1815.95	yes	yes	3.5218e-17	168.59	4.44	2.39	1	4	2	3	4		1	1	2				4.44	2.39	1	4	2	3	4		1	1	2				258050000
>jgi|Lotgi1|140786|e_gw1.151.5.1		EYIPHLVAR	9	0	1096.6	yes	yes	2.2982e-08	257.26	4.67	2.58	11	13	14	11	13	9	6	9	8	2			4.67	2.58	11	13	14	11	13	9	6	9	8	2			3133000000
>jgi|Lotgi1|236689|estExt_fgenesh2_pg.C_sca_850101		EYYNQPPEPAVQQR	14	0	1717.81	yes	yes	4.3427e-05	172.34	8.67	0.745								3	2	1			8.67	0.745								3	2	1			1972700
>jgi|Lotgi1|162872|fgenesh2_pg.C_sca_36000100	131	FAAATRPADFNMGIDIR	17	1	1864.93	yes	yes	1.1017e-53	315.52	4.59	2.44	3	4	3	4	3	3	3	2	2				4.59	2.44	3	4	3	4	3	3	3	2	2				240950000
>jgi|Lotgi1|223760|estExt_Genewise1Plus.C_sca_1010024;>jgi|Lotgi1|198520|estExt_Genewise1.C_sca_1010029		FADENFQLK	9	0	1110.53	no	no	1.8317e-08	253.3	10.1	0.833									2	2	3		NaN	NaN													7802600
>jgi|Lotgi1|231869|estExt_fgenesh2_pg.C_sca_230185		FADPASCSLFFDCSK	15	0	1750.73	yes	yes	2.5823e-29	280.33	4.58	2.51	4	4	4	4	4	3	3	2	3				4.58	2.51	4	4	4	4	4	3	3	2	3				120250000
>jgi|Lotgi1|187701|estExt_Genewise1.C_sca_200232	205	FADQMSIQLFETSAK	15	0	1714.82	yes	yes	6.0124e-05	145.17	10	0										3			10	0										3			782050
>jgi|Lotgi1|238560|estExt_fgenesh2_pg.C_sca_1510007		FAFNQYK	7	0	916.444	yes	yes	0.00777	172.54	5	0					1								5	0					1								0
>jgi|Lotgi1|238526|estExt_fgenesh2_pg.C_sca_1490037		FAGVEFGPELVLK	13	0	1404.77	yes	yes	4.6285e-17	245.34	6.12	2.97	5	4	5	8	7	8	6	7	8	4	3	2	6.12	2.97	5	4	5	8	7	8	6	7	8	4	3	2	14995000000
>jgi|Lotgi1|238526|estExt_fgenesh2_pg.C_sca_1490037		FAGVEFGPELVLKFR	15	1	1707.93	yes	yes	2.7988e-35	298.27	3.33	1.4	2	3	2	4	4								3.33	1.4	2	3	2	4	4								185150000
>jgi|Lotgi1|190816|estExt_Genewise1.C_sca_350218	212	FAHTENADIMK	11	0	1275.59	yes	yes	0.00015419	159.83	7	0							1						7	0							1						227540
>jgi|Lotgi1|238560|estExt_fgenesh2_pg.C_sca_1510007	568	FALIAGMAISNYFGR	15	0	1629.83	yes	yes	3.4156e-23	267.47	4.17	0.986		1	2	3	6								4.17	0.986		1	2	3	6								58295000
>jgi|Lotgi1|150144|fgenesh2_kg.C_sca_26000011		FAMAQPER	8	0	948.449	yes	yes	0.0092068	140.53	8	0								1					8	0								1					250070
>jgi|Lotgi1|239574|estExt_fgenesh2_pg.C_sca_3420002		FANAPLGR	8	0	844.456	yes	yes	6.6877e-05	260.01	6.67	3.35	3	3	3	3	3	3	3	4	4	4	4	2	6.67	3.35	3	3	3	3	3	3	3	4	4	4	4	2	568700000
>jgi|Lotgi1|237510|estExt_fgenesh2_pg.C_sca_1090023	543	FANMDFGSQLMIK	13	0	1500.71	yes	yes	1.8569e-32	294.58	6.56	3.07	1	8	5	1	3	4	6	7	7	5	5		6.56	3.07	1	8	5	1	3	4	6	7	7	5	5		296700000
>jgi|Lotgi1|203487|estExt_fgenesh2_kg.C_sca_140018		FATYIGATPIAGR	13	0	1336.71	yes	yes	5.675e-05	163.34	8.14	0.833							2	2	3				8.14	0.833							2	2	3				7607500
>jgi|Lotgi1|237709|estExt_fgenesh2_pg.C_sca_1150053		FAVAAAPAAAAASSAAPAK	19	0	1612.86	yes	yes	1.8036e-32	276.66	8.7	0.458								3	7				8.7	0.458								3	7				8861900
>jgi|Lotgi1|109908|e_gw1.11.685.1		FCDLDQNPQDR	11	0	1406.59	yes	yes	4.001e-22	283.75	8.22	1.4					1		1	2	4	1			8.22	1.4					1		1	2	4	1			6330900
>jgi|Lotgi1|109908|e_gw1.11.685.1		FCDLDQNPQDRR	12	1	1562.69	yes	yes	1.4645e-06	187.85	9	0									1				9	0									1				1141200
>jgi|Lotgi1|232880|estExt_fgenesh2_pg.C_sca_330023		FCNDIDAIFR	10	0	1269.58	yes	yes	6.6424e-07	221.83	3.75	1.92		1	2				1						3.75	1.92		1	2				1						3684800
>jgi|Lotgi1|99791|gw1.32.297.1		FDEVANTIQR	10	0	1191.59	yes	yes	5.8346e-12	253.62	8.25	2.71			1	1	1			2	2	3	1	1	8.25	2.71			1	1	1			2	2	3	1	1	7920300
>jgi|Lotgi1|99852|gw1.32.299.1		FDEVASIIQR	10	0	1176.61	yes	yes	3.0492e-08	236.04	4.63	3.01	2	3	2	6	2				1	2	1		4.63	3.01	2	3	2	6	2				1	2	1		48297000
>jgi|Lotgi1|203680|estExt_fgenesh2_kg.C_sca_180008;>jgi|Lotgi1|213577|estExt_Genewise1Plus.C_sca_180161;>jgi|Lotgi1|223558|estExt_Genewise1Plus.C_sca_970107;CON__ENSEMBL:ENSBTAP00000016242;>jgi|Lotgi1|237161|estExt_fgenesh2_pg.C_sca_970042		FDGALNVDLTEFQTNLVPYPR	21	0	2408.2	no	no	3.7568e-142	420.8	7.12	0.599						1	5	2					NaN	NaN													52742000
>jgi|Lotgi1|239574|estExt_fgenesh2_pg.C_sca_3420002	619	FDGIMDDVK	9	0	1038.47	yes	yes	0.00081461	179.89	7.61	2.87		1	2	4	1	1	2	3	5	6	1	2	7.61	2.87		1	2	4	1	1	2	3	5	6	1	2	147490000
>jgi|Lotgi1|190352|estExt_Genewise1.C_sca_330286		FDHLYFNIAEYDKPLK	16	1	2012	yes	yes	6.1038e-07	203.21	6	0						1							6	0						1							1173000
>jgi|Lotgi1|106327|e_gw1.5.123.1		FDITPSPIK	9	0	1016.55	yes	yes	0.0050782	150.28	9	1								1		1			9	1								1		1			1474800
>jgi|Lotgi1|233199|estExt_fgenesh2_pg.C_sca_350161		FDLAALQK	8	0	904.502	yes	yes	1.5544e-15	275.54	5.76	3.13	3	3	3	2	3	2	3	3	3	2	2		5.76	3.13	3	3	3	2	3	2	3	3	3	2	2		2481100000
>jgi|Lotgi1|203680|estExt_fgenesh2_kg.C_sca_180008;>jgi|Lotgi1|213577|estExt_Genewise1Plus.C_sca_180161;>jgi|Lotgi1|223558|estExt_Genewise1Plus.C_sca_970107;CON__ENSEMBL:ENSBTAP00000016242;>jgi|Lotgi1|237161|estExt_fgenesh2_pg.C_sca_970042		FDLMYAK	7	0	886.426	no	no	0.0091454	161.1	7	0							1						NaN	NaN													5682100
>jgi|Lotgi1|216416|estExt_Genewise1Plus.C_sca_330065		FDLTEIPAAPR	11	0	1228.65	yes	yes	3.9984e-07	205.77	5.12	1.69	1				3	3	1						5.12	1.69	1				3	3	1						16037000
>jgi|Lotgi1|236952|estExt_fgenesh2_pg.C_sca_900076		FDPCDFR	7	0	955.386	yes	yes	0.0073524	198.6	2	0		1											2	0		1											2667700
>jgi|Lotgi1|235900|estExt_fgenesh2_pg.C_sca_710090		FDSGSLYYNVFK	12	0	1438.68	yes	yes	3.0447e-06	181.62	9	0									2				9	0									2				2512100
>jgi|Lotgi1|196407|estExt_Genewise1.C_sca_750091		FDSINQLIDYHR	12	0	1519.74	yes	yes	1.6053e-07	194.6	10	0										1			10	0										1			731900
>jgi|Lotgi1|227996|estExt_fgenesh2_pg.C_sca_10362		FDTFDRFDR	9	1	1217.55	yes	yes	0.0025146	182.57	10.7	0.471										1	2		10.7	0.471										1	2		3435200
>jgi|Lotgi1|229175|estExt_fgenesh2_pg.C_sca_50437		FDVNCNFNGAEK	12	0	1413.6	yes	yes	1.1013e-17	255.29	6.75	0.433						1	3						6.75	0.433						1	3						2515400
>jgi|Lotgi1|190816|estExt_Genewise1.C_sca_350218		FEDHQLEYKDDSK	13	1	1652.73	yes	yes	0.00028204	156.71	7	0							1						7	0							1						442390
>jgi|Lotgi1|177837|fgenesh2_pm.C_sca_12000025;>jgi|Lotgi1|198956|estExt_Genewise1.C_sca_1100079;>jgi|Lotgi1|209056|estExt_Genewise1Plus.C_sca_20830;>jgi|Lotgi1|181897|estExt_Genewise1.C_sca_20810		FEDLCSDLFR	10	0	1300.58	yes	no	0.0003478	174.85	6.33	0.471						2	1						6.33	0.471						2	1						4462500
>jgi|Lotgi1|234508|estExt_fgenesh2_pg.C_sca_520053		FEDVDNYR	8	0	1056.45	yes	yes	0.0052399	183.43	10.5	0.5										1	1		10.5	0.5										1	1		640330
>jgi|Lotgi1|233408|estExt_fgenesh2_pg.C_sca_390087		FEGVTIIQLNDLSDCK	16	0	1850.91	yes	yes	8.3764e-22	258.87	10.4	0.495										4	3		10.4	0.495										4	3		11233000
>jgi|Lotgi1|235988|estExt_fgenesh2_pg.C_sca_730030		FELAVDNR	8	0	962.482	yes	yes	8.912e-05	235.46	5.86	2.23	1				1	2	1	2					5.86	2.23	1				1	2	1	2					48073000
>jgi|Lotgi1|193211|estExt_Genewise1.C_sca_510020		FELSQYGIDTTK	12	0	1400.68	yes	yes	6.8854e-05	166.93	8	0.707							1	2	1				8	0.707							1	2	1				6224900
>jgi|Lotgi1|233779|estExt_fgenesh2_pg.C_sca_430124		FENYLGSKPWFAGDK	15	1	1757.84	yes	yes	2.1384e-12	235.21	9	0.707								1	2	1			9	0.707								1	2	1			8432600
>jgi|Lotgi1|207101|estExt_fgenesh2_pm.C_sca_640026		FESGTGIHVVVGTPGR	16	0	1611.84	yes	yes	0.00013712	152.74	8	0								1					8	0								1					1717800
>jgi|Lotgi1|174003|fgenesh2_pg.C_sca_179000009		FEVFSQNLTFSQYSK	15	0	1823.87	yes	yes	0.00012615	162.6	5	0					1								5	0					1								396270
>jgi|Lotgi1|229818|estExt_fgenesh2_pg.C_sca_90208		FEVNTEITPGYVLYGK	16	0	1828.92	yes	yes	1.5756e-17	251.21	6	0						3							6	0						3							7380300
>jgi|Lotgi1|143247|e_gw1.195.12.1		FFDPSDCKK	9	1	1142.51	yes	yes	0.0012212	168.72	8	0								1					8	0								1					2150100
>jgi|Lotgi1|113304|e_gw1.17.156.1		FFGINEFESLR	11	0	1357.67	yes	yes	7.8305e-10	230.07	5.08	3.5	2	3	1		1			2	1	2			5.08	3.5	2	3	1		1			2	1	2			21125000
>jgi|Lotgi1|106937|e_gw1.6.157.1		FFPEDVSEELIQEITQR	17	0	2079.02	yes	yes	5.4651e-112	397.11	5.94	1.92		2		1	3	4	3	3	1				5.94	1.92		2		1	3	4	3	3	1				54764000
>jgi|Lotgi1|173200|fgenesh2_pg.C_sca_151000011		FFPRPNQTPSWGQSPNPTPQNAWNFR	26	1	3070.46	yes	yes	8.9209e-83	315.89	7.83	1.57						2	1		2	1			7.83	1.57						2	1		2	1			14985000
>jgi|Lotgi1|102397|e_gw1.1.358.1		FFQDVLR	7	0	923.486	yes	yes	0.0059653	223.6	8.5	0.5								3	3				8.5	0.5								3	3				13393000
>jgi|Lotgi1|238326|estExt_fgenesh2_pg.C_sca_1410005		FFVGGNWK	8	0	953.476	yes	yes	0.0035695	190.52	9	0									1				9	0									1				879020
>jgi|Lotgi1|211452|estExt_Genewise1Plus.C_sca_90346		FFVSLNLPYSIR	12	0	1454.79	yes	yes	0.0043448	120.68	8	0								1					8	0								1					2327600
>jgi|Lotgi1|235240|estExt_fgenesh2_pg.C_sca_610112		FFVTALPTIYHVK	13	0	1534.85	yes	yes	6.5004e-05	161.62	9	0									1				9	0									1				527740
>jgi|Lotgi1|239574|estExt_fgenesh2_pg.C_sca_3420002		FGDGQVPQHWNWK	13	0	1597.74	yes	yes	9.8917e-06	137.17	4	0				1									4	0				1									2796600
>jgi|Lotgi1|239574|estExt_fgenesh2_pg.C_sca_3420002		FGDGQVPQHWNWKPTFGGK	19	1	2185.05	yes	yes	3.7075e-78	348.79	3.62	1.27	1	2	2	4	4								3.62	1.27	1	2	2	4	4								245330000
>jgi|Lotgi1|186095|estExt_Genewise1.C_sca_140132		FGDQILQIDGK	11	0	1232.64	yes	yes	1.4465e-09	233.02	8.67	0.471								1	2				8.67	0.471								1	2				7343400
>jgi|Lotgi1|213719|estExt_Genewise1Plus.C_sca_180387		FGFPDGEPCILLK	13	0	1491.74	yes	yes	1.7625e-15	174.1	7	0							1						7	0							1						1605400
>jgi|Lotgi1|238526|estExt_fgenesh2_pg.C_sca_1490037	556	FGMGQTGATVVTGSGGGGR	19	0	1695.8	yes	yes	1.0395e-133	420	5.51	2.95	12	20	23	34	17	15	18	12	17	12	7	4	5.51	2.95	12	20	23	34	17	15	18	12	17	12	7	4	9078300000
>jgi|Lotgi1|239125|estExt_fgenesh2_pg.C_sca_1950011		FGPCVITK	8	0	920.479	yes	yes	0.0087269	172.26	10	1									1		1		10	1									1		1		6763900
>jgi|Lotgi1|239125|estExt_fgenesh2_pg.C_sca_1950011		FGPCVITKDSCLSDVDCPPGR	21	1	2379.07	yes	yes	0.0012794	122.1	5	0					1								5	0					1								1632500
>jgi|Lotgi1|169491|fgenesh2_pg.C_sca_86000024		FGPSIIDYMTK	11	0	1270.63	yes	yes	0.0079892	110.14	8	0								1					8	0								1					759830
>jgi|Lotgi1|193211|estExt_Genewise1.C_sca_510020		FGQDLYHDLVAPFYK	15	0	1811.89	yes	yes	1.2749e-23	267.76	8	0								2					8	0								2					7692800
>jgi|Lotgi1|142206|e_gw1.176.16.1		FGQFDDTIPGPFR	13	0	1495.71	yes	yes	6.5004e-05	161.62	11	0											2		11	0											2		1837900
>jgi|Lotgi1|234764|estExt_fgenesh2_pg.C_sca_550024;>jgi|Lotgi1|126839|e_gw1.55.164.1;>jgi|Lotgi1|126742|e_gw1.55.146.1;>jgi|Lotgi1|126818|e_gw1.55.223.1;>jgi|Lotgi1|67581|gw1.55.70.1;>jgi|Lotgi1|67588|gw1.55.72.1;>jgi|Lotgi1|87413|gw1.55.224.1		FGSTNTADALK	11	0	1123.55	yes	no	0.00031048	163.77	10	0										1			10	0										1			101500
>jgi|Lotgi1|228264|estExt_fgenesh2_pg.C_sca_20144		FGVVLYSSTIAGK	13	0	1340.73	yes	yes	4.8899e-06	147.72	5.4	2.96	3	1	1	2	3	4	2	2			1	1	5.4	2.96	3	1	1	2	3	4	2	2			1	1	109880000
>jgi|Lotgi1|118304|e_gw1.28.357.1		FGYTSAPGEGGIVNR	15	0	1523.74	yes	yes	8.7831e-07	201.02	9.33	0.471									2	1			9.33	0.471									2	1			4422300
>jgi|Lotgi1|231869|estExt_fgenesh2_pg.C_sca_230185		FHETLASGGCGTR	13	0	1391.63	yes	yes	4.5852e-38	311.04	4.1	1.92	3	2	2	4	3	4	2						4.1	1.92	3	2	2	4	3	4	2						26181000
>jgi|Lotgi1|205560|estExt_fgenesh2_pm.C_sca_10063		FHTITTSYYR	10	0	1287.62	yes	yes	8.7286e-06	207.73	10	0										1			10	0										1			553630
>jgi|Lotgi1|220939|estExt_Genewise1Plus.C_sca_670104		FHVPLAVTLASPVAVSK	17	0	1735	yes	yes	2.6306e-40	182.08	7	0							1						7	0							1						526850
>jgi|Lotgi1|236952|estExt_fgenesh2_pg.C_sca_900076;>jgi|Lotgi1|176774|fgenesh2_pg.C_sca_3794000001;>jgi|Lotgi1|173550|fgenesh2_pg.C_sca_164000001		FIDEESGIDHYK	12	0	1451.66	no	no	0.0023486	126.67	1	0	1												NaN	NaN													5590500
>jgi|Lotgi1|184255|estExt_Genewise1.C_sca_80549		FIDGNDVVVIGFFKDEDSTAAK	22	1	2386.17	yes	yes	1.0063e-15	194.4	7	0							1						7	0							1						1393600
>jgi|Lotgi1|162872|fgenesh2_pg.C_sca_36000100		FIFSVADIKK	10	1	1166.67	yes	yes	1.4445e-05	207.73	3.58	1.85	2	2	2	2	2	1	1						3.58	1.85	2	2	2	2	2	1	1						82670000
>jgi|Lotgi1|98300|gw1.10.596.1;>jgi|Lotgi1|70058|gw1.10.228.1		FINNPPSGR	9	0	1000.51	yes	no	0.0013563	177.1	4.2	2.23		2		1	1			1					4.2	2.23		2		1	1			1					4867100
>jgi|Lotgi1|233461|estExt_fgenesh2_pg.C_sca_400001		FIQSLTNLGR	10	0	1147.63	yes	yes	1.1286e-15	271.64	6.16	3.64	4	4	4	3	4	3	1	1	4	4	3	3	6.16	3.64	4	4	4	3	4	3	1	1	4	4	3	3	633790000
>jgi|Lotgi1|183052|estExt_Genewise1.C_sca_50416	188;189	FISMQMGGDLGEVYSR	16	0	1788.82	yes	yes	2.8887e-05	155.42	8	0								3					8	0								3					3071600
>jgi|Lotgi1|210633|estExt_Genewise1Plus.C_sca_60385		FITPLQELK	9	0	1087.63	yes	yes	0.00064786	188.29	8.67	0.471								1	2				8.67	0.471								1	2				3217000
>jgi|Lotgi1|181139|estExt_Genewise1.C_sca_10571		FIVNLPTFNVR	11	0	1318.74	yes	yes	3.4272e-05	183.57	10	0										2			10	0										2			1670700
>jgi|Lotgi1|132911|e_gw1.81.134.1		FIYGGCGGNDNSFDRPEECYKR	22	2	2640.11	yes	yes	2.2678e-05	142.01	2	0		1											2	0		1											1249300
>jgi|Lotgi1|123902|e_gw1.45.230.1		FIYGGCQGNR	10	0	1170.52	yes	yes	5.5343e-05	193.75	9.8	0.748									2	2	1		9.8	0.748									2	2	1		5974800
>jgi|Lotgi1|231535|estExt_fgenesh2_pg.C_sca_200102		FKHENIIDIR	10	1	1283.7	yes	yes	0.00015157	192.32	8	0								1					8	0								1					576170
>jgi|Lotgi1|142681|e_gw1.184.79.1	86	FKPTDATTNPSLILAAAGMK	20	1	2046.08	yes	yes	3.3426e-19	144.05	8	0								1					8	0								1					1118100
>jgi|Lotgi1|121608|e_gw1.37.320.1	49	FKVDMAEFPVISR	13	1	1537.8	yes	yes	0.00054679	137.59	9	0									1				9	0									1				623970
>jgi|Lotgi1|234885|estExt_fgenesh2_pg.C_sca_560116		FLAANPSLAGTGK	13	0	1245.67	yes	yes	5.675e-05	163.34	6.87	3.09	1	4	2	3	3	4	4	5	4	3	4	2	6.87	3.09	1	4	2	3	3	4	4	5	4	3	4	2	1067400000
>jgi|Lotgi1|235497|estExt_fgenesh2_pg.C_sca_650036		FLDDFLSKQGYR	12	1	1487.74	yes	yes	7.7164e-09	212.15	8.27	2.42	1							3	4	3			8.27	2.42	1							3	4	3			10794000
>jgi|Lotgi1|217766|estExt_Genewise1Plus.C_sca_420174		FLDGIYVSEK	10	0	1169.6	yes	yes	0.0076374	127.3	10	0										1			10	0										1			678040
>jgi|Lotgi1|229249|estExt_fgenesh2_pg.C_sca_60047		FLEDPYSVSIVER	13	0	1552.78	yes	yes	0.0031383	112.15	4	0				1									4	0				1									663370
>jgi|Lotgi1|140786|e_gw1.151.5.1		FLETSRDPEQFSK	13	1	1582.76	yes	yes	3.901e-80	422.47	5.5	2.9	5	5	7	5	5	5	7	6	4	2	3		5.5	2.9	5	5	7	5	5	5	7	6	4	2	3		4712100000
>jgi|Lotgi1|238560|estExt_fgenesh2_pg.C_sca_1510007		FLKDPCVR	8	1	1033.54	yes	yes	0.0023901	205.41	4.67	0.471				1	2								4.67	0.471				1	2								42619000
>jgi|Lotgi1|238326|estExt_fgenesh2_pg.C_sca_1410005		FLNDGPLDENTEVVVSPPAIYLDYVR	26	0	2934.47	yes	yes	0.00037766	96.131	9	0									1				9	0									1				1804300
>jgi|Lotgi1|186317|estExt_Genewise1.C_sca_150132	204	FLQDTMVDPK	10	0	1192.58	yes	yes	0.0012127	141.88	8.17	0.687							1	3	2				8.17	0.687							1	3	2				5657500
>jgi|Lotgi1|239447|estExt_fgenesh2_pg.C_sca_2510014	615	FLSPCYDGCPMTHNCIPIDPR	21	0	2549.1	yes	yes	4.1646e-05	134.44	10.3	1.03									2	2	2	1	10.3	1.03									2	2	2	1	14411000
>jgi|Lotgi1|201878|estExt_Genewise1.C_sca_2030008		FLSQPFQVAEVFTGSPGK	18	0	1937.99	yes	yes	4.8445e-78	357.19	7.17	1.21					1		3	1	1				7.17	1.21					1		3	1	1				20575000
>jgi|Lotgi1|159171|fgenesh2_pg.C_sca_19000208;>jgi|Lotgi1|159173|fgenesh2_pg.C_sca_19000210;>jgi|Lotgi1|176428|fgenesh2_pg.C_sca_1317000001	110	FLTDMENACR	10	0	1255.53	yes	no	4.5516e-19	309.08	8.33	3.41	4	1	1		1		2	4	4	7	10	2	8.33	3.41	4	1	1		1		2	4	4	7	10	2	386960000
>jgi|Lotgi1|189089|estExt_Genewise1.C_sca_270169		FLVDDVLSFSDCHLLPR	17	0	2032.01	yes	yes	8.0603e-10	208.97	7.14	2.7	1					1		2	3				7.14	2.7	1					1		2	3				45625000
>jgi|Lotgi1|98299|gw1.10.595.1		FLWEVYR	7	0	1011.52	yes	yes	0.0062475	207.99	7	0							1						7	0							1						2436500
>jgi|Lotgi1|198201|estExt_Genewise1.C_sca_960008	228	FMADCPHTIGVEFGTR	16	0	1836.83	yes	yes	0.001143	119.01	10	0										3			10	0										3			1569200
>jgi|Lotgi1|222979|estExt_Genewise1Plus.C_sca_880061	355	FMIQGGDFTK	10	0	1142.54	yes	yes	0.00046305	159.11	8.52	2.81	2						3	3	3	6	3	1	8.52	2.81	2						3	3	3	6	3	1	319400000
>jgi|Lotgi1|239339|estExt_fgenesh2_pg.C_sca_2240004	613	FMSNNYRPFQDIHGR	15	1	1880.87	yes	yes	0.00020862	141.73	6.67	1.25					1		1	1					6.67	1.25					1		1	1					3797400
>jgi|Lotgi1|205092|estExt_fgenesh2_kg.C_sca_1250004	273	FMVENVSAGPNPNR	14	0	1530.72	yes	yes	0.00063631	119.76	8	0								1					8	0								1					536360
>jgi|Lotgi1|235548|estExt_fgenesh2_pg.C_sca_660065		FNANIER	7	0	862.43	yes	yes	0.0024343	245.03	5.74	2.77	2	3	1	4	3	2	3	3	4	2			5.74	2.77	2	3	1	4	3	2	3	3	4	2			757520000
>jgi|Lotgi1|204240|estExt_fgenesh2_kg.C_sca_430013		FNASQLITQR	10	0	1176.63	yes	yes	5.2663e-09	239.2	9	0									2				9	0									2				1228700
>jgi|Lotgi1|123129|e_gw1.42.68.1		FNHDLGEFGDVSAR	14	0	1562.71	yes	yes	0.00081658	128.67	8.5	0.5								1	1				8.5	0.5								1	1				727230
>jgi|Lotgi1|233461|estExt_fgenesh2_pg.C_sca_400001		FNNPNLGNAK	10	0	1087.54	yes	yes	5.5343e-05	193.75	3	0.816		1	1	1									3	0.816		1	1	1									2517900
>jgi|Lotgi1|104069|e_gw1.2.545.1		FNVWDTAGQEK	11	0	1293.6	yes	yes	5.138e-05	179	9.5	0.5									1	1			9.5	0.5									1	1			1229400
>jgi|Lotgi1|159383|fgenesh2_pg.C_sca_20000123	117	FNYENHPDIMK	11	0	1406.63	yes	yes	0.00011906	163.77	6.33	0.471						2	1						6.33	0.471						2	1						9313800
>jgi|Lotgi1|228268|estExt_fgenesh2_pg.C_sca_20156		FPAFLPPLR	9	0	1056.61	yes	yes	1.1753e-05	212.67	5.9	3.33	5	4	3	4	4	4	3	4	3	3	4	1	5.9	3.33	5	4	3	4	4	4	3	4	3	3	4	1	213520000
>jgi|Lotgi1|223043|estExt_Genewise1Plus.C_sca_880146;>jgi|Lotgi1|202077|estExt_Genewise1.C_sca_2180072;>jgi|Lotgi1|197703|estExt_Genewise1.C_sca_880158;>jgi|Lotgi1|223078|estExt_Genewise1Plus.C_sca_880181;>jgi|Lotgi1|220547|estExt_Genewise1Plus.C_sca_6300		FPGQLNADLR	10	0	1129.59	no	no	8.9688e-17	290.13	6.5	2	1			1	2	3	3	4	2				NaN	NaN													27583000
>jgi|Lotgi1|195134|estExt_Genewise1.C_sca_640153		FPLSFWVQQCK	11	0	1438.71	yes	yes	5.74e-08	148.96	7	0							1						7	0							1						177150
>jgi|Lotgi1|154020|fgenesh2_pg.C_sca_5000060		FPNLVTPSNNPTVPR	15	0	1651.87	yes	yes	7.5701e-06	188.59	4.5	0.5				1	1								4.5	0.5				1	1								4706200
>jgi|Lotgi1|222130|estExt_Genewise1Plus.C_sca_780101		FPSLFTGGLVTK	12	0	1265.7	yes	yes	0.00091393	141.93	8	0								1					8	0								1					490170
>jgi|Lotgi1|152799|fgenesh2_pg.C_sca_2000219		FPTIPDFVK	9	0	1062.58	yes	yes	0.00083316	185.37	3	2.1	2	1			1	1							3	2.1	2	1			1	1							13747000
>jgi|Lotgi1|230263|estExt_fgenesh2_pg.C_sca_110268		FPTPISHNQSLVSK	14	0	1553.82	yes	yes	0.00016659	149.26	10	0										1			10	0										1			924110
>jgi|Lotgi1|168922|fgenesh2_pg.C_sca_80000050		FQELNSCSNELK	12	0	1467.67	yes	yes	1.3017e-07	196.7	10	0										1			10	0										1			653410
>jgi|Lotgi1|233820|estExt_fgenesh2_pg.C_sca_440059		FQIFALR	7	0	893.512	yes	yes	0.0024343	245.03	9.2	0.748								1	2	2			9.2	0.748								1	2	2			3233900
>jgi|Lotgi1|174652|fgenesh2_pg.C_sca_207000018		FQLGHQATYAATNK	14	0	1548.77	yes	yes	2.1848e-21	260.54	2	0		1											2	0		1											2761900
>jgi|Lotgi1|233199|estExt_fgenesh2_pg.C_sca_350161		FQNQFLGGQFAPNVNVYR	18	0	2098.04	yes	yes	0	518.72	6.37	3.02	5	6	8	6	8	6	8	11	10	9	3	2	6.37	3.02	5	6	8	6	8	6	8	11	10	9	3	2	4982100000
>jgi|Lotgi1|239574|estExt_fgenesh2_pg.C_sca_3420002		FQQSSQLCEVDR	12	0	1495.67	yes	yes	1.6615e-37	334.72	5.47	3.03	5	4	5	6	6	4	4	4	3	3	2	1	5.47	3.03	5	4	5	6	6	4	4	4	3	3	2	1	2340000000
>jgi|Lotgi1|223383|estExt_Genewise1Plus.C_sca_930089		FQSLGVAFYR	10	0	1186.61	yes	yes	3.0492e-08	236.04	10	0.632									1	3	1		10	0.632									1	3	1		3670200
>jgi|Lotgi1|115607|e_gw1.21.53.1		FQVPENIVQADDPNCVVR	18	0	2099.01	yes	yes	4.2555e-90	370.85	3.74	1.83	6	9	6	8	7	7	3						3.74	1.83	6	9	6	8	7	7	3						1017500000
>jgi|Lotgi1|232714|estExt_fgenesh2_pg.C_sca_310076		FQVTGEICGK	10	0	1137.55	yes	yes	0.0012075	159.11	5.25	2.33		1	1	1	2	1	1			1			5.25	2.33		1	1	1	2	1	1			1			23315000
>jgi|Lotgi1|229818|estExt_fgenesh2_pg.C_sca_90208		FSILDDSSVK	10	0	1109.56	yes	yes	0.0014034	156.94	5.25	0.829				1	1	2							5.25	0.829				1	1	2							26322000
>jgi|Lotgi1|115607|e_gw1.21.53.1		FSIQPHGVQLDKDNEEFFYEDGQR	24	1	2897.33	yes	yes	2.1358e-191	455.19	3.74	1.83	2	4	3	3	4	2		1					3.74	1.83	2	4	3	3	4	2		1					283770000
>jgi|Lotgi1|233199|estExt_fgenesh2_pg.C_sca_350161		FSLGENCSIQQTCR	14	0	1698.75	yes	yes	4.2888e-134	477.31	6.73	3.02	4	5	7	6	6	8	7	13	10	8	4	4	6.73	3.02	4	5	7	6	6	8	7	13	10	8	4	4	2535100000
>jgi|Lotgi1|228264|estExt_fgenesh2_pg.C_sca_20144		FSNIEFGSK	9	0	1027.5	yes	yes	0.00046034	193.75	6.44	2.95		2	2	2	1	3	1		3	3	1		6.44	2.95		2	2	2	1	3	1		3	3	1		400380000
>jgi|Lotgi1|131935|e_gw1.77.174.1		FSQILAPIFEEASNK	15	0	1692.87	yes	yes	1.2024e-78	256.9	7.44	1.87	1						6	6	2	1			7.44	1.87	1						6	6	2	1			25049000
>jgi|Lotgi1|198613|estExt_Genewise1.C_sca_1030018;>jgi|Lotgi1|176452|fgenesh2_pg.C_sca_1403000002		FSQILSNGLDNK	12	0	1334.68	yes	no	0.0096789	114.83	10	0										1			10	0										1			529000
>jgi|Lotgi1|217342|estExt_Genewise1Plus.C_sca_390115		FSSINLENTEENR	13	0	1551.72	yes	yes	1.8687e-63	389.32	8.38	0.484								5	3				8.38	0.484								5	3				9338500
>jgi|Lotgi1|217342|estExt_Genewise1Plus.C_sca_390115		FSSINLENTEENRR	14	1	1707.82	yes	yes	0.00016144	158.31	8.33	0.471								2	1				8.33	0.471								2	1				4168500
>jgi|Lotgi1|122269|e_gw1.40.42.1		FSTVLDWVR	9	0	1121.59	yes	yes	0.00064786	188.29	7	0							3						7	0							3						2752000
>jgi|Lotgi1|199050|estExt_Genewise1.C_sca_1120039;>jgi|Lotgi1|202434|estExt_Genewise1.C_sca_2690007		FSVSPVVR	8	0	889.502	yes	no	0.00056565	201.59	5	0					1								5	0					1								0
>jgi|Lotgi1|231498|estExt_fgenesh2_pg.C_sca_200049		FSVWDVGGQDK	11	0	1236.58	yes	yes	5.138e-05	179	10	0										1			10	0										1			558550
>jgi|Lotgi1|131935|e_gw1.77.174.1		FTHPLHHLGK	10	0	1185.64	yes	yes	0.0007082	167.97	7	0							2						7	0							2						504150
>jgi|Lotgi1|212640|estExt_Genewise1Plus.C_sca_130084		FTLKPVSVVLEK	12	1	1358.82	yes	yes	0.00028749	161.62	7.33	0.745						1	2	3					7.33	0.745						1	2	3					7015800
>jgi|Lotgi1|209261|estExt_Genewise1Plus.C_sca_30137;>jgi|Lotgi1|176883|fgenesh2_pg.C_sca_5632000001		FTLYIDEVGNKPICIK	16	1	1909	yes	no	7.4556e-43	304.62	5.86	3.2	3	3	2	3	3	2	3	3	2	3	1	1	5.86	3.2	3	3	2	3	3	2	3	3	2	3	1	1	252760000
>jgi|Lotgi1|201878|estExt_Genewise1.C_sca_2030008		FTQAGSEVSALLGR	14	0	1434.75	yes	yes	3.3484e-28	232.2	7.67	0.745							3	2	1				7.67	0.745							3	2	1				14548000
>jgi|Lotgi1|159264|fgenesh2_pg.C_sca_20000004	111	FTQDMSSHPFATFR	14	0	1670.75	yes	yes	1.9717e-07	201.46	5.52	2.97	2	2	1	3	3	4	2			2	2		5.52	2.97	2	2	1	3	3	4	2			2	2		57548000
>jgi|Lotgi1|113221|e_gw1.16.216.1		FTSLISCR	8	0	982.491	yes	yes	0.0054122	183.43	9.5	0.5									1	1			9.5	0.5									1	1			23482000
>jgi|Lotgi1|236952|estExt_fgenesh2_pg.C_sca_900076		FTTEFVTSSNPR	12	0	1384.66	yes	yes	4.8254e-06	166.93	3	0			2										3	0			2										1629600
>jgi|Lotgi1|210455|estExt_Genewise1Plus.C_sca_60068		FTTFDLGGHR	10	0	1149.56	yes	yes	0.00094771	163.72	10	0										1			10	0										1			290760
>jgi|Lotgi1|140786|e_gw1.151.5.1	71	FVAGLGIDHFLPTWQMTQQLIVEDLYR	27	0	3189.63	yes	yes	5.7735e-107	356.91	5	0					6								5	0					6								50726000
>jgi|Lotgi1|237778|estExt_fgenesh2_pg.C_sca_1170035		FVASNINLEGCVK	13	0	1449.73	yes	yes	0.0087392	99.522	10	0										1			10	0										1			489540
>jgi|Lotgi1|206060|estExt_fgenesh2_pm.C_sca_120032		FVDTTPYGVK	10	0	1125.57	yes	yes	0.0027524	143.86	8.33	0.471								2	1				8.33	0.471								2	1				7891800
>jgi|Lotgi1|122269|e_gw1.40.42.1		FVEDLTGDIR	10	0	1163.58	yes	yes	5.2663e-09	239.2	7	0.577						1	4	1					7	0.577						1	4	1					9759900
>jgi|Lotgi1|230301|estExt_fgenesh2_pg.C_sca_110330		FVFDEAIR	8	0	995.508	yes	yes	0.0035695	190.52	9.8	0.4									1	4			9.8	0.4									1	4			6398900
>jgi|Lotgi1|238082|estExt_fgenesh2_pg.C_sca_1300004		FVGHLENTGIQPAFK	15	0	1656.86	yes	yes	4.6534e-99	420.32	6.85	2.28	1	2	2	2	5	5	8	12	5	4	1		6.85	2.28	1	2	2	2	5	5	8	12	5	4	1		1540300000
>jgi|Lotgi1|238082|estExt_fgenesh2_pg.C_sca_1300004		FVGHLENTGIQPAFKR	16	1	1812.96	yes	yes	4.9457e-12	226.17	7	0.816						1	1	1					7	0.816						1	1	1					5032200
>jgi|Lotgi1|229248|estExt_fgenesh2_pg.C_sca_60046		FVLDETPDTGINK	13	0	1447.72	yes	yes	1.7247e-07	190.56	8.5	0.5								2	2				8.5	0.5								2	2				3664800
>jgi|Lotgi1|235549|estExt_fgenesh2_pg.C_sca_660066		FVNSDTLSFQCNIR	14	0	1699.8	yes	yes	8.9703e-50	322.03	7.5	2.88	4	1	1	3	2	4	5	8	11	7	5	1	7.5	2.88	4	1	1	3	2	4	5	8	11	7	5	1	259750000
>jgi|Lotgi1|203487|estExt_fgenesh2_kg.C_sca_140018;>jgi|Lotgi1|163145|fgenesh2_pg.C_sca_38000050		FVPGTFTNQIQAAYR	15	0	1711.87	yes	no	2.4829e-06	123.64	9	0									1				9	0									1				228310
>jgi|Lotgi1|232022|estExt_fgenesh2_pg.C_sca_250045		FVQCFFR	7	0	1002.47	yes	yes	0.008415	192.46	6	0						1							6	0						1							4188500
>jgi|Lotgi1|140786|e_gw1.151.5.1		FVRDPCSSETSTSISK	16	1	1799.84	yes	yes	2.4708e-43	311.33	4	1.51	1		1	2	2	1							4	1.51	1		1	2	2	1							69078000
>jgi|Lotgi1|233408|estExt_fgenesh2_pg.C_sca_390087	437	FVVFLMSAPNIAGILK	16	0	1718.98	yes	yes	4.6778e-06	185.27	10.5	0.5										4	4		10.5	0.5										4	4		31221000
>jgi|Lotgi1|238970|estExt_fgenesh2_pg.C_sca_1800027		FVYWYEFDFK	10	0	1442.65	yes	yes	0.0065129	130.96	10	0										1			10	0										1			2957200
>jgi|Lotgi1|223043|estExt_Genewise1Plus.C_sca_880146;>jgi|Lotgi1|202077|estExt_Genewise1.C_sca_2180072;>jgi|Lotgi1|197703|estExt_Genewise1.C_sca_880158;>jgi|Lotgi1|223078|estExt_Genewise1Plus.C_sca_880181;>jgi|Lotgi1|182889|estExt_Genewise1.C_sca_50206;>j		FWEVISDEHGIDPTGTYHGDSDLQLER	27	0	3115.42	no	no	1.8032e-14	164.35	7.5	0.5							1	1					NaN	NaN													7054300
>jgi|Lotgi1|239574|estExt_fgenesh2_pg.C_sca_3420002		FWIENVGVTSK	11	0	1278.66	yes	yes	0.0001488	170.72	5.85	3.19	3	2	2	3	3	2	2	2	2	3	2		5.85	3.19	3	2	2	3	3	2	2	2	2	3	2		1185700000
>jgi|Lotgi1|204770|estExt_fgenesh2_kg.C_sca_820009		FYDEESFSALK	11	0	1334.6	yes	yes	0.0014291	148.96	10.3	0.471										2	1		10.3	0.471										2	1		2403100
>jgi|Lotgi1|204770|estExt_fgenesh2_kg.C_sca_820009		FYDEESFSALKK	12	1	1462.7	yes	yes	2.2657e-11	225.56	10.5	0.5										2	2		10.5	0.5										2	2		4251500
>jgi|Lotgi1|110884|e_gw1.12.381.1		FYDRDNPSASGDWEDLSTLR	20	1	2343.04	yes	yes	3.6423e-42	291.1	5	0					2								5	0					2								11934000
>jgi|Lotgi1|192582|estExt_Genewise1.C_sca_460339		FYSGDSYIVLNTFK	14	0	1652.81	yes	yes	0.0041439	107.18	8	0								1					8	0								1					119830
>jgi|Lotgi1|220774|estExt_Genewise1Plus.C_sca_650023		FYTDLQAHGADTLIK	15	0	1691.85	yes	yes	0.00012615	162.6	8	0								1					8	0								1					1252500
>jgi|Lotgi1|224562|estExt_Genewise1Plus.C_sca_1170119		GAADGGLDIPHSNKR	15	1	1506.75	yes	yes	0.0045934	116.01	8	0								1					8	0								1					321150
>jgi|Lotgi1|198201|estExt_Genewise1.C_sca_960008	229	GAAGALMVYDITR	13	0	1336.68	yes	yes	5.5655e-07	185.71	9.5	0.5									2	2			9.5	0.5									2	2			1641700
>jgi|Lotgi1|222542|estExt_Genewise1Plus.C_sca_820192		GAAQNIIPSSTGAAK	15	0	1384.73	yes	yes	7.9119e-09	213.59	7.78	0.916						1	2	4	2				7.78	0.916						1	2	4	2				47183000
>jgi|Lotgi1|236952|estExt_fgenesh2_pg.C_sca_900076		GADSCEIDLPVLQQSR	16	0	1786.85	yes	yes	1.0946e-09	218.95	1	0	1												1	0	1												1506600
>jgi|Lotgi1|234488|estExt_fgenesh2_pg.C_sca_520002		GAFCTCDFIR	10	0	1245.53	yes	yes	5.1012e-06	213.71	7.2	3.1	1	2				2	1	2	3	3	1		7.2	3.1	1	2				2	1	2	3	3	1		31051000
>jgi|Lotgi1|239174|estExt_fgenesh2_pg.C_sca_2010016	595	GAGAAGGGAAGPGM	14	0	1000.44	yes	yes	3.966e-09	208.22	3	4	4										1		3	4	4										1		7880600
>jgi|Lotgi1|235497|estExt_fgenesh2_pg.C_sca_650036		GAIIIAGVAYCCPQGYK	17	0	1839.9	yes	yes	5.7462e-18	247.99	7.56	3.08	2	1						4	5	4			7.56	3.08	2	1						4	5	4			49141000
>jgi|Lotgi1|235497|estExt_fgenesh2_pg.C_sca_650036	490	GAIIIAGVAYCCPQGYKPMIR	21	1	2337.18	yes	yes	3.4677e-118	283.35	6.34	3.05	7	4	3	5	5	8	8	7	8	10		2	6.34	3.05	7	4	3	5	5	8	8	7	8	10		2	1007800000
>jgi|Lotgi1|176496|fgenesh2_pg.C_sca_1638000001		GAITQENILPSIDGTLK	17	0	1768.96	yes	yes	1.1543e-53	315.52	3.52	1.62	3	4	3	3	6	2							3.52	1.62	3	4	3	3	6	2							78237000
>jgi|Lotgi1|114599|e_gw1.19.215.1	31	GALGDMPSSGGDVFIHAK	18	0	1757.84	yes	yes	4.404e-05	145.29	8.5	0.5								1	1				8.5	0.5								1	1				1898200
>jgi|Lotgi1|133595|e_gw1.85.51.1		GALVGVQSYHSNHHEDR	17	0	1904.89	yes	yes	7.3892e-23	256.9	9.8	1.03								3	4	7	6		9.8	1.03								3	4	7	6		35761000
>jgi|Lotgi1|236691|estExt_fgenesh2_pg.C_sca_850103		GAPVQTVYVQQPAVYPTNPK	20	0	2156.13	yes	yes	3.5364e-60	319.26	1.75	0.829	2	1	1										1.75	0.829	2	1	1										8775200
>jgi|Lotgi1|239189|estExt_fgenesh2_pg.C_sca_2050009		GAQFYTDVGSK	11	0	1171.55	yes	yes	2.9387e-08	150.85	8.5	0.5								1	1				8.5	0.5								1	1				6048500
>jgi|Lotgi1|233199|estExt_fgenesh2_pg.C_sca_350161		GASLASVYEK	10	0	1023.52	yes	yes	0.00045428	172.47	6.86	3.67	1	3	2	2		2	2	1	2	2	2	3	6.86	3.67	1	3	2	2		2	2	1	2	2	2	3	1078600000
>jgi|Lotgi1|232343|estExt_fgenesh2_pg.C_sca_280082	411	GAVDCALQIMK	11	0	1204.59	yes	yes	0.0033539	123.88	9	0									1				9	0									1				812270
>jgi|Lotgi1|225073|estExt_Genewise1Plus.C_sca_1310070		GAVGALLTYDIAK	13	0	1290.72	yes	yes	0.00058889	137.17	9.67	0.471									1	2			9.67	0.471									1	2			2113000
>jgi|Lotgi1|207101|estExt_fgenesh2_pm.C_sca_640026		GCDVIAQAQSGTGK	14	0	1390.65	yes	yes	1.4969e-06	193.85	8	0								3					8	0								3					1986900
>jgi|Lotgi1|233461|estExt_fgenesh2_pg.C_sca_400001		GCHAVCSPVSGSTCLSSK	18	0	1892.82	yes	yes	7.7899e-24	207.41	4.5	2.53	3	3	4	4	4	4	1	1		1	1		4.5	2.53	3	3	4	4	4	4	1	1		1	1		195580000
>jgi|Lotgi1|233583|estExt_fgenesh2_pg.C_sca_410033		GCIPTNEVISGR	12	0	1301.64	yes	yes	0.00072508	145.34	9.5	0.5									1	1			9.5	0.5									1	1			3458400
>jgi|Lotgi1|132853|e_gw1.81.44.1		GCVFSFDPVGSYER	14	0	1618.71	yes	yes	0.0032576	109.6	10	0										1			10	0										1			548760
>jgi|Lotgi1|236304|estExt_fgenesh2_pg.C_sca_790048		GDAADITFEK	10	0	1065.5	yes	yes	0.0029287	127.3	10	0										1			10	0										1			549950
>jgi|Lotgi1|163637|fgenesh2_pg.C_sca_40000191	141	GDAADMIDTVQDAQEDAVDNMADMIDTIQDAR	32	0	3452.47	yes	no	1.1132e-216	433.24	5.25	1.34			9	3	16	16	6	2					5.25	1.34			9	3	16	16	6	2					608520000
>jgi|Lotgi1|235621|estExt_fgenesh2_pg.C_sca_670079		GDALEALAEGYTK	13	0	1336.65	yes	yes	1.3651e-05	172.34	5.73	3.07	4	6	3	4	5	3	5	5	4	3	3		5.73	3.07	4	6	3	4	5	3	5	5	4	3	3		417880000
>jgi|Lotgi1|219492|estExt_Genewise1Plus.C_sca_540059	342	GDFEEICVSMLEHPR	15	0	1817.81	yes	yes	3.2832e-05	170.07	8.67	0.471								1	2				8.67	0.471								1	2				8621000
>jgi|Lotgi1|228264|estExt_fgenesh2_pg.C_sca_20144	368	GDFINPYCEMR	11	0	1400.59	yes	yes	0.00031048	163.77	6	1.87			1	1	1	2	1	1	1				6	1.87			1	1	1	2	1	1	1				75299000
>jgi|Lotgi1|199626|estExt_Genewise1.C_sca_1220083		GDLGIEIPAEK	11	0	1140.6	yes	yes	0.0004021	159.83	6	1.63			1		1	1	2	1					6	1.63			1		1	1	2	1					14435000
>jgi|Lotgi1|235937|estExt_fgenesh2_pg.C_sca_720043		GDLLLLTNHPEEPIR	15	0	1715.92	yes	yes	1.2269e-06	199.27	11	0											2		11	0											2		1353100
>jgi|Lotgi1|238358|estExt_fgenesh2_pg.C_sca_1420009		GDRLDLDNDDDLEDEIK	17	1	1988.88	yes	yes	2.3609e-53	318.15	7.5	3.07	1	1	1	1	3	1	1	2	3	4	4		7.5	3.07	1	1	1	1	3	1	1	2	3	4	4		99584000
>jgi|Lotgi1|238358|estExt_fgenesh2_pg.C_sca_1420009		GDRLDLDNDDDLEDEIKEIDDK	22	2	2589.16	yes	yes	8.4108e-195	469.93	5.71	3.03	6	6	7	6	8	6	6	7	6	3	4	1	5.71	3.03	6	6	7	6	8	6	6	7	6	3	4	1	1876200000
>jgi|Lotgi1|144968|e_gw1.276.10.1		GDSYIVLSIK	10	0	1093.6	yes	yes	0.0027524	143.86	8.25	2.17					1			1	1		1		8.25	2.17					1			1	1		1		8253600
>jgi|Lotgi1|188534|estExt_Genewise1.C_sca_240373	207	GDYGIQQGLMYSFPVQIGTDK	21	0	2316.11	yes	yes	2.6984e-27	240.29	8.43	0.728							1	2	4				8.43	0.728							1	2	4				21115000
>jgi|Lotgi1|205662|estExt_fgenesh2_pm.C_sca_30050		GDYSIDMGR	9	0	1012.43	yes	yes	0.0064656	123.92	10.5	0.5										1	1		10.5	0.5										1	1		699550
>jgi|Lotgi1|174003|fgenesh2_pg.C_sca_179000009		GECLTPSTDPVYINLR	16	0	1833.89	yes	yes	4.3455e-43	300.1	4.91	2.54	5	7	7	6	6	8	3	7	4	1			4.91	2.54	5	7	7	6	6	8	3	7	4	1			612450000
>jgi|Lotgi1|113304|e_gw1.17.156.1;>jgi|Lotgi1|113637|e_gw1.17.104.1		GEGCGIVILK	10	0	1044.56	no	no	7.9964e-06	165.83	2	0		1											NaN	NaN													797360
>jgi|Lotgi1|110884|e_gw1.12.381.1		GEICEKPVDIEAR	13	1	1514.74	yes	yes	9.8917e-06	168.94	6.2	2.48		1			1		1	1	1				6.2	2.48		1			1		1	1	1				10296000
>jgi|Lotgi1|221163|estExt_Genewise1Plus.C_sca_690031		GELVTVPDEVDWR	13	0	1513.74	yes	yes	5.9087e-05	135.66	8	0								1					8	0								1					1398200
>jgi|Lotgi1|233201|estExt_fgenesh2_pg.C_sca_350164		GENLAYVTGGGIK	13	0	1277.66	yes	yes	0.00026859	116.01	9	0									2				9	0									2				487160
>jgi|Lotgi1|238526|estExt_fgenesh2_pg.C_sca_1490037	557	GEVDDFEMYECIPPFWG	17	0	2089.84	yes	yes	0.00044142	128.9	11	0.707										1	2	1	11	0.707										1	2	1	39361000
>jgi|Lotgi1|162872|fgenesh2_pg.C_sca_36000100		GEVDVDITDDK	11	0	1204.55	yes	yes	6.7397e-05	174.73	3.5	3.2	1	2							1				3.5	3.2	1	2							1				6321500
>jgi|Lotgi1|162872|fgenesh2_pg.C_sca_36000100		GEVDVDITDDKGNR	14	1	1531.71	yes	yes	1.31e-23	265.11	3.93	1.69	1	2	3	4	3	1		1					3.93	1.69	1	2	3	4	3	1		1					154360000
>jgi|Lotgi1|228264|estExt_fgenesh2_pg.C_sca_20144		GFAYVSGQCVPSYNCNAHCK	20	0	2317.97	yes	yes	5.2115e-15	208.92	5.75	0.433					1	3							5.75	0.433					1	3							26445000
>jgi|Lotgi1|238844|estExt_fgenesh2_pg.C_sca_1750005		GFDTTPTFR	9	0	1040.49	yes	yes	0.00064786	188.29	7.67	0.471							1	2					7.67	0.471							1	2					1787300
>jgi|Lotgi1|115607|e_gw1.21.53.1		GFDVSHLGILGPVIK	15	0	1550.88	yes	yes	1.3099e-51	318	5.13	2.52	4	6	7	7	7	6	6	6	4	2			5.13	2.52	4	6	7	7	7	6	6	6	4	2			1391400000
>jgi|Lotgi1|238560|estExt_fgenesh2_pg.C_sca_1510007		GFDYFFSVR	9	0	1136.53	yes	yes	0.00014368	209.12	4.4	2.5	3	4	4	4	1	2	4	2		1			4.4	2.5	3	4	4	4	1	2	4	2		1			150340000
>jgi|Lotgi1|216289|estExt_Genewise1Plus.C_sca_320062;>jgi|Lotgi1|146452|e_gw1.822.1.1		GFGGIGGILR	10	0	945.54	yes	no	5.1012e-06	213.71	7.33	0.471							2	1					7.33	0.471							2	1					1509300
>jgi|Lotgi1|219490|estExt_Genewise1Plus.C_sca_540057		GFGTDEDQIIATIVGHTNAQR	21	0	2242.1	yes	yes	8.8788e-19	212.25	9	0									1				9	0									1				702550
>jgi|Lotgi1|140786|e_gw1.151.5.1	72	GFMESWTTLDGYPVVMVNNLGGNK	24	0	2628.24	yes	yes	1.1034e-76	322.87	4.19	1.57	1	4	4	3	10	2	2						4.19	1.57	1	4	4	3	10	2	2						548620000
>jgi|Lotgi1|235988|estExt_fgenesh2_pg.C_sca_730030	512	GFMSTEEQQLK	11	0	1296.6	yes	yes	5.0833e-08	216.09	5.44	1.21		1		2	5	7	3						5.44	1.21		1		2	5	7	3						50277000
>jgi|Lotgi1|236952|estExt_fgenesh2_pg.C_sca_900076	526	GGDLTAILANQLMDQLGITK	20	0	2071.1	yes	yes	6.9538e-71	333.92	2.33	0.471		2	1										2.33	0.471		2	1										17028000
>jgi|Lotgi1|140773|e_gw1.151.14.1		GGENTTEEKPDTLTDPTIVK	20	1	2144.05	yes	yes	5.6454e-12	190.57	8.5	0.5								1	1				8.5	0.5								1	1				325210
>jgi|Lotgi1|199050|estExt_Genewise1.C_sca_1120039;>jgi|Lotgi1|200289|estExt_Genewise1.C_sca_1380060		GGGQIIPTAR	10	0	968.54	yes	no	0.0020905	150.28	9	0									1				9	0									1				174000
>jgi|Lotgi1|233199|estExt_fgenesh2_pg.C_sca_350161	416	GGICSACTTPPNMPVR	16	0	1716.77	yes	yes	3.5482e-40	254.06	6.41	2.97	6	6	5	7	9	9	10	9	12	8	4	2	6.41	2.97	6	6	5	7	9	9	10	9	12	8	4	2	1037000000
>jgi|Lotgi1|239189|estExt_fgenesh2_pg.C_sca_2050009;>jgi|Lotgi1|143482|e_gw1.205.21.1		GGKLPGLYGGDPGCSGGR	18	1	1703.81	yes	no	2.3527e-11	211.83	8.8	0.748								2	2	1			8.8	0.748								2	2	1			5578300
>jgi|Lotgi1|232022|estExt_fgenesh2_pg.C_sca_250045		GGLAYFDGNSNIK	13	0	1354.65	yes	yes	1.2572e-07	194.6	6.5	0.5						1	1						6.5	0.5						1	1						5534600
>jgi|Lotgi1|227783|estExt_fgenesh2_pg.C_sca_10013	365	GGMPPIPNYVR	11	0	1199.61	yes	yes	0.00088881	141.88	11	0											3		11	0											3		2928800
>jgi|Lotgi1|178880|fgenesh2_pm.C_sca_44000018	183	GGNMQFEDVK	10	0	1123.5	yes	yes	0.0024975	130.96	9.67	0.471									1	2			9.67	0.471									1	2			2537200
>jgi|Lotgi1|223821|estExt_Genewise1Plus.C_sca_1020090		GGPYDIVVCPGGAK	14	0	1388.68	yes	yes	0.0045712	106.01	10	0										1			10	0										1			275010
>jgi|Lotgi1|236183|estExt_fgenesh2_pg.C_sca_760074		GGTCFDIR	8	0	924.412	yes	yes	0.0044824	186.87	7	3.56		1							1	1			7	3.56		1							1	1			44015000
>jgi|Lotgi1|236952|estExt_fgenesh2_pg.C_sca_900076		GGVAEYPIDGVDVVASR	17	0	1702.85	yes	yes	3.0235e-13	226.17	1.6	0.49	2	3											1.6	0.49	2	3											16705000
>jgi|Lotgi1|114561|e_gw1.19.150.1	29	GGVSAYNAGVGNVQTIAGMDAGTTNDDYSNDVIAR	35	0	3472.58	yes	yes	0	547.24	7.4	0.49							6	4					7.4	0.49							6	4					65078000
>jgi|Lotgi1|231049|estExt_fgenesh2_pg.C_sca_170098		GGYFDEFGIIR	11	0	1272.61	yes	yes	0.00021274	167.97	7	0							1						7	0							1						1078300
>jgi|Lotgi1|192553|estExt_Genewise1.C_sca_460294		GGYTEVINLDPEVR	14	0	1560.78	yes	yes	0.0006435	132.76	7	0							1						7	0							1						708640
>jgi|Lotgi1|238560|estExt_fgenesh2_pg.C_sca_1510007		GHAFGTATHDDLWLALNEEANLEGK	25	0	2708.28	yes	yes	0.00014644	98.132	5	0					2								5	0					2								1720700
>jgi|Lotgi1|223043|estExt_Genewise1Plus.C_sca_880146;>jgi|Lotgi1|202077|estExt_Genewise1.C_sca_2180072;>jgi|Lotgi1|197703|estExt_Genewise1.C_sca_880158;>jgi|Lotgi1|223078|estExt_Genewise1Plus.C_sca_880181;>jgi|Lotgi1|220547|estExt_Genewise1Plus.C_sca_6300		GHYTEGAELVDSVLDVVR	18	0	1957.97	no	no	6.6341e-39	293.64	6.42	2.56	1	1			1	2	2	3	1	1			NaN	NaN													87440000
>jgi|Lotgi1|201878|estExt_Genewise1.C_sca_2030008		GIAELGIYPAVDPLDSTSR	19	0	1973.01	yes	yes	1.953e-20	239.05	6.83	1.07					1	1	2	2					6.83	1.07					1	1	2	2					13261000
>jgi|Lotgi1|234387|estExt_fgenesh2_pg.C_sca_500042	455;456	GIAQMNGQGVPGMPVLYLGVFK	22	0	2275.19	yes	yes	5.8978e-05	118.53	9	0									2				9	0									2				4358500
>jgi|Lotgi1|232022|estExt_fgenesh2_pg.C_sca_250045		GIASKPDQAYVIEDFEAFAK	20	1	2198.09	yes	yes	4.462e-23	247.55	5.67	0.471					1	2							5.67	0.471					1	2							11345000
>jgi|Lotgi1|215090|estExt_Genewise1Plus.C_sca_250338		GIAVELNPISNQVLK	15	0	1593.91	yes	yes	3.2513e-07	204.64	7	0							2						7	0							2						1089300
>jgi|Lotgi1|191692|estExt_Genewise1.C_sca_420015		GIGFAIVR	8	0	831.497	yes	yes	0.0074887	175.75	9	0									1				9	0									1				678620
>jgi|Lotgi1|173138|fgenesh2_pg.C_sca_149000038		GIGYNAYPEDCTK	13	0	1486.64	yes	yes	1.7247e-07	190.56	4.63	2.15	2	5	6	7	4	6	4	2	2				4.63	2.15	2	5	6	7	4	6	4	2	2				4666600000
>jgi|Lotgi1|173138|fgenesh2_pg.C_sca_149000038		GIGYNAYPEDCTKYVQCFQQGNTYR	25	1	3031.32	yes	yes	5.9045e-67	311.55	3.33	0.943		1		2									3.33	0.943		1		2									7006400
>jgi|Lotgi1|217342|estExt_Genewise1Plus.C_sca_390115		GILAADESTGTIGK	14	0	1331.69	yes	yes	3.2086e-05	155.15	7.8	0.748							2	2	1				7.8	0.748							2	2	1				9098800
>jgi|Lotgi1|217342|estExt_Genewise1Plus.C_sca_390115		GILAADESTGTIGKR	15	1	1487.79	yes	yes	0.0055233	112.51	8	0								1					8	0								1					953530
>jgi|Lotgi1|238526|estExt_fgenesh2_pg.C_sca_1490037		GINTGPTGGTNQINR	15	0	1498.75	yes	yes	3.0514e-75	374.88	4.45	2.56	13	19	13	20	13	9	10	6	6	2	2		4.45	2.56	13	19	13	20	13	9	10	6	6	2	2		5921100000
>jgi|Lotgi1|109426|e_gw1.10.553.1	26	GIPEGLIHMIGHSLGAHASGFAGK	24	0	2356.21	yes	yes	2.1849e-07	133.47	7	0.943					1	1	4	3					7	0.943					1	1	4	3					23858000
>jgi|Lotgi1|203020|estExt_fgenesh2_kg.C_sca_20001		GIQTHGGTSQASSEGTTHSVK	21	0	2068.98	yes	yes	3.7161e-22	221.13	6.2	0.4						4	1						6.2	0.4						4	1						3078100
>jgi|Lotgi1|206617|estExt_fgenesh2_pm.C_sca_350024		GIRPAINVGLSVSR	14	1	1437.84	yes	yes	2.0646e-11	221.28	6.67	0.471						1	2						6.67	0.471						1	2						4418700
>jgi|Lotgi1|229175|estExt_fgenesh2_pg.C_sca_50437		GISPFNCK	8	0	921.438	yes	yes	0.0035695	190.52	6	0.816					2	2	2						6	0.816					2	2	2						64175000
>jgi|Lotgi1|235694|estExt_fgenesh2_pg.C_sca_680068		GITGNFQYNPNDGYSCSYAECR	22	0	2572.04	yes	yes	2.2e-28	247.78	10.7	0.471										1	2		10.7	0.471										1	2		8993500
>jgi|Lotgi1|105848|e_gw1.4.256.1		GIVEESVTGVHR	12	0	1281.67	yes	yes	6.676e-08	201.1	7.25	0.433							3	1					7.25	0.433							3	1					9046200
>jgi|Lotgi1|236952|estExt_fgenesh2_pg.C_sca_900076		GKLEFLSQHK	10	1	1185.65	yes	yes	0.00017359	190.05	7	0							2						7	0							2						3120800
>jgi|Lotgi1|205662|estExt_fgenesh2_pm.C_sca_30050		GKPFFEGLVK	10	1	1120.63	yes	yes	0.0078715	141.88	10	0										1			10	0										1			1932000
>jgi|Lotgi1|162872|fgenesh2_pg.C_sca_36000100	132	GKVHSVESHNMLNPQSSTVK	20	1	2178.09	yes	yes	8.7332e-13	199.41	4	0				1									4	0				1									1025600
>jgi|Lotgi1|229175|estExt_fgenesh2_pg.C_sca_50437		GKYQWTLR	8	1	1050.56	yes	yes	0.0056492	183.43	6	0						1							6	0						1							718040
>jgi|Lotgi1|231009|estExt_fgenesh2_pg.C_sca_160281	399	GLATLQDMK	9	0	975.506	yes	yes	0.0013182	174.17	9.56	2.54	1					1		1	3	5	4	3	9.56	2.54	1					1		1	3	5	4	3	102360000
>jgi|Lotgi1|235900|estExt_fgenesh2_pg.C_sca_710090		GLCGGIHTSVVK	12	0	1226.64	yes	yes	3.5549e-05	170.72	9	0									2				9	0									2				1480200
>jgi|Lotgi1|172187|fgenesh2_pg.C_sca_128000042		GLDECPASNDATSK	14	0	1463.62	yes	yes	2.0677e-05	181.32	7.71	1.03						1	2	2	2				7.71	1.03						1	2	2	2				3090700
>jgi|Lotgi1|140786|e_gw1.151.5.1		GLDEDALSTSHPLELEDNR	19	0	2109.98	yes	yes	2.6949e-211	511.16	4.53	2.34	4	3	4	6	12	2	1	1	1	1	1		4.53	2.34	4	3	4	6	12	2	1	1	1	1	1		1702200000
>jgi|Lotgi1|140786|e_gw1.151.5.1		GLDEDALSTSHPLELEDNRIPDVYDPIDYHK	31	1	3565.68	yes	yes	0	574.41	4.21	2.24	11	9	11	12	16	6	7	3	1	2			4.21	2.24	11	9	11	12	16	6	7	3	1	2			5699200000
>jgi|Lotgi1|159314|fgenesh2_pg.C_sca_20000054		GLDHYGFAGQLGK	13	0	1361.67	yes	no	9.423e-13	223.31	9	0									2				9	0									2				1298900
>jgi|Lotgi1|159314|fgenesh2_pg.C_sca_20000054		GLDQYGFAGQLGK	13	0	1352.67	yes	no	0.0020445	119.76	9	0									1				9	0									1				861330
>jgi|Lotgi1|159314|fgenesh2_pg.C_sca_20000054		GLDQYGFTGQLGK	13	0	1382.68	yes	no	5.6202e-10	214.44	8.67	0.471								1	2				8.67	0.471								1	2				7108000
>jgi|Lotgi1|163448|fgenesh2_pg.C_sca_40000002		GLDSDDHINCQFFE	14	0	1695.68	yes	yes	0.00081658	128.67	7	0							2						7	0							2						1978500
>jgi|Lotgi1|205563|estExt_fgenesh2_pm.C_sca_10068		GLEFTTELLPIK	12	0	1359.77	yes	yes	0.0020734	128.17	8.5	0.5								1	1				8.5	0.5								1	1				1613300
>jgi|Lotgi1|174003|fgenesh2_pg.C_sca_179000009	157	GLFCVIPNGDTMQYDVLR	18	0	2097	yes	yes	1.7117e-15	224.46	5.27	1.61	1		1	1	5	3	4						5.27	1.61	1		1	1	5	3	4						49296000
>jgi|Lotgi1|142206|e_gw1.176.16.1		GLFNVLNSKPVLNK	14	1	1541.89	yes	yes	1.3193e-08	214.44	8.5	0.5								1	1				8.5	0.5								1	1				3713000
>jgi|Lotgi1|236952|estExt_fgenesh2_pg.C_sca_900076		GLICHIGDTCTK	12	0	1373.64	yes	yes	0.00091393	141.93	1.33	0.471	2	1											1.33	0.471	2	1											29569000
>jgi|Lotgi1|163637|fgenesh2_pg.C_sca_40000191	142	GLIDADQEQLVGFLDMQLGANELK	24	0	2616.31	yes	yes	3.1512e-207	464.66	4.81	1.52		3	3	4	6	8	3						4.81	1.52		3	3	4	6	8	3						1144400000
>jgi|Lotgi1|163637|fgenesh2_pg.C_sca_40000191	142	GLIDADQEQLVGFLDMQLGANELKK	25	1	2744.41	yes	yes	1.7144e-226	471.33	4.98	1.53		4	4	7	11	11	6	1					4.98	1.53		4	4	7	11	11	6	1					2968900000
>jgi|Lotgi1|234488|estExt_fgenesh2_pg.C_sca_520002		GLIINAGSR	9	0	899.519	yes	yes	0.00010801	212.67	8.11	2.56		1				1		2	2	2	1		8.11	2.56		1				1		2	2	2	1		7996100
>jgi|Lotgi1|150160|fgenesh2_kg.C_sca_27000005		GLLFIGSGVSGGEDGAR	17	0	1590.8	yes	yes	3.3943e-07	189.5	8.18	1.11							4	3	2	2			8.18	1.11							4	3	2	2			10025000
>jgi|Lotgi1|66392|gw1.152.11.1		GLLLQAR	7	0	769.481	yes	yes	0.008415	192.46	9	0									1				9	0									1				1282000
>jgi|Lotgi1|235610|estExt_fgenesh2_pg.C_sca_670062	501	GLLSGMITR	9	0	946.527	yes	yes	6.8078e-05	205.75	5.94	2.84		3	2	1	3	1	1	3	2	1	1		5.94	2.84		3	2	1	3	1	1	3	2	1	1		44661000
>jgi|Lotgi1|235610|estExt_fgenesh2_pg.C_sca_670062	501	GLLSGMITRPTQR	13	1	1428.79	yes	yes	1.2642e-09	205.57	6	2.75	1	2	2	2	4	2	2	2	4	1	1		6	2.75	1	2	2	2	4	2	2	2	4	1	1		238340000
>jgi|Lotgi1|184532|estExt_Genewise1.C_sca_90271		GLSEETTTGVHNLYK	15	0	1647.81	yes	yes	7.9119e-09	213.59	8.5	0.5								2	2				8.5	0.5								2	2				5288200
>jgi|Lotgi1|236952|estExt_fgenesh2_pg.C_sca_900076		GLTFDFWSFK	10	0	1246.6	yes	yes	0.0065129	130.96	2	0.816	1	1	1										2	0.816	1	1	1										11293000
>jgi|Lotgi1|205662|estExt_fgenesh2_pm.C_sca_30050		GLVGDIISR	9	0	928.534	yes	yes	0.00044004	194.59	10.1	0.833									2	2	3		10.1	0.833									2	2	3		13331000
>jgi|Lotgi1|77105|gw1.32.154.1		GLVGEPDR	8	0	841.429	yes	yes	0.00061021	213.83	4.08	2.23	5	3	3	3	4	4	2	2					4.08	2.23	5	3	3	3	4	4	2	2					2154400000
>jgi|Lotgi1|170380|fgenesh2_pg.C_sca_97000063		GLVTETSVLDPDEGIR	16	0	1699.86	yes	yes	5.9636e-05	168.59	8	0								1					8	0								1					843170
>jgi|Lotgi1|235609|estExt_fgenesh2_pg.C_sca_670059		GLVTSPFQR	9	0	1003.55	yes	yes	0.0030392	160.19	7.5	1.12						1	1	1	1				7.5	1.12						1	1	1	1				11966000
>jgi|Lotgi1|206617|estExt_fgenesh2_pm.C_sca_350024	290	GMALNLEPDNVGVVVFGNDK	20	0	2087.04	yes	yes	4.3212e-11	185.61	7	0							3						7	0							3						4550500
>jgi|Lotgi1|181237|estExt_Genewise1.C_sca_10721		GMEIGVHSVTHQNIDTR	17	0	1892.92	yes	yes	0.0049756	111.74	4	0				1									4	0				1									846220
>jgi|Lotgi1|160356|fgenesh2_pg.C_sca_24000170	123;124	GMGSMLPQTNLPQNVNSR	18	0	1942.94	yes	yes	1.8197e-07	171.87	3.67	1.97	1	1	1	1	1		1						3.67	1.97	1	1	1	1	1		1						7239900
>jgi|Lotgi1|106937|e_gw1.6.157.1;>jgi|Lotgi1|107124|e_gw1.6.273.1	9;10;11	GMLKEDAMMEYLK	13	1	1557.72	yes	no	2.4134e-16	172.34	6.5	1.5					1			1					6.5	1.5					1			1					3137000
>jgi|Lotgi1|115607|e_gw1.21.53.1	36	GMSATYQVIR	10	0	1124.56	yes	yes	0.0004142	161.37	5	2.45		1			1			1					5	2.45		1			1			1					4901100
>jgi|Lotgi1|115607|e_gw1.21.53.1	36	GMSATYQVIRPR	12	1	1377.72	yes	yes	8.779e-31	301.42	4.73	2.63	6	7	9	9	10	3	3	5	3	4			4.73	2.63	6	7	9	9	10	3	3	5	3	4			467100000
>jgi|Lotgi1|205560|estExt_fgenesh2_pm.C_sca_10063		GNAIAIEHGIPFLETSAK	18	0	1866.98	yes	yes	0.00017701	141.85	10	0										1			10	0										1			408110
>jgi|Lotgi1|216792|estExt_Genewise1Plus.C_sca_350069		GNDSSSFEHVFVGEGR	16	0	1722.76	yes	yes	5.8425e-06	187.98	8.5	0.5								2	2				8.5	0.5								2	2				6097500
>jgi|Lotgi1|239174|estExt_fgenesh2_pg.C_sca_2010016	596	GNENMLPILLAAK	13	0	1382.76	yes	yes	5.5865e-38	303.15	6.5	3.85	11	7	5	5	5	5	3	5	6	7	10	7	6.5	3.85	11	7	5	5	5	5	3	5	6	7	10	7	1300800000
>jgi|Lotgi1|173200|fgenesh2_pg.C_sca_151000011	149	GNLPNSMMNNMR	12	0	1377.6	yes	yes	1.7345e-08	198.87	7.76	2.12	2					5	5	6	11	5			7.76	2.12	2					5	5	6	11	5			37634000
>jgi|Lotgi1|232714|estExt_fgenesh2_pg.C_sca_310076		GNSLINVK	8	0	843.481	yes	yes	0.0054122	183.43	2	0		1											2	0		1											1737300
>jgi|Lotgi1|162562|fgenesh2_pg.C_sca_34000165		GPCVEILSHIK	11	0	1251.66	yes	yes	2.6707e-11	241.23	10	1.07								1	1	2	3		10	1.07								1	1	2	3		13104000
>jgi|Lotgi1|154590|fgenesh2_pg.C_sca_6000093		GPGQFLFTGR	10	0	1078.56	yes	yes	1.1272e-17	298.22	9	0.577								1	4	1			9	0.577								1	4	1			10351000
>jgi|Lotgi1|223821|estExt_Genewise1Plus.C_sca_1020090		GPGTSFEFAIK	11	0	1152.58	yes	yes	5.7561e-09	163.77	10	0										2			10	0										2			2066400
>jgi|Lotgi1|162562|fgenesh2_pg.C_sca_34000165		GPPGPPGPPRPPGPL	15	1	1388.76	yes	yes	1.345e-11	227.97	10.9	0.639										2	4	1	10.9	0.639										2	4	1	5982400
>jgi|Lotgi1|174003|fgenesh2_pg.C_sca_179000009		GPPTSNIVYAQSGPPAQSVVYAQNPQNAQPR	31	0	3235.6	yes	yes	1.2806e-112	341.79	3.5	1.71	1	1	1	1	1	1							3.5	1.71	1	1	1	1	1	1							8826100
>jgi|Lotgi1|221240|estExt_Genewise1Plus.C_sca_690138		GPTFWCTNLHYAK	13	0	1593.74	yes	yes	3.8086e-10	216.54	6	0						1							6	0						1							7128600
>jgi|Lotgi1|174003|fgenesh2_pg.C_sca_179000009		GPTNVVYAQR	10	0	1103.57	yes	yes	2.0465e-18	305.01	4.45	1.97		2	3	1	1	2	1	1					4.45	1.97		2	3	1	1	2	1	1					21850000
>jgi|Lotgi1|115607|e_gw1.21.53.1	37	GPTPTAMPQTPTGINSPTR	19	0	1922.95	yes	yes	1.4813e-91	370.35	3.69	1.81	8	7	5	12	10	4	2	1					3.69	1.81	8	7	5	12	10	4	2	1					343510000
>jgi|Lotgi1|115607|e_gw1.21.53.1	37	GPTPTAMPQTPTGINSPTRR	20	1	2079.05	yes	yes	4.9425e-05	139.65	4.5	0.5				2	2								4.5	0.5				2	2								14628000
>jgi|Lotgi1|224562|estExt_Genewise1Plus.C_sca_1170119		GQEAPDGEAYHVEK	14	0	1528.68	yes	yes	0.00018709	127.37	8.67	0.471								1	2				8.67	0.471								1	2				1008800
>jgi|Lotgi1|154713|fgenesh2_pg.C_sca_6000216		GQHNLILSLAK	11	0	1192.69	yes	yes	8.8848e-27	315.93	9.45	1.12							1	3	6	6	4		9.45	1.12							1	3	6	6	4		51700000
>jgi|Lotgi1|109284|e_gw1.10.19.1		GQNLEDFWK	9	0	1135.53	yes	yes	0.0040087	155.01	5	2.35	1	1		1	1	1	2	1					5	2.35	1	1		1	1	1	2	1					11626000
>jgi|Lotgi1|115147|e_gw1.20.479.1		GQNVLTKPFPDSR	13	1	1457.76	yes	yes	0.00077083	146.16	2	0		1											2	0		1											6385600
>jgi|Lotgi1|201878|estExt_Genewise1.C_sca_2030008		GQQCIDSGTPIR	12	0	1330.63	yes	yes	4.8254e-06	156.12	7.5	0.5							2	2					7.5	0.5							2	2					1839800
>jgi|Lotgi1|99809|gw1.32.298.1		GRDHGLPSYNTFR	13	1	1518.73	yes	yes	6.0176e-26	274.93	5.57	2.83	5	5	5	4	5	6	5	6	6	4			5.57	2.83	5	5	5	4	5	6	5	6	6	4			893530000
>jgi|Lotgi1|99852|gw1.32.299.1		GRDHGVPPYNWFR	13	1	1599.77	yes	yes	1.308e-62	383.14	4.95	2.81	15	14	10	17	13	13	8	11	7	6	1	1	4.95	2.81	15	14	10	17	13	13	8	11	7	6	1	1	4867800000
>jgi|Lotgi1|99791|gw1.32.297.1		GRDNGLAPYNLYR	13	1	1507.75	yes	yes	4.8091e-168	517.7	5.35	3.02	10	11	11	10	10	11	10	8	6	3	4	3	5.35	3.02	10	11	11	10	10	11	10	8	6	3	4	3	8273300000
>jgi|Lotgi1|99791|gw1.32.297.1		GRDNGLAPYNLYRR	14	2	1663.85	yes	yes	5.047e-13	236.37	1.67	0.471	1	2											1.67	0.471	1	2											11958000
>jgi|Lotgi1|163452|fgenesh2_pg.C_sca_40000006	138	GRLNIMAEIYK	11	1	1306.71	yes	yes	0.0035528	136.32	4.67	2.49		1		1				1					4.67	2.49		1		1				1					34315000
>jgi|Lotgi1|235120|estExt_fgenesh2_pg.C_sca_590106		GRPGLGLAIQQK	12	1	1236.73	yes	yes	2.2975e-33	320.33	3.92	2.6	4	1		1	3	1	1		1				3.92	2.6	4	1		1	3	1	1		1				79929000
>jgi|Lotgi1|234472|estExt_fgenesh2_pg.C_sca_510064;>jgi|Lotgi1|168990|fgenesh2_pg.C_sca_81000036;>jgi|Lotgi1|165393|fgenesh2_pg.C_sca_51000073		GRPIEDISLFPVER	14	1	1626.87	yes	no	2.2168e-08	209.99	2	0.707	1	2	1										2	0.707	1	2	1										7842300
>jgi|Lotgi1|142681|e_gw1.184.79.1	87	GSDVEAQLSHAMDK	14	0	1486.67	yes	yes	1.5727e-10	181.32	8.33	0.471								2	1				8.33	0.471								2	1				1395500
>jgi|Lotgi1|209261|estExt_Genewise1Plus.C_sca_30137		GSEHVQTFK	9	0	1031.5	yes	yes	0.00024901	202.54	6	0						1							6	0						1							268030
>jgi|Lotgi1|239574|estExt_fgenesh2_pg.C_sca_3420002		GSENQLVQTLVLHPDDGR	18	0	1976.99	yes	yes	3.7624e-117	395.38	4	2.17	5	7	5	10	10	2		2	1		1		4	2.17	5	7	5	10	10	2		2	1		1		1355200000
>jgi|Lotgi1|238526|estExt_fgenesh2_pg.C_sca_1490037		GSFDVTVDK	9	0	966.466	yes	yes	0.0040087	155.01	5.69	3.22	1	1	3	3	1	1	1	2		1	1	1	5.69	3.22	1	1	3	3	1	1	1	2		1	1	1	929390000
>jgi|Lotgi1|238526|estExt_fgenesh2_pg.C_sca_1490037		GSFDVTVDKTNIGPLDYNLR	20	1	2223.12	yes	yes	4.0441e-295	566.67	5.32	2.6	3	4	3	6	4	4	5	4	3	2			5.32	2.6	3	4	3	6	4	4	5	4	3	2			757500000
>jgi|Lotgi1|176686|fgenesh2_pg.C_sca_2579000001;>jgi|Lotgi1|175476|fgenesh2_pg.C_sca_287000002		GSFTNGVVTDSSWR	14	0	1511.7	yes	no	2.0677e-05	181.32	9.8	0.4									1	4			9.8	0.4									1	4			4242300
>jgi|Lotgi1|235120|estExt_fgenesh2_pg.C_sca_590106	479	GSGIPELMSLIK	12	0	1243.68	yes	yes	0.0022348	116.23	4.92	2.78	1	1	2	3	2				2	1			4.92	2.78	1	1	2	3	2				2	1			50584000
>jgi|Lotgi1|211452|estExt_Genewise1Plus.C_sca_90346		GSINYLEGLVDK	12	0	1306.68	yes	yes	0.0067481	113.47	4	1			1		1								4	1			1		1								4126500
>jgi|Lotgi1|209261|estExt_Genewise1Plus.C_sca_30137		GSIVLSSFEQFNSVAR	16	0	1739.88	yes	yes	0	335.39	8.56	2.52	1			1		1	1	1	4	7	2		8.56	2.52	1			1		1	1	1	4	7	2		25758000
>jgi|Lotgi1|205030|estExt_fgenesh2_kg.C_sca_1120002	272	GSIYTMHLLIPR	12	0	1399.76	yes	yes	8.9949e-07	183.64	8.73	1.96	1						2	3	8	7	1		8.73	1.96	1						2	3	8	7	1		89325000
>jgi|Lotgi1|229818|estExt_fgenesh2_pg.C_sca_90208		GSLDFSSNLEQTIR	14	0	1565.77	yes	yes	1.0453e-16	249.53	5	1.55		1			1	3							5	1.55		1			1	3							7271300
>jgi|Lotgi1|209261|estExt_Genewise1Plus.C_sca_30137		GSNVYAVAVDK	11	0	1121.57	yes	yes	0.0019872	143.61	5	4	1								1				5	4	1								1				7656900
>jgi|Lotgi1|204921|estExt_fgenesh2_kg.C_sca_960001		GSTNLASIVGGGSSGGR	17	0	1475.73	yes	yes	0.0001852	145.29	7	0							1						7	0							1						1282800
>jgi|Lotgi1|229175|estExt_fgenesh2_pg.C_sca_50437		GSWFLTSSCNLR	12	0	1426.67	yes	yes	6.676e-08	201.1	4.5	1.75		2	1	2	2	1	2						4.5	1.75		2	1	2	2	1	2						93160000
>jgi|Lotgi1|233199|estExt_fgenesh2_pg.C_sca_350161	417	GTGAMNVLR	9	0	917.475	yes	yes	7.024e-09	257.26	6.56	2.78	3	5	4	4	6	9	9	9	9	6	3	1	6.56	2.78	3	5	4	4	6	9	9	9	9	6	3	1	327010000
>jgi|Lotgi1|162872|fgenesh2_pg.C_sca_36000100		GTGEIVADGLTFSVDR	16	0	1635.81	yes	yes	2.761e-52	318	3.44	1.73	2	4	3	2	3	1	1						3.44	1.73	2	4	3	2	3	1	1						94314000
>jgi|Lotgi1|230068|estExt_fgenesh2_pg.C_sca_100317		GTINYETFLTELK	13	0	1527.78	yes	yes	0.0041462	109.6	9	0									2				9	0									2				981270
>jgi|Lotgi1|115607|e_gw1.21.53.1		GTLNVYGQR	9	0	1006.52	yes	yes	2.2982e-08	268.2	5.44	2.69	1	2	2	3	2	1	1	3	2	1			5.44	2.69	1	2	2	3	2	1	1	3	2	1			59245000
>jgi|Lotgi1|154020|fgenesh2_pg.C_sca_5000060		GTPLFPEEADAAEHLDEHIK	20	0	2218.05	yes	yes	6.1739e-24	250.59	3	0.816		2	2	2									3	0.816		2	2	2									21447000
>jgi|Lotgi1|238526|estExt_fgenesh2_pg.C_sca_1490037		GTSTWNNVQGSGTNIQGGTSSTSTSTGNTGLWTDGTGETINTNVDK	46	0	4603.08	yes	yes	3.0951e-09	86.544	5	1				1		1							5	1				1		1							21792000
>jgi|Lotgi1|232343|estExt_fgenesh2_pg.C_sca_280082;>jgi|Lotgi1|167171|fgenesh2_pg.C_sca_64000043;>jgi|Lotgi1|167172|fgenesh2_pg.C_sca_64000044;>jgi|Lotgi1|195090|estExt_Genewise1.C_sca_640075;>jgi|Lotgi1|220681|estExt_Genewise1Plus.C_sca_640078		GVAGAGVLSGFDK	13	0	1176.61	yes	no	3.9615e-06	177.76	7	3.27	1	1					2	2	2			1	7	3.27	1	1					2	2	2			1	16996000
>jgi|Lotgi1|103588|e_gw1.2.296.1		GVAHDEIIPFTIK	13	0	1438.78	yes	yes	0.00058889	137.17	9	0									1				9	0									1				253920
>jgi|Lotgi1|183052|estExt_Genewise1.C_sca_50416		GVEAVIAR	8	0	813.471	yes	yes	0.0016234	201.59	8	0								1					8	0								1					621060
>jgi|Lotgi1|209107|estExt_Genewise1Plus.C_sca_20912		GVECSDAAGQQVDYK	15	0	1625.7	yes	yes	1.8693e-68	349.78	7.83	0.687							4	6	2				7.83	0.687							4	6	2				12103000
>jgi|Lotgi1|183446|estExt_Genewise1.C_sca_51005	192	GVGVIAEYLESLGM	14	0	1436.72	yes	yes	3.2554e-07	198.87	10.5	0.5										1	1		10.5	0.5										1	1		11130000
>jgi|Lotgi1|233200|estExt_fgenesh2_pg.C_sca_350163	431	GVINAGSTPSSGTLSIASLQAMLATLMMTNK	31	0	3064.56	yes	yes	1.8012e-275	497.37	6.2	2.21		6	3	3	7	8	10	11	7	1			6.2	2.21		6	3	3	7	8	10	11	7	1			1895500000
>jgi|Lotgi1|234865|estExt_fgenesh2_pg.C_sca_560073		GVNINNLK	8	0	870.492	yes	yes	0.0011071	186.87	5.25	0.829				1	1	2							5.25	0.829				1	1	2							4920500
>jgi|Lotgi1|238526|estExt_fgenesh2_pg.C_sca_1490037		GVSSVAGSGR	10	0	875.446	yes	yes	2.879e-19	313.33	4.55	2.5	4	1	2	3	2	3	2	2	1				4.55	2.5	4	1	2	3	2	3	2	2	1				28940000
>jgi|Lotgi1|238526|estExt_fgenesh2_pg.C_sca_1490037		GVTDLER	7	0	788.403	yes	yes	0.0062475	207.99	4.5	2.75	1	1		2			1		1				4.5	2.75	1	1		2			1		1				27291000
>jgi|Lotgi1|161608|fgenesh2_pg.C_sca_30000028		GVVDSEDLPLNISR	14	0	1512.78	yes	yes	2.7053e-21	258.81	6	3.16	1			1	1	2		1				1	6	3.16	1			1	1	2		1				1	13038000
>jgi|Lotgi1|217342|estExt_Genewise1Plus.C_sca_390115		GVVPLAGTFSEGTTQGLDGLSER	23	0	2290.14	yes	yes	2.6343e-88	280.55	7.67	0.471							2	4					7.67	0.471							2	4					12824000
>jgi|Lotgi1|218116|estExt_Genewise1Plus.C_sca_450094		GYAFNHSADFETVR	14	0	1612.73	yes	yes	0.00014462	152.14	8	0								1					8	0								1					1969300
>jgi|Lotgi1|233348|estExt_fgenesh2_pg.C_sca_380029		GYCSQLTEDK	10	0	1199.51	yes	yes	0.00015859	179.89	5	0.816				2	2	2							5	0.816				2	2	2							19669000
>jgi|Lotgi1|173200|fgenesh2_pg.C_sca_151000011	150	GYCYCKNFHSNLPSYQMGSTQIR	23	1	2810.24	yes	yes	1.4271e-27	230.89	9	0									1				9	0									1				431830
>jgi|Lotgi1|67729|gw1.89.89.1		GYHVVGVDVAEDAVK	15	0	1556.78	yes	yes	0.00011784	164.13	9	0									1				9	0									1				1139100
>jgi|Lotgi1|231535|estExt_fgenesh2_pg.C_sca_200102		GYIQSLPYKPK	11	1	1292.71	yes	yes	0.0030645	150.85	8	0								1					8	0								1					838370
>jgi|Lotgi1|213719|estExt_Genewise1Plus.C_sca_180387		GYLAPIVFVK	10	0	1105.65	yes	yes	0.0023198	148.05	8	0								2					8	0								2					1356100
>jgi|Lotgi1|186317|estExt_Genewise1.C_sca_150132		GYNAIGFSQGGQFLR	15	0	1613.8	yes	yes	2.7477e-16	245.21	8.5	0.707							1	2	5				8.5	0.707							1	2	5				10996000
>jgi|Lotgi1|193218|estExt_Genewise1.C_sca_510040;>jgi|Lotgi1|205506|estExt_fgenesh2_kg.C_sca_8540001;>jgi|Lotgi1|202971|estExt_fgenesh2_kg.C_sca_10023;>jgi|Lotgi1|215510|estExt_Genewise1Plus.C_sca_280246;CON__P60712		GYSFTTTAER	10	0	1131.52	no	no	2.5414e-09	245.93	6.45	3.26	3	3	3	3	3	3	4	5	3	3	3	2	NaN	NaN													1110200000
>jgi|Lotgi1|229175|estExt_fgenesh2_pg.C_sca_50437		GYYGESCDQR	10	0	1233.47	yes	yes	5.1012e-06	213.71	4.67	2	1	1		2	1	2	2						4.67	2	1	1		2	1	2	2						6102200
>jgi|Lotgi1|239574|estExt_fgenesh2_pg.C_sca_3420002		HALFDLATLPVSKPDIPLLDSPHIEIPLLDLQNLIVDQNDGGSK	44	1	4770.55	yes	yes	1.9105e-114	293.22	4.1	0.943		1	1	4	4								4.1	0.943		1	1	4	4								170790000
>jgi|Lotgi1|178880|fgenesh2_pm.C_sca_44000018	184	HALIAMEDTLVIEK	14	0	1581.84	yes	yes	6.1388e-06	134.2	9	0									1				9	0									1				1580500
>jgi|Lotgi1|196809|estExt_Genewise1.C_sca_790222		HAPPGEFNEVFNDVR	15	0	1726.81	yes	yes	2.6661e-05	183.66	9	0									1				9	0									1				633300
>jgi|Lotgi1|221240|estExt_Genewise1Plus.C_sca_690138	347	HCMDTVWTK	9	0	1176.51	yes	yes	0.00081461	168.72	6	0						1							6	0						1							783630
>jgi|Lotgi1|236770|estExt_fgenesh2_pg.C_sca_870051	519	HCSVYAMSDR	10	0	1224.5	yes	yes	0.00025405	179.89	5.22	1.4		1		1	2	4	1						5.22	1.4		1		1	2	4	1						2140300
>jgi|Lotgi1|200510|estExt_Genewise1.C_sca_1440010;>jgi|Lotgi1|192316|estExt_Genewise1.C_sca_450283		HDLDLICR	8	0	1040.51	no	no	5.6963e-05	246.35	9	0									1				NaN	NaN													680470
>jgi|Lotgi1|122269|e_gw1.40.42.1	51	HDMVYIYDPK	10	0	1279.59	yes	yes	0.001438	139.96	7	0							1						7	0							1						1329300
>jgi|Lotgi1|154590|fgenesh2_pg.C_sca_6000093		HDNLLEGALFTSVHCGVQK	19	0	2124.04	yes	yes	1.9194e-104	388.26	9	0.707								1	2	1			9	0.707								1	2	1			2091400
>jgi|Lotgi1|140786|e_gw1.151.5.1		HDTLEVFGHIGANPIGR	17	0	1831.93	yes	yes	0	554.45	5.37	2.79	10	11	11	17	32	6	8	9	8	8	5	1	5.37	2.79	10	11	11	17	32	6	8	9	8	8	5	1	2299000000
>jgi|Lotgi1|159171|fgenesh2_pg.C_sca_19000208;>jgi|Lotgi1|159173|fgenesh2_pg.C_sca_19000210;>jgi|Lotgi1|176428|fgenesh2_pg.C_sca_1317000001		HDVCYFCGAAR	11	0	1354.55	yes	no	2.9616e-35	348.89	8.5	2.25			1	1	2	2	4	4	5	6	6	1	8.5	2.25			1	1	2	2	4	4	5	6	6	1	242280000
>jgi|Lotgi1|237103|estExt_fgenesh2_pg.C_sca_950032		HDVQIVLPIYIAGTNK	16	0	1779.99	yes	yes	1.1075e-06	195.43	9.8	0.4									1	4			9.8	0.4									1	4			5361100
>jgi|Lotgi1|174065|fgenesh2_pg.C_sca_180000029		HEECFPTQPFCSCCK	15	0	1985.75	yes	yes	3.621e-21	254.06	9	2.59				1	2	1	1	1	1	4	3	3	9	2.59				1	2	1	1	1	1	4	3	3	44107000
>jgi|Lotgi1|206609|estExt_fgenesh2_pm.C_sca_350014		HEQNIDCGGGYVK	13	0	1475.65	yes	yes	3.7789e-05	167.3	7	0							1						7	0							1						398010
>jgi|Lotgi1|156599|fgenesh2_pg.C_sca_11000285	100	HFADSESIAPILLRPHLIAMDR	22	1	2501.32	yes	yes	1.6191e-48	297.76	7	0							3						7	0							3						5765100
>jgi|Lotgi1|239174|estExt_fgenesh2_pg.C_sca_2010016	597;598	HFALMNMLGGGGGMGGSR	18	0	1748.79	yes	yes	3.8168e-20	238.63	7.56	3.99	9	2	2	1	2	1	3	3	5	6	12	6	7.56	3.99	9	2	2	1	2	1	3	3	5	6	12	6	285410000
>jgi|Lotgi1|174003|fgenesh2_pg.C_sca_179000009	158	HFPCMVYLDLSNNLITAAK	19	0	2206.09	yes	yes	9.3548e-298	366.14	5.9	1.97		2	1	1	4	3	4	4	1				5.9	1.97		2	1	1	4	3	4	4	1				66941000
>jgi|Lotgi1|235120|estExt_fgenesh2_pg.C_sca_590106		HFSTNQANALTK	12	0	1330.66	yes	yes	9.1302e-63	396.9	8.5	0.707							1	2	5				8.5	0.707							1	2	5				6595700
>jgi|Lotgi1|206060|estExt_fgenesh2_pm.C_sca_120032		HFTNIIATYNPNSPNR	16	0	1857.91	yes	yes	1.7231e-43	308.88	8.2	0.748							1	2	2				8.2	0.748							1	2	2				11939000
>jgi|Lotgi1|233348|estExt_fgenesh2_pg.C_sca_380029		HGDVVDTVEVNK	12	0	1310.65	yes	yes	0.0048539	119.16	5	0					1								5	0					1								529280
>jgi|Lotgi1|233348|estExt_fgenesh2_pg.C_sca_380029		HGDVVDTVEVNKDIER	16	1	1823.9	yes	yes	3.1818e-100	402.57	4.42	1.5	1	1		3	4	3							4.42	1.5	1	1		3	4	3							79586000
>jgi|Lotgi1|238526|estExt_fgenesh2_pg.C_sca_1490037	558	HGIGSTPNVQIPQGSLLMK	19	0	1976.05	yes	yes	1.6916e-156	440.96	5.01	2.81	19	20	19	26	21	13	17	12	12	8	4	1	5.01	2.81	19	20	19	26	21	13	17	12	12	8	4	1	17906000000
>jgi|Lotgi1|186095|estExt_Genewise1.C_sca_140132		HGIRPVILCK	10	1	1191.69	yes	yes	5.5684e-05	202.21	8.75	0.433								1	3				8.75	0.433								1	3				2515300
>jgi|Lotgi1|186156|estExt_Genewise1.C_sca_140275		HGLDSTYQLAPR	12	0	1356.68	yes	yes	4.7072e-06	176.83	7.5	0.5							1	1					7.5	0.5							1	1					537680
>jgi|Lotgi1|235120|estExt_fgenesh2_pg.C_sca_590106	480;481	HGLMSMEQLK	10	0	1172.57	yes	yes	1.6096e-07	221.83	8.57	0.495								3	4				8.57	0.495								3	4				4046800
>jgi|Lotgi1|186221|estExt_Genewise1.C_sca_140403		HGYIGEFEIIDDHR	14	0	1699.8	yes	yes	7.7642e-05	163.34	11	0											1		11	0											1		719810
>jgi|Lotgi1|237152|estExt_fgenesh2_pg.C_sca_970022		HGYPPFEAQISPSPFK	16	0	1800.88	yes	yes	2.3595e-54	208.24	2.8	1.47	2			3									2.8	1.47	2			3									12820000
>jgi|Lotgi1|239188|estExt_fgenesh2_pg.C_sca_2050005	608	HHMLCEAITEPCFSYDR	17	0	2164.91	yes	yes	7.1561e-88	369.68	5.72	2.53	4	8	8	7	12	17	10	7	8	6	1		5.72	2.53	4	8	8	7	12	17	10	7	8	6	1		1536800000
>jgi|Lotgi1|203487|estExt_fgenesh2_kg.C_sca_140018		HIDIAIPCNNK	11	0	1293.65	yes	yes	0.0060048	127.3	8	0								1					8	0								1					150050
>jgi|Lotgi1|203020|estExt_fgenesh2_kg.C_sca_20001		HIIADQEIIEWANKK	15	1	1806.96	yes	yes	2.307e-61	331.46	6	0						2							6	0						2							9019900
>jgi|Lotgi1|228385|estExt_fgenesh2_pg.C_sca_20360		HIISPSAPGVVPYR	14	0	1491.82	yes	yes	1.0895e-05	132.76	10	0										1			10	0										1			233080
>jgi|Lotgi1|181237|estExt_Genewise1.C_sca_10721		HIVSLPDVYIVTVK	14	0	1581.91	yes	yes	3.3082e-27	269.89	4.2	2.26	2	2	3	1	3	1	1	2					4.2	2.26	2	2	3	1	3	1	1	2					37279000
>jgi|Lotgi1|237143|estExt_fgenesh2_pg.C_sca_960048;>jgi|Lotgi1|237142|estExt_fgenesh2_pg.C_sca_960047		HLELAAEK	8	0	909.492	yes	no	0.0028542	194.59	9.5	0.5									2	2			9.5	0.5									2	2			1579700
>jgi|Lotgi1|237143|estExt_fgenesh2_pg.C_sca_960048;>jgi|Lotgi1|237142|estExt_fgenesh2_pg.C_sca_960047		HLELAAEKDK	10	1	1152.61	yes	no	1.106e-08	241.23	8.83	1.07							1	1	2	2			8.83	1.07							1	1	2	2			1837500
>jgi|Lotgi1|212487|estExt_Genewise1Plus.C_sca_120394		HLGAATAGLLADSR	14	0	1351.72	yes	yes	6.1388e-06	134.2	9	0									1				9	0									1				399650
>jgi|Lotgi1|181153|estExt_Genewise1.C_sca_10585;>jgi|Lotgi1|146485|e_gw1.829.35.1;>jgi|Lotgi1|147122|e_gw1.2012.3.1;>jgi|Lotgi1|147263|e_gw1.2197.10.1;>jgi|Lotgi1|147368|e_gw1.2348.3.1;>jgi|Lotgi1|147730|e_gw1.4137.3.1;>jgi|Lotgi1|147766|e_gw1.4307.4.1;>j		HLQLAIR	7	0	849.518	yes	no	0.003055	255.02	10.5	0.5										2	2		10.5	0.5										2	2		2721600
>jgi|Lotgi1|181153|estExt_Genewise1.C_sca_10585;>jgi|Lotgi1|146485|e_gw1.829.35.1;>jgi|Lotgi1|147122|e_gw1.2012.3.1;>jgi|Lotgi1|147263|e_gw1.2197.10.1;>jgi|Lotgi1|147368|e_gw1.2348.3.1;>jgi|Lotgi1|147730|e_gw1.4137.3.1;>jgi|Lotgi1|147766|e_gw1.4307.4.1;>j		HLQLAIRNDEELNK	14	1	1691.9	yes	no	1.1375e-05	188.59	12	0												2	12	0												2	706720
>jgi|Lotgi1|159264|fgenesh2_pg.C_sca_20000004		HLTLSPDILLK	11	0	1248.74	yes	yes	4.7465e-24	301.42	5.26	2.78	4	3	3	3	4	7	3	3	1	1	2		5.26	2.78	4	3	3	3	4	7	3	3	1	1	2		80307000
>jgi|Lotgi1|131935|e_gw1.77.174.1	59;60	HMYVFPGNVAEDMGKPGVLK	20	1	2188.08	yes	yes	9.9932e-19	223.77	8	0								2					8	0								2					1408900
>jgi|Lotgi1|156599|fgenesh2_pg.C_sca_11000285		HNAEIAAFHLDR	12	0	1392.69	yes	yes	1.4337e-48	372.75	7	0.707						1	2	1					7	0.707						1	2	1					3970000
>jgi|Lotgi1|216266|estExt_Genewise1Plus.C_sca_310408		HNEETGDNVGPLVLK	15	0	1620.81	yes	yes	0.00024009	117.92	11	0											1		11	0											1		318390
>jgi|Lotgi1|205030|estExt_fgenesh2_kg.C_sca_1120002		HNEVWLLK	8	0	1037.57	yes	yes	5.2107e-05	260.58	8.75	0.968							1	2	3	2			8.75	0.968							1	2	3	2			30244000
>jgi|Lotgi1|174920|fgenesh2_pg.C_sca_225000003		HNVDWTNYIK	10	0	1288.62	yes	yes	1.0026e-68	367.63	5.46	2.45	3	5	6	7	6	8	8	6	5	2			5.46	2.45	3	5	6	7	6	8	8	6	5	2			1266700000
>jgi|Lotgi1|174920|fgenesh2_pg.C_sca_225000003		HNVDWTNYIKDGIVDEIVPQYYR	23	1	2836.38	yes	yes	1.1246e-31	243.44	6.5	0.5						1	1						6.5	0.5						1	1						15733000
>jgi|Lotgi1|205205|estExt_fgenesh2_kg.C_sca_1490003		HPEAEMAQNAVR	12	0	1351.63	yes	yes	0.0073327	96.89	6	0						1							6	0						1							409840
>jgi|Lotgi1|114561|e_gw1.19.150.1		HPSWPAHYQLK	11	0	1362.68	yes	yes	5.1847e-31	341.57	5.78	3.08	2	2	2	3	2	3	2	2	2	1	1	1	5.78	3.08	2	2	2	3	2	3	2	2	2	1	1	1	450460000
>jgi|Lotgi1|193218|estExt_Genewise1.C_sca_510040;>jgi|Lotgi1|205506|estExt_fgenesh2_kg.C_sca_8540001;>jgi|Lotgi1|202971|estExt_fgenesh2_kg.C_sca_10023;>jgi|Lotgi1|215510|estExt_Genewise1Plus.C_sca_280246;CON__P60712	219;220	HQGVMVGMGQK	11	0	1170.56	no	no	0.00090199	136.32	4.4	2.58	1	1			1	1		1					NaN	NaN													1966800
>jgi|Lotgi1|193218|estExt_Genewise1.C_sca_510040;>jgi|Lotgi1|205506|estExt_fgenesh2_kg.C_sca_8540001;>jgi|Lotgi1|202971|estExt_fgenesh2_kg.C_sca_10023;>jgi|Lotgi1|215510|estExt_Genewise1Plus.C_sca_280246;CON__P60712	219;220	HQGVMVGMGQKDSYVGDEAQSK	22	1	2350.07	no	no	1.0882e-05	138.08	11	0											1		NaN	NaN													385680
>jgi|Lotgi1|173095|fgenesh2_pg.C_sca_148000046		HQTFAEAVTQPGITFVAAK	19	0	2015.05	yes	yes	1.8455e-32	276.5	8.2	0.4								4	1				8.2	0.4								4	1				9960900
>jgi|Lotgi1|158379|fgenesh2_pg.C_sca_17000030		HQVVITEFDLEK	12	0	1456.76	yes	yes	0.00062002	147.72	2	0		1											2	0		1											919030
>jgi|Lotgi1|217320|estExt_Genewise1Plus.C_sca_390079		HSGNLTLEDIINIAR	15	0	1664.88	yes	yes	1.827e-21	260.87	9.67	0.943								1	1	3	1		9.67	0.943								1	1	3	1		8557500
>jgi|Lotgi1|239005|estExt_fgenesh2_pg.C_sca_1830012		HSPIGAGEWGNPHSSYLSDDNCWR	24	0	2741.17	yes	yes	7.9607e-87	340.73	9.22	1.4						1		1	2	4	1		9.22	1.4						1		1	2	4	1		30527000
>jgi|Lotgi1|238326|estExt_fgenesh2_pg.C_sca_1410005		HVFGECDELIGQK	13	0	1530.71	yes	yes	1.8308e-21	252.7	9	0.707								1	2	1			9	0.707								1	2	1			5596600
>jgi|Lotgi1|224562|estExt_Genewise1Plus.C_sca_1170119	362	HVGDYMTHLEEEDEELFKK	19	1	2348.06	yes	yes	3.291e-06	156.5	9	0									1				9	0									1				675800
>jgi|Lotgi1|239188|estExt_fgenesh2_pg.C_sca_2050005		HVGGIAVVSIFLTNDK	16	0	1668.92	yes	yes	1.1576e-70	327.88	5.37	2.49		12	7	8	9	14	6	6	3	3	1	1	5.37	2.49		12	7	8	9	14	6	6	3	3	1	1	241850000
>jgi|Lotgi1|239188|estExt_fgenesh2_pg.C_sca_2050005		HVGGIAVVSIFLTNDKQR	18	1	1953.08	yes	yes	6.1634e-117	399.81	8	1.41						1			2				8	1.41						1			2				2480200
>jgi|Lotgi1|131935|e_gw1.77.174.1		HVIGYFENK	9	0	1105.56	yes	yes	3.2553e-10	301.48	8	0								2					8	0								2					4550200
>jgi|Lotgi1|214033|estExt_Genewise1Plus.C_sca_190426		HVLGQLFDR	9	0	1083.58	yes	yes	0.0066197	128.1	9	0									1				9	0									1				348910
>jgi|Lotgi1|234865|estExt_fgenesh2_pg.C_sca_560073	468;469	HVNEWNMCNWATRPTDVIMTSSSK	24	1	2863.28	yes	yes	0.0003656	105.32	6	0						1							6	0						1							5461600
>jgi|Lotgi1|140786|e_gw1.151.5.1		HVNIIDR	7	0	865.477	yes	yes	0.0021119	249.58	5.11	2.34	2		3	3	3	3	1	2	2				5.11	2.34	2		3	3	3	3	1	2	2				109280000
>jgi|Lotgi1|192582|estExt_Genewise1.C_sca_460339		HVVPEAYKPR	10	1	1194.65	yes	yes	5.9064e-09	236.04	7.07	1.53					3	3	3	3	2	1			7.07	1.53					3	3	3	3	2	1			9373400
>jgi|Lotgi1|163448|fgenesh2_pg.C_sca_40000002		HYDGLAVDLK	10	0	1129.58	yes	yes	5.3076e-06	213.37	7	0							2						7	0							2						1432700
>jgi|Lotgi1|187919|estExt_Genewise1.C_sca_210095		HYGALQGLNK	10	0	1099.58	yes	yes	0.0053014	134.91	10	0										1			10	0										1			294350
>jgi|Lotgi1|212757|estExt_Genewise1Plus.C_sca_140039	318	HYGSGWLSMANAGK	14	0	1477.68	yes	yes	8.1699e-05	143.17	9.25	0.433									3	1			9.25	0.433									3	1			2157600
>jgi|Lotgi1|163637|fgenesh2_pg.C_sca_40000191		HYSRPGNYFSGLR	13	1	1552.75	yes	yes	5.647e-31	285.83	7.58	3.5	2				1	1	1		2	2	3		7.58	3.5	2				1	1	1		2	2	3		59060000
>jgi|Lotgi1|234472|estExt_fgenesh2_pg.C_sca_510064		HYSVQIGTCPGCDDVLLQTETR	22	0	2548.17	yes	yes	2.9431e-23	222.06	2	0		1											2	0		1											742780
>jgi|Lotgi1|83160|gw1.21.261.1		HYTDETFIK	9	0	1152.55	yes	yes	9.3995e-10	298.22	5.89	2.9	1	4	4	4	4	4	3	3	3	2	3		5.89	2.9	1	4	4	4	4	4	3	3	3	2	3		516710000
>jgi|Lotgi1|83160|gw1.21.261.1	626	HYTDETFIKEWPQPAHMAITGPIIR	25	1	2950.48	yes	yes	6.9865e-12	128.32	4	0				1									4	0				1									1079200
>jgi|Lotgi1|237446|estExt_fgenesh2_pg.C_sca_1070041		IAAIITAEGDAK	12	0	1171.64	yes	yes	0.00091393	141.93	9	0									2				9	0									2				1779700
>jgi|Lotgi1|231395|estExt_fgenesh2_pg.C_sca_190155		IAATGVDYYR	10	0	1127.56	yes	yes	1.4432e-12	264.3	5.27	2.47	2	3	1	2	2	3	4	4	1				5.27	2.47	2	3	1	2	2	3	4	4	1				183020000
>jgi|Lotgi1|222130|estExt_Genewise1Plus.C_sca_780101		IADVEVQHENAPSK	14	0	1535.76	yes	yes	6.8683e-05	165.7	8	0								1					8	0								1					363440
>jgi|Lotgi1|236955|estExt_fgenesh2_pg.C_sca_900081		IADYAHNLVDEK	12	0	1386.68	yes	yes	3.0447e-06	181.62	8	0								1					8	0								1					688090
>jgi|Lotgi1|205379|estExt_fgenesh2_kg.C_sca_2180002;>jgi|Lotgi1|145856|e_gw1.517.5.1	275	IAENMQTTHPIR	12	0	1409.71	yes	no	1.6637e-12	225.56	9.2	0.4									4	1			9.2	0.4									4	1			7331000
>jgi|Lotgi1|174003|fgenesh2_pg.C_sca_179000009	159	IAMLPTMQIEFLLDSR	16	0	1876.98	yes	yes	8.8486e-94	391.45	4.9	2.34	5	7	6	8	9	6	8	7	3				4.9	2.34	5	7	6	8	9	6	8	7	3				1388100000
>jgi|Lotgi1|217342|estExt_Genewise1Plus.C_sca_390115		IANAIVAPGK	10	0	952.571	yes	yes	0.00045428	172.47	8	1.15						1	1	1	3				8	1.15						1	1	1	3				3258500
>jgi|Lotgi1|169374|fgenesh2_pg.C_sca_85000037		IANLASGLEVGETPIAK	17	0	1681.93	yes	yes	1.0755e-05	170.52	1	0	2												1	0	2												6642300
>jgi|Lotgi1|235120|estExt_fgenesh2_pg.C_sca_590106		IANLDLDVSEAR	12	0	1314.68	yes	yes	6.0092e-31	306.01	4.45	2.49	4	5	3	2	5	3	3	2	2				4.45	2.49	4	5	3	2	5	3	3	2	2				596620000
>jgi|Lotgi1|204921|estExt_fgenesh2_kg.C_sca_960001		IANLENENDKVR	12	1	1413.72	yes	yes	1.3464e-21	274.69	6.88	2.55		2	1		1	1	3	3	3	2			6.88	2.55		2	1		1	1	3	3	3	2			12148000
>jgi|Lotgi1|231426|estExt_fgenesh2_pg.C_sca_190203		IAPFVPIVIR	10	0	1123.71	yes	yes	0.0025402	145.92	11	0											1		11	0											1		525600
>jgi|Lotgi1|106937|e_gw1.6.157.1;>jgi|Lotgi1|107124|e_gw1.6.273.1	12	IAQDLEMYGVNYFDIK	16	0	1917.92	yes	no	3.664e-62	224.46	6.2	0.4						4	1						6.2	0.4						4	1						14289000
>jgi|Lotgi1|159264|fgenesh2_pg.C_sca_20000004		IATITFALR	9	0	1004.6	yes	yes	2.036e-05	223.75	5.5	2.38	2	1	2	3	4	3	3	3	3				5.5	2.38	2	1	2	3	4	3	3	3	3				60623000
>jgi|Lotgi1|215828|estExt_Genewise1Plus.C_sca_290385		IAVQQLGDVLR	11	0	1210.7	yes	yes	4.8158e-09	224.52	10.8	0.433										1	3		10.8	0.433										1	3		3265000
>jgi|Lotgi1|192316|estExt_Genewise1.C_sca_450283		ICGDIHGQYTDLLR	14	0	1659.8	yes	yes	0.00032401	140.31	9	0									1				9	0									1				659300
>jgi|Lotgi1|105456|e_gw1.4.60.1		ICGSDANEFR	10	0	1167.5	yes	yes	5.5343e-05	193.75	9.5	0.5									3	3			9.5	0.5									3	3			4609000
>jgi|Lotgi1|209261|estExt_Genewise1Plus.C_sca_30137		IDCESPEYEYK	11	0	1431.59	yes	yes	1.4876e-06	192.32	5.09	2.84	3	3	2	2	3	2	2	2	3	1			5.09	2.84	3	3	2	2	3	2	2	2	3	1			138200000
>jgi|Lotgi1|232714|estExt_fgenesh2_pg.C_sca_310076		IDDSIRDDNEVK	12	1	1417.67	yes	yes	0.00017138	166.93	5	0					1								5	0					1								412750
>jgi|Lotgi1|172021|fgenesh2_pg.C_sca_125000024	145	IDEITATPMPLVTPGPLNFHLK	22	0	2403.29	yes	yes	3.8116e-07	151.62	10	0										1			10	0										1			203410
>jgi|Lotgi1|233420|estExt_fgenesh2_pg.C_sca_390106		IDETVQELLDEIK	13	0	1543.8	yes	yes	3.102e-41	316.4	6.1	0.995				1	5	6	7	1					6.1	0.995				1	5	6	7	1					182250000
>jgi|Lotgi1|174920|fgenesh2_pg.C_sca_225000003	169	IDGIQYDDHMSFPTGFK	17	0	1969.89	yes	yes	1.7323e-46	260.14	5.86	2.49	5	2	2	4	5	7	12	5	5	2			5.86	2.49	5	2	2	4	5	7	12	5	5	2			753760000
>jgi|Lotgi1|214125|estExt_Genewise1Plus.C_sca_200104		IDGQLIIR	8	0	926.555	yes	yes	0.0062908	180.18	9	0									1				9	0									1				592670
>jgi|Lotgi1|189716|estExt_Genewise1.C_sca_300088		IDHLHLEFAK	10	0	1221.65	yes	yes	0.0001856	183.57	5	0					2								5	0					2								2581600
>jgi|Lotgi1|154423|fgenesh2_pg.C_sca_5000463		IDIALER	7	0	828.471	yes	yes	0.00053155	239.28	7.58	2.06		1				1	3	3	2	2			7.58	2.06		1				1	3	3	2	2			43953000
>jgi|Lotgi1|223337|estExt_Genewise1Plus.C_sca_920159		IDIAPGAILENK	12	0	1252.7	yes	yes	0.00040304	152.62	7	0							1						7	0							1						791500
>jgi|Lotgi1|231819|estExt_fgenesh2_pg.C_sca_230031		IDIDPGVAEAIQAVR	15	0	1565.84	yes	yes	7.6515e-12	224.39	8.5	0.5								1	1				8.5	0.5								1	1				1725400
>jgi|Lotgi1|163637|fgenesh2_pg.C_sca_40000191		IDIESLTDEEVK	12	0	1389.69	yes	yes	1.6637e-12	192.55	5.38	2.24		3	2	2	4	4	2	2	1	1			5.38	2.24		3	2	2	4	4	2	2	1	1			380680000
>jgi|Lotgi1|162872|fgenesh2_pg.C_sca_36000100		IDIEVTAR	8	0	915.503	yes	yes	0.0054122	183.43	3.75	1.79		2			1	1							3.75	1.79		2			1	1							27150000
>jgi|Lotgi1|228264|estExt_fgenesh2_pg.C_sca_20144		IDISGNAGHIIPGIR	15	0	1531.85	yes	yes	8.677e-63	344.99	5.45	2.69	3	4	4	4	4	7	5	4	2	2		1	5.45	2.69	3	4	4	4	4	7	5	4	2	2		1	320770000
>jgi|Lotgi1|210455|estExt_Genewise1Plus.C_sca_60068		IDKPGAASEDEIR	13	1	1399.69	yes	yes	3.3452e-07	193.85	10	0										2			10	0										2			627800
>jgi|Lotgi1|229175|estExt_fgenesh2_pg.C_sca_50437	380	IDMLTDPLQCSPK	13	0	1516.73	yes	yes	9.7215e-24	227.53	5.33	1.74		4	3	6	7	10	8	4					5.33	1.74		4	3	6	7	10	8	4					190480000
>jgi|Lotgi1|109284|e_gw1.10.19.1		IDNQSTQIGSYEGELGTLR	19	0	2080.01	yes	yes	6.0767e-07	161.66	4.4	2.5	1	1			1		2						4.4	2.5	1	1			1		2						4360500
>jgi|Lotgi1|232880|estExt_fgenesh2_pg.C_sca_330023		IDSFTSNPSEINFK	14	0	1597.76	yes	yes	0.0016594	119.76	2.5	0.5		1	1										2.5	0.5		1	1										2008700
>jgi|Lotgi1|233420|estExt_fgenesh2_pg.C_sca_390106		IDSKLDSILSELQK	14	1	1587.87	yes	yes	4.2888e-88	411.17	5.5	1.94	2	4	4	10	10	14	18	5				1	5.5	1.94	2	4	4	10	10	14	18	5				1	239400000
>jgi|Lotgi1|158379|fgenesh2_pg.C_sca_17000030		IDVFSTVSGVK	11	0	1150.62	yes	yes	0.0016208	147.12	1.5	0.5	1	1											1.5	0.5	1	1											9182300
>jgi|Lotgi1|237143|estExt_fgenesh2_pg.C_sca_960048		IDVHLTIQNK	10	0	1179.66	yes	yes	5.4447e-19	312.12	8.36	2.53	2						4	5	5	5	4		8.36	2.53	2						4	5	5	5	4		139450000
>jgi|Lotgi1|184255|estExt_Genewise1.C_sca_80549		IEAFVGENQLPLVVEFTQESAQK	23	0	2575.32	yes	yes	1.1152e-92	360.13	7	0							3						7	0							3						23978000
>jgi|Lotgi1|163596|fgenesh2_pg.C_sca_40000150		IEDYFPDYVR	10	0	1315.61	yes	yes	0.0072544	145.92	8	0								1					8	0								1					0
>jgi|Lotgi1|233420|estExt_fgenesh2_pg.C_sca_390106	441	IEEAVDDVIDMIDDIIDDDADDDSDDVPEDLNDAQEDILELIK	43	0	4830.13	yes	yes	8.7835e-88	257.09	3	1.41	1			2									3	1.41	1			2									7139900
>jgi|Lotgi1|108898|e_gw1.9.258.1		IEFEDATVQLYCR	13	0	1642.77	yes	yes	7.3048e-05	159.94	9	0									1				9	0									1				66161
>jgi|Lotgi1|235988|estExt_fgenesh2_pg.C_sca_730030		IEFPLVPLLR	10	0	1195.73	yes	yes	4.4333e-12	257.02	4.67	2.05	2	2	2	3	4	4	2	2					4.67	2.05	2	2	2	3	4	4	2	2					223440000
>jgi|Lotgi1|105456|e_gw1.4.60.1		IEIYSTTGTVTK	12	0	1311.69	yes	yes	0.00047728	150.94	9.5	0.5									2	2			9.5	0.5									2	2			2607500
>jgi|Lotgi1|233852|estExt_fgenesh2_pg.C_sca_440123		IELQPNHILYK	11	0	1366.76	yes	yes	1.7538e-06	203.4	11	0											2		11	0											2		1508700
>jgi|Lotgi1|234472|estExt_fgenesh2_pg.C_sca_510064		IENTVGLHTVISSEPLTYK	19	0	2100.11	no	no	2.5735e-05	147.24	2	0		1											NaN	NaN													1717000
>jgi|Lotgi1|230068|estExt_fgenesh2_pg.C_sca_100317		IETISDLTEEK	11	0	1276.64	yes	yes	6.7397e-05	174.73	9.5	0.5									2	2			9.5	0.5									2	2			1808000
>jgi|Lotgi1|236952|estExt_fgenesh2_pg.C_sca_900076		IETNLFPDWEDGGQANTIR	19	0	2175.02	yes	yes	1.7827e-39	285.13	8.67	0.471								1	2				8.67	0.471								1	2				3178700
>jgi|Lotgi1|233348|estExt_fgenesh2_pg.C_sca_380029		IETVVETELPSDDLNETNEGK	21	0	2331.1	yes	yes	4.2008e-39	274.85	6	1.22					2	1		1					6	1.22					2	1		1					25533000
>jgi|Lotgi1|232714|estExt_fgenesh2_pg.C_sca_310076		IEYDCIYDHSLVDICSK	17	0	2128.94	yes	yes	6.4252e-23	258.32	4.88	2.08		3	2	3	2	3	2	1	1				4.88	2.08		3	2	3	2	3	2	1	1				105750000
>jgi|Lotgi1|221240|estExt_Genewise1Plus.C_sca_690138		IFESKPIQEVK	11	1	1316.73	yes	yes	0.00014814	176.83	6	1				1	1	3	3						6	1				1	1	3	3						37662000
>jgi|Lotgi1|225558|estExt_Genewise1Plus.C_sca_1440059		IFGVTTLDTVR	11	0	1220.68	yes	yes	3.4272e-05	183.57	8.67	0.471								1	2				8.67	0.471								1	2				3339800
>jgi|Lotgi1|101611|gw1.56.268.1	0	IFNPYQMAHGGR	12	0	1389.66	yes	yes	1.1503e-12	235.67	5.64	2.95	10	8	8	9	10	14	9	6	9	8	4		5.64	2.95	10	8	8	9	10	14	9	6	9	8	4		1057100000
>jgi|Lotgi1|118304|e_gw1.28.357.1		IFNVGGGPALDVHLK	15	0	1535.85	yes	yes	7.3652e-22	265.01	9.2	0.748								1	2	2			9.2	0.748								1	2	2			8582600
>jgi|Lotgi1|231049|estExt_fgenesh2_pg.C_sca_170098		IFSPIWNR	8	0	1031.56	yes	yes	0.0044824	186.87	7	0							1						7	0							1						709220
>jgi|Lotgi1|236952|estExt_fgenesh2_pg.C_sca_900076	527	IGASFGVLMK	10	0	1021.56	yes	yes	0.0027169	129.1	2	0		1											2	0		1											1613200
>jgi|Lotgi1|163637|fgenesh2_pg.C_sca_40000191		IGDGIDPTR	9	0	942.477	yes	yes	1.8317e-08	268.2	5.36	2.38	1	4	4	4	4	4	4	4	4				5.36	2.38	1	4	4	4	4	4	4	4	4				2376300000
>jgi|Lotgi1|163637|fgenesh2_pg.C_sca_40000191	139;140	IGDGIDPTRETYEDAADNMVDEEDSMDTNQDIIDDIR	37	1	4185.77	yes	yes	1.7336e-32	184.25	6	0						1							6	0						1							15286000
>jgi|Lotgi1|236952|estExt_fgenesh2_pg.C_sca_900076		IGEAIDISYVIK	12	0	1319.73	yes	yes	0.0023486	126.67	9	0									1				9	0									1				523250
>jgi|Lotgi1|233583|estExt_fgenesh2_pg.C_sca_410033		IGEFYQGTGLR	11	0	1239.62	yes	yes	1.3094e-14	261.48	9.11	1.66						2	1	3	4	4	3	1	9.11	1.66						2	1	3	4	4	3	1	65996000
>jgi|Lotgi1|106937|e_gw1.6.157.1		IGFPWSEIR	9	0	1103.58	yes	yes	2.3186e-07	246.35	5.15	2.49	3	2	2	3	4	3	4	2	3				5.15	2.49	3	2	2	3	4	3	4	2	3				214150000
>jgi|Lotgi1|232880|estExt_fgenesh2_pg.C_sca_330023		IGFVSPLYPGLGTDIVTIIEQNAPR	25	0	2669.44	yes	yes	9.192e-67	302.63	2.5	0.5		1	1										2.5	0.5		1	1										2527700
>jgi|Lotgi1|238526|estExt_fgenesh2_pg.C_sca_1490037		IGGGQVK	7	0	657.381	yes	no	0.008415	192.46	1	0	1												1	0	1												2498700
>jgi|Lotgi1|239271|estExt_fgenesh2_pg.C_sca_2180008		IGGIGTVPVGR	11	0	1024.6	yes	yes	7.8305e-10	181.25	5.83	3.13	1	1					1	2	1				5.83	3.13	1	1					1	2	1				45821000
>jgi|Lotgi1|238400|estExt_fgenesh2_pg.C_sca_1440037	553	IGIIMTFGGEDLSADNEQDLR	21	0	2293.09	yes	yes	1.3188e-55	308.47	9.29	0.452									5	2			9.29	0.452									5	2			40887000
>jgi|Lotgi1|222542|estExt_Genewise1Plus.C_sca_820192		IGINGFGR	8	0	832.456	yes	yes	0.0007912	209.48	8.5	0.5								2	2				8.5	0.5								2	2				5702300
>jgi|Lotgi1|201878|estExt_Genewise1.C_sca_2030008		IGLFGGAGVGK	11	0	974.555	yes	yes	0.0012312	150.85	7	1.9			1		1	1	3	2	1	1			7	1.9			1		1	1	3	2	1	1			22306000
>jgi|Lotgi1|203020|estExt_fgenesh2_kg.C_sca_20001		IGLLSDIDLAHHPNLVALLR	20	0	2179.25	yes	yes	1.8833e-42	288.82	5.44	1.26			1	1	2	3	2						5.44	1.26			1	1	2	3	2						150600000
>jgi|Lotgi1|182683|estExt_Genewise1.C_sca_40534	185	IGMDTAASEFCK	12	0	1328.57	yes	yes	0.00035046	141.93	7	0							1						7	0							1						2932200
>jgi|Lotgi1|222979|estExt_Genewise1Plus.C_sca_880061		IGNEPIGR	8	0	854.461	yes	yes	0.00080605	209.12	9.75	0.433									1	3			9.75	0.433									1	3			5704200
>jgi|Lotgi1|231869|estExt_fgenesh2_pg.C_sca_230185	405	IGNPLHCAQYYDCTAPMSSR	20	0	2340.01	yes	yes	1.7903e-71	342.8	4.11	1.65	1	3	3	4	3	4	1						4.11	1.65	1	3	3	4	3	4	1						121200000
>jgi|Lotgi1|236952|estExt_fgenesh2_pg.C_sca_900076		IGPFGGLYGNQELVVKPGVK	20	1	2071.15	yes	yes	6.1254e-35	278.18	1.5	0.5	1	1											1.5	0.5	1	1											23578000
>jgi|Lotgi1|217320|estExt_Genewise1Plus.C_sca_390079		IGPMGLSPK	9	0	898.495	yes	yes	0.0091496	112.94	10	0										1			10	0										1			630160
>jgi|Lotgi1|217342|estExt_Genewise1Plus.C_sca_390115	333	IGPQTPSYQAMLENANVLAR	20	0	2172.1	yes	yes	5.0022e-82	346.76	8	0.756							2	3	2				8	0.756							2	3	2				11442000
>jgi|Lotgi1|115714|e_gw1.22.148.1		IGQLTVGEFQGK	12	0	1275.68	yes	yes	0.00091393	141.93	7	0							3						7	0							3						7151200
>jgi|Lotgi1|236952|estExt_fgenesh2_pg.C_sca_900076		IGSGDPAPITLTLTINK	17	0	1709.96	yes	yes	1.3393e-07	196.93	2	0.707	1	2	1										2	0.707	1	2	1										18846000
>jgi|Lotgi1|238526|estExt_fgenesh2_pg.C_sca_1490037	559	IGSGPLPMNVGGSSQWTVSGSGTSGPSSIDINK	33	0	3173.53	yes	yes	5.3706e-239	395.98	5.73	2.63	1	6	6	12	7	4	5	6	8	4	1		5.73	2.63	1	6	6	12	7	4	5	6	8	4	1		781880000
>jgi|Lotgi1|238526|estExt_fgenesh2_pg.C_sca_1490037	560	IGSGQPSIMK	10	0	1016.53	yes	yes	1.4194e-06	218.9	5.34	2.89	5	6	5	7	6	6	5	3	4	4	2		5.34	2.89	5	6	5	7	6	6	5	3	4	4	2		676500000
>jgi|Lotgi1|238526|estExt_fgenesh2_pg.C_sca_1490037	560	IGSGQPSIMKIGGGQVK	17	1	1655.9	yes	yes	3.2686e-05	157.75	4	0				1									4	0				1									2386000
>jgi|Lotgi1|238526|estExt_fgenesh2_pg.C_sca_1490037		IGSGQPSVVK	10	0	970.545	yes	no	2.2371e-05	202.21	4.42	2.66	3	3	2	2	3	2	1	1	1	1			4.42	2.66	3	3	2	2	3	2	1	1	1	1			635560000
>jgi|Lotgi1|238526|estExt_fgenesh2_pg.C_sca_1490037	560	IGSGQPSVVKIGSGQPSIMK	20	1	1969.07	yes	yes	5.1708e-08	169.25	8.5	0.5								1	1				8.5	0.5								1	1				321840
>jgi|Lotgi1|219308|estExt_Genewise1Plus.C_sca_530015		IGSLVDVNQSK	11	0	1158.62	yes	yes	0.0051833	136.32	11	0											1		11	0											1		288180
>jgi|Lotgi1|230810|estExt_fgenesh2_pg.C_sca_150131		IGVAYESPSISSGFGSHIALPILR	24	0	2470.32	yes	yes	2.5313e-08	142.78	10	0										1			10	0										1			762960
>jgi|Lotgi1|213577|estExt_Genewise1Plus.C_sca_180161;>jgi|Lotgi1|223558|estExt_Genewise1Plus.C_sca_970107;CON__ENSEMBL:ENSBTAP00000016242;>jgi|Lotgi1|237161|estExt_fgenesh2_pg.C_sca_970042		IHFPLATYAPVISAEK	16	0	1755.96	no	no	1.2874e-21	254.06	6.12	2.67	2	2		2	3	3	3	4	3	2			NaN	NaN													116880000
>jgi|Lotgi1|203680|estExt_fgenesh2_kg.C_sca_180008		IHFPLATYAPVVSAEK	16	0	1741.94	yes	yes	0.0046627	111.39	7	0							1						7	0							1						505100
>jgi|Lotgi1|98300|gw1.10.596.1		IHLIGHSLGAHAAGFTGK	18	0	1785.96	yes	yes	3.7624e-117	395.38	4.23	1.53		2	3	2	3	2	1						4.23	1.53		2	3	2	3	2	1						49824000
>jgi|Lotgi1|124263|e_gw1.46.75.1		IIAAGVQVPFR	11	0	1169.69	yes	yes	4.3626e-06	199.61	4.46	1.69	1	1	2	1	4	3	1						4.46	1.69	1	1	2	1	4	3	1						43513000
>jgi|Lotgi1|203487|estExt_fgenesh2_kg.C_sca_140018		IIAAVENPADISVLSAR	17	0	1737.96	yes	yes	9.4256e-07	187.98	8.4	0.49								3	2				8.4	0.49								3	2				4214600
>jgi|Lotgi1|143247|e_gw1.195.12.1		IIAEPQCPK	9	0	1054.55	yes	yes	0.0074736	141.47	12	0												1	12	0												1	224360
>jgi|Lotgi1|190068|estExt_Genewise1.C_sca_310373		IIAIDVNDPK	10	0	1096.61	yes	yes	0.00015859	161.37	8.33	0.471								2	1				8.33	0.471								2	1				4201300
>jgi|Lotgi1|193218|estExt_Genewise1.C_sca_510040;>jgi|Lotgi1|205506|estExt_fgenesh2_kg.C_sca_8540001;>jgi|Lotgi1|202971|estExt_fgenesh2_kg.C_sca_10023;CON__P60712		IIAPPER	7	0	794.465	no	no	0.008415	192.46	5.5	2.63		1	1	1			1	1	1				NaN	NaN													36058000
>jgi|Lotgi1|219397|estExt_Genewise1Plus.C_sca_530145		IIDLHSPSEIVK	12	0	1349.76	yes	yes	2.3457e-06	183.64	10.2	0.748									1	2	2		10.2	0.748									1	2	2		4742200
>jgi|Lotgi1|154020|fgenesh2_pg.C_sca_5000060		IIESYREQDDLK	12	1	1507.75	yes	yes	0.0022748	141.93	5	0					1								5	0					1								3349600
>jgi|Lotgi1|238526|estExt_fgenesh2_pg.C_sca_1490037		IIGAIGGKIPGSSVGSSGPR	20	1	1809.01	yes	yes	4.6131e-18	222.25	6.33	2.54		1		2	1		1	2	1	1			6.33	2.54		1		2	1		1	2	1	1			17275000
>jgi|Lotgi1|233200|estExt_fgenesh2_pg.C_sca_350163		IIGCAAER	8	0	888.449	yes	yes	5.2029e-05	249.58	5	2.1	1		1	2	2	2	1		1				5	2.1	1		1	2	2	2	1		1				12856000
>jgi|Lotgi1|124263|e_gw1.46.75.1		IIGDNLDIDCR	11	0	1302.62	yes	yes	2.3065e-22	290.32	4.15	1.87	1	2	2	2	3	2		1					4.15	1.87	1	2	2	2	3	2		1					36384000
>jgi|Lotgi1|209261|estExt_Genewise1Plus.C_sca_30137		IIITAFGDPLGSALNNIEDLIR	22	0	2354.28	yes	yes	6.2253e-113	381.5	4.7	2	2			1	2	4	1						4.7	2	2			1	2	4	1						114190000
>jgi|Lotgi1|105848|e_gw1.4.256.1	6	IIMLAEGR	8	0	901.506	yes	yes	0.0033464	172.26	7	0							3						7	0							3						13328000
>jgi|Lotgi1|190284|estExt_Genewise1.C_sca_330111		IINEPTAAALAYGLDKK	17	1	1786.98	yes	yes	3.5877e-87	368.48	4.21	2.24	2	2	2	2	1	2	2	1					4.21	2.24	2	2	2	2	1	2	2	1					50535000
>jgi|Lotgi1|233461|estExt_fgenesh2_pg.C_sca_400001		IINITGGCHR	10	0	1139.59	yes	yes	2.3876e-07	231.37	6.54	3.19	1	2	2	4	4	3	1	1	2	4	3	1	6.54	3.19	1	2	2	4	4	3	1	1	2	4	3	1	95609000
>jgi|Lotgi1|217766|estExt_Genewise1Plus.C_sca_420174	334;335	IINMMPGVLISGSPGQK	17	0	1740.93	yes	yes	0.0017374	105.14	10	0										2			10	0										2			912510
>jgi|Lotgi1|201878|estExt_Genewise1.C_sca_2030008		IINVIGEPIDER	12	0	1366.75	yes	yes	9.893e-08	198.87	7.43	0.728						1	2	4					7.43	0.728						1	2	4					28735000
>jgi|Lotgi1|206060|estExt_fgenesh2_pm.C_sca_120032		IISEEYSNR	9	0	1109.54	yes	yes	5.2094e-07	238.48	8.67	0.471								2	4				8.67	0.471								2	4				3901400
>jgi|Lotgi1|207549|estExt_fgenesh2_pm.C_sca_1080008		IISSLEQKEEGSSNSEK	17	1	1863.91	yes	yes	3.3571e-18	251.21	9	1							1	2	3	4			9	1							1	2	3	4			30209000
>jgi|Lotgi1|53031|gw1.20.5.1		IITSYIPLIK	10	0	1159.72	yes	yes	0.00045428	172.47	2	0.707	1	2	1										2	0.707	1	2	1										16099000
>jgi|Lotgi1|174003|fgenesh2_pg.C_sca_179000009		IIVDLQGNPINCAVQSNTLR	20	0	2224.16	yes	yes	4.0519e-193	403.31	5.89	2.19	1	2	2	2	4	3	6	6	2				5.89	2.19	1	2	2	2	4	3	6	6	2				261600000
>jgi|Lotgi1|238526|estExt_fgenesh2_pg.C_sca_1490037		IIWSSGNQQWTIAK	14	0	1630.85	yes	yes	3.3082e-27	269.89	4.5	1.84		2	3	3	2	1	2	1					4.5	1.84		2	3	3	2	1	2	1					38074000
>jgi|Lotgi1|238526|estExt_fgenesh2_pg.C_sca_1490037		IIWSSGNQQWTIAKPDGTVIK	21	1	2341.24	yes	yes	2.1777e-111	379.42	5.31	2.47	3	8	8	12	8	9	8	6	7	3			5.31	2.47	3	8	8	12	8	9	8	6	7	3			2954500000
>jgi|Lotgi1|238326|estExt_fgenesh2_pg.C_sca_1410005		IIYGGSVSAGNCK	13	0	1324.64	yes	yes	4.087e-12	220.93	9.57	0.495									3	4			9.57	0.495									3	4			7213500
>jgi|Lotgi1|220933|estExt_Genewise1Plus.C_sca_670098		IKEQLIFPYLDLDCK	15	1	1893.99	yes	yes	0.00037843	152.74	8	0								1					8	0								1					783370
>jgi|Lotgi1|154423|fgenesh2_pg.C_sca_5000463		IKIPVGCSCK	10	1	1160.6	yes	yes	0.0050554	150.85	10	0										1			10	0										1			639510
>jgi|Lotgi1|109426|e_gw1.10.553.1		IKPELIGPDNLGDR	14	1	1535.83	yes	yes	1.5498e-58	352.69	5.79	2.36	1	3	3	3	4	4	6	5	3	1			5.79	2.36	1	3	3	3	4	4	6	5	3	1			245330000
>jgi|Lotgi1|235120|estExt_fgenesh2_pg.C_sca_590106	482	IKPIQDMTAADINMIGVGIR	20	1	2155.15	yes	yes	2.0857e-137	418.59	3.53	1.89	11	9	11	9	13	3	1	3					3.53	1.89	11	9	11	9	13	3	1	3					568670000
>jgi|Lotgi1|162872|fgenesh2_pg.C_sca_36000100		IKQYLELGYQK	11	1	1381.76	yes	yes	1.2131e-05	198.87	4	0				1									4	0				1									2485500
>jgi|Lotgi1|200510|estExt_Genewise1.C_sca_1440010;>jgi|Lotgi1|192316|estExt_Genewise1.C_sca_450283		IKYPENFFLLR	11	1	1438.8	no	no	5.0744e-14	257.96	8.75	0.433								1	3				NaN	NaN													3535100
>jgi|Lotgi1|189716|estExt_Genewise1.C_sca_300088		ILAGDKPFITAQILR	15	1	1654.98	yes	yes	5.5501e-06	194.24	3.57	1.5	1	1	1	1	3								3.57	1.5	1	1	1	1	3								14064000
>jgi|Lotgi1|106937|e_gw1.6.157.1;>jgi|Lotgi1|107124|e_gw1.6.273.1	13	ILALCMGNHELYMR	14	0	1719.83	yes	yes	3.0534e-07	195.68	6.2	2.29	1	1		1	1	3	3	3	2				6.2	2.29	1	1		1	1	3	3	3	2				67534000
>jgi|Lotgi1|238760|estExt_fgenesh2_pg.C_sca_1660028		ILALFETSELSK	12	0	1349.74	yes	yes	0.0020734	128.17	10	0.707									1	2	1		10	0.707									1	2	1		2724100
>jgi|Lotgi1|115834|e_gw1.22.14.1		ILDGLYEEHLAK	12	0	1399.73	yes	yes	1.3017e-07	196.7	8	0								1					8	0								1					869240
>jgi|Lotgi1|203020|estExt_fgenesh2_kg.C_sca_20001		ILDIIQPGVVDWNK	14	0	1608.89	yes	yes	2.3758e-12	232.2	5.88	1.91	1			2	4	4	3	1	2				5.88	1.91	1			2	4	4	3	1	2				41911000
>jgi|Lotgi1|237709|estExt_fgenesh2_pg.C_sca_1150053		ILDITDNYLK	10	0	1206.65	yes	yes	8.7286e-06	207.73	8.17	0.687							1	3	2				8.17	0.687							1	3	2				22087000
>jgi|Lotgi1|201878|estExt_Genewise1.C_sca_2030008		ILDPNVVGAEHYAIAR	16	0	1736.92	yes	yes	1.8596e-27	201.6	6.88	0.781						3	3	2					6.88	0.781						3	3	2					48361000
>jgi|Lotgi1|236952|estExt_fgenesh2_pg.C_sca_900076		ILEQDHGYYATVIGVDK	17	0	1919.96	yes	yes	1.5458e-05	166.6	2	0		1											2	0		1											1919500
>jgi|Lotgi1|227234|estExt_Genewise1Plus.C_sca_2410010		ILGPNTLVQQAIPDILK	17	0	1832.08	yes	yes	0.00011068	151.44	8	0								1					8	0								1					3306500
>jgi|Lotgi1|206617|estExt_fgenesh2_pm.C_sca_350024		ILGQTTNVNLEETGR	15	0	1643.85	yes	yes	1.2194e-06	192.05	7	0							2						7	0							2						1616200
>jgi|Lotgi1|156144|fgenesh2_pg.C_sca_10000177		ILITGGAGFVGSHLVDR	17	0	1710.94	yes	yes	1.8172e-05	164.33	8	0								1					8	0								1					593850
>jgi|Lotgi1|196809|estExt_Genewise1.C_sca_790222		ILLDDDNLLK	10	0	1170.65	yes	yes	6.6424e-07	221.83	8.67	0.471								1	2				8.67	0.471								1	2				3896500
>jgi|Lotgi1|69892|gw1.49.115.1		ILLDEFR	7	0	904.502	yes	yes	0.0063772	213.35	4	2.24	3	3	2	2	3	3	1		1				4	2.24	3	3	2	2	3	3	1		1				43271000
>jgi|Lotgi1|158379|fgenesh2_pg.C_sca_17000030		ILLNLLEAESEK	12	0	1370.77	yes	yes	3.5549e-05	170.72	2.25	1.64	2	1			1								2.25	1.64	2	1			1								25620000
>jgi|Lotgi1|173550|fgenesh2_pg.C_sca_164000001		ILLTIGSVSR	10	0	1057.65	yes	yes	6.5828e-05	191.05	7	0							2						7	0							2						1633400
>jgi|Lotgi1|236952|estExt_fgenesh2_pg.C_sca_900076		ILLTVGSVSR	10	0	1043.63	yes	yes	5.5343e-05	193.75	6.8	0.4						1	4						6.8	0.4						1	4						26379000
>jgi|Lotgi1|231498|estExt_fgenesh2_pg.C_sca_200049;>jgi|Lotgi1|135017|e_gw1.94.63.1	402	ILMLGLDAAGK	11	0	1100.63	yes	no	0.0014274	136.32	10.3	0.471										2	1		10.3	0.471										2	1		2377600
>jgi|Lotgi1|236204|estExt_fgenesh2_pg.C_sca_770019;>jgi|Lotgi1|228722|estExt_fgenesh2_pg.C_sca_40076;>jgi|Lotgi1|237084|estExt_fgenesh2_pg.C_sca_940064	517	ILMVGLDAAGK	11	0	1086.61	yes	no	0.00010063	165.83	10.3	1.03									2	2	2	1	10.3	1.03									2	2	2	1	11133000
>jgi|Lotgi1|236952|estExt_fgenesh2_pg.C_sca_900076	528	ILNTMSGVIDDVEQAFVVGK	20	0	2134.1	yes	yes	2.9168e-137	412.15	8.25	0.829							1	1	2				8.25	0.829							1	1	2				14898000
>jgi|Lotgi1|135579|e_gw1.99.26.1		ILTDYGFEGHPFR	13	0	1550.75	yes	yes	0.0031383	112.15	10	0										1			10	0										1			334420
>jgi|Lotgi1|239628|estExt_fgenesh2_pg.C_sca_6100001;>jgi|Lotgi1|239234|estExt_fgenesh2_pg.C_sca_2130001;>jgi|Lotgi1|176784|fgenesh2_pg.C_sca_3931000001		ILVIPDNPDNPVEIK	15	0	1674.92	yes	no	7.5701e-06	188.59	2	0		3											2	0		3											14971000
>jgi|Lotgi1|239189|estExt_fgenesh2_pg.C_sca_2050009		ILVWFNGK	8	0	975.554	yes	yes	0.0087269	172.26	9	0									1				9	0									1				1272000
>jgi|Lotgi1|239125|estExt_fgenesh2_pg.C_sca_1950011	583	IMCDLHCQYGFK	12	0	1570.67	yes	yes	3.9312e-31	299.9	4.42	2.48	10	9	8	7	10	6	6	6	4				4.42	2.48	10	9	8	7	10	6	6	6	4				5200400000
>jgi|Lotgi1|239125|estExt_fgenesh2_pg.C_sca_1950011	583	IMCDLHCQYGFKR	13	1	1726.77	yes	yes	2.0795e-13	231.97	2.67	1.56	3	2	1	1	2								2.67	1.56	3	2	1	1	2								84968000
>jgi|Lotgi1|199050|estExt_Genewise1.C_sca_1120039	234	IMGPNYDPEK	10	0	1162.53	yes	yes	0.0001451	188.46	4	0				1									4	0				1									0
>jgi|Lotgi1|194019|estExt_Genewise1.C_sca_560181	224	IMHSHLVDYFPEFDGTK	17	0	2034.95	yes	yes	0.0012022	115.78	8.5	0.5								1	1				8.5	0.5								1	1				1772800
>jgi|Lotgi1|174920|fgenesh2_pg.C_sca_225000003	170	IMKDFMDQIK	10	1	1267.63	yes	yes	0.00017715	183.57	5.9	1.87	1	2	2	4	4	12	10	4	3				5.9	1.87	1	2	2	4	4	12	10	4	3				319250000
>jgi|Lotgi1|223043|estExt_Genewise1Plus.C_sca_880146;>jgi|Lotgi1|202077|estExt_Genewise1.C_sca_2180072;>jgi|Lotgi1|197703|estExt_Genewise1.C_sca_880158;>jgi|Lotgi1|223078|estExt_Genewise1Plus.C_sca_880181;>jgi|Lotgi1|220547|estExt_Genewise1Plus.C_sca_6300	250	IMNTFSVVPSPK	12	0	1318.7	no	no	0.00018302	150.94	7.88	0.781							3	3	2				NaN	NaN													24778000
>jgi|Lotgi1|234865|estExt_fgenesh2_pg.C_sca_560073		IMPQADCDNTVK	12	0	1390.62	yes	yes	0.0048539	119.16	6	0						1							6	0						1							1505400
>jgi|Lotgi1|233779|estExt_fgenesh2_pg.C_sca_430124	445	IMSPGCLDK	9	0	1019.48	yes	yes	0.0064656	123.92	9.5	0.5									1	1			9.5	0.5									1	1			1727800
>jgi|Lotgi1|233779|estExt_fgenesh2_pg.C_sca_430124	445	IMSPGCLDKFPK	12	1	1391.69	yes	yes	0.00045555	150.94	9.67	0.471									1	2			9.67	0.471									1	2			1920700
>jgi|Lotgi1|200611|estExt_Genewise1.C_sca_1460125		INDASDQTILR	11	0	1244.64	yes	yes	3.9984e-07	205.77	8	0								1					8	0								1					711320
>jgi|Lotgi1|229248|estExt_fgenesh2_pg.C_sca_60046		INILAEDFYDSR	12	0	1454.7	yes	yes	6.676e-08	201.1	8.5	0.5								2	2				8.5	0.5								2	2				3571700
>jgi|Lotgi1|231665|estExt_fgenesh2_pg.C_sca_210045		INMCALTTK	9	0	1050.52	yes	yes	0.0097749	111.04	8	0								1					8	0								1					294410
>jgi|Lotgi1|236770|estExt_fgenesh2_pg.C_sca_870051		INNCPSGDSPR	11	0	1215.53	yes	yes	2.6707e-11	241.23	4.88	1.62	1			1	2	4							4.88	1.62	1			1	2	4							2283000
>jgi|Lotgi1|238082|estExt_fgenesh2_pg.C_sca_1300004		INPNELLADDPEYYVFNGGLTTPPCSESVLWLVAK	35	0	3920.92	yes	yes	5.174e-24	167.48	6.33	1.11					2	1	2	1					6.33	1.11					2	1	2	1					69029000
>jgi|Lotgi1|235988|estExt_fgenesh2_pg.C_sca_730030		INVDVVR	7	0	813.471	yes	yes	0.0062475	207.99	6.33	1.7				1			1	1					6.33	1.7				1			1	1					8843700
>jgi|Lotgi1|223043|estExt_Genewise1Plus.C_sca_880146;>jgi|Lotgi1|202077|estExt_Genewise1.C_sca_2180072;>jgi|Lotgi1|197703|estExt_Genewise1.C_sca_880158;>jgi|Lotgi1|223078|estExt_Genewise1Plus.C_sca_880181;>jgi|Lotgi1|220547|estExt_Genewise1Plus.C_sca_6300		INVYYNEATGGK	12	0	1327.64	yes	no	1.1013e-17	255.29	6.04	3.01	1	3	3	2	3	3	3	4	2		1	2	6.04	3.01	1	3	3	2	3	3	3	4	2		1	2	130010000
>jgi|Lotgi1|227783|estExt_fgenesh2_pg.C_sca_10013		IPAYAWR	7	0	875.465	yes	yes	0.0063772	213.35	8.4	3.38		1						1		1	2		8.4	3.38		1						1		1	2		7191600
>jgi|Lotgi1|168922|fgenesh2_pg.C_sca_80000050		IPDQIYDR	8	0	1018.51	yes	yes	0.0087269	172.26	10	0										1			10	0										1			1306800
>jgi|Lotgi1|140786|e_gw1.151.5.1		IPDVYDPIDYHK	12	0	1473.71	yes	yes	8.8734e-22	269.09	5	2.8	3	5	2	4	3	2	3	3	2	2			5	2.8	3	5	2	4	3	2	3	3	2	2			1170100000
>jgi|Lotgi1|198613|estExt_Genewise1.C_sca_1030018;>jgi|Lotgi1|176452|fgenesh2_pg.C_sca_1403000002		IPDWFLNR	8	0	1059.55	yes	no	0.0016234	201.59	10	0										1			10	0										1			1240600
>jgi|Lotgi1|227783|estExt_fgenesh2_pg.C_sca_10013		IPEFILR	7	0	886.528	yes	yes	0.00053155	218.52	9.13	2.58		1				1	1	2	2	2	4	2	9.13	2.58		1				1	1	2	2	2	4	2	1799700
>jgi|Lotgi1|162562|fgenesh2_pg.C_sca_34000165		IPFDIIEAR	9	0	1072.59	yes	yes	5.2094e-07	238.48	7	3.48	3	3	1	1	1	2	3	4	3	4	3	2	7	3.48	3	3	1	1	1	2	3	4	3	4	3	2	84302000
>jgi|Lotgi1|236952|estExt_fgenesh2_pg.C_sca_900076		IPFIDDPVVK	10	0	1141.64	yes	yes	0.0001409	185.97	1.8	0.748	2	2	1										1.8	0.748	2	2	1										30775000
>jgi|Lotgi1|229543|estExt_fgenesh2_pg.C_sca_80085		IPFSYPLLLK	10	0	1189.71	yes	yes	1.2638e-16	286.34	6.39	3.12	4	2	2	2	3	4	4	4	4	4	3		6.39	3.12	4	2	2	2	3	4	4	4	4	4	3		318480000
>jgi|Lotgi1|238526|estExt_fgenesh2_pg.C_sca_1490037		IPGSSVGSSGPR	12	0	1099.56	yes	yes	4.2542e-15	249.56	5.41	2.84	4	5	4	5	5	5	4	4	4	3	1		5.41	2.84	4	5	4	5	5	5	4	4	4	3	1		1305700000
>jgi|Lotgi1|177468|fgenesh2_pm.C_sca_6000013		IPIIPSEDFEKR	12	1	1442.78	yes	yes	7.7897e-06	176.83	7	0							3						7	0							3						5324300
>jgi|Lotgi1|183148|estExt_Genewise1.C_sca_50554		IPLLSDITHEISK	13	0	1464.82	yes	yes	4.8719e-13	229.72	9	0									2				9	0									2				2158300
>jgi|Lotgi1|158379|fgenesh2_pg.C_sca_17000030		IPLNLLFDPDTSILFLSK	18	0	2045.14	yes	yes	0.0018581	115.5	2	0		1											2	0		1											5114100
>jgi|Lotgi1|239628|estExt_fgenesh2_pg.C_sca_6100001;>jgi|Lotgi1|239234|estExt_fgenesh2_pg.C_sca_2130001;>jgi|Lotgi1|176784|fgenesh2_pg.C_sca_3931000001		IPNVPSEGVNITVR	14	0	1493.82	yes	no	1.7284e-06	192.05	2	0		1											2	0		1											3028200
>jgi|Lotgi1|201878|estExt_Genewise1.C_sca_2030008	242;243	IPSAVGYQPTLATDMGTMQER	21	0	2265.08	yes	yes	1.5017e-40	282.16	7.14	0.639						1	4	2					7.14	0.639						1	4	2					28087000
>jgi|Lotgi1|231869|estExt_fgenesh2_pg.C_sca_230185		IPSCVGVPNK	10	0	1069.56	yes	yes	7.0777e-06	185.97	3.75	1.79		2			1	1							3.75	1.79		2			1	1							10592000
>jgi|Lotgi1|233348|estExt_fgenesh2_pg.C_sca_380029		IPSECLYYLGK	11	0	1341.66	yes	yes	3.3324e-05	185.71	5.25	0.829				1	1	2							5.25	0.829				1	1	2							38214000
>jgi|Lotgi1|162872|fgenesh2_pg.C_sca_36000100		IPSLSGYSK	9	0	950.507	yes	yes	0.0040087	155.01	4.64	2.12		3	2	2	2	3		1	1				4.64	2.12		3	2	2	2	3		1	1				200160000
>jgi|Lotgi1|199626|estExt_Genewise1.C_sca_1220083		IPVPDDQEVR	10	0	1166.59	yes	yes	0.0059188	132.9	6	0						1							6	0						1							839550
>jgi|Lotgi1|162872|fgenesh2_pg.C_sca_36000100	133	IPVTTSMSPSSHILVYYTR	19	0	2151.1	yes	yes	2.3608e-55	235.83	3	1.36	2	3	3	4		1							3	1.36	2	3	3	4		1							114610000
>jgi|Lotgi1|232880|estExt_fgenesh2_pg.C_sca_330023		IPYENVVYR	9	0	1151.6	yes	yes	0.0034376	157.54	2.5	0.5		1	1										2.5	0.5		1	1										1202300
>jgi|Lotgi1|235120|estExt_fgenesh2_pg.C_sca_590106		IQESDDYDEPGSLTSVQIGR	20	0	2208.02	yes	yes	1.8952e-70	333.38	3.74	1.81	5	8	7	8	7	4	4						3.74	1.81	5	8	7	8	7	4	4						541860000
>jgi|Lotgi1|209261|estExt_Genewise1Plus.C_sca_30137		IQLFTSNGDSYGVVENELK	19	0	2112.04	yes	yes	9.9324e-11	202.03	6.5	0.5						1	1						6.5	0.5						1	1						4791700
>jgi|Lotgi1|225558|estExt_Genewise1Plus.C_sca_1440059		IQNAGTEVVEAK	12	0	1257.66	yes	yes	1.3017e-07	196.7	8.67	0.471								1	2				8.67	0.471								1	2				2329000
>jgi|Lotgi1|190352|estExt_Genewise1.C_sca_330286	211	IQVGSLPDMIKPTK	14	1	1525.85	yes	yes	0.00025228	141.73	6	0						2							6	0						2							5557100
>jgi|Lotgi1|115607|e_gw1.21.53.1		IRDVESGLIGPLQICR	16	1	1824.99	yes	yes	5.4428e-68	319.87	4.15	2.26	4	3	4	4	5	1	1	4					4.15	2.26	4	3	4	4	5	1	1	4					173010000
>jgi|Lotgi1|231427|estExt_fgenesh2_pg.C_sca_190205		IRPYIPFVIGAVGK	14	1	1528.91	yes	yes	0.00095172	138.94	10.5	0.5										2	2		10.5	0.5										2	2		5330900
>jgi|Lotgi1|98299|gw1.10.595.1		ISALDPAGLLFAR	13	0	1342.76	yes	yes	1.3191e-31	291.36	6	1.84	1				1	3	4	1					6	1.84	1				1	3	4	1					68852000
>jgi|Lotgi1|109426|e_gw1.10.553.1		ISALDPAGPR	10	0	995.54	yes	yes	1.1841e-05	204.92	6.45	2.15		1	2	2	1	4	4	4	3	1			6.45	2.15		1	2	2	1	4	4	4	3	1			92621000
>jgi|Lotgi1|158379|fgenesh2_pg.C_sca_17000030		ISEEHDHSAYQSTLR	15	0	1771.81	yes	yes	1.7428e-22	267.15	3.71	3.1	2	2	1					1	1				3.71	3.1	2	2	1					1	1				5128500
>jgi|Lotgi1|223043|estExt_Genewise1Plus.C_sca_880146;>jgi|Lotgi1|202077|estExt_Genewise1.C_sca_2180072;>jgi|Lotgi1|197703|estExt_Genewise1.C_sca_880158;>jgi|Lotgi1|182889|estExt_Genewise1.C_sca_50206;>jgi|Lotgi1|195948|estExt_Genewise1.C_sca_710140;>jgi|L	251	ISEQFTAMFR	10	0	1228.59	no	no	2.9714e-12	260.58	8.38	1.78					1	1	2	3	2	2	2		NaN	NaN													32787000
>jgi|Lotgi1|209261|estExt_Genewise1Plus.C_sca_30137		ISFALNPQNYKPGFVNK	17	1	1936.02	yes	yes	1.0332e-111	399.81	4.78	2.43	3	3	1	3	3	4	2	3	1				4.78	2.43	3	3	1	3	3	4	2	3	1				532830000
>jgi|Lotgi1|175997|fgenesh2_pg.C_sca_619000003;>jgi|Lotgi1|176928|fgenesh2_pg.C_sca_7041000001;>jgi|Lotgi1|145439|e_gw1.324.28.1;>jgi|Lotgi1|146028|e_gw1.619.24.1;>jgi|Lotgi1|146029|e_gw1.619.16.1;>jgi|Lotgi1|146923|e_gw1.1414.5.1;>jgi|Lotgi1|147261|e_gw1		ISGLIYEETR	10	0	1179.61	yes	no	1.1286e-15	271.64	10	1.36								3	2	3	4	2	10	1.36								3	2	3	4	2	19992000
>jgi|Lotgi1|226384|estExt_Genewise1Plus.C_sca_1750079		ISHTGYIPTEQDVLR	15	0	1727.88	yes	yes	6.4657e-12	226.28	8.29	0.7							1	3	3				8.29	0.7							1	3	3				15718000
>jgi|Lotgi1|163303|fgenesh2_pg.C_sca_39000037		ISITTSTTFK	10	0	1097.6	yes	yes	0.0027524	143.86	10.7	0.471										1	2		10.7	0.471										1	2		1783200
>jgi|Lotgi1|235610|estExt_fgenesh2_pg.C_sca_670062		ISLDNLLR	8	0	942.55	yes	yes	8.2888e-18	328.26	6.32	3.19	4	2	3	4	4	4	4	4	4	4	2	2	6.32	3.19	4	2	3	4	4	4	4	4	4	4	2	2	372890000
>jgi|Lotgi1|53031|gw1.20.5.1		ISNDHIFVNVDDALAVAR	18	0	1968.01	yes	yes	1.9044e-09	198.59	8.8	3.43		1								2	2		8.8	3.43		1								2	2		6988100
>jgi|Lotgi1|234481|estExt_fgenesh2_pg.C_sca_510144		ISNLDKDAYPGSFLVR	16	1	1793.93	yes	yes	2.2619e-73	355.13	2.71	1.67	2	2	1	1		1							2.71	1.67	2	2	1	1		1							19771000
>jgi|Lotgi1|229175|estExt_fgenesh2_pg.C_sca_50437		ISQALTDSNGCPLK	14	0	1502.74	yes	yes	1.9599e-34	289.61	6.75	0.433						1	3						6.75	0.433						1	3						13394000
>jgi|Lotgi1|231869|estExt_fgenesh2_pg.C_sca_230185	406	ISQCPAETFFDPLMR	15	0	1810.84	yes	yes	1.6962e-07	203.21	3.4	1.43	1	2	2	3	1	1							3.4	1.43	1	2	2	3	1	1							13044000
>jgi|Lotgi1|173200|fgenesh2_pg.C_sca_151000011		ISQCVPGVPR	10	0	1111.58	yes	yes	1.661e-07	233	6.82	3.37	3	4	3	3	4	2	3	3	7	6	4	2	6.82	3.37	3	4	3	3	4	2	3	3	7	6	4	2	1058900000
>jgi|Lotgi1|196756|estExt_Genewise1.C_sca_790140		ISSLINEVQDAQDKR	15	1	1714.88	yes	yes	0.0012992	114.82	6	0						1							6	0						1							747720
>jgi|Lotgi1|107327|e_gw1.6.64.1		ISYIEASAK	9	0	980.518	yes	yes	0.0021243	168.72	10	0										2			10	0										2			648730
>jgi|Lotgi1|238844|estExt_fgenesh2_pg.C_sca_1750005		ITDLLIEEFDQDTGR	15	0	1763.86	yes	yes	0.00012615	162.6	9	0									1				9	0									1				310960
>jgi|Lotgi1|192582|estExt_Genewise1.C_sca_460339		ITDSDVFILDLGR	13	0	1462.77	yes	yes	1.0904e-21	258.81	6.91	2.02			1		2	2	1	2	2	1			6.91	2.02			1		2	2	1	2	2	1			13121000
>jgi|Lotgi1|98300|gw1.10.596.1;>jgi|Lotgi1|70058|gw1.10.228.1		ITGLDPAGFR	10	0	1045.56	yes	no	4.4333e-12	257.02	5.38	2.62	1	4	3	3	2	3	3	3	3	1			5.38	2.62	1	4	3	3	2	3	3	3	3	1			88572000
>jgi|Lotgi1|102397|e_gw1.1.358.1		ITGLDPASFGFSTK	14	0	1439.73	yes	yes	9.4081e-27	204.64	8.5	0.957							2	4	4	2			8.5	0.957							2	4	4	2			32731000
>jgi|Lotgi1|106327|e_gw1.5.123.1	8	ITHQLENAVTMDVVFEK	17	0	1972.99	yes	yes	1.4302e-29	272.66	10	0.816									1	1	1		10	0.816									1	1	1		614490
>jgi|Lotgi1|233779|estExt_fgenesh2_pg.C_sca_430124	446	ITICDFPMYELLDQQR	16	0	2040.96	yes	yes	2.3934e-32	247.99	9.83	0.373									1	5			9.83	0.373									1	5			7086100
>jgi|Lotgi1|153858|fgenesh2_pg.C_sca_4000317		ITLTGNQLPK	10	0	1083.63	yes	yes	0.0001409	185.97	10	0										2			10	0										2			1218400
>jgi|Lotgi1|239628|estExt_fgenesh2_pg.C_sca_6100001;>jgi|Lotgi1|239234|estExt_fgenesh2_pg.C_sca_2130001		ITLTPVGNNLPVTTTGALEVK	21	0	2137.2	yes	no	2.3944e-46	283.79	2	0		2											2	0		2											16405000
>jgi|Lotgi1|209261|estExt_Genewise1Plus.C_sca_30137	303	ITMTPPCDLTWK	12	0	1461.7	yes	yes	0.00015455	152.62	6.2	0.748					1	2	2						6.2	0.748					1	2	2						6743900
>jgi|Lotgi1|109284|e_gw1.10.19.1	21	ITNLEGMVAALESER	15	0	1631.82	yes	yes	4.3959e-56	269.75	6.1	2.62		2	1			1	2	2	2				6.1	2.62		2	1			1	2	2	2				18468000
>jgi|Lotgi1|133595|e_gw1.85.51.1		ITPANNYLTGVYSEHNNHR	19	0	2199.05	yes	yes	2.2513e-67	333.92	9.73	0.998								2	4	5	4		9.73	0.998								2	4	5	4		109320000
>jgi|Lotgi1|133595|e_gw1.85.51.1		ITPANNYLTGVYSEHNNHREDR	22	1	2599.22	yes	yes	1.3013e-27	241.7	9.69	0.982								2	5	5	4		9.69	0.982								2	5	5	4		106430000
>jgi|Lotgi1|206617|estExt_fgenesh2_pm.C_sca_350024		ITSFESEFLQHLR	13	0	1605.82	yes	yes	1.9497e-10	218.71	6.33	2.09	1				2	3	3	2		1			6.33	2.09	1				2	3	3	2		1			40408000
>jgi|Lotgi1|236952|estExt_fgenesh2_pg.C_sca_900076		ITTLPELK	8	0	913.548	yes	yes	0.0028542	194.59	2	0		1											2	0		1											2182900
>jgi|Lotgi1|196756|estExt_Genewise1.C_sca_790140		ITTSITIENK	10	0	1118.62	yes	yes	0.0014034	156.94	7	0							1						7	0							1						424390
>jgi|Lotgi1|165388|fgenesh2_pg.C_sca_51000068;>jgi|Lotgi1|175429|fgenesh2_pg.C_sca_280000012;>jgi|Lotgi1|234475|estExt_fgenesh2_pg.C_sca_510081;>jgi|Lotgi1|165458|fgenesh2_pg.C_sca_51000138		ITTTIGGFVK	10	0	1035.6	no	no	0.0070852	129.1	2	0		1											NaN	NaN													2551900
>jgi|Lotgi1|199248|estExt_Genewise1.C_sca_1150102		ITVFELQR	8	0	1004.57	yes	yes	0.00096025	205.41	9	0									1				9	0									1				726780
>jgi|Lotgi1|108898|e_gw1.9.258.1		ITWFNNHGK	9	0	1115.55	yes	yes	0.0034376	157.54	9	0									1				9	0									1				1246300
>jgi|Lotgi1|231585|estExt_fgenesh2_pg.C_sca_200180		IVATALNKPESFVAVR	16	1	1713.98	yes	yes	6.6743e-05	179.02	11	0											2		11	0											2		1754700
>jgi|Lotgi1|231046|estExt_fgenesh2_pg.C_sca_170090		IVAYVTPDPDVR	12	0	1343.71	yes	yes	6.0162e-22	269.49	7.97	3.16	1	2	2	3	1	1	1	4	7	7	3	4	7.97	3.16	1	2	2	3	1	1	1	4	7	7	3	4	439620000
>jgi|Lotgi1|231046|estExt_fgenesh2_pg.C_sca_170090		IVAYVTPDPDVRR	13	1	1499.81	yes	yes	3.4617e-19	192.55	8.5	0.957							1	2	2	1			8.5	0.957							1	2	2	1			6613600
>jgi|Lotgi1|115450|e_gw1.21.366.1		IVDEILLAQK	10	0	1140.68	yes	yes	0.0001409	185.97	7	0							1						7	0							1						1048200
>jgi|Lotgi1|154424|fgenesh2_pg.C_sca_5000464		IVDEYSYDCVCK	12	0	1549.64	yes	yes	6.8854e-05	166.93	9.33	0.745								1	2	3			9.33	0.745								1	2	3			14318000
>jgi|Lotgi1|235988|estExt_fgenesh2_pg.C_sca_730030		IVDPDNLER	9	0	1069.54	yes	yes	0.00044004	194.59	6	0.707					1	2	1						6	0.707					1	2	1						23991000
>jgi|Lotgi1|223821|estExt_Genewise1Plus.C_sca_1020090		IVEALAGAEK	10	0	999.56	yes	yes	0.0031624	141.88	10	0										1			10	0										1			856270
>jgi|Lotgi1|238526|estExt_fgenesh2_pg.C_sca_1490037		IVGPDGR	7	0	712.387	yes	yes	0.0054292	235.31	4.71	1.79	1	1	1	3	3	2	3						4.71	1.79	1	1	1	3	3	2	3						34156000
>jgi|Lotgi1|234402|estExt_fgenesh2_pg.C_sca_500071		IVHEEGLNILR	11	0	1291.72	yes	yes	3.1906e-14	252.39	8.67	0.471								1	2				8.67	0.471								1	2				1880500
>jgi|Lotgi1|229249|estExt_fgenesh2_pg.C_sca_60047		IVISQKPSEVR	11	1	1254.73	yes	yes	6.3925e-06	202.21	8	0.816							1	1	1				8	0.816							1	1	1				1144400
>jgi|Lotgi1|203874|estExt_fgenesh2_kg.C_sca_250048	265;266	IVMFSMDIGEKPK	13	1	1493.76	yes	yes	0.00016935	147.72	10	0										3			10	0										3			1851600
>jgi|Lotgi1|222979|estExt_Genewise1Plus.C_sca_880061	356	IVMGLFGNVVPR	12	0	1300.73	yes	yes	3.527e-31	301.42	8.17	3.11	3	3	2		1	3	3	6	9	12	7	4	8.17	3.11	3	3	2		1	3	3	6	9	12	7	4	333920000
>jgi|Lotgi1|158607|fgenesh2_pg.C_sca_17000258		IVNIDSTDIVDCK	13	0	1490.73	yes	yes	0.0007023	134.2	2	0		1											2	0		1											433260
>jgi|Lotgi1|140660|e_gw1.149.31.1	64	IVNMIMSLK	9	0	1047.58	yes	yes	0.00020189	185.37	4.79	2.6	13	12	12	17	12	13	11	8	5	3	2		4.79	2.6	13	12	12	17	12	13	11	8	5	3	2		8703600000
>jgi|Lotgi1|140660|e_gw1.149.31.1	64	IVNMIMSLKQPR	12	1	1428.79	yes	yes	2.4624e-07	198.87	3.5	0.707		1	2	5									3.5	0.707		1	2	5									10276000
>jgi|Lotgi1|183079|estExt_Genewise1.C_sca_50444		IVQAPIQVYGIEGR	14	0	1541.86	yes	yes	8.2946e-12	221.28	10	0										5			10	0										5			1922200
>jgi|Lotgi1|226175|estExt_Genewise1Plus.C_sca_1660040		IVSVDISVK	9	0	958.57	yes	yes	0.0021243	168.72	9.83	0.687									2	3	1		9.83	0.687									2	3	1		12073000
>jgi|Lotgi1|124263|e_gw1.46.75.1		IVSVEADVER	10	0	1115.58	yes	yes	8.7286e-06	207.73	5.78	2.2	1		1			3	2	2					5.78	2.2	1		1			3	2	2					29149000
>jgi|Lotgi1|226838|estExt_Genewise1Plus.C_sca_2060022		IVVLGSGGVGK	11	0	984.597	yes	yes	0.0037223	136.32	10	0										1			10	0										1			2492600
>jgi|Lotgi1|186221|estExt_Genewise1.C_sca_140403		IVVNLTGR	8	0	870.529	yes	yes	0.0087269	172.26	10	0										1			10	0										1			153250
>jgi|Lotgi1|141698|e_gw1.165.8.1		IVVVTSSLHDTK	12	0	1297.72	yes	yes	0.00080153	143.61	7	0							2						7	0							2						2745300
>jgi|Lotgi1|235694|estExt_fgenesh2_pg.C_sca_680068	505;506	IWADNMCTNIQMIK	14	0	1736.8	yes	yes	0.00046611	117.23	10.7	0.471										1	2		10.7	0.471										1	2		2499500
>jgi|Lotgi1|193218|estExt_Genewise1.C_sca_510040;>jgi|Lotgi1|204036|estExt_fgenesh2_kg.C_sca_330018;>jgi|Lotgi1|232973|estExt_fgenesh2_pg.C_sca_330197;>jgi|Lotgi1|205506|estExt_fgenesh2_kg.C_sca_8540001;>jgi|Lotgi1|202971|estExt_fgenesh2_kg.C_sca_10023;>j		IWHHTFYNELR	11	0	1514.74	no	no	1.8477e-30	330.52	6.07	3.11	5	5	5	5	7	6	7	7	5	4	1	4	NaN	NaN													746720000
>jgi|Lotgi1|236462|estExt_fgenesh2_pg.C_sca_820006		IYAMHWASDSR	11	0	1335.6	yes	yes	0.0066547	113.22	8.67	0.471								1	2				8.67	0.471								1	2				1800400
>jgi|Lotgi1|183614|estExt_Genewise1.C_sca_60290		IYFYVQR	7	0	987.518	yes	yes	0.0063772	213.35	9.6	0.49									2	3			9.6	0.49									2	3			19321000
>jgi|Lotgi1|235549|estExt_fgenesh2_pg.C_sca_660066		IYIADCVALNGLTGR	15	0	1634.85	yes	yes	4.0396e-165	289.61	8.07	2.08	1						2	4	6	2			8.07	2.08	1						2	4	6	2			48104000
>jgi|Lotgi1|235548|estExt_fgenesh2_pg.C_sca_660065		IYIPLADTGR	10	0	1117.61	yes	yes	1.1892e-13	245.93	6.8	3.1	2	5	4	3	4	6	5	7	5	6	5	2	6.8	3.1	2	5	4	3	4	6	5	7	5	6	5	2	5443600000
>jgi|Lotgi1|235548|estExt_fgenesh2_pg.C_sca_660065		IYIPLADTGRYTK	13	1	1509.82	yes	yes	3.1293e-07	194.6	6.5	0.5						1	1						6.5	0.5						1	1						3945200
>jgi|Lotgi1|99791|gw1.32.297.1	629	IYNNVNDIDVYTGGMAEENLPGSSVGPLFANLIAR	35	0	3722.82	yes	yes	4.4518e-187	393.51	4.74	2.75	14	10	13	15	19	11	6	6	3	3	3	2	4.74	2.75	14	10	13	15	19	11	6	6	3	3	3	2	9746600000
>jgi|Lotgi1|235548|estExt_fgenesh2_pg.C_sca_660065	492	IYNPDMPTGNNTVR	14	0	1590.75	yes	yes	3.295e-09	210.38	10.7	0.862									1	3	5	2	10.7	0.862									1	3	5	2	12750000
>jgi|Lotgi1|115147|e_gw1.20.479.1		IYNTAPDKSDTVVSPK	16	1	1733.88	yes	yes	6.6743e-05	179.02	1.5	0.5	1	1											1.5	0.5	1	1											6230600
>jgi|Lotgi1|235988|estExt_fgenesh2_pg.C_sca_730030		IYTIHASGTVK	11	0	1188.65	yes	yes	5.178e-19	280.63	8.67	0.471								2	4				8.67	0.471								2	4				10951000
>jgi|Lotgi1|237446|estExt_fgenesh2_pg.C_sca_1070041		IYTNLGVDFDER	12	0	1440.69	yes	yes	1.7085e-14	241.58	9	0									2				9	0									2				1247800
>jgi|Lotgi1|236462|estExt_fgenesh2_pg.C_sca_820006		KAAADATLTQTTAQLESIGR	20	1	2045.08	yes	yes	1.2586e-70	340.87	8.5	0.5								3	3				8.5	0.5								3	3				10398000
>jgi|Lotgi1|106937|e_gw1.6.157.1		KAPDFVFYAPR	11	1	1309.68	yes	yes	3.0173e-05	187.85	5.86	1.25				1	2	2	1	1					5.86	1.25				1	2	2	1	1					11344000
>jgi|Lotgi1|239125|estExt_fgenesh2_pg.C_sca_1950011		KCCPTSCGNFCQAPSPK	17	1	1997.82	yes	yes	6.5658e-131	425.12	4.39	2	2	2	2	2	5	2	2	1					4.39	2	2	2	2	2	5	2	2	1					355200000
>jgi|Lotgi1|239125|estExt_fgenesh2_pg.C_sca_1950011		KCDADFECPFYEK	13	1	1707.69	yes	yes	3.2365e-45	338.97	4.67	2.77	8	6	4	6	6	5	5	3	2	2	1		4.67	2.77	8	6	4	6	6	5	5	3	2	2	1		5057300000
>jgi|Lotgi1|174065|fgenesh2_pg.C_sca_180000029		KCSIHDILACR	11	1	1371.68	yes	yes	5.5228e-06	201.1	9.67	2.62						1					1	1	9.67	2.62						1					1	1	1999700
>jgi|Lotgi1|174065|fgenesh2_pg.C_sca_180000029		KCSIHDILACRPIPK	15	2	1806.96	yes	yes	8.9939e-74	362.21	7.07	3.2	1	2	1	2	5	4	1	1	3	3	4	2	7.07	3.2	1	2	1	2	5	4	1	1	3	3	4	2	91796000
>jgi|Lotgi1|221240|estExt_Genewise1Plus.C_sca_690138		KCTFGPAYWCASK	13	1	1574.7	yes	yes	2.2241e-07	193.85	6	0						1							6	0						1							2218700
>jgi|Lotgi1|197001|estExt_Genewise1.C_sca_810144		KDAENLPEIK	10	1	1155.61	yes	yes	0.0004476	179	10	0										5			10	0										5			1684600
>jgi|Lotgi1|229249|estExt_fgenesh2_pg.C_sca_60047		KDEFEALYIDR	11	1	1397.68	yes	yes	0.00066542	159.83	8	0								1					8	0								1					422230
>jgi|Lotgi1|233200|estExt_fgenesh2_pg.C_sca_350163		KDIVENLNK	9	1	1071.59	yes	yes	4.0142e-10	304.86	6.6	2.33	1				1	2	3	1	1	1			6.6	2.33	1				1	2	3	1	1	1			10402000
>jgi|Lotgi1|205506|estExt_fgenesh2_kg.C_sca_8540001;>jgi|Lotgi1|202971|estExt_fgenesh2_kg.C_sca_10023	283	KDLYANTVLSGGSTMYPGIADR	22	1	2328.14	no	no	1.2271e-274	537.83	7.36	2.1		1		1	2	3	3	5	4	2	1		NaN	NaN													180140000
>jgi|Lotgi1|193218|estExt_Genewise1.C_sca_510040	217	KDLYANTVLSGGTTMFPGIADR	22	1	2326.16	no	no	5.1918e-113	377.97	8	0								2					NaN	NaN													7635000
>jgi|Lotgi1|215510|estExt_Genewise1Plus.C_sca_280246;CON__P60712	328	KDLYANTVLSGGTTMYPGIADR	22	1	2342.16	no	no	1.2617e-06	144.66	8	0								1					NaN	NaN													1002300
>jgi|Lotgi1|124263|e_gw1.46.75.1;>jgi|Lotgi1|98336|gw1.46.343.1		KDTIIVPTGGYVVVR	15	1	1615.93	yes	no	2.5978e-05	186.49	5.5	0.5					2	2							5.5	0.5					2	2							23047000
>jgi|Lotgi1|140786|e_gw1.151.5.1		KDWTTLFNEFNGNPK	15	1	1809.87	yes	yes	2.1852e-144	478.99	5.15	2.43	1	4	2	4	4	3	3	2	2	1			5.15	2.43	1	4	2	4	4	3	3	2	2	1			171150000
>jgi|Lotgi1|207101|estExt_fgenesh2_pm.C_sca_640026		KEELTLEGIR	10	1	1186.66	yes	yes	0.00051439	176.83	8	0								1					8	0								1					757440
>jgi|Lotgi1|238358|estExt_fgenesh2_pg.C_sca_1420009		KEFDTLLDNVIQEVNK	16	1	1903.99	yes	yes	5.4907e-52	315.52	4.43	2.69	2	2	2	2	2	1	1		1	1			4.43	2.69	2	2	2	2	2	1	1		1	1			67997000
>jgi|Lotgi1|230492|estExt_fgenesh2_pg.C_sca_120331	392	KELALAIGEDIAHPDFMK	18	1	1997.03	yes	yes	6.4317e-08	179.25	10	0										1			10	0										1			1196700
>jgi|Lotgi1|210633|estExt_Genewise1Plus.C_sca_60385		KENVGLQLEAEYR	13	1	1547.79	yes	yes	1.7985e-12	221.28	9	0									1				9	0									1				923390
>jgi|Lotgi1|105757|e_gw1.4.297.1		KESAEGEPAWQGAGQEVGLK	20	1	2070	yes	yes	1.6158e-60	282.16	7.29	1.03						2	2	2	1				7.29	1.03						2	2	2	1				32171000
>jgi|Lotgi1|235610|estExt_fgenesh2_pg.C_sca_670062		KESSTAALGNIR	12	1	1245.67	yes	yes	0.00014037	165.11	7.5	1.5						1			1				7.5	1.5						1			1				1381900
>jgi|Lotgi1|177837|fgenesh2_pm.C_sca_12000025		KFDDQHVQNDIK	12	1	1485.72	yes	yes	7.1083e-15	249.53	6	0						1							6	0						1							1359700
>jgi|Lotgi1|239574|estExt_fgenesh2_pg.C_sca_3420002	619	KFDGIMDDVK	10	1	1166.56	yes	yes	1.5805e-18	302.91	6.28	3.44	6	5	7	8	10	4	3	4	6	6	8	4	6.28	3.44	6	5	7	8	10	4	3	4	6	6	8	4	585750000
>jgi|Lotgi1|229175|estExt_fgenesh2_pg.C_sca_50437		KFDVNCNFNGAEK	13	1	1541.69	yes	yes	1.5263e-16	238.53	7	0							2						7	0							2						2047100
>jgi|Lotgi1|239574|estExt_fgenesh2_pg.C_sca_3420002		KFGDGQVPQHWNWKPTFGGK	20	2	2313.14	yes	yes	5.7304e-07	162.4	5	0					1								5	0					1								10157000
>jgi|Lotgi1|215090|estExt_Genewise1Plus.C_sca_250338;>jgi|Lotgi1|175897|fgenesh2_pg.C_sca_533000001		KFPVVVSSDDPAVWGAK	17	1	1800.94	yes	no	2.303e-05	167.88	7	0							1						7	0							1						1566500
>jgi|Lotgi1|115607|e_gw1.21.53.1		KFSIQPHGVQLDKDNEEFFYEDGQR	25	2	3025.42	yes	yes	2.3896e-110	365.07	4.1	2.02	1	7	4	7	5		1	4					4.1	2.02	1	7	4	7	5		1	4					233230000
>jgi|Lotgi1|209261|estExt_Genewise1Plus.C_sca_30137;>jgi|Lotgi1|176883|fgenesh2_pg.C_sca_5632000001		KFTLYIDEVGNKPICIK	17	2	2037.1	yes	no	2.7112e-09	211.83	2.88	1.83	3	1	1	1	1	1							2.88	1.83	3	1	1	1	1	1							37744000
>jgi|Lotgi1|238082|estExt_fgenesh2_pg.C_sca_1300004		KFVGHLENTGIQPAFK	16	1	1784.96	yes	yes	2.1504e-254	576.51	6.09	2.93	5	6	7	8	6	5	8	14	5	7	4		6.09	2.93	5	6	7	8	6	5	8	14	5	7	4		2528700000
>jgi|Lotgi1|238082|estExt_fgenesh2_pg.C_sca_1300004		KFVGHLENTGIQPAFKR	17	2	1941.06	yes	yes	6.7725e-06	186.49	6	0						1							6	0						1							907650
>jgi|Lotgi1|162861|fgenesh2_pg.C_sca_36000089		KFYHSFEYILR	11	1	1501.77	yes	yes	6.2685e-11	236.64	4.67	0.471				1	2								4.67	0.471				1	2								13282000
>jgi|Lotgi1|133595|e_gw1.85.51.1		KGALVGVQSYHSNHHEDR	18	1	2032.98	yes	yes	9.8409e-20	248.01	9	1.51						1	2	2	4	3	3		9	1.51						1	2	2	4	3	3		14930000
>jgi|Lotgi1|233583|estExt_fgenesh2_pg.C_sca_410033		KGCIPTNEVISGR	13	1	1429.73	yes	yes	1.5263e-16	238.53	8.75	0.433								1	3				8.75	0.433								1	3				4779300
>jgi|Lotgi1|228264|estExt_fgenesh2_pg.C_sca_20144		KGFAYVSGQCVPSYNCNAHCK	21	1	2446.06	yes	yes	0.0015637	115.15	6	0						1							6	0						1							2259600
>jgi|Lotgi1|166223|fgenesh2_pg.C_sca_56000136		KGPGLYYVDSDGER	14	1	1554.73	yes	yes	0.0068576	107.18	10	0										1			10	0										1			413770
>jgi|Lotgi1|115607|e_gw1.21.53.1		KGTLNVYGQR	10	1	1134.61	yes	yes	9.1556e-13	266.47	4.57	1.18		1		1	4	1							4.57	1.18		1		1	4	1							4832800
>jgi|Lotgi1|207101|estExt_fgenesh2_pm.C_sca_640026		KGVAINFVTADDTR	14	1	1505.78	yes	yes	1.7249e-07	204.64	7.5	0.5							1	1					7.5	0.5							1	1					2081700
>jgi|Lotgi1|140786|e_gw1.151.5.1	73	KHMDYIHK	8	1	1070.53	yes	yes	0.0031024	185.37	1	0	1												1	0	1												282320
>jgi|Lotgi1|233420|estExt_fgenesh2_pg.C_sca_390106		KIDETVQELLDEIK	14	1	1671.89	yes	yes	3.0374e-98	430.47	4.89	2.28	4	4	1	7	5	5	6	4	1				4.89	2.28	4	4	1	7	5	5	6	4	1				1525300000
>jgi|Lotgi1|231869|estExt_fgenesh2_pg.C_sca_230185	406	KISQCPAETFFDPLMR	16	1	1938.93	yes	yes	5.9732e-07	196.93	3	0.816		1	1	1									3	0.816		1	1	1									6290100
>jgi|Lotgi1|209261|estExt_Genewise1Plus.C_sca_30137	303	KITMTPPCDLTWK	13	1	1589.79	yes	yes	0.0015281	117.23	6.5	0.5						1	1						6.5	0.5						1	1						5006000
>jgi|Lotgi1|235549|estExt_fgenesh2_pg.C_sca_660066		KIYIADCVALNGLTGR	16	1	1762.94	yes	yes	2.8286e-38	164.33	9	0									1				9	0									1				130650
>jgi|Lotgi1|235548|estExt_fgenesh2_pg.C_sca_660065	493	KKVECSGTEITINYMPIPTFSGDIFILDNR	30	2	3457.73	yes	yes	1.4852e-30	195.27	7.5	0.5							1	1					7.5	0.5							1	1					29733000
>jgi|Lotgi1|193211|estExt_Genewise1.C_sca_510020	215	KKYPNMYSALSGK	13	2	1485.77	yes	yes	0.00047518	147.72	8	0								1					8	0								1					313670
>jgi|Lotgi1|236952|estExt_fgenesh2_pg.C_sca_900076		KLAEEGIEYGIK	12	1	1348.72	yes	yes	0.0017379	140.31	2	0		1											2	0		1											1022800
>jgi|Lotgi1|109284|e_gw1.10.19.1		KLALSEDELATEK	13	1	1445.76	yes	yes	2.903e-07	190.3	8.83	2.34					1		1		2		1	1	8.83	2.34					1		1		2		1	1	7320200
>jgi|Lotgi1|158113|fgenesh2_pg.C_sca_16000081		KLAQQQQQITQQQIQQQR	18	1	2222.19	yes	yes	2.5325e-195	500.05	8.33	2.05			1			1	3	2	3	3	2		8.33	2.05			1			1	3	2	3	3	2		10913000
>jgi|Lotgi1|223043|estExt_Genewise1Plus.C_sca_880146;>jgi|Lotgi1|202077|estExt_Genewise1.C_sca_2180072;>jgi|Lotgi1|197703|estExt_Genewise1.C_sca_880158;>jgi|Lotgi1|223078|estExt_Genewise1Plus.C_sca_880181;>jgi|Lotgi1|220547|estExt_Genewise1Plus.C_sca_6300	252	KLAVNMVPFPR	11	1	1270.72	no	no	0.00078129	150.85	7.5	0.5							3	3					NaN	NaN													8559900
>jgi|Lotgi1|232677|estExt_fgenesh2_pg.C_sca_310015		KLDEFSDCELDELVK	15	1	1838.86	yes	yes	9.0058e-12	227.91	9	0									1				9	0									1				799170
>jgi|Lotgi1|189089|estExt_Genewise1.C_sca_270169		KLEEFLESHESK	12	1	1474.73	yes	yes	7.3637e-31	308.26	7.88	2.15	1				1		2	4	6	2			7.88	2.15	1				1		2	4	6	2			101980000
>jgi|Lotgi1|178880|fgenesh2_pm.C_sca_44000018		KLGEYITQLR	10	1	1219.69	yes	yes	7.0004e-05	197.1	10	0										2			10	0										2			1282300
>jgi|Lotgi1|183614|estExt_Genewise1.C_sca_60290		KLGLLVEGR	9	1	983.613	yes	yes	0.00053382	199.48	10	0										1			10	0										1			471810
>jgi|Lotgi1|236689|estExt_fgenesh2_pg.C_sca_850101		KLPTTQTVYTPGPVYSASSAVNPYYQSQAVER	32	1	3501.74	yes	yes	1.0556e-108	322.55	8.67	0.471								1	2				8.67	0.471								1	2				4979300
>jgi|Lotgi1|203020|estExt_fgenesh2_kg.C_sca_20001		KLSLPEFTNLYIAEK	15	1	1764.97	yes	yes	3.1872e-131	456.8	6.2	0.748					1	2	2						6.2	0.748					1	2	2						19385000
>jgi|Lotgi1|234387|estExt_fgenesh2_pg.C_sca_500042		KLTDSCTYLQTR	12	1	1484.73	yes	yes	2.132e-33	316.4	7.06	2.89	2	1	2	2	1	5	4	3	6	4	2	1	7.06	2.89	2	1	2	2	1	5	4	3	6	4	2	1	552320000
>jgi|Lotgi1|236952|estExt_fgenesh2_pg.C_sca_900076		KLTFDPSASVNNYR	14	1	1610.81	yes	yes	3.2752e-10	220.73	5	0					1								5	0					1								1972000
>jgi|Lotgi1|233583|estExt_fgenesh2_pg.C_sca_410033		KLTQVAYYYEHK	12	1	1541.79	yes	yes	2.2984e-11	225.4	9	0.707								1	2	1			9	0.707								1	2	1			1759900
>jgi|Lotgi1|209261|estExt_Genewise1Plus.C_sca_30137		KLYKPGQTVK	10	2	1160.69	yes	yes	0.0061936	156.94	6	0						1							6	0						1							250350
>jgi|Lotgi1|235120|estExt_fgenesh2_pg.C_sca_590106	483;484;485	KMEFGEPNSFNAEMMK	16	1	1888.82	yes	yes	3.0101e-29	281.72	3.75	1.48	1	2	2	2	4	1							3.75	1.48	1	2	2	2	4	1							137000000
>jgi|Lotgi1|115607|e_gw1.21.53.1	38	KMEYIQYTDDSYGQK	15	1	1867.83	yes	yes	9.2227e-75	366.48	3.9	1.45	1	3	4	4	5	3							3.9	1.45	1	3	4	4	5	3							157610000
>jgi|Lotgi1|233408|estExt_fgenesh2_pg.C_sca_390087	438	KMLYTASADVLK	12	1	1338.72	yes	yes	0.00083462	137.17	10	0										1			10	0										1			155620
>jgi|Lotgi1|192582|estExt_Genewise1.C_sca_460339		KNALSYAHGYLSK	13	1	1450.76	yes	yes	5.693e-56	369.22	8	0								2					8	0								2					5210500
>jgi|Lotgi1|239125|estExt_fgenesh2_pg.C_sca_1950011		KNTECTATNNAVNDVCCPTCSPVLCK	26	1	3012.29	yes	yes	2.1475e-178	431.45	3.86	2.25	5	4	5	3	6	1	1	2	1				3.86	2.25	5	4	5	3	6	1	1	2	1				1394000000
>jgi|Lotgi1|228264|estExt_fgenesh2_pg.C_sca_20144		KPCAPGSAFSPVECSCTVAIDPLPINAGECK	31	1	3331.53	yes	yes	5.2345e-37	217.67	5.25	0.661				1	4	3							5.25	0.661				1	4	3							65606000
>jgi|Lotgi1|77105|gw1.32.154.1		KPDGTISGLK	10	1	1014.57	yes	yes	1.9162e-18	309.21	3.73	1.8	6	7	7	9	6	6	3						3.73	1.8	6	7	7	9	6	6	3						690640000
>jgi|Lotgi1|184532|estExt_Genewise1.C_sca_90271	199	KPLNMILDDGGDLTNLIHSK	20	1	2193.15	yes	yes	4.2696e-29	262.67	8	0								1					8	0								1					1420200
>jgi|Lotgi1|143247|e_gw1.195.12.1		KPTTKPIVHEGACPFFSPEGIDCPAVEEEYSCNEDSDCPLDEK	43	2	4953.14	yes	yes	1.4135e-13	122.89	8	0								1					8	0								1					6575600
>jgi|Lotgi1|238590|estExt_fgenesh2_pg.C_sca_1530022;>jgi|Lotgi1|238591|estExt_fgenesh2_pg.C_sca_1530030		KPVIFIYYNTAR	12	1	1483.82	yes	no	0.00011394	166.93	9	0									1				9	0									1				521110
>jgi|Lotgi1|124263|e_gw1.46.75.1		KPVVSALTQPQEIEIECK	18	1	2068.09	yes	yes	7.0231e-08	185.62	5.67	0.471					1	2							5.67	0.471					1	2							10667000
>jgi|Lotgi1|124263|e_gw1.46.75.1		KPVVSALTQPQEIEIECKDDCGEEK	25	2	2901.37	yes	yes	7.8561e-07	135.73	6	0						1							6	0						1							5857700
>jgi|Lotgi1|237510|estExt_fgenesh2_pg.C_sca_1090023		KQAVISNGDCSTSGSLYIIAADK	23	1	2397.18	yes	yes	0.0069759	91.637	10	0										1			10	0										1			403960
>jgi|Lotgi1|140786|e_gw1.151.5.1		KQEAVLTISR	10	1	1143.66	yes	yes	5.8549e-21	323.13	5.09	2.82	9	7	6	6	7	8	7	6	5	3	1		5.09	2.82	9	7	6	6	7	8	7	6	5	3	1		994060000
>jgi|Lotgi1|205030|estExt_fgenesh2_kg.C_sca_1120002		KQLDLAVPLLTK	12	1	1337.83	yes	yes	2.7259e-11	223.31	10	0										1			10	0										1			179470
>jgi|Lotgi1|229543|estExt_fgenesh2_pg.C_sca_80085		KQLFVPIHEYSR	12	1	1515.82	yes	yes	3.253e-42	352.63	8.52	1.17						1	5	7	7	7			8.52	1.17						1	5	7	7	7			75936000
>jgi|Lotgi1|233200|estExt_fgenesh2_pg.C_sca_350163		KQLILTNR	8	1	984.608	yes	yes	0.00011372	255.16	6.53	1.91	1				4	2	4	4	2				6.53	1.91	1				4	2	4	4	2				29838000
>jgi|Lotgi1|229175|estExt_fgenesh2_pg.C_sca_50437		KSETEQYALIK	11	1	1308.69	yes	yes	4.6463e-55	396.62	5.52	1.69		2	2	4	5	6	7	3					5.52	1.69		2	2	4	5	6	7	3					175240000
>jgi|Lotgi1|233199|estExt_fgenesh2_pg.C_sca_350161	418;419	KSNINANSLYQPELMNTNVPYMGNSLQQSR	30	1	3410.63	yes	yes	0	455.04	7.35	1.26					4	3	8	10	6				7.35	1.26					4	3	8	10	6				325450000
>jgi|Lotgi1|140786|e_gw1.151.5.1	74	KSSCPWIMGNIQQSGFYR	18	1	2158.01	yes	yes	6.4999e-57	312.25	5	0					2								5	0					2								4072800
>jgi|Lotgi1|239574|estExt_fgenesh2_pg.C_sca_3420002	620	KSSLIIGSGDGMK	13	1	1291.68	yes	yes	9.5653e-27	278.13	6.41	3.16	1	3		5	10	1			4	4	2	2	6.41	3.16	1	3		5	10	1			4	4	2	2	112180000
>jgi|Lotgi1|239574|estExt_fgenesh2_pg.C_sca_3420002	620	KSSLIIGSGDGMKK	14	2	1419.78	yes	yes	2.0882e-06	195.88	4	0				1									4	0				1									629020
>jgi|Lotgi1|98299|gw1.10.595.1		KTAELIQAISK	11	1	1200.71	yes	yes	0.00032019	168.79	6.5	0.5						1	1						6.5	0.5						1	1						2650300
>jgi|Lotgi1|238082|estExt_fgenesh2_pg.C_sca_1300004		KTFPVADDSDNSGSGVVCNFYLPNGLCGEK	30	1	3246.46	yes	yes	1.186e-111	336.48	7.67	0.471							1	2					7.67	0.471							1	2					2888500
>jgi|Lotgi1|174003|fgenesh2_pg.C_sca_179000009		KTPSYNPHVVR	11	1	1296.69	yes	yes	1.5526e-05	192.32	4.67	0.471				1	2								4.67	0.471				1	2								1615100
>jgi|Lotgi1|235865|estExt_fgenesh2_pg.C_sca_710052		KTQLISLTACIYNTVLK	17	1	1965.1	yes	yes	1.0922e-44	309.29	9.43	0.728								1	2	4			9.43	0.728								1	2	4			10748000
>jgi|Lotgi1|239574|estExt_fgenesh2_pg.C_sca_3420002		KTQQPTEDIKTEQTASDDSQTK	22	2	2478.17	yes	yes	0.0013976	115.15	4	0				1									4	0				1									327200
>jgi|Lotgi1|203919|estExt_fgenesh2_kg.C_sca_280015		KVAEIVGASEEK	12	1	1258.68	yes	yes	0.006231	122.42	12	0												1	12	0												1	124400
>jgi|Lotgi1|134694|e_gw1.92.27.1;>jgi|Lotgi1|239707|estExt_fgenesh2_pg.C_sca_8510001		KVAVIFIGGK	10	1	1030.65	no	no	6.4402e-12	258.34	10	0										1			NaN	NaN													216030
>jgi|Lotgi1|238082|estExt_fgenesh2_pg.C_sca_1300004		KVGADKVYLEGIGSPVGK	18	2	1816.01	yes	yes	9.0081e-90	338.96	7.86	0.35							1	6					7.86	0.35							1	6					15369000
>jgi|Lotgi1|109908|e_gw1.11.685.1;>jgi|Lotgi1|176394|fgenesh2_pg.C_sca_1164000001		KVHLDYYGGCR	11	1	1366.65	yes	no	2.6812e-18	274.69	9	0									2				9	0									2				1776600
>jgi|Lotgi1|235120|estExt_fgenesh2_pg.C_sca_590106		KVIGTVDLDEIDSIR	15	1	1671.9	yes	yes	1.6575e-35	201.6	3.83	1.77	1	1		1	2	1							3.83	1.77	1	1		1	2	1							46867000
>jgi|Lotgi1|174920|fgenesh2_pg.C_sca_225000003		KVLDVDIPK	9	1	1025.61	yes	yes	3.323e-07	247.19	5.61	2.41	3		3	5	5	5	4	4	2	2			5.61	2.41	3		3	5	5	5	4	4	2	2			468080000
>jgi|Lotgi1|238082|estExt_fgenesh2_pg.C_sca_1300004		KVSVFYPYVVR	11	1	1355.76	yes	yes	5.133e-24	306.01	6.32	3.03	6	2	5	5	7	4	9	8	6	4	5	1	6.32	3.03	6	2	5	5	7	4	9	8	6	4	5	1	1771900000
>jgi|Lotgi1|222542|estExt_Genewise1Plus.C_sca_820192	349;350	KVVISAPSSDAPMFVMGVNEDKYEK	25	2	2740.35	yes	yes	4.5888e-51	280.52	8.2	0.872						1		5	4				8.2	0.872						1		5	4				40494000
>jgi|Lotgi1|140786|e_gw1.151.5.1	75;76	KYDMVALPDVVEGDMTSWGLSIFR	24	1	2728.32	yes	yes	7.9706e-31	231	5	0					1								5	0					1								7760400
>jgi|Lotgi1|233200|estExt_fgenesh2_pg.C_sca_350163		KYFSYGNDCR	10	1	1308.56	yes	yes	1.8677e-15	271.64	7.35	2.11		1		2	1	5	4	4	5	3	1		7.35	2.11		1		2	1	5	4	4	5	3	1		66985000
>jgi|Lotgi1|156599|fgenesh2_pg.C_sca_11000285		KYHLYSPDDDVIPGLLK	17	1	1972.03	yes	yes	6.1554e-24	267.26	6	1					1		1						6	1					1		1						735620
>jgi|Lotgi1|209261|estExt_Genewise1Plus.C_sca_30137		KYLDATGQLSSSLAAK	16	1	1651.88	yes	yes	1.2726e-66	306.71	5.72	2.4	1	1	2	2	2	2	2	4	2				5.72	2.4	1	1	2	2	2	2	2	4	2				112310000
>jgi|Lotgi1|114561|e_gw1.19.150.1	30	KYPWDSCEHINQLTDIILLNYVNQMK	26	1	3234.58	yes	yes	1.0755e-22	203.48	7	0							2						7	0							2						44946000
>jgi|Lotgi1|162872|fgenesh2_pg.C_sca_36000100		KYRPQQVHYGGEAR	14	2	1687.85	yes	yes	0.0001149	117.23	3.5	1.5		1			1								3.5	1.5		1			1								320980
>jgi|Lotgi1|236183|estExt_fgenesh2_pg.C_sca_760074		KYSYGHHLCTR	11	1	1420.67	yes	yes	5.2883e-11	239.07	8.8	1.47						1			2	2			8.8	1.47						1			2	2			3345700
>jgi|Lotgi1|234387|estExt_fgenesh2_pg.C_sca_500042	457;458	KYTSVLWFPTEMAMNVPSIQFIGK	24	1	2786.42	yes	yes	9.2452e-87	330.96	8.62	1.33					1		1	2	6	3			8.62	1.33					1		1	2	6	3			170620000
>jgi|Lotgi1|238831|estExt_fgenesh2_pg.C_sca_1730025		KYYAWYQR	8	1	1176.57	yes	yes	0.00011067	255.16	10	0.853									4	3	4		10	0.853									4	3	4		37430000
>jgi|Lotgi1|159264|fgenesh2_pg.C_sca_20000004		LAAGDALEIDR	11	0	1142.59	yes	yes	1.4128e-22	293.78	6.86	2.81	1	2	2	1	3	3	3	4	4	4	2		6.86	2.81	1	2	2	1	3	3	3	4	4	4	2		111770000
>jgi|Lotgi1|234845|estExt_fgenesh2_pg.C_sca_560041		LACCVIGYADSR	12	0	1383.63	yes	yes	1.1819e-18	266.47	9	0.707								1	2	1			9	0.707								1	2	1			2816700
>jgi|Lotgi1|230492|estExt_fgenesh2_pg.C_sca_120331		LACNLGCR	8	0	962.443	yes	yes	5.9718e-05	265.21	7.67	4.75	2									1	2	1	7.67	4.75	2									1	2	1	10168000
>jgi|Lotgi1|230068|estExt_fgenesh2_pg.C_sca_100317		LADIYDELPAGIK	13	0	1416.75	yes	no	6.914e-08	199.49	7.89	2.17		1			2	1	3	3	4	4	1		7.89	2.17		1			2	1	3	3	4	4	1		51825000
>jgi|Lotgi1|164755|fgenesh2_pg.C_sca_47000040		LADPQPVIITIK	12	0	1306.79	yes	yes	1.6053e-07	194.6	8.5	0.5								1	1				8.5	0.5								1	1				1348500
>jgi|Lotgi1|212757|estExt_Genewise1Plus.C_sca_140039		LAEGFEKDGETLTYK	15	1	1699.83	yes	yes	4.735e-06	195.88	9.33	0.471									2	1			9.33	0.471									2	1			5855200
>jgi|Lotgi1|174003|fgenesh2_pg.C_sca_179000009		LAELAVLIK	9	0	968.627	yes	yes	9.7521e-05	213.71	6.48	2.91	1	3	2	2	4	3	4	3	3	3	3		6.48	2.91	1	3	2	2	4	3	4	3	3	3	3		320010000
>jgi|Lotgi1|166196|fgenesh2_pg.C_sca_56000109		LAEPLINR	8	0	924.539	yes	yes	0.0087269	172.26	11	0											1		11	0											1		958900
>jgi|Lotgi1|168464|fgenesh2_pg.C_sca_75000082		LAFDTSFAPHTGK	13	0	1390.69	yes	yes	4.5472e-06	175.91	8.33	0.943							2	3	3	1			8.33	0.943							2	3	3	1			14109000
>jgi|Lotgi1|140786|e_gw1.151.5.1		LAHQWTNLVSPK	12	0	1392.75	yes	yes	2.436e-42	350.51	4.52	2.36	5	5	5	7	6	5	3	3	3				4.52	2.36	5	5	5	7	6	5	3	3	3				2637400000
>jgi|Lotgi1|228264|estExt_fgenesh2_pg.C_sca_20144		LALESLVLDLNVRPDNTR	18	1	2037.12	yes	yes	7.1754e-48	247.58	4.56	2.39	2	3	1	2	4	3	1	1		1			4.56	2.39	2	3	1	2	4	3	1	1		1			204170000
>jgi|Lotgi1|109284|e_gw1.10.19.1		LALSEDELATEK	12	0	1317.67	yes	yes	3.0447e-06	181.62	6.38	1.73			1		1	2	2	1	1				6.38	1.73			1		1	2	2	1	1				16768000
>jgi|Lotgi1|206060|estExt_fgenesh2_pm.C_sca_120032		LALVCHFDSK	10	0	1188.6	yes	yes	0.0010802	161.37	8.6	0.49								2	3				8.6	0.49								2	3				3343700
>jgi|Lotgi1|141698|e_gw1.165.8.1		LANVLFTYELAR	12	0	1408.77	yes	yes	1.4467e-29	229.72	7	0							2						7	0							2						1908500
>jgi|Lotgi1|123691|e_gw1.44.26.1		LANYISNLK	9	0	1034.58	yes	yes	6.5461e-05	216.9	8.5	0.5								1	1				8.5	0.5								1	1				3053800
>jgi|Lotgi1|229482|estExt_fgenesh2_pg.C_sca_70303		LAPILSLGPIISR	13	0	1348.84	yes	yes	3.36e-06	179.67	8.4	2.97	1				1			1	2	3	2		8.4	2.97	1				1			1	2	3	2		13561000
>jgi|Lotgi1|230301|estExt_fgenesh2_pg.C_sca_110330	391	LAPITYPQGLAMAK	14	0	1472.81	yes	yes	4.9043e-06	184.88	10	0										1			10	0										1			707320
>jgi|Lotgi1|235120|estExt_fgenesh2_pg.C_sca_590106		LAQLGNILR	9	0	996.608	yes	yes	2.1623e-08	276.6	6.57	3.42	3	4	3	4	3	3	4	4	3	4	4	3	6.57	3.42	3	4	3	4	3	3	4	4	3	4	4	3	882470000
>jgi|Lotgi1|158113|fgenesh2_pg.C_sca_16000081		LAQQQQQITQQQIQQQR	17	0	2094.09	yes	yes	2.791e-142	441.58	6.8	3.19	2	3	2	1	4	4	4	3	3	4	3	2	6.8	3.19	2	3	2	1	4	4	4	3	3	4	3	2	68105000
>jgi|Lotgi1|178880|fgenesh2_pm.C_sca_44000018		LASNNNDPHLTNFLEDK	17	0	1940.92	yes	yes	3.9363e-23	262	9.14	1.25							1	1	2	2	1		9.14	1.25							1	1	2	2	1		35829000
>jgi|Lotgi1|195070|estExt_Genewise1.C_sca_640029		LATNTPAYFAER	12	0	1352.67	yes	yes	0.0036877	119.16	8	0								1					8	0								1					286510
>jgi|Lotgi1|235120|estExt_fgenesh2_pg.C_sca_590106		LAVGLGEDDIEDLIEDR	17	0	1870.92	yes	yes	5.8287e-78	218.95	5	0					1								5	0					1								7541000
>jgi|Lotgi1|223043|estExt_Genewise1Plus.C_sca_880146;>jgi|Lotgi1|202077|estExt_Genewise1.C_sca_2180072;>jgi|Lotgi1|197703|estExt_Genewise1.C_sca_880158;>jgi|Lotgi1|223078|estExt_Genewise1Plus.C_sca_880181;>jgi|Lotgi1|220547|estExt_Genewise1Plus.C_sca_6300	252	LAVNMVPFPR	10	0	1142.63	no	no	1.7e-12	257.02	7.59	1.87		1			3	2	6	5	6	4			NaN	NaN													51356000
>jgi|Lotgi1|112328|e_gw1.15.161.1		LAVNNVFNQK	10	0	1145.62	yes	yes	8.7286e-06	207.73	9	0									1				9	0									1				360540
>jgi|Lotgi1|239125|estExt_fgenesh2_pg.C_sca_1950011		LCCNNPCGR	9	0	1149.45	yes	yes	2.3186e-07	246.35	3.94	2.3	4	2	1	1	3	3	1	1					3.94	2.3	4	2	1	1	3	3	1	1					84612000
>jgi|Lotgi1|233200|estExt_fgenesh2_pg.C_sca_350163		LCEWYFPR	8	0	1169.53	yes	yes	0.00033748	220.39	5.67	2.01			2	2	2	2	2	1		1			5.67	2.01			2	2	2	2	2	1		1			315790000
>jgi|Lotgi1|233200|estExt_fgenesh2_pg.C_sca_350163		LCEWYFPRPK	10	1	1394.68	yes	yes	1.4523e-11	253.62	5.94	2.46	2	2	2	2	4	4	6	5	2	2			5.94	2.46	2	2	2	2	4	4	6	5	2	2			357200000
>jgi|Lotgi1|239125|estExt_fgenesh2_pg.C_sca_1950011		LCLESER	7	0	905.428	yes	yes	0.0033201	235.31	4.79	3	4	3	4	4	4	4	2		1	1		2	4.79	3	4	3	4	4	4	4	2		1	1		2	2427800000
>jgi|Lotgi1|239125|estExt_fgenesh2_pg.C_sca_1950011		LCLYGFK	7	0	899.458	yes	yes	0.005382	213.35	5.47	3.52	2	3	3		1	1	1	1	2	1	2		5.47	3.52	2	3	3		1	1	1	1	2	1	2		5647900000
>jgi|Lotgi1|239125|estExt_fgenesh2_pg.C_sca_1950011		LCLYGFKLK	9	1	1140.64	yes	yes	5.0677e-05	223.75	3.27	1.57	3	2	3	3	3	1							3.27	1.57	3	2	3	3	3	1							130240000
>jgi|Lotgi1|233779|estExt_fgenesh2_pg.C_sca_430124		LCSFLNR	7	0	908.454	yes	yes	0.0059653	267.5	9.2	0.748								1	2	2			9.2	0.748								1	2	2			12110000
>jgi|Lotgi1|193218|estExt_Genewise1.C_sca_510040;CON__P60712	221	LCYVALDFEQEMATAASSSSLEK	23	0	2549.17	no	no	4.7824e-13	180.92	8	0								1					NaN	NaN													892320
>jgi|Lotgi1|205506|estExt_fgenesh2_kg.C_sca_8540001;>jgi|Lotgi1|202971|estExt_fgenesh2_kg.C_sca_10023	285	LCYVALDFEQEMQTAASSSSLEK	23	0	2606.19	no	no	1.0967e-17	201.96	8	0								1					NaN	NaN													2110900
>jgi|Lotgi1|239574|estExt_fgenesh2_pg.C_sca_3420002		LDCAPSTGFNPK	12	0	1305.6	yes	yes	6.2488e-18	260.7	4.97	2.67	4	4	4	5	4	4	4	2	3	2			4.97	2.67	4	4	4	5	4	4	4	2	3	2			1370100000
>jgi|Lotgi1|131935|e_gw1.77.174.1;>jgi|Lotgi1|60316|gw1.617.1.1		LDDADIVR	8	0	915.466	yes	no	4.0007e-05	291.13	7.8	0.748							4	4	2				7.8	0.748							4	4	2				14114000
>jgi|Lotgi1|169491|fgenesh2_pg.C_sca_86000024		LDDLLPLVNFK	11	0	1285.73	yes	yes	5.8597e-09	221.89	8	0.707							1	2	1				8	0.707							1	2	1				5758300
>jgi|Lotgi1|175346|fgenesh2_pg.C_sca_270000008	179	LDDMEHGILR	10	0	1197.58	yes	yes	5.4031e-05	185.97	9	0									2				9	0									2				776540
>jgi|Lotgi1|154020|fgenesh2_pg.C_sca_5000060		LDEVGLVEGPHGFIK	15	0	1608.85	yes	yes	1.0718e-34	252	3.4	1.54	2	3	3	2	4	1							3.4	1.54	2	3	3	2	4	1							119660000
>jgi|Lotgi1|234302|estExt_fgenesh2_pg.C_sca_490062		LDFNQAQNDGR	11	0	1276.58	yes	yes	2.0207e-27	327.01	9.55	1.08							1		4	4	2		9.55	1.08							1		4	4	2		12112000
>jgi|Lotgi1|203680|estExt_fgenesh2_kg.C_sca_180008;>jgi|Lotgi1|213577|estExt_Genewise1Plus.C_sca_180161;>jgi|Lotgi1|223558|estExt_Genewise1Plus.C_sca_970107;CON__ENSEMBL:ENSBTAP00000016242;>jgi|Lotgi1|237161|estExt_fgenesh2_pg.C_sca_970042		LDHKFDLMYAK	11	1	1379.69	no	no	0.0051833	136.32	7.5	0.5							1	1					NaN	NaN													1638500
>jgi|Lotgi1|193218|estExt_Genewise1.C_sca_510040;>jgi|Lotgi1|205506|estExt_fgenesh2_kg.C_sca_8540001;>jgi|Lotgi1|202971|estExt_fgenesh2_kg.C_sca_10023;>jgi|Lotgi1|215510|estExt_Genewise1Plus.C_sca_280246;CON__P60712	222	LDLAGRDLTDYLMK	14	1	1622.83	no	no	0.00047271	136.27	10	0										1			NaN	NaN													560070
>jgi|Lotgi1|229818|estExt_fgenesh2_pg.C_sca_90208		LDLDKDQNIDVK	12	1	1414.73	yes	yes	1.4296e-11	231.97	5.2	1.47			1	1		2	1						5.2	1.47			1	1		2	1						16638000
>jgi|Lotgi1|238358|estExt_fgenesh2_pg.C_sca_1420009		LDLDNDDDLEDEIK	14	0	1660.73	yes	yes	2.7406e-16	245.21	5.74	3.32	2	2	2	2	2	2	1		2	2	2		5.74	3.32	2	2	2	2	2	2	1		2	2	2		72102000
>jgi|Lotgi1|238358|estExt_fgenesh2_pg.C_sca_1420009		LDLDNDDDLEDEIKEIDDK	19	1	2261.01	yes	yes	0	385.87	6.25	2.87		3	3	4	3	2	2	3	3	3	2		6.25	2.87		3	3	4	3	2	2	3	3	3	2		463940000
>jgi|Lotgi1|238358|estExt_fgenesh2_pg.C_sca_1420009		LDLDNDDDLEDEIKEIDDKFK	21	2	2536.17	yes	yes	5.0799e-141	410.06	5	2.4	2	1	1	3	2	2	2	2	1				5	2.4	2	1	1	3	2	2	2	2	1				534300000
>jgi|Lotgi1|141698|e_gw1.165.8.1		LDLSDLSSVR	10	0	1103.58	yes	yes	0.0012075	159.11	8.5	0.5								1	1				8.5	0.5								1	1				1811800
>jgi|Lotgi1|235120|estExt_fgenesh2_pg.C_sca_590106	486	LDLSTIDTMSSSGK	14	0	1453.7	yes	yes	5.8465e-43	308.26	8.38	0.927							3	6	5	2			8.38	0.927							3	6	5	2			67268000
>jgi|Lotgi1|236318|estExt_fgenesh2_pg.C_sca_790076		LDNLVAIFDVNR	12	0	1387.75	yes	yes	0.00054957	149.31	7	0							1						7	0							1						577370
>jgi|Lotgi1|233420|estExt_fgenesh2_pg.C_sca_390106		LDSILSELQK	10	0	1144.63	yes	yes	2.0465e-18	305.01	5.99	2.66	9	10	12	9	27	27	33	12	6	6	6	6	5.99	2.66	9	10	12	9	27	27	33	12	6	6	6	6	24683000000
>jgi|Lotgi1|235621|estExt_fgenesh2_pg.C_sca_670079		LEAAYAQYGADSTSFK	16	0	1720.79	yes	yes	1.0221e-21	256.9	5.28	2.86	7	5	4	5	4	4	7	7	4	3			5.28	2.86	7	5	4	5	4	4	7	7	4	3			287220000
>jgi|Lotgi1|162872|fgenesh2_pg.C_sca_36000100	134	LEAMLVSR	8	0	917.5	yes	yes	0.00019276	216.42	4.74	2.59	3	3	2	4	2	2	2	3	2				4.74	2.59	3	3	2	4	2	2	2	3	2				174950000
>jgi|Lotgi1|192237|estExt_Genewise1.C_sca_450185		LEDGTEFDSSYSR	13	0	1504.63	yes	yes	3.2769e-13	231.97	11	0											3		11	0											3		690650
>jgi|Lotgi1|159383|fgenesh2_pg.C_sca_20000123		LEDLIYDQNK	10	0	1249.62	yes	yes	1.1286e-15	271.64	5.75	0.829					2	1	1						5.75	0.829					2	1	1						13260000
>jgi|Lotgi1|233112|estExt_fgenesh2_pg.C_sca_350043		LEDLLENLTK	10	0	1186.64	yes	yes	3.2266e-05	177.32	5.52	1.94		2	1	4	3	4	3	3	1				5.52	1.94		2	1	4	3	4	3	3	1				156910000
>jgi|Lotgi1|237161|estExt_fgenesh2_pg.C_sca_970042		LEFAVYPAPR	10	0	1161.62	yes	yes	0.0065129	130.96	7	0							1						7	0							1						770360
>jgi|Lotgi1|183052|estExt_Genewise1.C_sca_50416	190	LEGDLAGEYFPLTGMSK	17	0	1826.88	yes	yes	4.124e-06	170.52	8	0.632							1	3	1				8	0.632							1	3	1				8673400
>jgi|Lotgi1|163670|fgenesh2_pg.C_sca_41000032		LEGWDER	7	0	903.409	yes	yes	0.0088979	168.43	9	0									1				9	0									1				0
>jgi|Lotgi1|236952|estExt_fgenesh2_pg.C_sca_900076	529	LEGYIMTTSFPTR	13	0	1514.74	yes	yes	0.0010532	121.08	9	0									2				9	0									2				1138500
>jgi|Lotgi1|154590|fgenesh2_pg.C_sca_6000093		LELKPEVVGPFK	12	1	1354.79	yes	yes	9.0668e-05	170.62	8.67	0.471								1	2				8.67	0.471								1	2				4138900
>jgi|Lotgi1|228268|estExt_fgenesh2_pg.C_sca_20156		LEPFLPPPSGDR	12	0	1323.68	yes	yes	1.0278e-08	203.4	6	3.55	4	1	1	1	2	2	1	1	2	3	2		6	3.55	4	1	1	1	2	2	1	1	2	3	2		89504000
>jgi|Lotgi1|150144|fgenesh2_kg.C_sca_26000011	92	LEQIGMNPTAEAYLVLHR	18	0	2054.06	yes	yes	3.2721e-16	234.26	8	0.707							2	4	2				8	0.707							2	4	2				17403000
>jgi|Lotgi1|232880|estExt_fgenesh2_pg.C_sca_330023		LFDFPYHPDYR	11	0	1468.68	yes	yes	7.7656e-06	194.67	2.86	0.99	1	1	3	2									2.86	0.99	1	1	3	2									10065000
>jgi|Lotgi1|226384|estExt_Genewise1Plus.C_sca_1750079;>jgi|Lotgi1|203301|estExt_fgenesh2_kg.C_sca_90026		LFDSICNNK	9	0	1109.52	yes	no	0.0010103	182.57	8	0								1					8	0								1					633420
>jgi|Lotgi1|236952|estExt_fgenesh2_pg.C_sca_900076		LFDYTWGQPSHFYLK	15	0	1900.91	yes	yes	5.2543e-12	228.21	2.4	1.02	1	2	1	1									2.4	1.02	1	2	1	1									10210000
>jgi|Lotgi1|123168|e_gw1.43.215.1	55	LFEIPSMQGGVLAK	14	0	1488.8	yes	yes	0.00063631	119.76	7	0							2						7	0							2						1890000
>jgi|Lotgi1|114599|e_gw1.19.215.1		LFELAQVIIK	10	0	1172.72	yes	yes	0.0070852	129.1	8.67	0.471								1	2				8.67	0.471								1	2				1814500
>jgi|Lotgi1|229608|estExt_fgenesh2_pg.C_sca_80217		LFGPLPSR	8	0	885.507	yes	yes	0.0074887	175.75	9	0									1				9	0									1				641400
>jgi|Lotgi1|236952|estExt_fgenesh2_pg.C_sca_900076;>jgi|Lotgi1|173550|fgenesh2_pg.C_sca_164000001		LFNELNIAQYLK	12	0	1464.8	no	no	3.1502e-11	220.93	1.75	0.829	2	1	1										NaN	NaN													29055000
>jgi|Lotgi1|162872|fgenesh2_pg.C_sca_36000100		LFNHEVSLK	9	0	1085.59	yes	yes	0.0001282	210.66	3.74	1.77	3	3	5	4	4	2	2						3.74	1.77	3	3	5	4	4	2	2						292830000
>jgi|Lotgi1|229427|estExt_fgenesh2_pg.C_sca_70053		LFNPSSDSIGNDFK	14	0	1539.72	yes	yes	8.5928e-09	210.38	6.2	0.4						4	1						6.2	0.4						4	1						16765000
>jgi|Lotgi1|227360|estExt_Genewise1Plus.C_sca_2760002		LFQLSNASGK	10	0	1063.57	yes	yes	0.0003478	174.85	2.67	1.7	1	1			1								2.67	1.7	1	1			1								21399000
>jgi|Lotgi1|232029|estExt_fgenesh2_pg.C_sca_250060		LFQVEYAIEAIK	12	0	1422.78	yes	yes	0.00091393	141.93	10	0										1			10	0										1			522560
>jgi|Lotgi1|197848|estExt_Genewise1.C_sca_900026		LFSTTQVSVHPLK	13	0	1455.81	yes	yes	2.2871e-08	203.49	7.5	0.5							1	1					7.5	0.5							1	1					3091400
>jgi|Lotgi1|231869|estExt_fgenesh2_pg.C_sca_230185	407	LFSYEYMECQPFEK	14	0	1869.8	yes	yes	2.161e-05	168.94	3.54	1.78	2	3	1	3	1	3							3.54	1.78	2	3	1	3	1	3							49121000
>jgi|Lotgi1|101611|gw1.56.268.1		LGDFGNVR	8	0	876.445	yes	yes	5.9718e-05	244.54	4.76	2.58	2	3	1	1	3	3	1	2		1			4.76	2.58	2	3	1	1	3	3	1	2		1			254440000
>jgi|Lotgi1|229249|estExt_fgenesh2_pg.C_sca_60047		LGDSSSSILTVER	13	0	1362.7	yes	yes	0.00064632	135.66	8	0								1					8	0								1					209090
>jgi|Lotgi1|236952|estExt_fgenesh2_pg.C_sca_900076		LGEIDESELPPFIR	14	0	1613.83	yes	yes	1.1436e-13	236.37	1.5	0.5	2	2											1.5	0.5	2	2											12148000
>jgi|Lotgi1|150191|fgenesh2_kg.C_sca_28000025		LGEWAGLCR	9	0	1060.51	yes	yes	0.0050782	150.28	11	0											1		11	0											1		717800
>jgi|Lotgi1|178880|fgenesh2_pm.C_sca_44000018		LGEYIFDQR	9	0	1139.56	yes	yes	0.00024901	202.54	9.12	1.45							1	2	2	2		1	9.12	1.45							1	2	2	2		1	27796000
>jgi|Lotgi1|178880|fgenesh2_pm.C_sca_44000018		LGEYITQLR	9	0	1091.6	yes	yes	2.1623e-08	276.6	9.12	0.781								2	3	3			9.12	0.781								2	3	3			29581000
>jgi|Lotgi1|221240|estExt_Genewise1Plus.C_sca_690138		LGGFEGVCK	9	0	965.464	yes	yes	0.0074736	141.47	8	3.74			1						1			1	8	3.74			1						1			1	985680
>jgi|Lotgi1|172186|fgenesh2_pg.C_sca_128000041		LGGLETEKEYGYK	13	1	1485.74	yes	yes	0.00062507	149.31	6.75	0.829						2	1	1					6.75	0.829						2	1	1					4959000
>jgi|Lotgi1|160356|fgenesh2_pg.C_sca_24000170		LGGPQTQFIPR	11	0	1212.66	yes	yes	2.5852e-14	255.31	5.77	2.91	3	3	3	4	4	3	3	4	4	3	1		5.77	2.91	3	3	3	4	4	3	3	4	4	3	1		331540000
>jgi|Lotgi1|168922|fgenesh2_pg.C_sca_80000050		LGGQLDTDDFR	11	0	1235.58	yes	yes	8.8679e-27	315.96	10	0.577									1	4	1		10	0.577									1	4	1		6464400
>jgi|Lotgi1|174920|fgenesh2_pg.C_sca_225000003	171	LGGQQTSMIAGIR	13	0	1330.7	yes	yes	1.8212e-38	310.91	5.69	2.64	4	6	6	8	5	11	10	7	4	4	2		5.69	2.64	4	6	6	8	5	11	10	7	4	4	2		1748900000
>jgi|Lotgi1|188534|estExt_Genewise1.C_sca_240373		LGISNENVQR	10	0	1128.59	yes	yes	5.0772e-16	279.15	8.25	1.64				1			2	3	3	3			8.25	1.64				1			2	3	3	3			31911000
>jgi|Lotgi1|204438|estExt_fgenesh2_kg.C_sca_550016		LGLESDLFALAR	12	0	1303.71	yes	yes	0.00040304	152.62	5	0					1								5	0					1								1625500
>jgi|Lotgi1|183614|estExt_Genewise1.C_sca_60290		LGLLVEGR	8	0	855.518	yes	yes	0.00018698	229.15	9	1.13							1	3	3	3	1		9	1.13							1	3	3	3	1		13599000
>jgi|Lotgi1|195517|estExt_Genewise1.C_sca_670288		LGLNLDKYPAIK	12	1	1343.78	yes	yes	0.00021113	165.11	9	0									1				9	0									1				707500
>jgi|Lotgi1|238831|estExt_fgenesh2_pg.C_sca_1730025		LGLPIGEPGEDVGK	14	0	1379.73	yes	yes	5.6354e-05	168.94	6.24	3.33	3	3	3	3	2	3	2	4	3	3	3	1	6.24	3.33	3	3	3	3	2	3	2	4	3	3	3	1	274330000
>jgi|Lotgi1|238831|estExt_fgenesh2_pg.C_sca_1730025		LGLPIGEPGEDVGKR	15	1	1535.83	yes	yes	3.1692e-21	260.54	7.33	3.35	5	2	4	3	3	3	3	8	7	8	8	3	7.33	3.35	5	2	4	3	3	3	3	8	7	8	8	3	887430000
>jgi|Lotgi1|183052|estExt_Genewise1.C_sca_50416	191	LGLTEIDALQEMR	13	0	1487.77	yes	yes	1.9953e-06	174.1	8.5	0.5								1	1				8.5	0.5								1	1				2962300
>jgi|Lotgi1|228361|estExt_fgenesh2_pg.C_sca_20316	376	LGMLFVESQK	10	0	1150.61	yes	yes	0.0020329	134.91	10	0										1			10	0										1			202570
>jgi|Lotgi1|236318|estExt_fgenesh2_pg.C_sca_790076		LGQSDPTSLQHDLDTYK	17	0	1916.91	yes	yes	0.00019933	144.12	7	0							1						7	0							1						717240
>jgi|Lotgi1|204047|estExt_fgenesh2_kg.C_sca_340011		LGQVGGLAVAPNDNLVVFHR	20	0	2075.13	yes	yes	1.1254e-81	348.79	7.83	0.898						1		4	1				7.83	0.898						1		4	1				5198600
>jgi|Lotgi1|235120|estExt_fgenesh2_pg.C_sca_590106	487	LGSIIAGLKPEQMNK	15	1	1597.89	yes	yes	1.3747e-51	316.78	7.33	2.13	1					1	3	3	4				7.33	2.13	1					1	3	3	4				68411000
>jgi|Lotgi1|106937|e_gw1.6.157.1		LGVDALGLNVYEK	13	0	1389.75	yes	yes	4.6285e-17	245.34	5	2.59	1	1	2	2		1	1	2	1				5	2.59	1	1	2	2		1	1	2	1				34684000
>jgi|Lotgi1|106937|e_gw1.6.157.1		LGVDALGLNVYEKDDK	16	1	1747.9	yes	yes	2.6215e-85	374.9	4.8	2.76	2	2	2	2	1	1	1	2	2				4.8	2.76	2	2	2	2	1	1	1	2	2				72479000
>jgi|Lotgi1|106937|e_gw1.6.157.1		LGVDALGLNVYEKDDKLTPK	20	2	2187.18	yes	yes	7.3302e-94	215	4.5	0.5				1	1								4.5	0.5				1	1								7727300
>jgi|Lotgi1|223043|estExt_Genewise1Plus.C_sca_880146;>jgi|Lotgi1|202077|estExt_Genewise1.C_sca_2180072;>jgi|Lotgi1|197703|estExt_Genewise1.C_sca_880158;>jgi|Lotgi1|223078|estExt_Genewise1Plus.C_sca_880181;>jgi|Lotgi1|220547|estExt_Genewise1Plus.C_sca_6300	253	LHFFMPGFAPLTSR	14	0	1619.83	no	no	1.4019e-11	220.93	5.57	2.76	4	3	3	3	4	4	6	4	3	3			NaN	NaN													226200000
>jgi|Lotgi1|186317|estExt_Genewise1.C_sca_150132		LHLLSSDSNHLR	12	0	1390.73	yes	yes	8.0773e-49	374.66	8	1.11					1		2	5	5				8	1.11					1		2	5	5				10324000
>jgi|Lotgi1|162872|fgenesh2_pg.C_sca_36000100		LHLSEEPR	8	0	979.509	yes	yes	0.0016234	201.59	2.33	1.25	1	1		1									2.33	1.25	1	1		1									6354400
>jgi|Lotgi1|114901|e_gw1.20.442.1		LHNSGLCEAIPFTVPR	16	0	1809.92	yes	yes	4.7681e-09	212.18	7	0							1						7	0							1						1109200
>jgi|Lotgi1|235988|estExt_fgenesh2_pg.C_sca_730030		LHPLIADCYSQIVYHLNK	18	0	2183.12	yes	yes	3.4415e-25	262	5	1			1	1	3	3							5	1			1	1	3	3							26525000
>jgi|Lotgi1|237103|estExt_fgenesh2_pg.C_sca_950032		LHYFLFNPSSHGVGGTFGGQFK	22	0	2396.17	yes	yes	0.0022471	101.15	10	0										1			10	0										1			1831400
>jgi|Lotgi1|216792|estExt_Genewise1Plus.C_sca_350069		LIALQFTYK	9	0	1095.63	yes	yes	0.0034376	157.54	9	0									2				9	0									2				4497700
>jgi|Lotgi1|235609|estExt_fgenesh2_pg.C_sca_670059		LIDENTSALNNLPLLVR	17	0	1894.05	yes	yes	3.3336e-64	339.63	6.19	2.58	2	1		1		1	4	6	1				6.19	2.58	2	1		1		1	4	6	1				55289000
>jgi|Lotgi1|236952|estExt_fgenesh2_pg.C_sca_900076		LIDFGKVEEDTSPPLFAEYTDTK	23	1	2614.27	yes	yes	5.4259e-12	174.32	6.5	3.2	1							2	1				6.5	3.2	1							2	1				11002000
>jgi|Lotgi1|223917|estExt_Genewise1Plus.C_sca_1040081		LIGGLAVR	8	0	797.512	yes	yes	0.0007912	209.48	8.67	0.471								1	2				8.67	0.471								1	2				4969100
>jgi|Lotgi1|204240|estExt_fgenesh2_kg.C_sca_430013		LIGQALSTNPGYLK	14	0	1473.82	yes	yes	0.00010974	156.71	9	0									1				9	0									1				601640
>jgi|Lotgi1|203680|estExt_fgenesh2_kg.C_sca_180008;>jgi|Lotgi1|213577|estExt_Genewise1Plus.C_sca_180161;>jgi|Lotgi1|223558|estExt_Genewise1Plus.C_sca_970107;>jgi|Lotgi1|237161|estExt_fgenesh2_pg.C_sca_970042		LIGQIVSSITASLR	14	0	1456.86	no	no	2.7029e-34	286.04	7.29	1.03					1	2	4	6	1				NaN	NaN													61341000
>jgi|Lotgi1|222542|estExt_Genewise1Plus.C_sca_820192	351	LIINGKPTIVHMLR	14	1	1603.96	yes	yes	7.1241e-05	164.13	9	0									2				9	0									2				1776900
>jgi|Lotgi1|229175|estExt_fgenesh2_pg.C_sca_50437		LIIQDPSTK	9	0	1013.58	yes	yes	0.0015417	174.17	6.21	2.78		2	1	2		2	2	2	1	1	1		6.21	2.78		2	1	2		2	2	2	1	1	1		339030000
>jgi|Lotgi1|156599|fgenesh2_pg.C_sca_11000285	101	LIITFQDEGIALLKPMR	17	1	1957.11	yes	yes	0.00038389	140.08	7	0							1						7	0							1						306750
>jgi|Lotgi1|233608|estExt_fgenesh2_pg.C_sca_410087		LILEEDLVCKP	11	1	1327.71	yes	yes	0.00032322	168.72	9	0.816								1	1	1			9	0.816								1	1	1			1224400
>jgi|Lotgi1|229862|estExt_fgenesh2_pg.C_sca_90290		LINEEFNK	8	0	1005.51	yes	yes	0.0087269	172.26	10	0										1			10	0										1			987950
>jgi|Lotgi1|203020|estExt_fgenesh2_kg.C_sca_20001		LINHSVPDTISEDAINK	17	0	1864.95	yes	yes	2.3534e-13	228.48	4.86	1.64		1		2	2		2						4.86	1.64		1		2	2		2						34693000
>jgi|Lotgi1|195517|estExt_Genewise1.C_sca_670288		LIPDQPAEHASVLQR	15	0	1672.89	yes	yes	6.1439e-05	174.68	9.5	0.5									1	1			9.5	0.5									1	1			2497400
>jgi|Lotgi1|105757|e_gw1.4.297.1		LIQFNGSECSKDEK	14	1	1653.77	yes	yes	2.1388e-08	210.38	8	0								2					8	0								2					2419100
>jgi|Lotgi1|223337|estExt_Genewise1Plus.C_sca_920159		LIQTAQAGLQGQVR	14	0	1481.83	yes	yes	5.986e-09	213.59	7	0							1						7	0							1						596870
>jgi|Lotgi1|217766|estExt_Genewise1Plus.C_sca_420174		LISSSQTVNIPK	12	0	1285.72	yes	yes	0.00080153	143.61	9.5	0.5									1	1			9.5	0.5									1	1			1681400
>jgi|Lotgi1|154424|fgenesh2_pg.C_sca_5000464		LISSVYYQNQR	11	0	1369.7	yes	yes	2.3065e-22	290.32	9.31	1.1							1	3	4	6	2		9.31	1.1							1	3	4	6	2		38959000
>jgi|Lotgi1|184255|estExt_Genewise1.C_sca_80549	197	LITLTEDMTK	10	0	1163.61	yes	yes	0.00013337	174.85	7.14	0.639						1	4	2					7.14	0.639						1	4	2					19915000
>jgi|Lotgi1|203487|estExt_fgenesh2_kg.C_sca_140018;>jgi|Lotgi1|163145|fgenesh2_pg.C_sca_38000050		LIVATDPR	8	0	883.513	yes	no	0.0074887	175.75	8	0								1					8	0								1					1445600
>jgi|Lotgi1|236462|estExt_fgenesh2_pg.C_sca_820006		LIVWDGYTTNK	11	0	1308.67	yes	yes	4.3626e-06	199.61	7.67	0.471							1	2					7.67	0.471							1	2					4359000
>jgi|Lotgi1|168464|fgenesh2_pg.C_sca_75000082		LKDGIQLTVSSLIEGK	16	1	1699.97	yes	yes	2.3429e-06	196.93	8.5	0.5								2	2				8.5	0.5								2	2				5469900
>jgi|Lotgi1|173200|fgenesh2_pg.C_sca_151000011		LKDVIEFLGHPNIEK	15	1	1750.96	yes	yes	2.1318e-51	322.25	6.8	3.18	5	5	4	8	4	4	8	9	10	8	6	3	6.8	3.18	5	5	4	8	4	4	8	9	10	8	6	3	925170000
>jgi|Lotgi1|236770|estExt_fgenesh2_pg.C_sca_870051		LKFPESEVLAK	11	1	1259.71	yes	yes	2.0109e-19	282.99	5.87	2.64	2	3	2	2	4	4	4	4	4	2			5.87	2.64	2	3	2	2	4	4	4	4	4	2			359960000
>jgi|Lotgi1|230068|estExt_fgenesh2_pg.C_sca_100317		LKIETISDLTEEK	13	1	1517.82	yes	yes	1.2785e-07	201.02	9.25	0.433									3	1			9.25	0.433									3	1			3039800
>jgi|Lotgi1|222542|estExt_Genewise1Plus.C_sca_820192		LKKPASYDAIK	11	2	1232.71	yes	yes	1.1957e-21	288.76	7.62	1.58					1	1	2	1	2	1			7.62	1.58					1	1	2	1	2	1			4124600
>jgi|Lotgi1|209261|estExt_Genewise1Plus.C_sca_30137;>jgi|Lotgi1|176883|fgenesh2_pg.C_sca_5632000001		LKPGFISIIDYYNPENSATASYK	23	1	2590.3	yes	no	4.4718e-44	277.31	4.88	2.86	5	4	4	3	2	2	4	4	3	1			4.88	2.86	5	4	4	3	2	2	4	4	3	1			470440000
>jgi|Lotgi1|172557|fgenesh2_pg.C_sca_136000024		LKPLEVELR	9	1	1095.67	yes	yes	0.00047753	204.92	10	0										1			10	0										1			697700
>jgi|Lotgi1|235988|estExt_fgenesh2_pg.C_sca_730030		LKVEQAFDEK	10	1	1205.63	yes	yes	5.3441e-06	163.77	5	0					1								5	0					1								95179
>jgi|Lotgi1|236952|estExt_fgenesh2_pg.C_sca_900076		LLAIVTLR	8	0	897.601	yes	yes	0.0087269	172.26	6.25	3.11	1						1	1	1				6.25	3.11	1						1	1	1				2389000
>jgi|Lotgi1|166223|fgenesh2_pg.C_sca_56000136		LLANTVYNYK	10	0	1197.64	yes	yes	0.00030186	177.32	9.67	0.471									1	2			9.67	0.471									1	2			1738700
>jgi|Lotgi1|233199|estExt_fgenesh2_pg.C_sca_350161	420;421;422;423	LLATFQMMQGAQGGNTAPSSSLPGVSSMPMPSANQISR	38	0	3848.83	yes	yes	6.9328e-139	336.05	6.76	2.51	2	1	3	4	2	2	4	11	10	2			6.76	2.51	2	1	3	4	2	2	4	11	10	2			681290000
>jgi|Lotgi1|236952|estExt_fgenesh2_pg.C_sca_900076;>jgi|Lotgi1|173550|fgenesh2_pg.C_sca_164000001		LLCDWDATLALK	12	0	1417.73	no	no	0.00024828	156.12	2	0		1											NaN	NaN													1483500
>jgi|Lotgi1|229407|estExt_fgenesh2_pg.C_sca_70021		LLDADTVTHLFQLTEK	16	0	1842.97	yes	yes	7.7203e-07	198.46	9.33	0.471									2	1			9.33	0.471									2	1			13041000
>jgi|Lotgi1|192880|estExt_Genewise1.C_sca_480224		LLDEVSFSEK	10	0	1165.59	yes	yes	0.0014034	156.94	9	0									2				9	0									2				2542900
>jgi|Lotgi1|236952|estExt_fgenesh2_pg.C_sca_900076		LLEETGLADYLQQPGCDR	18	0	2076.98	yes	yes	1.8351e-49	247.58	1.5	0.5	1	1											1.5	0.5	1	1											21792000
>jgi|Lotgi1|238430|estExt_fgenesh2_pg.C_sca_1460006		LLGELLLDR	9	0	1040.62	yes	yes	2.2982e-08	257.26	8.4	0.917							2	3	4	1			8.4	0.917							2	3	4	1			11962000
>jgi|Lotgi1|183614|estExt_Genewise1.C_sca_60290		LLGSGLDGPVIVEPNNPNFVIVK	23	0	2390.32	yes	yes	2.9254e-80	333.38	10	0										3			10	0										3			18535000
>jgi|Lotgi1|196152|estExt_Genewise1.C_sca_730039		LLHTVAYLTPLPQPTR	16	0	1819.04	yes	yes	0.00018781	145.17	10.5	0.5										1	1		10.5	0.5										1	1		1077700
>jgi|Lotgi1|121721|e_gw1.38.143.1	50	LLLAMSSAAEFR	12	0	1307.69	yes	yes	1.5456e-06	143.61	9	0									2				9	0									2				1017700
>jgi|Lotgi1|201174|estExt_Genewise1.C_sca_1660017;>jgi|Lotgi1|204153|estExt_fgenesh2_kg.C_sca_410005;>jgi|Lotgi1|205560|estExt_fgenesh2_pm.C_sca_10063		LLLIGDSGVGK	11	0	1070.63	no	no	0.0037223	136.32	10	1									1		1		NaN	NaN													4053400
>jgi|Lotgi1|163596|fgenesh2_pg.C_sca_40000150;>jgi|Lotgi1|226384|estExt_Genewise1Plus.C_sca_1750079;>jgi|Lotgi1|203301|estExt_fgenesh2_kg.C_sca_90026		LLLLGAGESGK	11	0	1056.62	no	no	0.0012312	150.85	8.5	1.12							1	1	1	1			NaN	NaN													4673900
>jgi|Lotgi1|194019|estExt_Genewise1.C_sca_560181;>jgi|Lotgi1|159974|fgenesh2_pg.C_sca_22000185		LLLLGTGESGK	11	0	1086.63	yes	no	0.0012312	150.85	8.5	0.5								2	2				8.5	0.5								2	2				8313100
>jgi|Lotgi1|175997|fgenesh2_pg.C_sca_619000003;>jgi|Lotgi1|147338|e_gw1.2263.2.1;>jgi|Lotgi1|148145|e_gw1.6373.2.1;>jgi|Lotgi1|148156|e_gw1.6429.8.1;>jgi|Lotgi1|148339|e_gw1.7848.4.1;>jgi|Lotgi1|148688|e_gw1.11499.5.1;>jgi|Lotgi1|176431|fgenesh2_pg.C_sca_		LLLPGELAK	9	0	952.596	yes	no	0.0034376	157.54	10	0.816									1	1	1		10	0.816									1	1	1		14579000
>jgi|Lotgi1|230171|estExt_fgenesh2_pg.C_sca_110109		LLNIDHEGLK	10	0	1150.63	yes	yes	0.00045428	172.47	2	0		1											2	0		1											600430
>jgi|Lotgi1|181139|estExt_Genewise1.C_sca_10571		LLQQCIDELSR	11	0	1373.7	yes	yes	0.00021274	167.97	10	0										2			10	0										2			1199400
>jgi|Lotgi1|172698|fgenesh2_pg.C_sca_140000010		LLSGKPLVDSFR	12	1	1330.76	yes	yes	0.0016087	147.12	4	0				1									4	0				1									1842700
>jgi|Lotgi1|236952|estExt_fgenesh2_pg.C_sca_900076		LLSHYLALNPLSR	13	0	1495.85	yes	yes	4.2149e-51	360.26	4.81	2.27	2	2	1	1	2	3	4	1					4.81	2.27	2	2	1	1	2	3	4	1					33134000
>jgi|Lotgi1|122269|e_gw1.40.42.1		LLSTGYSTHIPVEDQR	16	0	1814.92	yes	yes	2.4522e-07	203.21	7	0.632						1	3	1					7	0.632						1	3	1					17120000
>jgi|Lotgi1|236952|estExt_fgenesh2_pg.C_sca_900076		LLTYQWGTPTK	11	0	1306.69	yes	yes	5.138e-05	179	1.5	0.5	1	1											1.5	0.5	1	1											7845600
>jgi|Lotgi1|219492|estExt_Genewise1Plus.C_sca_540059		LLVSLCSGAR	10	0	1074.59	yes	yes	3.867e-07	228.05	8.5	0.5								2	2				8.5	0.5								2	2				13154000
>jgi|Lotgi1|114561|e_gw1.19.150.1		LLYSTNGYGDGGR	13	0	1371.64	yes	yes	1.869e-37	299.9	5.81	2.99	4	2	2	2	3	4	5	3	2	2	2		5.81	2.99	4	2	2	2	3	4	5	3	2	2	2		331920000
>jgi|Lotgi1|186095|estExt_Genewise1.C_sca_140132	202	LMDHSIPDL	9	0	1039.5	yes	yes	0.0020596	148.98	9	0									1				9	0									1				621270
>jgi|Lotgi1|218952|estExt_Genewise1Plus.C_sca_500038		LMGQPFDAK	9	0	1005.5	yes	yes	0.0059654	125.96	8	0								1					8	0								1					1288000
>jgi|Lotgi1|213719|estExt_Genewise1Plus.C_sca_180387		LMGTDSLLK	9	0	976.526	yes	yes	0.0064656	123.92	6.67	0.471						1	2						6.67	0.471						1	2						8729500
>jgi|Lotgi1|199248|estExt_Genewise1.C_sca_1150102;>jgi|Lotgi1|154309|fgenesh2_pg.C_sca_5000349;>jgi|Lotgi1|211477|estExt_Genewise1Plus.C_sca_90390		LMIGMFDR	8	0	981.478	no	no	0.0060809	137.77	10	0										1			NaN	NaN													635330
>jgi|Lotgi1|173756|fgenesh2_pg.C_sca_170000019		LMIPNILLK	9	0	1053.66	yes	yes	3.1294e-06	205.75	4.87	2.55		1	5	3	2	1	1			1	1		4.87	2.55		1	5	3	2	1	1			1	1		17379000
>jgi|Lotgi1|188534|estExt_Genewise1.C_sca_240373	208	LMPAQEAIK	9	0	999.542	yes	yes	0.0091496	112.94	9	0									2				9	0									2				303620
>jgi|Lotgi1|188534|estExt_Genewise1.C_sca_240373	208	LMPAQEAIKDDNWVK	15	1	1756.88	yes	yes	5.8641e-05	174.68	8.67	0.471								1	2				8.67	0.471								1	2				10753000
>jgi|Lotgi1|237103|estExt_fgenesh2_pg.C_sca_950032	537;538	LMQNDPLIGMVLTSEDGEKEK	21	1	2346.14	yes	yes	0.0035152	97.284	10	0										1			10	0										1			933360
>jgi|Lotgi1|215219|estExt_Genewise1Plus.C_sca_260309	327	LMSIQSDNIER	11	0	1304.64	yes	yes	0.00010063	165.83	11	0											3		11	0											3		1630300
>jgi|Lotgi1|236952|estExt_fgenesh2_pg.C_sca_900076	530	LMVHIISSDEVPSQK	15	0	1681.87	yes	yes	5.3856e-43	303.15	7	0.577						1	4	1					7	0.577						1	4	1					16900000
>jgi|Lotgi1|219490|estExt_Genewise1Plus.C_sca_540057	341	LMVSLCSGAR	10	0	1092.54	yes	yes	0.00046305	159.11	9	0									1				9	0									1				509130
>jgi|Lotgi1|230107|estExt_fgenesh2_pg.C_sca_110025;>jgi|Lotgi1|176992|fgenesh2_pg.C_sca_10047000001		LNAIISDGVATK	12	0	1200.67	yes	no	3.1502e-11	220.93	10.5	0.957									1	2	2	1	10.5	0.957									1	2	2	1	9140900
>jgi|Lotgi1|229482|estExt_fgenesh2_pg.C_sca_70303		LNCSPTNTTFR	11	0	1309.61	yes	yes	2.6707e-11	241.23	10	0.756									2	3	2		10	0.756									2	3	2		6851800
>jgi|Lotgi1|225558|estExt_Genewise1Plus.C_sca_1440059		LNDYETELLK	10	0	1236.62	yes	yes	0.0005835	170.18	9	0									1				9	0									1				903700
>jgi|Lotgi1|219492|estExt_Genewise1Plus.C_sca_540059		LNESFSGIGTSDTHLIR	17	0	1845.92	yes	yes	1.0138e-09	205.88	9	0									1				9	0									1				274370
>jgi|Lotgi1|204337|estExt_fgenesh2_kg.C_sca_490011		LNFASSNANYR	11	0	1255.59	yes	yes	2.6707e-11	241.23	8.5	0.5								1	1				8.5	0.5								1	1				240520
>jgi|Lotgi1|159264|fgenesh2_pg.C_sca_20000004		LNLPTFAFLPGER	13	0	1473.8	yes	yes	6.5004e-05	188.61	4.62	2.34	3		1	1	2	3	2	1					4.62	2.34	3		1	1	2	3	2	1					168120000
>jgi|Lotgi1|235120|estExt_fgenesh2_pg.C_sca_590106		LNPQALADALDTIGLEDLDDDEAALICEK	29	0	3140.51	yes	yes	3.8682e-142	391.82	3.56	1.41	2	2	3	3	6								3.56	1.41	2	2	3	3	6								530910000
>jgi|Lotgi1|122269|e_gw1.40.42.1		LNSKPSFELNPLDR	14	1	1628.85	yes	yes	4.949e-22	267.15	6.5	0.5						1	1						6.5	0.5						1	1						1649100
>jgi|Lotgi1|172186|fgenesh2_pg.C_sca_128000041		LNSKPWDLSIRPK	13	2	1552.87	yes	yes	0.0055672	125.22	7	0							1						7	0							1						882170
>jgi|Lotgi1|229543|estExt_fgenesh2_pg.C_sca_80085		LNVYVTEKPK	10	1	1189.67	yes	yes	9.1118e-06	216.09	8	2.24		1		1	2	3	4	4	6	5	2	1	8	2.24		1		1	2	3	4	4	6	5	2	1	130380000
>jgi|Lotgi1|203670|estExt_fgenesh2_kg.C_sca_170029		LNYDYINNINK	11	0	1382.68	yes	yes	0.0012312	150.85	7	0							1						7	0							1						788430
>jgi|Lotgi1|128584|e_gw1.61.99.1	57	LPAAGCGDMVVATVK	15	0	1487.75	yes	yes	4.8375e-05	162.6	10.7	0.471										1	2		10.7	0.471										1	2		1444000
>jgi|Lotgi1|239707|estExt_fgenesh2_pg.C_sca_8510001		LPALIGSVPEEFNQAR	16	0	1739.92	yes	no	2.4059e-16	237.13	10.3	0.471										2	1		10.3	0.471										2	1		2307200
>jgi|Lotgi1|134694|e_gw1.92.27.1		LPALIGSVPGK	11	0	1050.64	yes	yes	0.0028019	139.96	9	0.816								1	1	1			9	0.816								1	1	1			745530
>jgi|Lotgi1|150160|fgenesh2_kg.C_sca_27000005		LPANLIQAQR	10	0	1122.65	yes	yes	8.2496e-16	275.32	8.14	0.639							1	4	2				8.14	0.639							1	4	2				8801800
>jgi|Lotgi1|181237|estExt_Genewise1.C_sca_10721		LPDCLCSSFSHR	12	0	1477.64	yes	yes	0.0078935	116.23	3	2	1				1								3	2	1				1								5061400
>jgi|Lotgi1|197848|estExt_Genewise1.C_sca_900026		LPDVYGVYQFR	11	0	1355.69	yes	yes	4.8158e-09	224.52	8	0								2					8	0								2					1559600
>jgi|Lotgi1|238560|estExt_fgenesh2_pg.C_sca_1510007		LPGHIKPIYYDIILK	15	1	1782.04	yes	yes	1.984e-34	293.6	5	0					1								5	0					1								229910
>jgi|Lotgi1|239189|estExt_fgenesh2_pg.C_sca_2050009;>jgi|Lotgi1|143482|e_gw1.205.21.1		LPGLYGGDPGCSGGR	15	0	1461.67	yes	no	1.021e-34	292.07	7.69	2.6	2			1	1	2	4	4	5	5	2		7.69	2.6	2			1	1	2	4	4	5	5	2		96271000
>jgi|Lotgi1|159264|fgenesh2_pg.C_sca_20000004		LPGTPAYQFHR	11	0	1285.66	yes	yes	4.7465e-24	301.42	6.16	3.11	3	1	1	1	4	5	3	1	1	2	2	1	6.16	3.11	3	1	1	1	4	5	3	1	1	2	2	1	67084000
>jgi|Lotgi1|99809|gw1.32.298.1	630	LPHFYAMEAANVLK	14	0	1602.82	yes	yes	3.5068e-113	322.03	5.37	2.8	12	10	12	14	13	15	16	7	8	6	5		5.37	2.8	12	10	12	14	13	15	16	7	8	6	5		2537000000
>jgi|Lotgi1|236770|estExt_fgenesh2_pg.C_sca_870051		LPIDGTSCGHK	11	0	1183.57	yes	yes	3.9984e-07	205.77	4.86	2.32	2	3	1	3	2	5	2	2	1				4.86	2.32	2	3	1	3	2	5	2	2	1				53286000
>jgi|Lotgi1|236770|estExt_fgenesh2_pg.C_sca_870051		LPIDGTSCGHKK	12	1	1311.66	yes	yes	0.0029965	131.28	6	0						1							6	0						1							208700
>jgi|Lotgi1|236690|estExt_fgenesh2_pg.C_sca_850102		LPSAAADQEALFQSK	15	0	1574.79	yes	yes	7.9371e-52	322.83	1.8	1.17	3	1		1									1.8	1.17	3	1		1									13510000
>jgi|Lotgi1|140786|e_gw1.151.5.1	77	LPTHMVPLHYELVLK	15	0	1789	yes	yes	8.5258e-27	171.57	5	0					2								5	0					2								1018900
>jgi|Lotgi1|140786|e_gw1.151.5.1	77;78	LPTHMVPLHYELVLKPHMYHK	21	1	2582.37	yes	yes	3.7377e-40	282.16	5.67	2.59	2	6	5	7	13	2	4	8	7	4			5.67	2.59	2	6	5	7	13	2	4	8	7	4			1257300000
>jgi|Lotgi1|170380|fgenesh2_pg.C_sca_97000063		LPTLAAVIYR	10	0	1115.67	yes	yes	0.0025402	145.92	8	0								1					8	0								1					376890
>jgi|Lotgi1|236770|estExt_fgenesh2_pg.C_sca_870051		LPTSIFGLGGVLGQR	15	0	1513.86	yes	yes	1.4344e-108	430.11	4.53	2.36	6	8	7	7	7	7	6	4	3				4.53	2.36	6	8	7	7	7	7	6	4	3				1104200000
>jgi|Lotgi1|235497|estExt_fgenesh2_pg.C_sca_650036	491	LPTYKPMYQMIR	12	1	1539.79	yes	yes	7.3959e-19	266.42	6.85	2.8	8	1	2	6	3	11	10	9	17	11	2		6.85	2.8	8	1	2	6	3	11	10	9	17	11	2		1835000000
>jgi|Lotgi1|236770|estExt_fgenesh2_pg.C_sca_870051		LPVQATQQDPSK	12	0	1310.68	yes	yes	1.8623e-34	328.27	4.48	2.08	2	3	3	1	4	4	3	1					4.48	2.08	2	3	3	1	4	4	3	1					32870000
>jgi|Lotgi1|225601|estExt_Genewise1Plus.C_sca_1460061		LPYPIIADPK	10	0	1125.64	yes	yes	0.0010802	161.37	10	0										2			10	0										2			2034600
>jgi|Lotgi1|209261|estExt_Genewise1Plus.C_sca_30137		LQATVFNYLGSAANAEVR	18	0	1922.98	yes	yes	1.8751e-56	324.34	7.27	2.14			1	1	2	1	2	2	4	2			7.27	2.14			1	1	2	1	2	2	4	2			16704000
>jgi|Lotgi1|159383|fgenesh2_pg.C_sca_20000123		LQLNQPNQIR	10	0	1222.68	yes	yes	3.0372e-21	324.14	6.45	1.5				1	2	3	3		2				6.45	1.5				1	2	3	3		2				40798000
>jgi|Lotgi1|230007|estExt_fgenesh2_pg.C_sca_100209;>jgi|Lotgi1|223895|estExt_Genewise1Plus.C_sca_1040047;>jgi|Lotgi1|199507|estExt_Genewise1.C_sca_1190063		LQLWDTAGQER	11	0	1315.65	yes	no	1.4128e-22	293.78	9.07	0.961							1	3	4	6			9.07	0.961							1	3	4	6			30413000
>jgi|Lotgi1|160356|fgenesh2_pg.C_sca_24000170		LQNPISGVNIGPTNPGSSINLR	22	0	2247.2	yes	yes	4.4902e-16	193.18	4.8	1.72		1		1	1	1	1						4.8	1.72		1		1	1	1	1						26633000
>jgi|Lotgi1|205662|estExt_fgenesh2_pm.C_sca_30050		LQQVSEDHLR	10	0	1223.63	yes	yes	9.4538e-05	188.46	10	0.756									2	3	2		10	0.756									2	3	2		6948100
>jgi|Lotgi1|204921|estExt_fgenesh2_kg.C_sca_960001		LQSELEACLEELR	13	0	1588.78	yes	yes	2.9934e-05	168.94	7.5	0.5							1	1					7.5	0.5							1	1					1365700
>jgi|Lotgi1|174003|fgenesh2_pg.C_sca_179000009	160	LQSLEIYNSMVNIK	14	0	1650.87	yes	yes	3.4921e-54	333.14	5.58	2.4	2	3	4	3	4	4	7	5	4				5.58	2.4	2	3	4	3	4	4	7	5	4				140460000
>jgi|Lotgi1|174652|fgenesh2_pg.C_sca_207000018		LQSPQLGLR	9	0	1010.59	yes	yes	0.0045549	152.59	2	0		1											2	0		1											163750
>jgi|Lotgi1|174003|fgenesh2_pg.C_sca_179000009		LQTCTYPNLIHLDESGSPLSSLYYHQLVTTNAVFPK	36	0	4106.05	yes	yes	1.923e-104	309.33	4.71	1.67		1	1	1	1	2	1						4.71	1.67		1	1	1	1	2	1						200550000
>jgi|Lotgi1|230068|estExt_fgenesh2_pg.C_sca_100317		LQTLFEEYK	9	0	1169.6	yes	yes	0.0010103	182.57	9.5	0.5									1	1			9.5	0.5									1	1			3357200
>jgi|Lotgi1|173095|fgenesh2_pg.C_sca_148000046;>jgi|Lotgi1|176001|fgenesh2_pg.C_sca_623000001	146	LQTMIGATPLAK	12	0	1242.7	no	no	3.2526e-05	165.11	8.4	0.49								3	2				NaN	NaN													7078800
>jgi|Lotgi1|109284|e_gw1.10.19.1		LRIESLEDENK	11	1	1344.69	yes	yes	2.2963e-05	192.55	3.78	2.1	2	1	1	2		2	1						3.78	2.1	2	1	1	2		2	1						19662000
>jgi|Lotgi1|207552|estExt_fgenesh2_pm.C_sca_1080011		LRPSITPGTVLIVLAGK	17	1	1734.08	yes	yes	9.8141e-23	261.99	9	0									1				9	0									1				495360
>jgi|Lotgi1|218952|estExt_Genewise1Plus.C_sca_500038	339	LSAIYGGTYMLDRPNTEIVYEDGK	24	1	2704.31	yes	yes	1.0263e-25	220.8	8	0								2					8	0								2					6998800
>jgi|Lotgi1|162872|fgenesh2_pg.C_sca_36000100		LSATGDILGLTVDNLR	16	0	1656.9	yes	yes	3.1153e-100	394.26	4.68	2.89	5	4	4	6	5	2	1	1	3	2	1		4.68	2.89	5	4	4	6	5	2	1	1	3	2	1		146240000
>jgi|Lotgi1|214936|estExt_Genewise1Plus.C_sca_250001	325	LSDASGQMTFTEEK	14	0	1542.69	yes	yes	2.4033e-10	140.31	7.75	0.433							1	3					7.75	0.433							1	3					3852500
>jgi|Lotgi1|236952|estExt_fgenesh2_pg.C_sca_900076		LSEAAVEVIFQK	12	0	1332.73	yes	yes	2.6852e-23	282.99	1.33	0.471	2	1											1.33	0.471	2	1											11422000
>jgi|Lotgi1|203874|estExt_fgenesh2_kg.C_sca_250048	267	LSEMIVELSTALTGVK	16	0	1689.92	yes	yes	0.00038977	131.26	10	0										2			10	0										2			634280
>jgi|Lotgi1|196756|estExt_Genewise1.C_sca_790140		LSFIGAVSK	9	0	920.533	yes	yes	0.0050782	150.28	7	0							1						7	0							1						384220
>jgi|Lotgi1|225601|estExt_Genewise1Plus.C_sca_1460061		LSFLYPATTGR	11	0	1224.65	yes	yes	7.7656e-06	194.67	10	0										3			10	0										3			2108200
>jgi|Lotgi1|115450|e_gw1.21.366.1		LSFNLLAK	8	0	904.538	yes	yes	0.00034365	220.24	6.67	0.471						1	2						6.67	0.471						1	2						4370000
>jgi|Lotgi1|228882|estExt_fgenesh2_pg.C_sca_50013		LSFPLPAETLPVVNDSPHR	19	0	2088.1	yes	yes	0.00065475	125.89	6	0						1							6	0						1							244120
>jgi|Lotgi1|215991|estExt_Genewise1Plus.C_sca_300243		LSGAIINSLPLEQNK	15	0	1595.89	yes	yes	1.5381e-17	145.17	1	0	1												1	0	1												1584400
>jgi|Lotgi1|174920|fgenesh2_pg.C_sca_225000003	172	LSGSSKPYNTPSDDVNEMIK	20	1	2181.03	yes	yes	1.2168e-60	326.3	5.62	2.66	4	3	3	4	4	6	10	2	2	3	1		5.62	2.66	4	3	3	4	4	6	10	2	2	3	1		1912700000
>jgi|Lotgi1|212640|estExt_Genewise1Plus.C_sca_130084		LSIDKLDLK	9	1	1043.62	yes	yes	0.0072481	161.37	8	0								1					8	0								1					938740
>jgi|Lotgi1|239574|estExt_fgenesh2_pg.C_sca_3420002		LSLANGR	7	0	729.413	yes	yes	0.0062475	207.99	5	0					1								5	0					1								355930
>jgi|Lotgi1|233397|estExt_fgenesh2_pg.C_sca_390071	436	LSLGVESVNGQMK	13	0	1360.7	yes	yes	1.8571e-22	263.81	7.58	2.62	1	1			3	4	3	2	6	3	2	1	7.58	2.62	1	1			3	4	3	2	6	3	2	1	107370000
>jgi|Lotgi1|235988|estExt_fgenesh2_pg.C_sca_730030		LSLGVPVDYFK	11	0	1236.68	yes	yes	9.3823e-06	192.32	5.76	2.9	1	2	2	2	1	1	2	2	2	2			5.76	2.9	1	2	2	2	1	1	2	2	2	2			66728000
>jgi|Lotgi1|235026|estExt_fgenesh2_pg.C_sca_580046		LSLSLNQLAKTSPCKK	16	2	1787	yes	yes	0.00052612	155.42	8.5	0.5								1	1				8.5	0.5								1	1				2544400
>jgi|Lotgi1|225558|estExt_Genewise1Plus.C_sca_1440059		LSLYDIAHTPGVAADLSHIETR	22	0	2378.22	yes	yes	1.553e-33	256.47	9	0									1				9	0									1				1412100
>jgi|Lotgi1|238560|estExt_fgenesh2_pg.C_sca_1510007		LSNNLFGFYYSK	12	0	1451.71	yes	yes	1.9788e-22	280.23	4.72	2.47	3	3	3	3	3	3	3	2	2				4.72	2.47	3	3	3	3	3	3	3	2	2				247740000
>jgi|Lotgi1|189716|estExt_Genewise1.C_sca_300088		LSNRPAYIPTEGK	13	1	1444.77	yes	yes	0.00016797	161.1	5	0					1								5	0					1								2340000
>jgi|Lotgi1|239628|estExt_fgenesh2_pg.C_sca_6100001;>jgi|Lotgi1|239234|estExt_fgenesh2_pg.C_sca_2130001;>jgi|Lotgi1|176784|fgenesh2_pg.C_sca_3931000001		LSPDGNPVPLSDVEAINTDNVK	22	0	2293.14	yes	no	1.1233e-56	312.26	2	0		1											2	0		1											8040700
>jgi|Lotgi1|216416|estExt_Genewise1Plus.C_sca_330065		LSPEDIER	8	0	957.477	yes	yes	0.0010607	165.9	6	0						1							6	0						1							438350
>jgi|Lotgi1|235169|estExt_fgenesh2_pg.C_sca_600086		LSPLLVDEIPR	11	0	1250.72	yes	yes	5.9218e-10	157.95	10	0										3			10	0										3			1117500
>jgi|Lotgi1|230881|estExt_fgenesh2_pg.C_sca_160086		LSQVSSDFFLNK	12	0	1383.7	yes	yes	0.0058279	116.23	12	0												2	12	0												2	620430
>jgi|Lotgi1|236318|estExt_fgenesh2_pg.C_sca_790076		LSSDLEGHPTPR	12	0	1307.65	yes	yes	0.0023486	126.67	8	1							1		1				8	1							1		1				388490
>jgi|Lotgi1|209261|estExt_Genewise1Plus.C_sca_30137		LSSEPIFGTWQIK	13	0	1504.79	yes	yes	4.6285e-17	245.34	5.08	2.16	3	3	3	6	6	7	6	3	2				5.08	2.16	3	3	3	6	6	7	6	3	2				236450000
>jgi|Lotgi1|142681|e_gw1.184.79.1		LSSTWEGIQAAK	12	0	1289.66	yes	yes	0.0020734	128.17	9	0									1				9	0									1				751370
>jgi|Lotgi1|216792|estExt_Genewise1Plus.C_sca_350069		LSTAYITAAR	10	0	1065.58	yes	yes	5.8346e-12	253.62	9	0									3				9	0									3				3443100
>jgi|Lotgi1|188929|estExt_Genewise1.C_sca_260313		LSVEDPVTLDYITR	14	0	1619.84	yes	yes	1.0423e-07	204.64	9	0									2				9	0									2				2385000
>jgi|Lotgi1|113221|e_gw1.16.216.1		LSVFPPTR	8	0	915.518	yes	yes	0.0011071	186.87	8.67	0.943							1	1	3	1			8.67	0.943							1	1	3	1			1214800
>jgi|Lotgi1|105848|e_gw1.4.256.1	7	LSVPAMNVNDSVTK	14	0	1473.75	yes	yes	4.8319e-07	195.68	7.33	0.471							2	1					7.33	0.471							2	1					10826000
>jgi|Lotgi1|204337|estExt_fgenesh2_kg.C_sca_490011		LTADPVALANVLK	13	0	1323.78	yes	yes	0.0016253	122.42	9	0									1				9	0									1				230390
>jgi|Lotgi1|109284|e_gw1.10.19.1	22;23	LTAEMESVLAELQQIMDAK	19	0	2119.05	yes	yes	6.703e-53	186.95	9	0									1				9	0									1				1158800
>jgi|Lotgi1|173095|fgenesh2_pg.C_sca_148000046		LTDIACLLHNK	11	0	1296.69	yes	yes	3.1685e-22	286.98	8	0.632							1	3	1				8	0.632							1	3	1				3654900
>jgi|Lotgi1|229248|estExt_fgenesh2_pg.C_sca_60046		LTDLNDNRPIFPFR	14	1	1716.89	yes	yes	0.001451	134.2	9	0									1				9	0									1				710180
>jgi|Lotgi1|234387|estExt_fgenesh2_pg.C_sca_500042		LTDSCTYLQTR	11	0	1356.63	yes	yes	7.7422e-25	312.52	7.94	2.36	1	1		1	1	3	5	6	7	5	4		7.94	2.36	1	1		1	1	3	5	6	7	5	4		177200000
>jgi|Lotgi1|183052|estExt_Genewise1.C_sca_50416		LTEDHFLFNDSDR	13	0	1607.72	yes	yes	4.6285e-17	245.34	8.2	0.748							1	2	2				8.2	0.748							1	2	2				11990000
>jgi|Lotgi1|205401|estExt_fgenesh2_kg.C_sca_2230002	278	LTENPLTVNYSPEPAMELCNPGLSVK	26	0	2872.4	yes	yes	7.3974e-13	158.02	9	0									1				9	0									1				1392000
>jgi|Lotgi1|239574|estExt_fgenesh2_pg.C_sca_3420002		LTGEVGGLSK	10	0	959.529	yes	yes	0.0005835	170.18	6.69	3.36	1	4	2	3	3	3	2	3	2	4	2	3	6.69	3.36	1	4	2	3	3	3	2	3	2	4	2	3	825640000
>jgi|Lotgi1|239574|estExt_fgenesh2_pg.C_sca_3420002		LTGEVGGLSKSTPASGSVELR	21	1	2044.08	yes	yes	0.0040544	110.22	5	0					1								5	0					1								1872500
>jgi|Lotgi1|227996|estExt_fgenesh2_pg.C_sca_10362		LTGLNYDTPALAHR	14	0	1540.8	yes	yes	6.7669e-54	336.42	10.5	2.47		1							1	3	3	7	10.5	2.47		1							1	3	3	7	63431000
>jgi|Lotgi1|222542|estExt_Genewise1Plus.C_sca_820192;CON__P10096	352	LTGMAFR	7	0	794.411	no	no	0.0024343	245.03	8.14	1.12						1	1	1	4				NaN	NaN													9218000
>jgi|Lotgi1|174920|fgenesh2_pg.C_sca_225000003	173;174	LTIDMGMEDR	10	0	1179.53	yes	yes	2.2909e-05	193.75	5.68	2.03	2	1		1	3	6	7	1	1				5.68	2.03	2	1		1	3	6	7	1	1				138390000
>jgi|Lotgi1|174920|fgenesh2_pg.C_sca_225000003	173;174	LTIDMGMEDRNDVEYDDDSVGER	23	1	2673.12	yes	yes	1.5869e-11	134.37	7	0							1						7	0							1						944340
>jgi|Lotgi1|150310|fgenesh2_kg.C_sca_34000006		LTKPAPEFTAQAVVDGDFK	19	1	2033.05	yes	yes	9.0446e-57	319.26	9.67	0.471									1	2			9.67	0.471									1	2			3641000
>jgi|Lotgi1|162911|fgenesh2_pg.C_sca_36000139		LTLSTSSR	8	0	863.471	yes	yes	0.0007912	209.48	3.67	2.46	2	2	3	3			1			1			3.67	2.46	2	2	3	3			1			1			51261000
>jgi|Lotgi1|140786|e_gw1.151.5.1		LTNSLTGFYYSR	12	0	1420.7	yes	yes	7.784e-117	378.28	5.04	2.73	8	9	5	8	13	6	7	6	6	1	1	1	5.04	2.73	8	9	5	8	13	6	7	6	6	1	1	1	3796200000
>jgi|Lotgi1|192880|estExt_Genewise1.C_sca_480224		LTPDKVELATLTR	13	1	1455.83	yes	yes	7.4509e-05	168.94	9	0									3				9	0									3				2843200
>jgi|Lotgi1|103152|e_gw1.1.406.1		LTPPNPIIEANAGFHGEMSMEK	22	0	2382.13	yes	yes	0.0082852	69.737	9	0									1				9	0									1				1727600
>jgi|Lotgi1|178401|fgenesh2_pm.C_sca_26000028		LTQIDVGRD	9	1	1015.53	yes	yes	0.0035155	168.72	9	0									2				9	0									2				1610900
>jgi|Lotgi1|233583|estExt_fgenesh2_pg.C_sca_410033		LTQVAYYYEHK	11	0	1413.69	yes	yes	2.9296e-07	209.89	9.33	0.471									2	1			9.33	0.471									2	1			4101600
>jgi|Lotgi1|235988|estExt_fgenesh2_pg.C_sca_730030		LTQWAICSK	9	0	1105.56	yes	yes	0.00046034	193.75	5.67	0.471					1	2							5.67	0.471					1	2							22046000
>jgi|Lotgi1|169374|fgenesh2_pg.C_sca_85000037	144	LTTDPNMGLTVER	13	0	1445.72	yes	yes	1.4605e-10	216.54	5	3		1						1					5	3		1						1					1602800
>jgi|Lotgi1|223043|estExt_Genewise1Plus.C_sca_880146;>jgi|Lotgi1|202077|estExt_Genewise1.C_sca_2180072;>jgi|Lotgi1|197703|estExt_Genewise1.C_sca_880158;>jgi|Lotgi1|223078|estExt_Genewise1Plus.C_sca_880181;>jgi|Lotgi1|220547|estExt_Genewise1Plus.C_sca_6300	254	LTTPTYGDLNHLVSATMSGVTTCLR	25	0	2707.33	no	no	9.4057e-45	264.15	7.67	0.471							2	4					NaN	NaN													29428000
>jgi|Lotgi1|232714|estExt_fgenesh2_pg.C_sca_310076		LTTSSPQTATTPR	13	0	1359.7	yes	yes	1.9497e-10	218.71	3.89	1.52	1	1	1	2	3	1							3.89	1.52	1	1	1	2	3	1							6538900
>jgi|Lotgi1|229427|estExt_fgenesh2_pg.C_sca_70053		LTVTSTLPR	9	0	986.576	yes	yes	0.00064786	188.29	6.14	1.46				1	1	3	1		1				6.14	1.46				1	1	3	1		1				10945000
>jgi|Lotgi1|209340|estExt_Genewise1Plus.C_sca_30274		LVADPDRFPSGIK	13	1	1413.76	yes	yes	1.3255e-37	214.44	7.71	0.7							3	3	1				7.71	0.7							3	3	1				21449000
>jgi|Lotgi1|236952|estExt_fgenesh2_pg.C_sca_900076		LVAPFPGNIR	10	0	1082.62	yes	yes	0.00025405	179.89	1.33	0.471	2	1											1.33	0.471	2	1											14658000
>jgi|Lotgi1|236952|estExt_fgenesh2_pg.C_sca_900076		LVCDWDSTLALK	12	0	1419.71	yes	yes	0.0010514	140.3	1	0	2												1	0	2												7073400
>jgi|Lotgi1|160173|fgenesh2_pg.C_sca_23000191		LVDCGDRPLPQGTCGYR	17	1	1962.9	yes	yes	2.8731e-53	315.52	5	2.46	3	2	3	4	3	4	3	2	3				5	2.46	3	2	3	4	3	4	3	2	3				258580000
>jgi|Lotgi1|230068|estExt_fgenesh2_pg.C_sca_100317		LVDIYDDLPAGIK	13	0	1430.77	yes	yes	0.00025113	149.31	10	0										1			10	0										1			692970
>jgi|Lotgi1|214125|estExt_Genewise1Plus.C_sca_200104		LVDKEEISHDTR	12	1	1440.72	yes	yes	0.00021113	165.11	9	0									2				9	0									2				533240
>jgi|Lotgi1|114561|e_gw1.19.150.1		LVDNDLAELNK	11	0	1242.65	yes	yes	1.4465e-09	233.02	5.38	2.94	3	3	2	2	2	1	4	3	2	2			5.38	2.94	3	3	2	2	2	1	4	3	2	2			817640000
>jgi|Lotgi1|114561|e_gw1.19.150.1		LVDNDLAELNKR	12	1	1398.75	yes	yes	6.27e-31	309.21	5.58	2.51	1	4	4	3	3	4	6	5		3			5.58	2.51	1	4	4	3	3	4	6	5		3			447150000
>jgi|Lotgi1|150191|fgenesh2_kg.C_sca_28000025		LVEALCAEHGINLLK	15	0	1678.91	yes	yes	2.0431e-05	185.27	11	0											2		11	0											2		3864200
>jgi|Lotgi1|234405|estExt_fgenesh2_pg.C_sca_500078		LVEHVSPCEYR	11	0	1387.66	yes	yes	3.1906e-14	252.39	8.5	1.26						1		1	3	1			8.5	1.26						1		1	3	1			8418600
>jgi|Lotgi1|108332|e_gw1.8.175.1		LVEVAPVPICNQK	13	0	1465.8	yes	yes	0.0012615	125.22	9	0									1				9	0									1				804180
>jgi|Lotgi1|230007|estExt_fgenesh2_pg.C_sca_100209		LVFLGEQSVGK	11	0	1175.65	yes	yes	4.4813e-10	165.83	9.5	0.5									1	1			9.5	0.5									1	1			2091100
>jgi|Lotgi1|210455|estExt_Genewise1Plus.C_sca_60068		LVFLGLDNAGK	11	0	1145.64	yes	yes	0.00021274	167.97	10	0										1			10	0										1			397180
>jgi|Lotgi1|69892|gw1.49.115.1		LVGGAGPYAGR	11	0	1016.54	yes	yes	2.029e-07	213.37	4.78	2.62	1	1	1	1	3				2				4.78	2.62	1	1	1	1	3				2				15366000
>jgi|Lotgi1|236770|estExt_fgenesh2_pg.C_sca_870051		LVGLLILK	8	0	867.616	yes	yes	0.0034355	190.52	5.6	2.91	2	2	2	2	1	2	3	2	3		1		5.6	2.91	2	2	2	2	1	2	3	2	3		1		238960000
>jgi|Lotgi1|236815|estExt_fgenesh2_pg.C_sca_870118		LVIIANNTPPLVK	13	0	1390.85	yes	yes	0.0012615	125.22	11	0											2		11	0											2		1070700
>jgi|Lotgi1|239125|estExt_fgenesh2_pg.C_sca_1950011		LVINPGDCPKPDK	13	1	1451.74	yes	yes	2.6129e-16	236.64	5.09	2.81	8	10	11	9	14	9	8	5	5	3	2	2	5.09	2.81	8	10	11	9	14	9	8	5	5	3	2	2	8746300000
>jgi|Lotgi1|239125|estExt_fgenesh2_pg.C_sca_1950011		LVINPGDCPKPDKNIVICLIYQK	23	2	2696.44	yes	yes	4.2968e-51	286.33	3.92	1.55	1	2	1	3	3	2							3.92	1.55	1	2	1	3	3	2							115270000
>jgi|Lotgi1|192237|estExt_Genewise1.C_sca_450185		LVIPSELAYGAR	12	0	1287.72	yes	yes	1.0278e-08	145.34	11	0											2		11	0											2		422720
>jgi|Lotgi1|115903|e_gw1.22.328.1		LVKPGNENSVVTEAIQK	17	1	1824.99	yes	yes	1.5687e-17	247.58	8	0								1					8	0								1					923330
>jgi|Lotgi1|201878|estExt_Genewise1.C_sca_2030008		LVLEVAQHLGENTVR	15	0	1676.92	yes	yes	8.7627e-30	177.93	7.4	0.49							3	2					7.4	0.49							3	2					11698000
>jgi|Lotgi1|209107|estExt_Genewise1Plus.C_sca_20912		LVLGVPWYGYR	11	0	1321.72	yes	yes	1.4574e-09	233	6.64	1.23					3	4	3	3	1				6.64	1.23					3	4	3	3	1				65813000
>jgi|Lotgi1|209261|estExt_Genewise1Plus.C_sca_30137	304	LVLPIESLMAPK	12	0	1309.77	yes	yes	6.9639e-06	172.69	6.07	3.05	4	3	3	4	5	5	3	4	5	4	3		6.07	3.05	4	3	3	4	5	5	3	4	5	4	3		401810000
>jgi|Lotgi1|236183|estExt_fgenesh2_pg.C_sca_760074		LVNDGCGGEYNYCCTPNHYR	20	0	2447.97	yes	yes	1.6684e-12	194.49	10	0										2			10	0										2			3577500
>jgi|Lotgi1|236183|estExt_fgenesh2_pg.C_sca_760074		LVNDGCGGEYNYCCTPNHYRPYPYTQR	27	1	3353.41	yes	yes	4.3005e-49	257.29	10.1	0.737									2	4	3		10.1	0.737									2	4	3		37909000
>jgi|Lotgi1|236952|estExt_fgenesh2_pg.C_sca_900076		LVNLPAENK	9	0	996.56	yes	yes	0.0005176	191.36	4.11	2.28		3	2	1	1			2					4.11	2.28		3	2	1	1			2					14932000
>jgi|Lotgi1|158316|fgenesh2_pg.C_sca_16000284;>jgi|Lotgi1|176424|fgenesh2_pg.C_sca_1280000001		LVNQQPQVQR	10	0	1208.66	yes	no	5.7063e-06	193.75	2	1.55	3	1			1								2	1.55	3	1			1								2091000
>jgi|Lotgi1|234387|estExt_fgenesh2_pg.C_sca_500042		LVPPYNTGGR	10	0	1072.57	yes	yes	3.3022e-05	199.48	7.77	2.57	1	1	1			1	2	5	6	4	1		7.77	2.57	1	1	1			1	2	5	6	4	1		304450000
>jgi|Lotgi1|150310|fgenesh2_kg.C_sca_34000006		LVQAFQFTDK	10	0	1195.62	yes	yes	6.1263e-06	172.47	9.78	1.62						1			2	3	2	1	9.78	1.62						1			2	3	2	1	8529000
>jgi|Lotgi1|191640|estExt_Genewise1.C_sca_410075	213	LVQAPNSYFMDVK	13	0	1510.75	yes	yes	0.00026931	134.2	11.7	0.471											1	2	11.7	0.471											1	2	1512600
>jgi|Lotgi1|237709|estExt_fgenesh2_pg.C_sca_1150053		LVQLFDEYPK	10	0	1250.65	yes	yes	0.0015321	143.86	9	0									1				9	0									1				3328800
>jgi|Lotgi1|205205|estExt_fgenesh2_kg.C_sca_1490003		LVQNCLWTLR	10	0	1301.69	yes	yes	0.0003478	174.85	8	2.16						1	1				1		8	2.16						1	1				1		4002900
>jgi|Lotgi1|159264|fgenesh2_pg.C_sca_20000004		LVSALEETQIVVSNLR	16	0	1769.99	yes	yes	2.3729e-109	411.17	6.62	0.696						4	3	1					6.62	0.696						4	3	1					26896000
>jgi|Lotgi1|230493|estExt_fgenesh2_pg.C_sca_120332		LVSTASEPETQK	12	0	1288.65	yes	yes	0.001944	129.7	8	0								2					8	0								2					582180
>jgi|Lotgi1|217673|estExt_Genewise1Plus.C_sca_410073		LVSTILNNPELR	12	0	1367.78	yes	yes	0.0006463	147.12	8	0								1					8	0								1					434680
>jgi|Lotgi1|174003|fgenesh2_pg.C_sca_179000009		LVSVDQPLPPPAPK	14	0	1456.83	yes	yes	0.0045712	106.01	5	0					3								5	0					3								3017300
>jgi|Lotgi1|222542|estExt_Genewise1Plus.C_sca_820192		LVSWYDNEYGYSNR	14	0	1764.77	yes	yes	9.2746e-35	294.58	8	0.913						1	2	5	4				8	0.913						1	2	5	4				28134000
>jgi|Lotgi1|198613|estExt_Genewise1.C_sca_1030018	233	LVTVMNNPR	9	0	1042.56	yes	yes	0.00024843	188.29	10	0										1			10	0										1			647010
>jgi|Lotgi1|207643|estExt_fgenesh2_pm.C_sca_1230005		LVVVGAGGVGK	11	0	954.586	yes	yes	7.8305e-10	152.81	10	0										2			10	0										2			2284800
>jgi|Lotgi1|233779|estExt_fgenesh2_pg.C_sca_430124		LVYNPDYK	8	0	1010.51	yes	yes	0.0087269	172.26	10	0										1			10	0										1			3125200
>jgi|Lotgi1|233779|estExt_fgenesh2_pg.C_sca_430124		LVYNPDYKK	9	1	1138.6	yes	yes	0.0016718	182.57	9.67	0.471									1	2			9.67	0.471									1	2			3141200
>jgi|Lotgi1|182683|estExt_Genewise1.C_sca_40534		LYDLDFKNPASDK	13	1	1524.75	yes	yes	2.8177e-06	186.72	7.5	0.5							1	1					7.5	0.5							1	1					2064200
>jgi|Lotgi1|234865|estExt_fgenesh2_pg.C_sca_560073		LYDLKPVAK	9	1	1045.62	yes	yes	7.9369e-05	220.24	5.74	2.77	1	3	1	3	3	4	2	1	2	2	1		5.74	2.77	1	3	1	3	3	4	2	1	2	2	1		123270000
>jgi|Lotgi1|235549|estExt_fgenesh2_pg.C_sca_660066		LYFALYDTGK	10	0	1189.6	yes	yes	5.7993e-05	177.32	5.89	3.23	5	3	3	3	2	5	3	4	5	2	2	1	5.89	3.23	5	3	3	3	2	5	3	4	5	2	2	1	827020000
>jgi|Lotgi1|209261|estExt_Genewise1Plus.C_sca_30137		LYKPGQTVK	9	1	1032.6	yes	yes	8.1435e-06	234.84	5.67	0.471					1	2							5.67	0.471					1	2							1919200
>jgi|Lotgi1|236770|estExt_fgenesh2_pg.C_sca_870051		LYQQLNTEFR	10	0	1310.66	yes	yes	4.4333e-12	257.02	6.5	2.66		3	1	3	3	2	3	4	3	3	1		6.5	2.66		3	1	3	3	2	3	4	3	3	1		461410000
>jgi|Lotgi1|229407|estExt_fgenesh2_pg.C_sca_70021		LYQVEYAFK	9	0	1159.59	yes	yes	0.0050782	150.28	9	0									1				9	0									1				1267900
>jgi|Lotgi1|224583|estExt_Genewise1Plus.C_sca_1180027		LYSDEELLER	10	0	1265.61	yes	yes	6.5828e-05	191.05	8.75	0.433								1	3				8.75	0.433								1	3				3064200
>jgi|Lotgi1|115607|e_gw1.21.53.1		LYYSADDFPGDVNEGLIGPLLICR	24	0	2696.32	yes	yes	9.1921e-59	298.07	3.74	1.48	2	4	3	5	7	2							3.74	1.48	2	4	3	5	7	2							340900000
>jgi|Lotgi1|162861|fgenesh2_pg.C_sca_36000089	127	MADVVDCQCLVLSR	14	0	1664.77	yes	yes	7.4952e-07	190.3	5	0					1								5	0					1								2554400
>jgi|Lotgi1|109284|e_gw1.10.19.1	24	MAGLQDLVDSLK	12	0	1288.67	yes	yes	0.00027804	145.34	3.75	2.38	1	1			1		1						3.75	2.38	1	1			1		1						4762400
>jgi|Lotgi1|109284|e_gw1.10.19.1	24	MAGLQDLVDSLKDTNETLENHNNELR	26	1	2968.42	yes	yes	2.1664e-12	129.15	4.5	3.04	1	1					1	1					4.5	3.04	1	1					1	1					12731000
>jgi|Lotgi1|204921|estExt_fgenesh2_kg.C_sca_960001	271	MAGLQDLVDTLR	12	0	1330.69	yes	yes	1.3071e-16	156.12	8	1							1		1				8	1							1		1				1946000
>jgi|Lotgi1|204921|estExt_fgenesh2_kg.C_sca_960001	271	MAGLQDLVDTLRK	13	1	1458.79	yes	yes	0.00088023	110.86	6	2				1				1					6	2				1				1					626700
>jgi|Lotgi1|234885|estExt_fgenesh2_pg.C_sca_560116	472	MAPSVETICSTQSPLLNPR	19	0	2100.03	yes	yes	0	433.61	8.18	3.09	4	1		1	1	3	3	6	8	8	6	4	8.18	3.09	4	1		1	1	3	3	6	8	8	6	4	225690000
>jgi|Lotgi1|182683|estExt_Genewise1.C_sca_40534	186;187	MAQGAGWSVMVSHR	14	0	1515.71	yes	yes	1.3656e-05	168.94	7	0							1						7	0							1						549870
>jgi|Lotgi1|184255|estExt_Genewise1.C_sca_80549	198	MDATANELADVK	12	0	1276.6	yes	yes	6.742e-18	175.91	7.33	0.471							2	1					7.33	0.471							2	1					3498700
>jgi|Lotgi1|188534|estExt_Genewise1.C_sca_240373	206	MDATQAELVEER	12	0	1390.64	yes	yes	7.588e-23	280.23	8.75	0.433								1	3				8.75	0.433								1	3				2827200
>jgi|Lotgi1|235988|estExt_fgenesh2_pg.C_sca_730030	513	MDAVDSVIQSAVADWSSSGCPK	22	0	2309.03	yes	yes	5.7557e-29	249.18	9	0									1				9	0									1				2964900
>jgi|Lotgi1|218952|estExt_Genewise1Plus.C_sca_500038	340	MDETYDCIVLGTGLK	15	0	1713.8	yes	yes	3.7994e-05	145.17	8	0								1					8	0								1					1908900
>jgi|Lotgi1|234303|estExt_fgenesh2_pg.C_sca_490063	453	MDFAQAENDGR	11	0	1252.51	yes	yes	2.5845e-05	174.73	10.5	0.5										1	1		10.5	0.5										1	1		811390
>jgi|Lotgi1|173095|fgenesh2_pg.C_sca_148000046;>jgi|Lotgi1|176001|fgenesh2_pg.C_sca_623000001		MDGINVDGK	9	0	947.438	no	no	0.0037396	137	8	0								1					NaN	NaN													225750
>jgi|Lotgi1|199050|estExt_Genewise1.C_sca_1120039	235	MDLALLTLQLDKDTLYHTFQK	21	1	2506.31	yes	yes	2.8143e-11	176.83	5	0					1								5	0					1								4977300
>jgi|Lotgi1|150531|fgenesh2_kg.C_sca_45000002	94;95	MDQVMQVVEPAK	12	0	1373.67	yes	yes	0.00027449	134.2	12	0												2	12	0												2	447710
>jgi|Lotgi1|239271|estExt_fgenesh2_pg.C_sca_2180008	611	MDSTEPPYSESR	12	0	1397.58	yes	yes	2.0108e-05	168.79	8.12	1.05							3	2	2	1			8.12	1.05							3	2	2	1			2430800
>jgi|Lotgi1|235120|estExt_fgenesh2_pg.C_sca_590106	483;484;485	MEFGEPNSFNAEMMK	15	0	1760.72	yes	yes	0.00012269	132.47	5	0					1								5	0					1								3482200
>jgi|Lotgi1|236770|estExt_fgenesh2_pg.C_sca_870051	520	MEIFYHWIAR	10	0	1364.67	yes	yes	3.3471e-06	207.73	5.17	2.29	3	3	4	5	8	9	4	2	2	2			5.17	2.29	3	3	4	5	8	9	4	2	2	2			218630000
>jgi|Lotgi1|150144|fgenesh2_kg.C_sca_26000011		MEPLEQR	7	0	901.433	yes	yes	0.0052024	149.92	8	0								1					8	0								1					0
>jgi|Lotgi1|229427|estExt_fgenesh2_pg.C_sca_70053	383	MEVVYPGQDPITDAASIR	18	0	1960.96	yes	yes	6.9867e-07	167.88	6	0						3							6	0						3							7016900
>jgi|Lotgi1|115607|e_gw1.21.53.1	38	MEYIQYTDDSYGQK	14	0	1739.73	yes	yes	4.5993e-50	319.25	3.79	1.06		3	4	6	6								3.79	1.06		3	4	6	6								48570000
>jgi|Lotgi1|113221|e_gw1.16.216.1	28	MFCPNGFVTNSR	12	0	1428.63	yes	yes	9.7762e-18	185.71	9.4	0.8								1	1	3			9.4	0.8								1	1	3			2740700
>jgi|Lotgi1|106937|e_gw1.6.157.1		MFFLQVK	7	0	911.494	yes	yes	0.0070624	172.54	7	1.41					1		2		1				7	1.41					1		2		1				12009000
>jgi|Lotgi1|115714|e_gw1.22.148.1	42	MFLEVLQGNVEAVK	14	0	1575.83	yes	yes	3.7408e-05	158.31	7	0							1						7	0							1						215900
>jgi|Lotgi1|236952|estExt_fgenesh2_pg.C_sca_900076	531	MGAILDLLDILGLDESK	17	0	1814.97	yes	yes	3.6144e-07	187.98	1.25	0.433	3	1											1.25	0.433	3	1											15006000
>jgi|Lotgi1|214078|estExt_Genewise1Plus.C_sca_200030		MGFEPLAYK	9	0	1054.52	yes	yes	0.0059654	125.96	8	0								2					8	0								2					1699600
>jgi|Lotgi1|228268|estExt_fgenesh2_pg.C_sca_20156	370;371	MGMNQPYGPDR	11	0	1264.53	yes	yes	4.6794e-12	247.19	4.63	3.34	7	1			2	4	1	1	1	1	1		4.63	3.34	7	1			2	4	1	1	1	1	1		9370400
>jgi|Lotgi1|134694|e_gw1.92.27.1	62	MGVISGSCPIDSGFSLNTYSSNR	23	0	2448.11	yes	yes	3.217e-81	342.3	9.5	0.5									1	1			9.5	0.5									1	1			605000
>jgi|Lotgi1|174920|fgenesh2_pg.C_sca_225000003	175	MGVNDYDGGYQER	13	0	1502.61	yes	yes	3.6099e-46	342.56	6.03	1.5	1		2	2	3	11	13	3					6.03	1.5	1		2	2	3	11	13	3					66154000
>jgi|Lotgi1|209261|estExt_Genewise1Plus.C_sca_30137		MIALPYPK	8	0	931.52	yes	yes	0.0096228	137.77	8	0								1					8	0								1					1608800
>jgi|Lotgi1|229427|estExt_fgenesh2_pg.C_sca_70053	384	MIITYQDSGK	10	0	1154.56	yes	yes	0.0004142	161.37	6.25	0.433						3	1						6.25	0.433						3	1						3607000
>jgi|Lotgi1|220774|estExt_Genewise1Plus.C_sca_650023		MILLEFHNR	9	0	1171.62	yes	yes	0.0091496	112.94	9	0									1				9	0									1				496020
>jgi|Lotgi1|203020|estExt_fgenesh2_kg.C_sca_20001	257;258;259	MIMTIFACLMSQDPEFK	17	0	2060.94	yes	yes	6.0973e-09	203.21	7	0							1						7	0							1						841180
>jgi|Lotgi1|108898|e_gw1.9.258.1	19	MITDEDEEYK	10	0	1271.52	yes	yes	0.0010555	143.86	9	0									2				9	0									2				711380
>jgi|Lotgi1|108898|e_gw1.9.258.1	19	MITDEDEEYKVADNGDLIIK	20	1	2310.09	yes	yes	2.3844e-10	180.49	8.5	0.5								1	1				8.5	0.5								1	1				378350
>jgi|Lotgi1|115147|e_gw1.20.479.1	32	MITPEAADPK	10	0	1071.53	yes	no	0.0012127	141.88	3.76	2.02	3	3	2	2	3	2	2						3.76	2.02	3	3	2	2	3	2	2						80167000
>jgi|Lotgi1|115147|e_gw1.20.479.1	33	MITPEASDPK	10	0	1087.52	yes	yes	0.00046305	159.11	2	0.926	2	4		1									2	0.926	2	4		1									12140000
>jgi|Lotgi1|154020|fgenesh2_pg.C_sca_5000060	97;98	MKPYFEIEASENEMPTPR	18	1	2167.99	yes	yes	4.9783e-20	246.38	3	1.22		2	1		1								3	1.22		2	1		1								9645100
>jgi|Lotgi1|228268|estExt_fgenesh2_pg.C_sca_20156	372;373;374	MLGISPHGHMMNR	13	0	1479.69	yes	yes	0.00051687	113.47	6.6	4.59	2									2	1		6.6	4.59	2									2	1		1959800
>jgi|Lotgi1|233583|estExt_fgenesh2_pg.C_sca_410033		MLKLVVISACLVAVLGQYK	19	1	2104.22	yes	yes	0.0097276	88.73	3	0			1										3	0			1										1540200
>jgi|Lotgi1|239174|estExt_fgenesh2_pg.C_sca_2010016	599;600	MLPLMAALR	9	0	1014.57	yes	yes	0.00012543	191.36	5.71	3.84	13	4	3	3	5	5	2	3	4	4	5	4	5.71	3.84	13	4	3	3	5	5	2	3	4	4	5	4	819020000
>jgi|Lotgi1|140786|e_gw1.151.5.1	79;80	MLQFIMGER	9	0	1123.55	yes	yes	2.036e-05	223.75	4.6	2.43	6	7	6	10	12	7	2	3	2	2	1		4.6	2.43	6	7	6	10	12	7	2	3	2	2	1		2020900000
>jgi|Lotgi1|236204|estExt_fgenesh2_pg.C_sca_770019;>jgi|Lotgi1|228722|estExt_fgenesh2_pg.C_sca_40076		MLSEDELR	8	0	991.464	yes	no	0.0062116	151.75	10	0										1			10	0										1			0
>jgi|Lotgi1|233408|estExt_fgenesh2_pg.C_sca_390087	438	MLYTASADVLK	11	0	1210.63	yes	yes	0.00047212	150.85	10.3	1.21								1	2	3	3	2	10.3	1.21								1	2	3	3	2	27482000
>jgi|Lotgi1|239174|estExt_fgenesh2_pg.C_sca_2010016	601;602;603;604;605;606	MMLPMLMGGMDMK	13	0	1484.64	yes	yes	2.905e-08	194.6	10.3	2.57	1									3	8	3	10.3	2.57	1									3	8	3	49641000
>jgi|Lotgi1|201174|estExt_Genewise1.C_sca_1660017		MNPEYDYLFK	10	0	1318.59	yes	yes	0.0040547	114.84	10.3	0.471										2	1		10.3	0.471										2	1		3127100
>jgi|Lotgi1|237510|estExt_fgenesh2_pg.C_sca_1090023	544;545	MPCAPGTNYFMDTCSCSTFAK	21	0	2444.96	yes	yes	8.5921e-123	237.13	5.5	3.5		1							1				5.5	3.5		1							1				16463000
>jgi|Lotgi1|214078|estExt_Genewise1Plus.C_sca_200030	321	MPINEPAVGK	10	0	1054.55	yes	yes	7.1172e-05	183.57	8	0								1					8	0								1					327960
>jgi|Lotgi1|109284|e_gw1.10.19.1	25	MPQESQKPVLIK	12	1	1396.77	yes	yes	5.8719e-08	201.46	6	2.19		1	1	1		2	2	2	1				6	2.19		1	1	1		2	2	2	1				13802000
>jgi|Lotgi1|237303|estExt_fgenesh2_pg.C_sca_1020012	540	MPYGQAPAVYDGDFQLVQSNSILR	24	0	2668.3	yes	yes	2.4968e-50	268.4	10	0										1			10	0										1			510460
>jgi|Lotgi1|235549|estExt_fgenesh2_pg.C_sca_660066	496	MRDTPTPGDETYK	13	1	1509.68	yes	yes	0.00013586	155.15	6.86	2.59	1					1	1	2	2				6.86	2.59	1					1	1	2	2				8308800
>jgi|Lotgi1|235549|estExt_fgenesh2_pg.C_sca_660066	496	MRDTPTPGDETYKVEITVLHSQTIQTK	27	2	3087.55	yes	yes	1.973e-11	148.88	9	0									3				9	0									3				7265300
>jgi|Lotgi1|223043|estExt_Genewise1Plus.C_sca_880146;>jgi|Lotgi1|202077|estExt_Genewise1.C_sca_2180072;>jgi|Lotgi1|197703|estExt_Genewise1.C_sca_880158;>jgi|Lotgi1|220547|estExt_Genewise1Plus.C_sca_630094;>jgi|Lotgi1|182307|estExt_Genewise1.C_sca_30407	255	MSATFIGNSTAIQELFK	17	0	1856.93	no	no	5.5145e-37	291.56	7.85	2.32	1						3	5	1	2	1		NaN	NaN													45943000
>jgi|Lotgi1|199626|estExt_Genewise1.C_sca_1220083	239	MSGIICTIGPACR	13	0	1434.68	yes	yes	1.7625e-15	174.1	7	0							1						7	0							1						550490
>jgi|Lotgi1|223043|estExt_Genewise1Plus.C_sca_880146;>jgi|Lotgi1|202077|estExt_Genewise1.C_sca_2180072;>jgi|Lotgi1|197703|estExt_Genewise1.C_sca_880158;>jgi|Lotgi1|223078|estExt_Genewise1Plus.C_sca_880181;>jgi|Lotgi1|220547|estExt_Genewise1Plus.C_sca_6300	249	MSMKEVDEQMLNVQNK	16	1	1922.89	no	no	0.0058078	98.531	7	0							1						NaN	NaN													322660
>jgi|Lotgi1|228264|estExt_fgenesh2_pg.C_sca_20144	369	MSNGIGFNPHPTDCDK	16	0	1788.76	yes	yes	3.3172e-05	161.63	6	0						1							6	0						1							1891000
>jgi|Lotgi1|236770|estExt_fgenesh2_pg.C_sca_870051	521	MSNTINSLQIK	11	0	1247.65	yes	yes	2.9689e-25	312.52	6.07	3.05	3	4	4	4	5	5	5	4	3	4	3	1	6.07	3.05	3	4	4	4	5	5	5	4	3	4	3	1	339760000
>jgi|Lotgi1|203020|estExt_fgenesh2_kg.C_sca_20001	260	MSPEQILLR	9	0	1085.59	yes	yes	1.9976e-07	238.48	7.15	1.61			1			3	3	3	3				7.15	1.61			1			3	3	3	3				26232000
>jgi|Lotgi1|214125|estExt_Genewise1Plus.C_sca_200104	322;323	MSQHLESMSINDYIDVR	17	0	2036.93	yes	yes	2.9925e-06	169.19	9	0									2				9	0									2				1222900
>jgi|Lotgi1|158113|fgenesh2_pg.C_sca_16000081	103	MSSTLQDIGK	10	0	1078.53	yes	yes	3.6252e-05	188.46	7.41	2.93	1	2				1	2	3	4	3	1		7.41	2.93	1	2				1	2	3	4	3	1		11015000
>jgi|Lotgi1|206060|estExt_fgenesh2_pm.C_sca_120032	288	MTNLGWTITK	10	0	1163.6	yes	yes	0.00031777	165.83	9	0									3				9	0									3				1568800
>jgi|Lotgi1|162872|fgenesh2_pg.C_sca_36000100	135	MTTLIQTDK	9	0	1049.54	yes	yes	0.0015372	155.01	3.4	1.2		2		2	1								3.4	1.2		2		2	1								33921000
>jgi|Lotgi1|235549|estExt_fgenesh2_pg.C_sca_660066	497	MTVEMTPFPPFDGR	14	0	1623.74	yes	yes	9.5139e-36	297.15	6.82	3.06	7	5	4	2	4	5	8	12	17	7	4	1	6.82	3.06	7	5	4	2	4	5	8	12	17	7	4	1	319940000
>jgi|Lotgi1|232714|estExt_fgenesh2_pg.C_sca_310076	413	MTYLIGGIDDTR	12	0	1353.66	yes	yes	1.9938e-34	306.01	6.72	2.57		1	2	5	7	6	4	4	3	3	2	2	6.72	2.57		1	2	5	7	6	4	4	3	3	2	2	247870000
>jgi|Lotgi1|232714|estExt_fgenesh2_pg.C_sca_310076	413	MTYLIGGIDDTRK	13	1	1481.75	yes	yes	5.8012e-08	197.56	4.83	0.687				2	3	1							4.83	0.687				2	3	1							9074400
>jgi|Lotgi1|238560|estExt_fgenesh2_pg.C_sca_1510007	569	MVNFFLGENIFR	12	0	1485.74	yes	yes	5.7394e-32	312.52	4	1.85	4	4	4	5	7	4	3						4	1.85	4	4	4	5	7	4	3						673600000
>jgi|Lotgi1|238560|estExt_fgenesh2_pg.C_sca_1510007	570;571	MWMKDPENYR	10	1	1368.6	yes	yes	7.1418e-06	204.92	4.78	1.4			2	1	5			1					4.78	1.4			2	1	5			1					23189000
>jgi|Lotgi1|197001|estExt_Genewise1.C_sca_810144		MYIFQEISSGDDLFTDAAK	19	0	2149.99	yes	yes	0.0075139	85.619	10	0										1			10	0										1			1383800
>jgi|Lotgi1|233348|estExt_fgenesh2_pg.C_sca_380029	433	MYMSSFIQQK	10	0	1261.58	yes	yes	1.8323e-10	250.34	4.75	1.48	1				5	2							4.75	1.48	1				5	2							30607000
>jgi|Lotgi1|235988|estExt_fgenesh2_pg.C_sca_730030	514	MYNVLISLQK	10	0	1207.66	yes	yes	6.3692e-08	233	4.62	2.01	1	3	3	3	3	4	2	2					4.62	2.01	1	3	3	3	3	4	2	2					45480000
>jgi|Lotgi1|238526|estExt_fgenesh2_pg.C_sca_1490037	561	MYSLDTVNFLGGK	13	0	1443.71	yes	yes	2.5166e-56	371.34	4.58	2.55	12	15	14	20	13	13	10	4	4	3	3		4.58	2.55	12	15	14	20	13	13	10	4	4	3	3		8325800000
>jgi|Lotgi1|120210|e_gw1.33.165.1	47	MYSYITEELPALINEK	16	0	1912.95	yes	yes	4.0548e-07	195.88	9	0									2				9	0									2				1047500
>jgi|Lotgi1|235548|estExt_fgenesh2_pg.C_sca_660065		NADCGLEIAK	10	0	1089.51	yes	yes	5.3076e-06	213.37	6.6	2.65	1	1	2	2	2	3	4	3	3	3	1		6.6	2.65	1	1	2	2	2	3	4	3	3	3	1		1245400000
>jgi|Lotgi1|214936|estExt_Genewise1Plus.C_sca_250001	326	NAGQMVGVQVWR	12	0	1343.68	yes	yes	1.8452e-15	166.93	8	0								1					8	0								1					330330
>jgi|Lotgi1|109284|e_gw1.10.19.1		NAQLEQELDVYR	12	0	1476.72	yes	yes	4.0648e-15	244.16	4.12	2.93	2	2		1			2		1				4.12	2.93	2	2		1			2		1				27232000
>jgi|Lotgi1|204921|estExt_fgenesh2_kg.C_sca_960001		NASLQAELNEQR	12	0	1371.67	yes	yes	1.2262e-18	266.42	8.89	1.37							2	2	1	3	1		8.89	1.37							2	2	1	3	1		4733100
>jgi|Lotgi1|237510|estExt_fgenesh2_pg.C_sca_1090023		NCAIQIGR	8	0	930.471	yes	yes	6.8721e-05	275.54	7.83	3.56		3						2	2	2	2	1	7.83	3.56		3						2	2	2	2	1	30060000
>jgi|Lotgi1|174003|fgenesh2_pg.C_sca_179000009	161	NCAMIDFFK	9	0	1144.5	yes	yes	0.00051483	177.32	4.58	2.22	3	3	2	5	3	4	4	1	1				4.58	2.22	3	3	2	5	3	4	4	1	1				276720000
>jgi|Lotgi1|160173|fgenesh2_pg.C_sca_23000191		NCVTSSYCPDGK	12	0	1386.55	yes	yes	3.1502e-11	220.93	5.19	2.38	1	2	3	3	3	2	3	1	3				5.19	2.38	1	2	3	3	3	2	3	1	3				33486000
>jgi|Lotgi1|227996|estExt_fgenesh2_pg.C_sca_10362		NDFLGVR	7	0	819.424	yes	yes	0.0080759	194.42	10	0										1			10	0										1			410950
>jgi|Lotgi1|134569|e_gw1.91.41.1		NDFYITGESYAGK	13	0	1463.66	yes	yes	0.0001707	153.63	7.33	0.471							2	1					7.33	0.471							2	1					1840400
>jgi|Lotgi1|236770|estExt_fgenesh2_pg.C_sca_870051		NDIPNNDHIIAFTGYGLQK	19	0	2129.05	yes	yes	0.0001751	137.52	6	0.816					1	1	1						6	0.816					1	1	1						24291000
>jgi|Lotgi1|204240|estExt_fgenesh2_kg.C_sca_430013		NDIYAEGLHFR	11	0	1333.64	yes	yes	0.00026242	165.83	9	0									1				9	0									1				600600
>jgi|Lotgi1|158113|fgenesh2_pg.C_sca_16000081	104	NDQSWMTAVR	10	0	1206.55	yes	yes	0.00077883	150.85	8	0.816							1	1	1				8	0.816							1	1	1				1756000
>jgi|Lotgi1|115607|e_gw1.21.53.1		NDQSYIGSVYK	11	0	1272.6	yes	yes	1.1224e-07	216.87	5.27	2.6	2	2	3	2	2	3	2	3	3				5.27	2.6	2	2	3	2	2	3	2	3	3				460310000
>jgi|Lotgi1|115607|e_gw1.21.53.1		NDQSYIGSVYKK	12	1	1400.69	yes	yes	5.3478e-08	203.49	4.2	0.748			1	2	2								4.2	0.748			1	2	2								10563000
>jgi|Lotgi1|174920|fgenesh2_pg.C_sca_225000003		NDVEYDDDSVGER	13	0	1511.6	yes	yes	6.1986e-17	243.01	6.75	0.433						1	3						6.75	0.433						1	3						1565200
>jgi|Lotgi1|235621|estExt_fgenesh2_pg.C_sca_670079		NDVLATELEIK	11	0	1243.67	yes	yes	1.7427e-07	214.48	8.94	1.68						1	3	3	2	4	2	1	8.94	1.68						1	3	3	2	4	2	1	122660000
>jgi|Lotgi1|83160|gw1.21.261.1		NDVNTELVVFNK	12	0	1390.71	yes	yes	1.3293e-17	252.7	5	2.69	4	4	6	7	6	2	3	4	3	3			5	2.69	4	4	6	7	6	2	3	4	3	3			559130000
>jgi|Lotgi1|236952|estExt_fgenesh2_pg.C_sca_900076		NECPISEVDSLLPQLPDNFR	20	0	2342.12	yes	yes	0.00028604	128.69	1	0	1												1	0	1												7049400
>jgi|Lotgi1|239125|estExt_fgenesh2_pg.C_sca_1950011		NEDGCEICK	9	0	1123.43	yes	yes	0.00083316	185.37	3.33	2.01	3	2	2	2		2	1						3.33	2.01	3	2	2	2		2	1						30925000
>jgi|Lotgi1|158379|fgenesh2_pg.C_sca_17000030		NEFEALIELK	10	0	1204.63	yes	yes	4.5013e-05	154.84	2	0		2											2	0		2											1332500
>jgi|Lotgi1|216416|estExt_Genewise1Plus.C_sca_330065		NELESYAYSLK	11	0	1315.63	yes	yes	0.0001028	172.69	6	0						1							6	0						1							3053800
>jgi|Lotgi1|233200|estExt_fgenesh2_pg.C_sca_350163		NELPYLTGNQCAQCSASR	18	0	2067.91	yes	yes	3.473e-226	502.53	6.68	2.92	2	4	6	4	8	6	8	7	7	6	5	2	6.68	2.92	2	4	6	4	8	6	8	7	7	6	5	2	855510000
>jgi|Lotgi1|234865|estExt_fgenesh2_pg.C_sca_560073	470	NEMDIGQLR	9	0	1074.51	yes	yes	0.00016874	177.32	2.78	1.69	3	2	1		3								2.78	1.69	3	2	1		3								39285000
>jgi|Lotgi1|83160|gw1.21.261.1		NENGPSLSDPSCIPWVYR	18	0	2089.95	yes	yes	1.6918e-104	392.32	4	1.46		6	6	7	5	5	1						4	1.46		6	6	7	5	5	1						159660000
>jgi|Lotgi1|228639|estExt_fgenesh2_pg.C_sca_30298		NFDYENAEK	9	0	1128.47	yes	yes	0.00032258	199.48	8.67	0.471								1	2				8.67	0.471								1	2				4459200
>jgi|Lotgi1|231665|estExt_fgenesh2_pg.C_sca_210045;>jgi|Lotgi1|207558|estExt_fgenesh2_pm.C_sca_1090002		NFGLYNER	8	0	1011.48	yes	no	0.00056565	201.59	8	0								1					8	0								1					0
>jgi|Lotgi1|157827|fgenesh2_pg.C_sca_15000165		NFGVIASCSGWCGCR	15	0	1729.71	yes	yes	2.0709e-06	147.87	10.5	0.5										1	1		10.5	0.5										1	1		700030
>jgi|Lotgi1|173200|fgenesh2_pg.C_sca_151000011	150	NFHSNLPSYQMGSTQIR	17	0	1978.93	yes	yes	0	381.89	6.73	3.12	5	4	5	5	5	6	7	9	9	8	4	3	6.73	3.12	5	4	5	5	5	6	7	9	9	8	4	3	1526300000
>jgi|Lotgi1|189089|estExt_Genewise1.C_sca_270169		NFLEEGWSK	9	0	1108.52	yes	yes	0.0076186	120.07	9	0									1				9	0									1				8362000
>jgi|Lotgi1|218952|estExt_Genewise1Plus.C_sca_500038		NFLLYTQEFNEEDPSTFK	18	0	2221.02	yes	yes	7.0208e-10	202.89	8	0								2					8	0								2					2420500
>jgi|Lotgi1|229482|estExt_fgenesh2_pg.C_sca_70303		NFSHNFFDGK	10	0	1211.54	yes	yes	6.6163e-07	221.89	10	0										1			10	0										1			568030
>jgi|Lotgi1|239125|estExt_fgenesh2_pg.C_sca_1950011		NGCEICECQDSPIIPHNFGCPTPPSR	26	0	3041.29	yes	yes	1.2037e-105	350.39	3.33	1.62	3	2	3	2	4	1							3.33	1.62	3	2	3	2	4	1							180460000
>jgi|Lotgi1|239125|estExt_fgenesh2_pg.C_sca_1950011		NGCPTCQCK	9	0	1123.42	yes	no	0.0015417	174.17	1	0	2												1	0	2												617340
>jgi|Lotgi1|159171|fgenesh2_pg.C_sca_19000208;>jgi|Lotgi1|159173|fgenesh2_pg.C_sca_19000210;>jgi|Lotgi1|176428|fgenesh2_pg.C_sca_1317000001		NGDINGCSIPFGLPLPFK	18	0	1944.98	yes	no	8.2539e-20	246.38	10.2	0.433										3	1		10.2	0.433										3	1		10626000
>jgi|Lotgi1|209261|estExt_Genewise1Plus.C_sca_30137	305	NGEASVSIPMTELK	14	0	1474.73	yes	yes	1.9192e-19	183.66	6.2	0.4						4	1						6.2	0.4						4	1						12285000
>jgi|Lotgi1|235549|estExt_fgenesh2_pg.C_sca_660066		NGGVCVETKPECACGTR	17	1	1893.81	yes	yes	9.1662e-25	246.05	6.3	2.85	3	1	1		2	3	3	4	4	2			6.3	2.85	3	1	1		2	3	3	4	4	2			87421000
>jgi|Lotgi1|174920|fgenesh2_pg.C_sca_225000003	176;177;178	NGISNMNIMDFLDNLDMDLNFK	22	0	2573.16	yes	yes	0.00049033	98.035	7	0							1						7	0							1						2941600
>jgi|Lotgi1|234885|estExt_fgenesh2_pg.C_sca_560116		NGLLSDLVGK	10	0	1014.57	yes	yes	0.0014034	156.94	6.45	2.95	1	2	1	2	3	2	2	2	3	2	2		6.45	2.95	1	2	1	2	3	2	2	2	3	2	2		63118000
>jgi|Lotgi1|204770|estExt_fgenesh2_kg.C_sca_820009		NGLQNVNLYAEVAGR	15	0	1616.83	yes	yes	0.00015595	146.5	11	0											1		11	0											1		359540
>jgi|Lotgi1|235548|estExt_fgenesh2_pg.C_sca_660065	494	NGNPMPVPVNLGDELR	16	0	1720.86	yes	yes	1.9409e-85	366.48	5.41	2.56	8	5	7	8	12	11	10	9	7	2	1		5.41	2.56	8	5	7	8	12	11	10	9	7	2	1		1381300000
>jgi|Lotgi1|239574|estExt_fgenesh2_pg.C_sca_3420002		NGVGFLSHTSDCTK	14	0	1521.69	yes	yes	1.5066e-21	262.8	3.83	1.07		2	2	4	4								3.83	1.07		2	2	4	4								257410000
>jgi|Lotgi1|114561|e_gw1.19.150.1		NHCIHPAVIAAIASR	15	0	1628.86	yes	yes	4.4083e-120	452.26	5.57	2.88	9	8	7	8	10	9	13	8	6	5	4		5.57	2.88	9	8	7	8	10	9	13	8	6	5	4		2173900000
>jgi|Lotgi1|236952|estExt_fgenesh2_pg.C_sca_900076	532	NHILDAAMGTDTER	14	0	1542.71	yes	yes	2.5338e-12	224.39	7.33	0.471							2	1					7.33	0.471							2	1					3146700
>jgi|Lotgi1|184255|estExt_Genewise1.C_sca_80549		NHILLFVNKDDDFDKHLEQFK	21	2	2614.32	yes	yes	1.0429e-21	226.75	7.33	0.471							2	1					7.33	0.471							2	1					5355700
>jgi|Lotgi1|227996|estExt_fgenesh2_pg.C_sca_10362		NHLGPGSLIDPR	12	0	1274.67	yes	yes	4.6568e-09	207.7	11.5	0.671										1	3	6	11.5	0.671										1	3	6	20767000
>jgi|Lotgi1|205560|estExt_fgenesh2_pm.C_sca_10063		NIDEHANEDVEK	12	0	1411.62	yes	yes	0.005348	117.67	10	0										1			10	0										1			112200
>jgi|Lotgi1|162872|fgenesh2_pg.C_sca_36000100		NIDSTTDVYELAIASYVLTR	20	0	2243.13	yes	yes	0.0055588	101.96	7	0							1						7	0							1						4980300
>jgi|Lotgi1|235988|estExt_fgenesh2_pg.C_sca_730030		NIEFVNNER	9	0	1133.55	yes	yes	3.1887e-05	220.24	5.42	1.75		1	1	1	3	3	1	2					5.42	1.75		1	1	1	3	3	1	2					70653000
>jgi|Lotgi1|158379|fgenesh2_pg.C_sca_17000030;>jgi|Lotgi1|113666|e_gw1.17.176.1;>jgi|Lotgi1|158396|fgenesh2_pg.C_sca_17000047		NIEIDKVEEILEK	13	1	1570.85	yes	no	3.3978e-05	172.34	1.5	0.5	1	1											1.5	0.5	1	1											9228100
>jgi|Lotgi1|173200|fgenesh2_pg.C_sca_151000011		NIEKISQCVPGVPR	14	1	1595.85	yes	yes	0.00021447	161.1	10	0										1			10	0										1			1076900
>jgi|Lotgi1|239188|estExt_fgenesh2_pg.C_sca_2050005		NIEYMNK	7	0	910.422	yes	yes	0.0057715	179.47	6	0						1							6	0						1							1231100
>jgi|Lotgi1|231869|estExt_fgenesh2_pg.C_sca_230185		NIFNPTER	8	0	989.493	yes	yes	0.0016234	201.59	3.55	1.78	1	3	2	2	1	1	1						3.55	1.78	1	3	2	2	1	1	1						40445000
>jgi|Lotgi1|189380|estExt_Genewise1.C_sca_290015	209;210	NIGMVYSGMGPDYR	14	0	1558.69	yes	yes	6.4051e-05	141.73	9.75	0.433									1	3			9.75	0.433									1	3			3019500
>jgi|Lotgi1|220933|estExt_Genewise1Plus.C_sca_670098;>jgi|Lotgi1|208961|estExt_Genewise1Plus.C_sca_20564		NILGGTVFR	9	0	975.55	yes	no	0.00064786	188.29	7.6	1.02						1	1	2	1				7.6	1.02						1	1	2	1				5248300
>jgi|Lotgi1|235609|estExt_fgenesh2_pg.C_sca_670059	500	NIMINNPTQR	10	0	1199.61	yes	yes	5.3508e-06	191.05	9.36	1.43							2	1	2	3	3		9.36	1.43							2	1	2	3	3		6267100
>jgi|Lotgi1|228639|estExt_fgenesh2_pg.C_sca_30298		NIPEQIPIGCCK	12	0	1427.69	yes	yes	6.8854e-05	166.93	8.5	0.5								2	2				8.5	0.5								2	2				5712400
>jgi|Lotgi1|228268|estExt_fgenesh2_pg.C_sca_20156	375	NIPLTPGVMR	10	0	1096.61	yes	yes	0.0024975	130.96	8	1							1		1				8	1							1		1				4094700
>jgi|Lotgi1|228882|estExt_fgenesh2_pg.C_sca_50013		NIQPPQYQTR	10	0	1243.63	yes	yes	5.2835e-07	224.88	6.5	2.36	1	1				1	4	4	1				6.5	2.36	1	1				1	4	4	1				21132000
>jgi|Lotgi1|204921|estExt_fgenesh2_kg.C_sca_960001		NIVEQAMGIQTK	12	0	1330.69	yes	yes	0.0098497	91.855	10	0										1			10	0										1			425250
>jgi|Lotgi1|239125|estExt_fgenesh2_pg.C_sca_1950011		NIVICLIYQK	10	0	1262.71	yes	yes	5.8346e-12	253.62	4.25	2.08	13	4	9	12	19	11	4	3	2				4.25	2.08	13	4	9	12	19	11	4	3	2				2136000000
>jgi|Lotgi1|214616|estExt_Genewise1Plus.C_sca_230056;>jgi|Lotgi1|116115|e_gw1.23.184.1		NLAEILSER	9	0	1043.56	yes	no	0.0023979	166.17	9	0									2				9	0									2				1762200
>jgi|Lotgi1|236952|estExt_fgenesh2_pg.C_sca_900076		NLASALYSEVLDAVLSGQAADTFK	24	0	2482.26	yes	yes	1.3884e-206	460.42	6	1.07					3	2	1	1					6	1.07					3	2	1	1					9989500
>jgi|Lotgi1|234865|estExt_fgenesh2_pg.C_sca_560073		NLCSLCGGEQFCHR	14	0	1736.72	yes	yes	1.0162e-22	267.47	4.87	2.25	1	2	1	2	3	4			2				4.87	2.25	1	2	1	2	3	4			2				209750000
>jgi|Lotgi1|213577|estExt_Genewise1Plus.C_sca_180161		NLDIDRPTYTNLNR	14	1	1703.86	no	no	1.4875e-27	280.98	7.71	0.7							3	3	1				NaN	NaN													17383000
>jgi|Lotgi1|223558|estExt_Genewise1Plus.C_sca_970107;CON__ENSEMBL:ENSBTAP00000016242		NLDIERPTYTNLNR	14	1	1717.87	no	no	8.8256e-42	299.79	6.55	2.63		3	2	2	3	3	5	3	3	4	1		NaN	NaN													166660000
>jgi|Lotgi1|203680|estExt_fgenesh2_kg.C_sca_180008		NLDIGRPTYTNLNR	14	1	1645.85	no	no	2.0222e-21	265.11	7.57	0.495							3	4					NaN	NaN													11131000
>jgi|Lotgi1|234488|estExt_fgenesh2_pg.C_sca_520002		NLDVCCPPSGSAK	13	0	1403.62	yes	yes	1.132e-06	186.72	8.38	2.43		1			1		1	2	3	3	2		8.38	2.43		1			1		1	2	3	3	2		17208000
>jgi|Lotgi1|231046|estExt_fgenesh2_pg.C_sca_170090	400	NLDYIAFQHHMR	12	0	1543.74	yes	yes	1.208e-11	220.93	8.68	1.38						2	1	5	6	3	2		8.68	1.38						2	1	5	6	3	2		38967000
>jgi|Lotgi1|169146|fgenesh2_pg.C_sca_82000088		NLDYSFTDILR	11	0	1355.67	yes	yes	1.4876e-06	147.12	8.5	0.5								1	1				8.5	0.5								1	1				288540
>jgi|Lotgi1|209261|estExt_Genewise1Plus.C_sca_30137		NLEIIIQTDK	10	0	1185.66	yes	yes	4.2302e-05	197.1	4.64	2.35	1	2	1	1	1	3	1		1				4.64	2.35	1	2	1	1	1	3	1		1				29096000
>jgi|Lotgi1|209261|estExt_Genewise1Plus.C_sca_30137		NLEIIIQTDKK	11	1	1313.76	yes	yes	2.8839e-07	214.48	5.7	2.28		2		1		4		2	1				5.7	2.28		2		1		4		2	1				33406000
>jgi|Lotgi1|234041|estExt_fgenesh2_pg.C_sca_460095		NLEVEANNAFDQYR	14	0	1681.77	yes	yes	2.938e-09	217.35	9	0									3				9	0									3				1086100
>jgi|Lotgi1|236952|estExt_fgenesh2_pg.C_sca_900076		NLGGEFFER	9	0	1067.5	yes	yes	0.00064786	188.29	1.5	0.5	2	2											1.5	0.5	2	2											14862000
>jgi|Lotgi1|236770|estExt_fgenesh2_pg.C_sca_870051	522	NLHYTEGYDNMCR	13	0	1671.68	yes	yes	1.0073e-71	404.6	4.69	2.44	4	3	3	4	2	6	3	2	2				4.69	2.44	4	3	3	4	2	6	3	2	2				517410000
>jgi|Lotgi1|238560|estExt_fgenesh2_pg.C_sca_1510007	572	NLLLNAMACTK	11	0	1247.64	yes	yes	9.3823e-06	192.32	6.23	2.94	1	1			6				2	3			6.23	2.94	1	1			6				2	3			66526000
>jgi|Lotgi1|236955|estExt_fgenesh2_pg.C_sca_900081		NLLQGGTLNLK	11	0	1169.68	yes	yes	1.4465e-09	233.02	7.83	0.687							2	3	1				7.83	0.687							2	3	1				12430000
>jgi|Lotgi1|219492|estExt_Genewise1Plus.C_sca_540059		NLPAFFAR	8	0	934.502	yes	yes	0.0044824	186.87	8.67	0.471								1	2				8.67	0.471								1	2				8243400
>jgi|Lotgi1|216266|estExt_Genewise1Plus.C_sca_310408		NLPIPNSISGFAK	13	0	1356.74	yes	yes	0.0081924	100.72	11	0											1		11	0											1		351810
>jgi|Lotgi1|232880|estExt_fgenesh2_pg.C_sca_330023		NLQSQITGLLVER	13	0	1469.82	yes	yes	1.7971e-17	249.53	4.33	1.89			2				1						4.33	1.89			2				1						708490
>jgi|Lotgi1|104069|e_gw1.2.545.1		NLQYYDISAK	10	0	1213.6	yes	yes	9.4538e-05	188.46	8.83	1.07							1	1	2	2			8.83	1.07							1	1	2	2			7340100
>jgi|Lotgi1|239125|estExt_fgenesh2_pg.C_sca_1950011		NLVCPPVCAIYCPNGNVLDK	20	0	2302.09	yes	yes	2.4956e-29	265.9	3.72	1.66	3	2	2	3	6	2							3.72	1.66	3	2	2	3	6	2							498190000
>jgi|Lotgi1|238560|estExt_fgenesh2_pg.C_sca_1510007		NLVWEFITK	9	0	1148.62	yes	yes	0.0040087	155.01	5.57	2.44		1	1	1		1	1	1	1				5.57	2.44		1	1	1		1	1	1	1				25987000
>jgi|Lotgi1|158316|fgenesh2_pg.C_sca_16000284;>jgi|Lotgi1|176424|fgenesh2_pg.C_sca_1280000001	106	NMFKPLSPQSPGFTPLER	18	1	2045.04	yes	no	0.0023382	110.77	1	0	1												1	0	1												6064900
>jgi|Lotgi1|156601|fgenesh2_pg.C_sca_11000287	102	NMLDEDVGLR	10	0	1160.55	yes	yes	0.0024975	130.96	7	0							2						7	0							2						2472900
>jgi|Lotgi1|199050|estExt_Genewise1.C_sca_1120039	236	NMSVIAHVDHGK	12	0	1306.65	yes	yes	0.00040316	140.3	5	0					2								5	0					2								647880
>jgi|Lotgi1|238400|estExt_fgenesh2_pg.C_sca_1440037		NNCAYFIR	8	0	1056.48	yes	yes	8.912e-05	235.46	9	0.816								2	2	2			9	0.816								2	2	2			26867000
>jgi|Lotgi1|231869|estExt_fgenesh2_pg.C_sca_230185		NNDQCIPCAANCVTLHDGDNVYPGR	25	0	2859.21	yes	yes	3.0267e-11	158.74	3.5	0.5			1	1									3.5	0.5			1	1									2466400
>jgi|Lotgi1|229175|estExt_fgenesh2_pg.C_sca_50437	381	NNEENDAVEDMLK	13	0	1519.65	yes	yes	7.957e-19	227.53	5.34	1.84	1	4	4	6	5	11	13	3					5.34	1.84	1	4	4	6	5	11	13	3					193880000
>jgi|Lotgi1|221240|estExt_Genewise1Plus.C_sca_690138		NNIDDILTLIK	11	0	1270.71	yes	yes	6.7397e-05	174.73	6.33	0.471						2	1						6.33	0.471						2	1						47554000
>jgi|Lotgi1|131935|e_gw1.77.174.1;>jgi|Lotgi1|60316|gw1.617.1.1		NNINFLTADGAK	12	0	1276.64	yes	no	1.3017e-07	196.7	7.43	0.904						1	3	2	1				7.43	0.904						1	3	2	1				10861000
>jgi|Lotgi1|226175|estExt_Genewise1Plus.C_sca_1660040		NNIWCVEIPVK	11	0	1370.7	yes	yes	5.9516e-05	176.83	10	0										2			10	0										2			2361900
>jgi|Lotgi1|156599|fgenesh2_pg.C_sca_11000285		NPFVDVDMK	9	0	1063.5	yes	yes	0.0064656	123.92	7	0							1						7	0							1						385710
>jgi|Lotgi1|158379|fgenesh2_pg.C_sca_17000030		NPIIIFNR	8	0	985.571	yes	yes	0.00033748	220.39	2	0.707	1	2	1										2	0.707	1	2	1										14686000
>jgi|Lotgi1|174920|fgenesh2_pg.C_sca_225000003		NPSIGCIR	8	0	915.46	yes	yes	8.912e-05	235.46	5.85	1.79		1		2	2	3	3	1	1				5.85	1.79		1		2	2	3	3	1	1				130160000
>jgi|Lotgi1|209261|estExt_Genewise1Plus.C_sca_30137	306	NPSIGVGMTSDVAELTVFK	19	0	1963.99	yes	yes	0	385.73	6.29	2.68	2	2	2		4	4	1	5	7	1			6.29	2.68	2	2	2		4	4	1	5	7	1			47165000
>jgi|Lotgi1|181237|estExt_Genewise1.C_sca_10721		NPVPLSELHR	10	0	1160.63	yes	yes	0.00082868	165.83	3.88	1.05		1	2	2	3								3.88	1.05		1	2	2	3								19399000
>jgi|Lotgi1|239189|estExt_fgenesh2_pg.C_sca_2050009		NQDANFCNSNDVYCNPDYGTSIGR	24	0	2780.12	yes	yes	6.9773e-76	318.93	8.78	0.916							1	2	4	2			8.78	0.916							1	2	4	2			17825000
>jgi|Lotgi1|132853|e_gw1.81.44.1		NQEGVAVVPLSK	12	0	1239.68	yes	yes	0.0013152	137.17	10	0										1			10	0										1			692050
>jgi|Lotgi1|238526|estExt_fgenesh2_pg.C_sca_1490037		NQGQPAVR	8	0	868.452	yes	yes	0.00033748	220.39	1	0	2												1	0	2												1276000
>jgi|Lotgi1|177837|fgenesh2_pm.C_sca_12000025		NQIDDIVLVGGSTR	14	0	1485.78	yes	yes	2.8202e-05	177.93	6	0						1							6	0						1							2944700
>jgi|Lotgi1|204983|estExt_fgenesh2_kg.C_sca_1070005		NQIESDVITLLK	12	0	1371.76	yes	yes	0.00032674	154.35	6.43	2.87		2					1	2	2				6.43	2.87		2					1	2	2				7047000
>jgi|Lotgi1|238526|estExt_fgenesh2_pg.C_sca_1490037		NQISDNIDITK	11	0	1259.64	yes	yes	8.8348e-15	263.54	5.02	2.64	4	5	5	9	5	7	3	3	2	3	1		5.02	2.64	4	5	5	9	5	7	3	3	2	3	1		7502200000
>jgi|Lotgi1|236952|estExt_fgenesh2_pg.C_sca_900076		NQLSELGLVTTGTLQQLR	18	0	1970.08	yes	yes	1.5333e-90	374.86	2.67	1.25	1	2	2		1								2.67	1.25	1	2	2		1								18446000
>jgi|Lotgi1|216416|estExt_Genewise1Plus.C_sca_330065;>jgi|Lotgi1|232892|estExt_fgenesh2_pg.C_sca_330038		NQLTSNPENTIFDVK	15	0	1718.85	yes	no	1.5681e-06	197.56	6	0						2							6	0						2							4520700
>jgi|Lotgi1|239170|estExt_fgenesh2_pg.C_sca_2010012		NQNIGGGGGGGGGVLGGGQSQFAK	24	0	2073	yes	yes	0	442.8	7.77	3.72	4	3	1	2	3	2	3	1	3	7	8	6	7.77	3.72	4	3	1	2	3	2	3	1	3	7	8	6	464940000
>jgi|Lotgi1|235120|estExt_fgenesh2_pg.C_sca_590106		NRAPGLLNAASVK	13	1	1309.75	yes	yes	7.51e-17	247.72	3.86	0.99		1	1	3	2								3.86	0.99		1	1	3	2								13245000
>jgi|Lotgi1|239339|estExt_fgenesh2_pg.C_sca_2240004		NRPQASQPYGETAYSSK	17	1	1882.88	yes	yes	5.2664e-06	185.02	3.14	1.25	1	1	2	2	1								3.14	1.25	1	1	2	2	1								7592900
>jgi|Lotgi1|231004|estExt_fgenesh2_pg.C_sca_160274	395	NSDLILTEDMK	11	0	1277.62	yes	yes	4.1979e-06	190.05	11.5	0.5											2	2	11.5	0.5											2	2	1646500
>jgi|Lotgi1|230493|estExt_fgenesh2_pg.C_sca_120332	393	NSEGHVAPLPNMFSSYDFDDDGVISK	26	0	2840.26	yes	yes	5.4179e-22	189.79	8	0								1					8	0								1					1969700
>jgi|Lotgi1|177837|fgenesh2_pm.C_sca_12000025		NSLEGYAFNMK	11	0	1272.58	yes	yes	0.0096073	107.24	6	0						1							6	0						1							1323900
>jgi|Lotgi1|235621|estExt_fgenesh2_pg.C_sca_670079	502	NSLQNIINAYMSIAADYEAQAGILEVR	27	0	2966.48	yes	yes	3.7378e-75	311.84	6.67	2.21		1					3	1	1				6.67	2.21		1					3	1	1				16554000
>jgi|Lotgi1|219492|estExt_Genewise1Plus.C_sca_540059	343	NSMTGLGTDEDTIINILVTHDNEQR	25	0	2785.32	yes	yes	5.9366e-12	166.25	9	0									1				9	0									1				3674600
>jgi|Lotgi1|204747|estExt_fgenesh2_kg.C_sca_790016		NSPIPVTIVPNN	12	0	1263.68	yes	yes	7.2027e-15	247.72	10.3	1.03									2	2	2	1	10.3	1.03									2	2	2	1	58942000
>jgi|Lotgi1|229175|estExt_fgenesh2_pg.C_sca_50437		NSPIYLIDSESSPSR	15	0	1663.81	yes	yes	8.3881e-82	386	6.48	3.33	3	3	3	4	4	6	4	2	3	3	3	4	6.48	3.33	3	3	3	4	4	6	4	2	3	3	3	4	342160000
>jgi|Lotgi1|105757|e_gw1.4.297.1		NSSQDEYGTAAYK	13	0	1432.61	yes	yes	1.7145e-06	184.88	6.4	2.24		1					2	2					6.4	2.24		1					2	2					7076100
>jgi|Lotgi1|223043|estExt_Genewise1Plus.C_sca_880146;>jgi|Lotgi1|202077|estExt_Genewise1.C_sca_2180072;>jgi|Lotgi1|197703|estExt_Genewise1.C_sca_880158;>jgi|Lotgi1|223078|estExt_Genewise1Plus.C_sca_880181;>jgi|Lotgi1|220547|estExt_Genewise1Plus.C_sca_6300		NSSYFVEWIPNNVK	14	0	1695.83	no	no	4.5375e-12	228.21	7.67	0.471							1	2					NaN	NaN													3530000
>jgi|Lotgi1|239125|estExt_fgenesh2_pg.C_sca_1950011		NSVNELVK	8	0	901.487	yes	yes	3.4008e-75	283.17	5.18	3.15	3	2	1	2	1	2	1	1	2	2			5.18	3.15	3	2	1	2	1	2	1	1	2	2			1366100000
>jgi|Lotgi1|159264|fgenesh2_pg.C_sca_20000004		NTAGCSFLPHTYWTFK	16	0	1928.89	yes	yes	2.9886e-12	226.17	5	2.4	2				1	2	3						5	2.4	2				1	2	3						36093000
>jgi|Lotgi1|239125|estExt_fgenesh2_pg.C_sca_1950011		NTECTATNNAVNDVCCPTCSPVLCK	25	0	2884.19	yes	yes	6.0775e-139	394.01	4.91	2.38	2	2	3	4	3	2	3	2	2				4.91	2.38	2	2	3	4	3	2	3	2	2				337200000
>jgi|Lotgi1|184255|estExt_Genewise1.C_sca_80549		NTFDGDFTVEK	11	0	1271.57	yes	yes	3.2116e-06	145.34	7	0							1						7	0							1						1517300
>jgi|Lotgi1|209261|estExt_Genewise1Plus.C_sca_30137		NTGLHVVSDALIYQHK	16	0	1793.94	yes	yes	1.3311e-120	438.83	7.02	3	3	1	3	4	5	8	3	7	6	5	3	4	7.02	3	3	1	3	4	5	8	3	7	6	5	3	4	252730000
>jgi|Lotgi1|142681|e_gw1.184.79.1		NTGQIIGLAGCDLLTISPK	19	0	1970.05	yes	yes	1.1164e-08	179.25	9	0									2				9	0									2				570720
>jgi|Lotgi1|173200|fgenesh2_pg.C_sca_151000011		NTICVAPVSQPR	12	0	1340.69	yes	yes	2.5245e-31	311.04	7.22	2.84	1	3	3	4	4	4	4	7	8	7	6		7.22	2.84	1	3	3	4	4	4	4	7	8	7	6		590470000
>jgi|Lotgi1|197848|estExt_Genewise1.C_sca_900026		NTLLISALQAR	11	0	1198.7	yes	yes	1.7538e-06	203.4	8	0								3					8	0								3					2922700
>jgi|Lotgi1|158379|fgenesh2_pg.C_sca_17000030		NTSLHEQPGSVLLNVTK	17	0	1835.97	yes	yes	3.3336e-64	339.63	2.5	1.12	2	2	2	2									2.5	1.12	2	2	2	2									35851000
>jgi|Lotgi1|229427|estExt_fgenesh2_pg.C_sca_70053		NTVPDQVVEVHSSDVAK	17	0	1822.91	yes	yes	2.7467e-46	289.52	5.88	1.62			1		2	3	1		1				5.88	1.62			1		2	3	1		1				33381000
>jgi|Lotgi1|184255|estExt_Genewise1.C_sca_80549		NVASGNDDVPFGITSDDSVFK	21	0	2183	yes	yes	2.1526e-16	204.43	7	0							2						7	0							2						2385300
>jgi|Lotgi1|233397|estExt_fgenesh2_pg.C_sca_390071		NVCCGTGYTLHITSK	15	0	1709.79	yes	yes	3.2614e-18	213.59	7.39	2.57		2	1	1	2	3	4	4	6	2	2	1	7.39	2.57		2	1	1	2	3	4	4	6	2	2	1	268360000
>jgi|Lotgi1|108332|e_gw1.8.175.1		NVFPTGELR	9	0	1031.54	yes	yes	0.0069964	130.34	5	0					1								5	0					1								0
>jgi|Lotgi1|232880|estExt_fgenesh2_pg.C_sca_330023		NVFQSPFVFTYK	12	0	1475.74	yes	yes	0.0010514	140.3	3.33	0.471			2	1									3.33	0.471			2	1									3016700
>jgi|Lotgi1|238400|estExt_fgenesh2_pg.C_sca_1440037		NVFTAAGQR	9	0	962.493	yes	yes	0.0034376	157.54	10	0										2			10	0										2			4104100
>jgi|Lotgi1|239005|estExt_fgenesh2_pg.C_sca_1830012;>jgi|Lotgi1|239006|estExt_fgenesh2_pg.C_sca_1830013	580	NVGSPSIGDVMGDGVHVAFYTGYR	24	0	2497.17	no	no	9.0172e-67	304.18	8.97	2.51	1	1		1			4	4	6	8	7	3	NaN	NaN													187080000
>jgi|Lotgi1|209340|estExt_Genewise1Plus.C_sca_30274		NVIAINQDPLGIQGK	15	0	1578.87	yes	yes	5.2543e-12	228.21	7.38	0.696						1	3	4					7.38	0.696						1	3	4					19638000
>jgi|Lotgi1|239574|estExt_fgenesh2_pg.C_sca_3420002		NVIDGECNR	9	0	1075.47	yes	yes	0.00032258	199.48	3.79	1.37	1	2	2	4	4	1							3.79	1.37	1	2	2	4	4	1							37632000
>jgi|Lotgi1|238844|estExt_fgenesh2_pg.C_sca_1750005		NVIEDPNILK	10	0	1153.63	yes	yes	0.0012075	159.11	7.5	0.5							1	1					7.5	0.5							1	1					1405800
>jgi|Lotgi1|158379|fgenesh2_pg.C_sca_17000030		NVLEQLTDEPNLQDPLQK	18	0	2093.06	yes	yes	8.5331e-16	234.26	2	0		1											2	0		1											1366300
>jgi|Lotgi1|118304|e_gw1.28.357.1		NVLNNFLVEGK	11	0	1245.67	yes	yes	1.8233e-05	187.85	9.5	0.5									2	2			9.5	0.5									2	2			4525000
>jgi|Lotgi1|108036|e_gw1.8.544.1	17	NVMHGNYLSGDDDNVK	16	0	1776.77	yes	yes	7.5378e-05	143.86	6	1					2		2						6	1					2		2						3852800
>jgi|Lotgi1|183614|estExt_Genewise1.C_sca_60290	194;195	NVMVGSYGPKPDLQSYTTPEDEAPSGMLAR	30	1	3209.5	yes	yes	3.5107e-26	187.81	9.43	0.728								1	2	4			9.43	0.728								1	2	4			25410000
>jgi|Lotgi1|203670|estExt_fgenesh2_kg.C_sca_170029		NVNDNNYVSPIR	12	0	1403.68	yes	yes	0.0018108	131.28	7	0							1						7	0							1						372270
>jgi|Lotgi1|200510|estExt_Genewise1.C_sca_1440010		NVQLTEGEIR	10	0	1157.6	yes	yes	0.0005835	170.18	9	0									1				9	0									1				734900
>jgi|Lotgi1|150028|fgenesh2_kg.C_sca_22000007		NVQYLHHVTLSGLKPATK	18	1	2005.11	yes	yes	7.7896e-05	155.28	7	0							2						7	0							2						3219300
>jgi|Lotgi1|184125|estExt_Genewise1.C_sca_80315		NVVTIFSAPNYCYR	14	0	1702.81	yes	yes	0.00087164	127.37	9	0									1				9	0									1				651190
>jgi|Lotgi1|216416|estExt_Genewise1Plus.C_sca_330065		NWDDASVQHDIK	12	0	1426.65	yes	yes	9.893e-08	198.87	5.67	0.471					1	2							5.67	0.471					1	2							6285400
>jgi|Lotgi1|238560|estExt_fgenesh2_pg.C_sca_1510007		NWDQIFK	7	0	949.466	yes	yes	0.0047128	229.15	5.24	2.98	3	1	1	2	3	1	1	2	1	2			5.24	2.98	3	1	1	2	3	1	1	2	1	2			114200000
>jgi|Lotgi1|238082|estExt_fgenesh2_pg.C_sca_1300004	547	NWEHGDTAANDNDAMDSPFSVLGIN	25	0	2689.14	yes	yes	3.4513e-99	355.26	6.5	0.922					1	5	2	2					6.5	0.922					1	5	2	2					227820000
>jgi|Lotgi1|190816|estExt_Genewise1.C_sca_350218		NWVQENILGLCSHR	14	0	1724.84	yes	yes	0.0077872	97.214	7	0							1						7	0							1						395550
>jgi|Lotgi1|219492|estExt_Genewise1Plus.C_sca_540059		NYDFDASAVVEQLR	14	0	1625.77	yes	yes	1.8368e-42	306.95	8.8	0.4								1	4				8.8	0.4								1	4				6886100
>jgi|Lotgi1|159383|fgenesh2_pg.C_sca_20000123		NYECDLCPGNHEIK	14	0	1747.73	yes	yes	1.3627e-09	219.29	6	0						2							6	0						2							8123700
>jgi|Lotgi1|84059|gw1.130.114.1		NYQTPLEPNTPNEK	14	0	1643.78	yes	yes	1.5066e-21	262.8	4.57	1.76	1	2	3	4	4	3	4						4.57	1.76	1	2	3	4	4	3	4						82424000
>jgi|Lotgi1|115607|e_gw1.21.53.1		NYYLSIEER	9	0	1185.57	yes	yes	2.2982e-08	257.26	4.52	2.21	3	4	3	4	5	4	2	4					4.52	2.21	3	4	3	4	5	4	2	4					545030000
>jgi|Lotgi1|162872|fgenesh2_pg.C_sca_36000100	131	PADFNMGIDIR	11	0	1247.6	yes	yes	0.0016979	174.73	4	0				1									4	0				1									0
>jgi|Lotgi1|239125|estExt_fgenesh2_pg.C_sca_1950011		PADNPGVCQYVPPLAQCSNFQNK	23	0	2603.19	yes	yes	3.4989e-104	365.66	4.06	1.94	6	7	8	6	10	7	5	1					4.06	1.94	6	7	8	6	10	7	5	1					3431200000
>jgi|Lotgi1|239125|estExt_fgenesh2_pg.C_sca_1950011		PADNPGVCQYVPPLAQCSNFQNKR	24	1	2759.29	yes	yes	2.1223e-138	398.05	4.07	1.73	3		1	3	5	3							4.07	1.73	3		1	3	5	3							135800000
>jgi|Lotgi1|233420|estExt_fgenesh2_pg.C_sca_390106		PALNFNSIYK	10	0	1165.61	yes	yes	8.2061e-25	339.26	4.9	2.5	3	3	4	3	4	4	2	3	3				4.9	2.5	3	3	4	3	4	4	2	3	3				618440000
>jgi|Lotgi1|233420|estExt_fgenesh2_pg.C_sca_390106		PALNFNSIYKDSR	13	1	1523.77	yes	yes	3.4394e-21	256.4	6.5	0.5						1	1						6.5	0.5						1	1						4881800
>jgi|Lotgi1|236770|estExt_fgenesh2_pg.C_sca_870051		PANPPRPLAPR	11	1	1184.68	yes	yes	8.7523e-24	304.86	5.09	2.62	4	3	4	4	4	5	4	3	2	2			5.09	2.62	4	3	4	4	4	5	4	3	2	2			122720000
>jgi|Lotgi1|235497|estExt_fgenesh2_pg.C_sca_650036		PAPTYAAPTK	10	0	1015.53	yes	yes	0.0001409	185.97	6.84	2.91	2		1	1	1	3	2	2	3	3	1		6.84	2.91	2		1	1	1	3	2	2	3	3	1		102850000
>jgi|Lotgi1|238526|estExt_fgenesh2_pg.C_sca_1490037		PAQLTIPAR	9	0	965.566	yes	yes	1.1501e-07	249.53	8.61	3.35	2	1			1	1	1	1	4	3	6	3	8.61	3.35	2	1			1	1	1	1	4	3	6	3	363100000
>jgi|Lotgi1|238526|estExt_fgenesh2_pg.C_sca_1490037	562	PAQLTIPARPGYNDVSMIYDGQNLK	25	1	2760.39	yes	yes	0	332.54	9.53	2.58	2		1	2	2	1	1	2	8	13	23	7	9.53	2.58	2		1	2	2	1	1	2	8	13	23	7	862150000
>jgi|Lotgi1|238526|estExt_fgenesh2_pg.C_sca_1490037	562	PAQLTIPARPGYNDVSMIYDGQNLKAK	27	2	2959.52	yes	yes	1.8195e-83	316.03	11	0											2		11	0											2		2758100
>jgi|Lotgi1|236770|estExt_fgenesh2_pg.C_sca_870051		PATATNDIFNR	11	0	1218.6	yes	yes	2.9387e-08	150.85	3.5	1.5		1			1								3.5	1.5		1			1								694740
>jgi|Lotgi1|159383|fgenesh2_pg.C_sca_20000123		PATGLQFIIEYAEGQIK	17	0	1876.99	yes	yes	9.7291e-11	219.52	6.33	0.471						2	1						6.33	0.471						2	1						14190000
>jgi|Lotgi1|236689|estExt_fgenesh2_pg.C_sca_850101		PAYQPPPPTVVR	12	0	1320.72	yes	yes	6.8434e-11	190.05	8.4	0.49								3	2				8.4	0.49								3	2				2454500
>jgi|Lotgi1|239125|estExt_fgenesh2_pg.C_sca_1950011		PCPEGLVCCPEGCGSICKPPVNIPNPK	27	1	3035.38	yes	yes	9.8172e-41	238.56	3.42	1.82	4	2	5	2	3	2	1						3.42	1.82	4	2	5	2	3	2	1						346820000
>jgi|Lotgi1|173138|fgenesh2_pg.C_sca_149000038		PCPFGTFWDQNAVTCSNAANVICR	24	0	2784.22	yes	yes	5.0382e-124	379.78	3.17	1.4	1	4	2	3	1	1							3.17	1.4	1	4	2	3	1	1							61192000
>jgi|Lotgi1|217342|estExt_Genewise1Plus.C_sca_390115		PDHAQYLTAEQQDELR	16	0	1912.89	yes	yes	4.4946e-17	249.38	8	0								2					8	0								2					1894600
>jgi|Lotgi1|217342|estExt_Genewise1Plus.C_sca_390115		PDHAQYLTAEQQDELRK	17	1	2040.99	yes	yes	9.7827e-30	281.72	7.6	0.49							2	3					7.6	0.49							2	3					8099000
>jgi|Lotgi1|183614|estExt_Genewise1.C_sca_60290	195	PDLQSYTTPEDEAPSGMLAR	20	0	2176.99	yes	yes	6.7628e-11	183.23	10	0										1			10	0										1			488070
>jgi|Lotgi1|193969|estExt_Genewise1.C_sca_560109		PESLVSVLGK	10	0	1027.59	yes	yes	3.2516e-05	199.61	11.8	0.433											1	3	11.8	0.433											1	3	1812000
>jgi|Lotgi1|232880|estExt_fgenesh2_pg.C_sca_330023		PFCAYLDR	8	0	1040.47	yes	yes	0.0087269	172.26	2.5	0.5		1	1										2.5	0.5		1	1										2018800
>jgi|Lotgi1|162872|fgenesh2_pg.C_sca_36000100		PFFVSLNLPSSVK	13	0	1433.79	yes	yes	0.0006912	112.15	2	0		1											2	0		1											206510
>jgi|Lotgi1|159264|fgenesh2_pg.C_sca_20000004		PFLNLQK	7	0	858.496	yes	yes	0.0059653	223.6	6	0						1							6	0						1							1081000
>jgi|Lotgi1|233397|estExt_fgenesh2_pg.C_sca_390071	435	PFSFQSLMPK	10	0	1180.6	yes	yes	0.00062116	154.84	8.75	0.433								1	3				8.75	0.433								1	3				3212700
>jgi|Lotgi1|233420|estExt_fgenesh2_pg.C_sca_390106		PGAVAEDDKESK	12	1	1244.59	yes	yes	2.3641e-27	296.97	5.5	2.25	2	2	1	2	2	5	6	3	1				5.5	2.25	2	2	1	2	2	5	6	3	1				33408000
>jgi|Lotgi1|233420|estExt_fgenesh2_pg.C_sca_390106		PGAVAEDDKESKK	13	2	1372.68	yes	yes	1.4462e-12	231.97	7	0							1						7	0							1						857070
>jgi|Lotgi1|235120|estExt_fgenesh2_pg.C_sca_590106		PGLGLAIQQK	10	0	1023.61	yes	yes	2.5414e-09	245.93	4	0				1									4	0				1									3063300
>jgi|Lotgi1|239125|estExt_fgenesh2_pg.C_sca_1950011	582	PGMCPVPPHPSAVLCAIDSK	20	0	2132.02	yes	yes	2.5541e-255	392.32	3.97	2.44	13	8	5	9	8	4	5	3	3				3.97	2.44	13	8	5	9	8	4	5	3	3				1578200000
>jgi|Lotgi1|239125|estExt_fgenesh2_pg.C_sca_1950011	584	PGMCPVPPR	9	0	1009.48	yes	yes	5.6259e-06	227.44	3.48	1.74	4	3	3	4	5	1	1						3.48	1.74	4	3	3	4	5	1	1						10028000
>jgi|Lotgi1|239125|estExt_fgenesh2_pg.C_sca_1950011	584	PGMCPVPPRPSAVLCSIDSK	20	1	2167.06	yes	yes	8.8023e-60	319.26	4.18	2.1	7	5	4	7	8	6	5	2					4.18	2.1	7	5	4	7	8	6	5	2					1196100000
>jgi|Lotgi1|239125|estExt_fgenesh2_pg.C_sca_1950011	584	PGMCPVPPRPSAVLCSIDSKDECTNDR	27	2	3057.38	yes	yes	3.1848e-123	210.06	2.5	1.38	2	1	2		1								2.5	1.38	2	1	2		1								31261000
>jgi|Lotgi1|226726|estExt_Genewise1Plus.C_sca_1950014		PGNFQFR	7	0	864.424	yes	yes	0.0059653	223.6	5.5	0.5					1	1							5.5	0.5					1	1							2339000
>jgi|Lotgi1|232714|estExt_fgenesh2_pg.C_sca_310076		PGNPNGPIFLDGLGPAGVR	19	0	1846.97	yes	yes	3.2781e-133	411.46	4.8	0.4				1	4								4.8	0.4				1	4								14620000
>jgi|Lotgi1|163637|fgenesh2_pg.C_sca_40000191		PGNYFSGLR	9	0	1009.5	yes	yes	2.1623e-08	276.6	7.03	3.14	1	3	2	3	3	4	3	3	4	4	4	2	7.03	3.14	1	3	2	3	3	4	3	3	4	4	4	2	137730000
>jgi|Lotgi1|239125|estExt_fgenesh2_pg.C_sca_1950011		PGTCPVPPDPSAVLCSIDSK	20	0	2095.99	yes	yes	4.6271e-29	264.28	5	0					5								5	0					5								7460100
>jgi|Lotgi1|219490|estExt_Genewise1Plus.C_sca_540057		PGTIVGNDDFDTAAIVECLR	20	0	2162.03	yes	yes	0.00034998	126.88	9	0									1				9	0									1				397460
>jgi|Lotgi1|239125|estExt_fgenesh2_pg.C_sca_1950011		PGVCPVPPQPLAVLCSIDSK	20	0	2133.1	yes	yes	1.8802e-82	359.38	4	2.18	8	8	8	6	8	6	5	2	1				4	2.18	8	8	8	6	8	6	5	2	1				1370600000
>jgi|Lotgi1|239125|estExt_fgenesh2_pg.C_sca_1950011		PGVCPVPPQPLAVLCSIDSKDECTNDR	27	1	3023.42	yes	yes	1.956e-118	367.52	3.48	1.87	4	5	1	3	5	2	1						3.48	1.87	4	5	1	3	5	2	1						282510000
>jgi|Lotgi1|239125|estExt_fgenesh2_pg.C_sca_1950011		PGVCPVPPQPLAVLCSIDSKDECTNDRECPIDLK	34	2	3878.83	yes	yes	1.87e-75	278.02	3.1	1.58	2	2	2	2	1	1							3.1	1.58	2	2	2	2	1	1							222200000
>jgi|Lotgi1|238526|estExt_fgenesh2_pg.C_sca_1490037	562	PGYNDVSMIYDGQNLK	16	0	1812.84	yes	yes	4.4137e-93	388.7	10.5	1.04								2	8	14	22	9	10.5	1.04								2	8	14	22	9	892190000
>jgi|Lotgi1|238526|estExt_fgenesh2_pg.C_sca_1490037	562	PGYNDVSMIYDGQNLKAK	18	1	2011.97	yes	yes	2.3919e-06	165.33	11.3	0.471											2	1	11.3	0.471											2	1	5208600
>jgi|Lotgi1|238526|estExt_fgenesh2_pg.C_sca_1490037	562	PGYNDVSMIYDGQNLKAKVNDIAR	24	2	2680.33	yes	yes	5.4059e-15	188.49	11	0											1		11	0											1		1000700
>jgi|Lotgi1|173138|fgenesh2_pg.C_sca_149000038		PHWMCLGQR	9	0	1183.54	yes	yes	2.6972e-05	216.42	4.02	1.86	5	6	6	9	9	7	2		1				4.02	1.86	5	6	6	9	9	7	2		1				383950000
>jgi|Lotgi1|233199|estExt_fgenesh2_pg.C_sca_350161		PIGSKPITVTTAAK	14	1	1382.81	yes	yes	0.00053031	143.17	8	0								1					8	0								1					301810
>jgi|Lotgi1|238430|estExt_fgenesh2_pg.C_sca_1460006		PILEILLR	8	0	965.627	yes	yes	0.00096025	205.41	8.6	0.49								2	3				8.6	0.49								2	3				4726800
>jgi|Lotgi1|157827|fgenesh2_pg.C_sca_15000165		PISPVLPISPAGGLPLRPSIK	21	1	2108.27	yes	yes	2.083e-90	340.87	7.63	3.25	3	2	1	2	2	1	3	4	5	7	8		7.63	3.25	3	2	1	2	2	1	3	4	5	7	8		469930000
>jgi|Lotgi1|233199|estExt_fgenesh2_pg.C_sca_350161		PITVTTAAK	9	0	900.528	yes	yes	0.00024901	202.54	6.75	1.48					1	1	1		1				6.75	1.48					1	1	1		1				4159200
>jgi|Lotgi1|239125|estExt_fgenesh2_pg.C_sca_1950011	584	PKPGMCPVPPR	11	1	1234.63	yes	yes	2.5044e-05	185.71	2.89	1.73	3	2		1	3								2.89	1.73	3	2		1	3								3639300
>jgi|Lotgi1|239125|estExt_fgenesh2_pg.C_sca_1950011	584	PKPGMCPVPPRPSAVLCSIDSK	22	2	2392.21	yes	yes	3.5415e-33	252.53	3.28	2.05	8	3	3	2	5	2	2						3.28	2.05	8	3	3	2	5	2	2						419770000
>jgi|Lotgi1|239125|estExt_fgenesh2_pg.C_sca_1950011		PKPGVCPVPPQPLAVLCSIDSK	22	1	2358.24	yes	yes	1.9942e-74	214.52	4.25	1.79	1	1		1	4		1						4.25	1.79	1	1		1	4		1						77693000
>jgi|Lotgi1|239125|estExt_fgenesh2_pg.C_sca_1950011		PKPGVCPVPPQPLAVLCSIDSKDECTNDR	29	2	3248.56	yes	yes	5.6165e-82	307.77	3.54	1.78	3	2		2	5	1							3.54	1.78	3	2		2	5	1							193620000
>jgi|Lotgi1|191640|estExt_Genewise1.C_sca_410075		PLATDLLHPSLEDEK	15	0	1676.86	yes	yes	5.9945e-28	280.33	11.2	0.748										1	2	2	11.2	0.748										1	2	2	4453400
[truncated: 1,121 more rows]
