# Supplementary material for: In-depth proteomic analysis of a mollusc shell: acid-soluble and acid-insoluble matrix of the limpet Lottia gigantea
Source: Proteome Sci. 2012 Jun 13;10:28. doi: 10.1186/1477-5956-10-28 (PMC3374290; doi:10.1186/1477-5956-10-28)
Supplement: Additional file 11 — Proteins identified in acid-insoluble matrix B. Xls-file containing MaxQuant output data such as Lotgi1 entries grouped together because of sequence identity, number of sequence-unique and non-unique peptides, sequence coverage, protein length and molecular weight, PEP values and gel slices yielding peptides of the respective proteins. [file 1477-5956-10-28-S11.xls]

## Sheet: proteinGroups
Additional file 11: Proteins identified in acid-insoluble matrix B
Protein IDs	Proteins	Peptides	Razor + unique Peptides	Unique Peptides	Sequence Coverage [%]	Unique + Razor Sequence Coverage [%]	Unique Sequence Coverage [%]	Mol. Weight [kDa]	Sequence Length	Slice Average	Slice 1	Slice 2	Slice 3	Slice 4	Slice 5	Slice 6	Slice 7	Slice 8	Slice 9	Slice 10	Slice 11	Slice 12	PEP	Intensity
>jgi|Lotgi1|101611|gw1.56.268.1	1	4	4	4	44	44	44	11.221	109	5.77	13	20	17	15	24	23	17	18	10	11	9	6	1.6179e-181	4565300000
>jgi|Lotgi1|102397|e_gw1.1.358.1	1	6	6	6	36.1	36.1	36.1	31.421	291	8.97							1	7	18	4	2		1.1934e-109	170980000
>jgi|Lotgi1|103152|e_gw1.1.406.1	1	3	3	3	21.9	21.9	21.9	23.511	210	9.14									6	1			2.2634e-33	3758800
>jgi|Lotgi1|104069|e_gw1.2.545.1	1	2	2	2	10.1	10.1	10.1	23.727	207	9.5									3	3			2.8093e-10	2864000
>jgi|Lotgi1|105456|e_gw1.4.60.1	1	2	2	2	9.7	9.7	9.7	25.633	227	10										2			1.5967e-20	1181800
>jgi|Lotgi1|105757|e_gw1.4.297.1	1	10	10	9	42.8	42.8	38.7	31.02	269	6.77	4	2	3	1	2	2	7	17	4	5	1		9.4368e-200	80238000
>jgi|Lotgi1|105848|e_gw1.4.256.1	1	4	4	4	9.6	9.6	9.6	50.643	457	7							6						9.7422e-12	5617900
>jgi|Lotgi1|106548|e_gw1.5.688.1	1	4	4	4	17.3	17.3	17.3	41.37	381	2.4		4		1									2.0311e-179	10187000
>jgi|Lotgi1|106937|e_gw1.6.157.1;>jgi|Lotgi1|107124|e_gw1.6.273.1	2	14	14	14	49.1	49.1	49.1	37.315	316	6.35	3	5	2	5	7	11	12	10	14	1	1		1.2418e-233	98915000
>jgi|Lotgi1|107327|e_gw1.6.64.1	1	1	1	1	6.1	6.1	6.1	22.408	197	10										1			8.4554e-13	186390
>jgi|Lotgi1|59617|gw1.6.93.1;>jgi|Lotgi1|107438|e_gw1.6.90.1	2	3	3	3	26.5	26.5	26.5	12.049	102	6						3							8.7779e-29	3335800
>jgi|Lotgi1|108036|e_gw1.8.544.1	1	4	4	4	12.7	12.7	12.7	56.94	503	6.57						3	4						7.6034e-225	8487400
>jgi|Lotgi1|108898|e_gw1.9.258.1	1	3	3	3	19.8	19.8	19.8	22.779	197	9									7				8.1347e-69	12470000
>jgi|Lotgi1|109284|e_gw1.10.19.1	1	11	11	10	29.8	29.8	26.3	51.873	457	5.69	4	5		2	1	2	7	5	6				2.5595e-97	24741000
>jgi|Lotgi1|109426|e_gw1.10.553.1	1	3	3	3	20.3	20.3	20.3	26.582	237	6.63		1	2	3	2	3	8	3	3			2	5.1225e-78	54078000
>jgi|Lotgi1|109561|e_gw1.10.408.1	1	1	1	1	7.5	7.5	7.5	22.538	201	10										1			6.8307e-07	97748
>jgi|Lotgi1|109908|e_gw1.11.685.1	1	10	10	8	40.3	40.3	35	24.328	206	7.87	1	3	3	1	4	3	3	5	26	6	1	4	0	71399000
>jgi|Lotgi1|110884|e_gw1.12.381.1	1	5	5	5	33.3	33.3	33.3	12.416	111	5.22	3	5	5	4	5	4	3	5	5	1			0	99678000
>jgi|Lotgi1|112071|e_gw1.15.264.1	1	1	1	1	6	6	6	20.775	183	7.5							1	1					6.7836e-08	1343800
>jgi|Lotgi1|113221|e_gw1.16.216.1	1	3	3	3	12.5	12.5	12.5	27.104	240	7.33		1			1	1	1	1	2	2			1.4639e-74	10023000
>jgi|Lotgi1|113304|e_gw1.17.156.1	1	1	1	1	2.8	2.8	2.8	35.421	322	2		1											0.00024068	474010
>jgi|Lotgi1|114561|e_gw1.19.150.1	1	12	12	12	71.2	71.2	71.2	20.292	184	6.04	24	34	28	38	34	39	76	37	27	19	17	12	0	12481000000
>jgi|Lotgi1|114901|e_gw1.20.442.1	1	1	1	1	2.8	2.8	2.8	43.95	391	7							1						3.2425e-05	591290
>jgi|Lotgi1|115147|e_gw1.20.479.1	1	5	5	5	28.8	28.8	28.8	34.259	319	2.37	14	17	8	6	4								3.3413e-131	290620000
>jgi|Lotgi1|115450|e_gw1.21.366.1	1	8	8	8	19.9	19.9	19.9	62.903	543	7.23				1		5	1	3	1	2			2.3005e-44	11621000
>jgi|Lotgi1|115607|e_gw1.21.53.1	1	39	39	39	63.6	63.6	63.6	85.149	763	4.25	64	105	105	161	140	37	45	50	19	8			0	6103500000
>jgi|Lotgi1|115714|e_gw1.22.148.1	1	4	4	4	11.6	11.6	11.6	50.046	448	7.2							4	1					9.2966e-12	11420000
>jgi|Lotgi1|118304|e_gw1.28.357.1	1	4	4	4	28.7	28.7	28.7	20.909	188	9.55									5	6			2.3776e-17	5688700
>jgi|Lotgi1|120072|e_gw1.33.359.1	1	8	8	8	27.4	27.4	27.4	45.978	412	7.56							11	1	4				6.1334e-50	11341000
>jgi|Lotgi1|120210|e_gw1.33.165.1	1	2	2	2	11.4	11.4	11.4	31.267	280	9									2				8.6112e-52	960840
>jgi|Lotgi1|121721|e_gw1.38.143.1	1	2	2	2	10.8	10.8	10.8	27.971	240	9									3				1.3456e-06	3337700
>jgi|Lotgi1|122269|e_gw1.40.42.1	1	12	12	12	31.1	31.1	31.1	51.55	438	7.03						3	25	2	1				2.4161e-95	80707000
>jgi|Lotgi1|122446|e_gw1.40.111.1	1	1	1	1	1.5	1.5	1.5	76.522	680	6						1							6.4435e-05	237860
>jgi|Lotgi1|123129|e_gw1.42.68.1	1	2	2	2	5.4	5.4	5.4	58.055	500	6.67						3	2	1					4.4053e-22	4088200
>jgi|Lotgi1|123168|e_gw1.43.215.1	1	5	5	5	13.1	13.1	13.1	60.157	519	7.22							8		1				1.9274e-56	8193400
>jgi|Lotgi1|123611|e_gw1.44.160.1	1	2	2	2	12.6	12.6	12.6	18.829	167	10.2					1			2	4	8	6	6	3.0678e-13	27378000
>jgi|Lotgi1|123691|e_gw1.44.26.1	1	2	2	2	11.5	11.5	11.5	19.588	165	9									4				5.539e-14	6470700
>jgi|Lotgi1|123902|e_gw1.45.230.1	1	1	1	1	17.5	17.5	17.5	6.8728	57	10										1			1.3001e-05	133800
>jgi|Lotgi1|124263|e_gw1.46.75.1	1	4	4	4	6.8	6.8	6.8	71.517	635	5		1		2	7	3	1						1.6236e-20	22094000
>jgi|Lotgi1|234561|estExt_fgenesh2_pg.C_sca_520131;>jgi|Lotgi1|162671|fgenesh2_pg.C_sca_35000072;>jgi|Lotgi1|233138|estExt_fgenesh2_pg.C_sca_350080;>jgi|Lotgi1|126004|e_gw1.52.177.1;>jgi|Lotgi1|104946|e_gw1.3.534.1;>jgi|Lotgi1|80461|gw1.233.28.1	6	3	3	3	44.7	44.7	44.7	59.861	533	8.45	1	4	1	2	1	1	5	4	11	7	4	10	3.4245e-36	52570000
>jgi|Lotgi1|128584|e_gw1.61.99.1	1	1	1	1	11	11	11	14.159	136	11											1		2.1439e-07	229630
>jgi|Lotgi1|128992|e_gw1.63.279.1	1	3	3	3	18.3	18.3	18.3	24.82	213	10.2										3	1		1.8545e-16	806520
>jgi|Lotgi1|129390|e_gw1.64.333.1	1	3	3	3	32.2	32.2	32.2	13.16	115	10.8										1	4		5.9412e-11	6868500
>jgi|Lotgi1|131044|e_gw1.72.141.1	1	1	1	1	4.9	4.9	4.9	36.827	324	9									3				0.00013453	1230500
>jgi|Lotgi1|131935|e_gw1.77.174.1;>jgi|Lotgi1|60316|gw1.617.1.1	2	13	13	13	47.3	47.3	47.3	41.934	366	8.02						3	24	19	4	4	5	1	6.8302e-231	78772000
>jgi|Lotgi1|132223|e_gw1.78.94.1	1	1	1	1	4.2	4.2	4.2	34.102	307	9									1				0.00010477	510870
>jgi|Lotgi1|132853|e_gw1.81.44.1	1	4	4	4	25.2	25.2	25.2	24.779	226	10										5			2.1624e-18	981740
>jgi|Lotgi1|133595|e_gw1.85.51.1	1	5	5	5	31.9	31.9	31.9	19.517	166	10.8									2	4	14	3	1.3354e-88	29804000
>jgi|Lotgi1|134569|e_gw1.91.41.1;>jgi|Lotgi1|134533|e_gw1.91.43.1	2	1	1	1	2.3	2.3	2.3	50.116	438	7							1						2.1578e-32	329680
>jgi|Lotgi1|134694|e_gw1.92.27.1	1	2	1	1	5.3	2.9	2.9	41.39	376	11										1	1	1	1.0436e-05	350330
>jgi|Lotgi1|137014|e_gw1.111.65.1	1	1	1	1	5.2	5.2	5.2	26.241	231	11										1		1	1.473e-05	537560
>jgi|Lotgi1|138864|e_gw1.130.22.1	1	1	1	1	5	5	5	38.896	341	8								1					2.4718e-25	1212100
>jgi|Lotgi1|140660|e_gw1.149.31.1	1	8	8	8	31.1	31.1	31.1	33.531	305	5.17	91	153	152	170	112	83	81	75	82	51	46	23	0	80439000000
>jgi|Lotgi1|140722|e_gw1.150.94.1	1	1	1	1	11.4	11.4	11.4	25.237	237	10										1			1.1454e-11	200050
>jgi|Lotgi1|140773|e_gw1.151.14.1;>jgi|Lotgi1|207783|estExt_fgenesh2_pm.C_sca_1510001;>jgi|Lotgi1|225865|estExt_Genewise1Plus.C_sca_1510034;>jgi|Lotgi1|89979|gw1.4208.2.1	4	4	4	4	18.1	18.1	18.1	34.441	304	8.86								1	6				1.1544e-26	6533800
>jgi|Lotgi1|140786|e_gw1.151.5.1	1	56	56	56	66.5	66.5	66.5	101.66	875	5.09	184	231	220	260	371	142	158	128	125	68	60	38	0	77804000000
>jgi|Lotgi1|141698|e_gw1.165.8.1	1	7	7	7	22.8	22.8	22.8	36.883	333	7.11							8	1					4.3503e-26	14228000
>jgi|Lotgi1|142206|e_gw1.176.16.1	1	2	2	2	7.6	7.6	7.6	40.345	356	9.75									3			1	2.2373e-12	6665900
>jgi|Lotgi1|142681|e_gw1.184.79.1	1	6	6	6	24	24	24	35.719	321	8.71								4	10				3.0768e-87	5638300
>jgi|Lotgi1|142814|e_gw1.186.23.1	1	2	2	2	11.5	11.5	11.5	38.324	322	1.75	1	3											2.1214e-90	6505900
>jgi|Lotgi1|144968|e_gw1.276.10.1	1	3	3	3	20.1	20.1	20.1	20.914	184	6.32	2	1	2	2	2	2	1	2	5	2	1		2.1097e-25	35124000
>jgi|Lotgi1|176498|fgenesh2_pg.C_sca_1673000001;>jgi|Lotgi1|145440|e_gw1.324.2.1;>jgi|Lotgi1|146472|e_gw1.829.18.1;>jgi|Lotgi1|147117|e_gw1.2012.14.1;>jgi|Lotgi1|147816|e_gw1.4467.3.1;>jgi|Lotgi1|147849|e_gw1.4597.21.1;>jgi|Lotgi1|148546|e_gw1.9711.8.1;>j	12	2	2	2	8.2	8.2	8.2	22.048	194	10.8									1	2	6	2	8.2849e-12	5594100
>jgi|Lotgi1|181153|estExt_Genewise1.C_sca_10585;>jgi|Lotgi1|146485|e_gw1.829.35.1;>jgi|Lotgi1|147122|e_gw1.2012.3.1;>jgi|Lotgi1|147263|e_gw1.2197.10.1;>jgi|Lotgi1|147368|e_gw1.2348.3.1;>jgi|Lotgi1|147730|e_gw1.4137.3.1;>jgi|Lotgi1|147766|e_gw1.4307.4.1;>j	37	2	2	2	11.3	11.3	11.3	14.932	142	9.94					1	2	1		1	1	6	5	2.3273e-07	23659000
>jgi|Lotgi1|150028|fgenesh2_kg.C_sca_22000007	1	2	2	2	4.8	4.8	4.8	50.552	440	6.8						1	4						9.1634e-08	1987800
>jgi|Lotgi1|150144|fgenesh2_kg.C_sca_26000011	1	5	5	5	17.7	17.7	17.7	39.771	361	7.8						1	2	11	1				3.6337e-108	19309000
>jgi|Lotgi1|150160|fgenesh2_kg.C_sca_27000005	1	2	2	2	5.6	5.6	5.6	53.749	484	7.25							3	1					7.6763e-09	1158100
>jgi|Lotgi1|150310|fgenesh2_kg.C_sca_34000006	1	3	3	3	20.2	20.2	20.2	22.255	198	9.88								1	1	4	2		1.9243e-11	6159700
>jgi|Lotgi1|150772|fgenesh2_kg.C_sca_58000010	1	2	2	2	31.8	31.8	31.8	7.4506	66	12												2	1.2906e-08	442500
>jgi|Lotgi1|152688|fgenesh2_pg.C_sca_2000108	1	1	1	1	13.9	13.9	13.9	14.39	137	12												1	1.7563e-20	1141400
>jgi|Lotgi1|152699|fgenesh2_pg.C_sca_2000119	1	1	1	1	4.3	4.3	4.3	27.643	253	9									1				3.3417e-08	914050
>jgi|Lotgi1|154020|fgenesh2_pg.C_sca_5000060	1	13	13	13	28.6	28.6	28.6	72.768	669	3.38	10	32	19	25	26	4	2						2.6501e-204	489970000
>jgi|Lotgi1|154166|fgenesh2_pg.C_sca_5000206	1	3	3	3	24.8	24.8	24.8	16.547	145	11.4											3	2	5.8968e-12	3495000
>jgi|Lotgi1|154423|fgenesh2_pg.C_sca_5000463	1	5	5	5	29.9	29.9	29.9	24.173	214	9.55							1	1		9			1.2401e-63	9052700
>jgi|Lotgi1|154424|fgenesh2_pg.C_sca_5000464	1	3	3	3	10.3	10.3	10.3	26.319	224	9.25							1	4	2	8	1		1.2041e-55	14229000
>jgi|Lotgi1|154590|fgenesh2_pg.C_sca_6000093	1	13	13	13	44	44	44	33.197	293	8.95							3	6	45	9			9.6544e-269	161700000
>jgi|Lotgi1|154713|fgenesh2_pg.C_sca_6000216	1	2	2	2	9.9	9.9	9.9	25.634	223	10.1							1	2	5	9	12	1	1.2263e-22	59967000
>jgi|Lotgi1|156257|fgenesh2_pg.C_sca_10000290	1	1	1	1	3.9	3.9	3.9	27.274	228	6.36	1	2	2	2	2	1	3	2	3	3	1		9.7279e-12	348570000
>jgi|Lotgi1|156525|fgenesh2_pg.C_sca_11000211	1	2	2	2	2.2	2.2	2.2	114.99	1027	2		2											1.092e-12	1785600
>jgi|Lotgi1|156599|fgenesh2_pg.C_sca_11000285	1	8	8	8	28.2	28.2	28.2	42.722	365	7						2	12		1				6.1183e-96	49783000
>jgi|Lotgi1|156601|fgenesh2_pg.C_sca_11000287	1	3	3	3	17.5	17.5	17.5	23.776	206	7							5						1.3941e-14	12620000
>jgi|Lotgi1|157678|fgenesh2_pg.C_sca_15000016;>jgi|Lotgi1|157690|fgenesh2_pg.C_sca_15000028;>jgi|Lotgi1|157688|fgenesh2_pg.C_sca_15000026	3	2	2	2	12.7	12.7	12.7	17.52	157	8.2		1						1	1		2		3.9539e-06	1778600
>jgi|Lotgi1|157680|fgenesh2_pg.C_sca_15000018	1	3	2	2	25	16.7	16.7	16.035	144	11										2	4	2	9.0884e-75	7230700
>jgi|Lotgi1|157689|fgenesh2_pg.C_sca_15000027	1	1	1	1	12.4	12.4	12.4	12.701	113	8.6				1			1			1	2		8.9212e-05	11848000
>jgi|Lotgi1|157827|fgenesh2_pg.C_sca_15000165	1	6	6	5	37.1	37.1	29.9	18.525	167	8.97	4	2	2	1	2	2	1	5	7	13	21	9	0	468910000
>jgi|Lotgi1|158113|fgenesh2_pg.C_sca_16000081	1	8	8	8	37.6	37.6	37.6	29.11	258	7.87	6	4	3	2	4	13	7	15	30	14	11	7	0	453600000
>jgi|Lotgi1|158316|fgenesh2_pg.C_sca_16000284;>jgi|Lotgi1|176424|fgenesh2_pg.C_sca_1280000001	2	15	15	15	16	16	16	111.58	1011	3.35	9	12	5	12	6	1	1	2	1				2.2533e-76	71317000
>jgi|Lotgi1|158379|fgenesh2_pg.C_sca_17000030;>jgi|Lotgi1|113488|e_gw1.17.518.1	2	9	9	9	5.1	5.1	5.1	259.41	2294	1.67	5	6	1										5.7242e-28	17474000
>jgi|Lotgi1|158905|fgenesh2_pg.C_sca_18000255	1	2	2	2	11.1	11.1	11.1	40.561	368	8								2					8.2562e-09	1062800
>jgi|Lotgi1|159171|fgenesh2_pg.C_sca_19000208;>jgi|Lotgi1|159173|fgenesh2_pg.C_sca_19000210;>jgi|Lotgi1|176428|fgenesh2_pg.C_sca_1317000001	3	2	2	2	10.2	10.2	10.2	34.494	305	10.2	1						1	2	2	3	10	7	1.912e-26	94517000
>jgi|Lotgi1|159264|fgenesh2_pg.C_sca_20000004	1	21	21	21	35.2	35.2	35.2	72.26	637	6.29	20	7	7	17	33	74	30	24	21	15	11	6	0	2219500000
>jgi|Lotgi1|159314|fgenesh2_pg.C_sca_20000054	1	1	1	1	27.8	27.8	27.8	35.211	327	9									1				0.00013148	671620
>jgi|Lotgi1|159331|fgenesh2_pg.C_sca_20000071	1	1	1	1	3.4	3.4	3.4	39.608	348	3.93	3	5	6	6	2	5	2		1				2.9266e-41	312890000
>jgi|Lotgi1|159383|fgenesh2_pg.C_sca_20000123	1	8	8	8	15.3	15.3	15.3	63.334	556	6.5					2	9	5	1		1			8.41e-90	53071000
>jgi|Lotgi1|159694|fgenesh2_pg.C_sca_21000164	1	3	3	3	1.6	1.6	1.6	342.66	3061	1.25	3	1											2.5971e-57	694670
>jgi|Lotgi1|159735|fgenesh2_pg.C_sca_21000205	1	3	3	3	21.3	21.3	21.3	21.708	183	9.25							1			3			1.0276e-12	404550
>jgi|Lotgi1|159996|fgenesh2_pg.C_sca_23000014	1	1	1	1	2.7	2.7	2.7	45.407	405	8								1					6.0469e-06	98349
>jgi|Lotgi1|160173|fgenesh2_pg.C_sca_23000191	1	8	8	8	44.8	44.8	44.8	28.252	250	4.15	9	16	13	19	10	15	4	1	6				2.1313e-163	305060000
>jgi|Lotgi1|160273|fgenesh2_pg.C_sca_24000087	1	1	1	1	7.3	7.3	7.3	22.473	206	8								1					3.6957e-05	999840
>jgi|Lotgi1|160356|fgenesh2_pg.C_sca_24000170	1	5	5	5	20.7	20.7	20.7	44.609	426	6.23	5	7	7	11	7	6	14	11	11	6	5	1	3.5534e-182	648890000
>jgi|Lotgi1|160396|fgenesh2_pg.C_sca_25000001;>jgi|Lotgi1|66241|gw1.25.139.1	2	2	2	2	7.2	7.2	7.2	37.121	335	9									2				1.7663e-05	1031400
>jgi|Lotgi1|160410|fgenesh2_pg.C_sca_25000015	1	2	2	1	10.6	10.6	3.3	33.298	302	7							4						2.1438e-08	5609300
>jgi|Lotgi1|161608|fgenesh2_pg.C_sca_30000028;>jgi|Lotgi1|197084|estExt_Genewise1.C_sca_820083	2	3	3	3	5.1	5.1	5.1	83.074	724	5.25					3	1							1.2781e-18	5341500
>jgi|Lotgi1|161701|fgenesh2_pg.C_sca_30000121	1	1	1	1	4.5	4.5	4.5	31.466	289	9									1				0.00011169	66776
>jgi|Lotgi1|162562|fgenesh2_pg.C_sca_34000165	1	4	4	4	35	35	35	11.593	103	9.64	1	1							1	2	5	4	1.3413e-16	22932000
>jgi|Lotgi1|162861|fgenesh2_pg.C_sca_36000089	1	9	9	9	14.3	14.3	14.3	74.909	676	5.33		1	3	14	19	1	2	2	7				7.2164e-107	205540000
>jgi|Lotgi1|162872|fgenesh2_pg.C_sca_36000100	1	54	54	54	46.3	46.3	46.3	154.69	1385	4.27	89	159	115	127	103	58	69	27	50	11	10		0	4803600000
>jgi|Lotgi1|163303|fgenesh2_pg.C_sca_39000037	1	1	1	1	9.4	9.4	9.4	15.387	138	11											3		5.5056e-05	1616100
>jgi|Lotgi1|163448|fgenesh2_pg.C_sca_40000002	1	12	12	12	31.6	31.6	31.6	49.693	450	6.63	1		1	3	1	8	23			2	2		6.8159e-96	85976000
>jgi|Lotgi1|163596|fgenesh2_pg.C_sca_40000150;>jgi|Lotgi1|203301|estExt_fgenesh2_kg.C_sca_90026	2	3	2	2	9.1	6.1	6.1	44.258	375	8								2					5.7464e-09	982570
>jgi|Lotgi1|163637|fgenesh2_pg.C_sca_40000191	1	21	21	21	42.5	42.5	42.5	69.857	643	5.63	16	21	19	46	66	82	18	15	17	12	10	10	0	9902000000
>jgi|Lotgi1|163670|fgenesh2_pg.C_sca_41000032	1	5	5	5	31.4	31.4	31.4	29.384	255	9.26	1								11	15			2.4851e-60	41851000
>jgi|Lotgi1|164755|fgenesh2_pg.C_sca_47000040	1	3	3	3	14.3	14.3	14.3	27.118	245	9.43									4	3			7.4058e-22	1821200
>jgi|Lotgi1|164956|fgenesh2_pg.C_sca_48000088	1	1	1	1	3.1	3.1	3.1	45.645	423	2.14	1	4	2										7.8422e-46	9239500
>jgi|Lotgi1|164977|fgenesh2_pg.C_sca_48000109	1	2	2	1	8.6	8.6	5	24.887	220	10										2			5.4893e-07	498460
>jgi|Lotgi1|166196|fgenesh2_pg.C_sca_56000109	1	4	4	4	6.1	6.1	6.1	85.19	766	6.89			1	1	2	2				1	1	1	8.6608e-37	6149000
>jgi|Lotgi1|166223|fgenesh2_pg.C_sca_56000136	1	2	2	2	8.7	8.7	8.7	29.271	263	10										2			5.0679e-08	604830
>jgi|Lotgi1|166451|fgenesh2_pg.C_sca_58000080	1	3	3	3	22	22	22	18.921	168	9.78									2	7			5.3047e-21	6122700
>jgi|Lotgi1|168464|fgenesh2_pg.C_sca_75000082	1	5	5	5	23.8	23.8	23.8	30.424	282	9									10				2.044e-64	20713000
>jgi|Lotgi1|168922|fgenesh2_pg.C_sca_80000050	1	3	3	3	15.6	15.6	15.6	24.261	212	10										5			1.7829e-25	2206400
>jgi|Lotgi1|169146|fgenesh2_pg.C_sca_82000088	1	2	2	2	8.3	8.3	8.3	37.786	339	8								2					5.2977e-17	516640
>jgi|Lotgi1|169491|fgenesh2_pg.C_sca_86000024	1	2	2	2	8.4	8.4	8.4	37.079	321	8.57								3	4				7.0944e-62	5749800
>jgi|Lotgi1|171084|fgenesh2_pg.C_sca_109000024	1	2	2	2	7	7	7	39.146	357	1.62	4	3	1										3.8738e-09	174620000
>jgi|Lotgi1|171232|fgenesh2_pg.C_sca_112000006	1	1	1	1	1.4	1.4	1.4	67.065	567	5.19	6	7	5	6	4	4	4	1	4	4	2	1	1.2449e-10	232010000
>jgi|Lotgi1|171717|fgenesh2_pg.C_sca_119000005	1	2	2	2	9.5	9.5	9.5	28.608	252	9.33									2	1			7.2828e-06	760260
>jgi|Lotgi1|172187|fgenesh2_pg.C_sca_128000042	1	3	3	3	16.7	16.7	16.7	25.632	233	9.37							1		11	5	2		4.3922e-35	24007000
>jgi|Lotgi1|172331|fgenesh2_pg.C_sca_131000024	1	2	2	2	10.5	10.5	10.5	23.968	209	10.5										1	1		2.303e-10	866950
>jgi|Lotgi1|172698|fgenesh2_pg.C_sca_140000010	1	4	4	4	3.7	3.7	3.7	135.68	1184	3.38	4	3	4	4	4	1	1						9.8551e-32	35304000
>jgi|Lotgi1|173095|fgenesh2_pg.C_sca_148000046;>jgi|Lotgi1|176001|fgenesh2_pg.C_sca_623000001	2	3	3	3	10.3	10.3	10.3	44.091	406	8.22							1	5	3				3.6838e-47	10515000
>jgi|Lotgi1|173138|fgenesh2_pg.C_sca_149000038	1	10	10	10	40.1	40.1	40.1	25.861	232	4.43	36	54	52	64	52	41	21	15	18	8	3	1	0	21069000000
>jgi|Lotgi1|173200|fgenesh2_pg.C_sca_151000011	1	16	16	16	36.6	36.6	36.6	61.998	563	7.31	32	29	17	25	30	27	32	48	75	72	36	30	0	7350700000
>jgi|Lotgi1|173756|fgenesh2_pg.C_sca_170000019	1	1	1	1	0.8	0.8	0.8	125.78	1072	6.14		2		1	1	5	1	2	1		1		0.00031183	228910000
>jgi|Lotgi1|174003|fgenesh2_pg.C_sca_179000009	1	38	38	38	59.8	59.8	59.8	96.376	882	5.28	47	64	75	93	145	102	92	66	40	26	7	3	0	10007000000
>jgi|Lotgi1|174065|fgenesh2_pg.C_sca_180000029	1	10	10	10	65.4	65.4	65.4	12.057	107	8.13	7	10	9	9	8	13	9	8	12	13	24	40	0	619520000
>jgi|Lotgi1|174652|fgenesh2_pg.C_sca_207000018	1	8	8	8	8.8	8.8	8.8	163.65	1512	2.54		9	2	1	1								2.3614e-116	24783000
>jgi|Lotgi1|174920|fgenesh2_pg.C_sca_225000003;>jgi|Lotgi1|233333|estExt_fgenesh2_pg.C_sca_370165	2	30	30	30	53.9	53.9	53.9	58.24	516	6.01	82	62	62	85	115	172	177	95	90	59	42	9	0	46339000000
>jgi|Lotgi1|175345|fgenesh2_pg.C_sca_270000007	1	1	1	1	21.6	21.6	21.6	11.636	102	9									1				0.00048012	163160
>jgi|Lotgi1|175346|fgenesh2_pg.C_sca_270000008	1	1	1	1	4.8	4.8	4.8	24.252	209	9									1				0.00020558	77707
>jgi|Lotgi1|175435|fgenesh2_pg.C_sca_281000006	1	1	1	1	15	15	15	12.707	107	8.67								1	2				0.0003865	2231000
>jgi|Lotgi1|175663|fgenesh2_pg.C_sca_336000001	1	2	2	2	8.8	8.8	8.8	25.87	216	8.75								1	3				5.4976e-06	2492300
>jgi|Lotgi1|175997|fgenesh2_pg.C_sca_619000003;>jgi|Lotgi1|176928|fgenesh2_pg.C_sca_7041000001;>jgi|Lotgi1|145439|e_gw1.324.28.1;>jgi|Lotgi1|146028|e_gw1.619.24.1;>jgi|Lotgi1|146029|e_gw1.619.16.1;>jgi|Lotgi1|146923|e_gw1.1414.5.1;>jgi|Lotgi1|147261|e_gw1	39	6	6	6	30.6	30.6	30.6	23.934	216	10		2			1		2	4	7	11	12	16	1.1959e-45	51697000
>jgi|Lotgi1|176394|fgenesh2_pg.C_sca_1164000001	1	3	1	1	4.5	2	2	50.468	446	9									1				8.5022e-16	308130
>jgi|Lotgi1|176463|fgenesh2_pg.C_sca_1465000001	1	2	1	1	16.7	6.9	6.9	44.783	406	9									2				5.91e-92	4095300
>jgi|Lotgi1|176496|fgenesh2_pg.C_sca_1638000001	1	3	3	3	18.6	18.6	18.6	22.291	204	3.38	2	3	3	3	5								8.0115e-25	105890000
>jgi|Lotgi1|176686|fgenesh2_pg.C_sca_2579000001;>jgi|Lotgi1|175476|fgenesh2_pg.C_sca_287000002	2	3	3	2	33.3	33.3	22.5	10.872	102	8.81	1	1		1		1	1		3	7	4	2	9.3756e-53	63829000
>jgi|Lotgi1|230107|estExt_fgenesh2_pg.C_sca_110025;>jgi|Lotgi1|176992|fgenesh2_pg.C_sca_10047000001	2	2	2	2	13.2	13.2	13.2	17.501	182	9.85							1	2	3	2	2	3	2.2354e-13	36753000
>jgi|Lotgi1|190462|estExt_Genewise1.C_sca_340038;>jgi|Lotgi1|177006|fgenesh2_pg.C_sca_11077000001	2	1	1	1	2.4	2.4	2.4	57.11	503	6						1							0.00014987	415110
>jgi|Lotgi1|177468|fgenesh2_pm.C_sca_6000013	1	3	3	3	7.6	7.6	7.6	54.247	490	6				1			2						1.1338e-07	882110
>jgi|Lotgi1|177837|fgenesh2_pm.C_sca_12000025;>jgi|Lotgi1|198956|estExt_Genewise1.C_sca_1100079;>jgi|Lotgi1|209056|estExt_Genewise1Plus.C_sca_20830;>jgi|Lotgi1|181897|estExt_Genewise1.C_sca_20810;>jgi|Lotgi1|205614|estExt_fgenesh2_pm.C_sca_20023	5	4	3	3	7.5	5.8	5.8	71.176	653	6.3					1	7		2					9.517e-40	16131000
>jgi|Lotgi1|178880|fgenesh2_pm.C_sca_44000018	1	13	13	13	63.5	63.5	63.5	19.708	167	9.89							1	2	15	33	9	3	4.8869e-191	182070000
>jgi|Lotgi1|181139|estExt_Genewise1.C_sca_10571	1	3	3	3	17.4	17.4	17.4	22.632	201	10										3			6.131e-12	1338900
>jgi|Lotgi1|181237|estExt_Genewise1.C_sca_10721	1	7	7	7	25.5	25.5	25.5	38.3	330	4.65	2	3	3	5	8		1		3	1			6.0063e-41	64141000
>jgi|Lotgi1|181699|estExt_Genewise1.C_sca_20409	1	1	1	1	4.4	4.4	4.4	33.173	296	9									1				0.0004307	67740
>jgi|Lotgi1|182683|estExt_Genewise1.C_sca_40534	1	1	1	1	4.1	4.1	4.1	47.099	434	8.67								2		1			4.9438e-15	2505300
>jgi|Lotgi1|183025|estExt_Genewise1.C_sca_50371	1	1	1	1	14.4	14.4	14.4	16.667	146	11											1		2.7032e-23	2740800
>jgi|Lotgi1|183052|estExt_Genewise1.C_sca_50416	1	3	3	3	12	12	12	39.881	358	8.2								4	1				1.1275e-16	1141700
>jgi|Lotgi1|183079|estExt_Genewise1.C_sca_50444	1	2	2	2	11.9	11.9	11.9	23.118	210	10.5										1	1		3.0194e-09	772360
>jgi|Lotgi1|183148|estExt_Genewise1.C_sca_50554	1	2	2	2	10.8	10.8	10.8	28.195	250	9									2				4.7965e-09	256520
>jgi|Lotgi1|183446|estExt_Genewise1.C_sca_51005	1	4	4	4	36.4	36.4	36.4	14.494	140	11.5											5	5	5.6671e-205	12260000
>jgi|Lotgi1|183614|estExt_Genewise1.C_sca_60290	1	10	10	10	65.7	65.7	65.7	22.56	198	9.89								1	9	29	6		2.9436e-304	47411000
>jgi|Lotgi1|184125|estExt_Genewise1.C_sca_80315	1	2	2	2	8.4	8.4	8.4	35.645	310	9									2				3.2087e-21	227650
>jgi|Lotgi1|184255|estExt_Genewise1.C_sca_80549	1	10	10	10	25.4	25.4	25.4	56.081	503	7					1	1	14	3					1.303e-68	32111000
>jgi|Lotgi1|184532|estExt_Genewise1.C_sca_90271	1	2	2	2	6.7	6.7	6.7	47.664	431	8								2					3.4647e-66	558700
>jgi|Lotgi1|184680|estExt_Genewise1.C_sca_90464	1	1	1	1	4.3	4.3	4.3	28.718	253	10										1			7.3634e-07	263540
>jgi|Lotgi1|186095|estExt_Genewise1.C_sca_140132	1	8	8	8	36.6	36.6	36.6	33.125	303	9.08									12	1			2.7159e-42	7469800
>jgi|Lotgi1|186221|estExt_Genewise1.C_sca_140403	1	2	2	2	16.9	16.9	16.9	14.873	130	11											2		7.7778e-09	262860
>jgi|Lotgi1|186317|estExt_Genewise1.C_sca_150132	1	7	7	7	33.3	33.3	33.3	30.552	267	8.47							3	10	17				4.6242e-153	47969000
>jgi|Lotgi1|187129|estExt_Genewise1.C_sca_180363	1	3	3	3	22	22	22	25.795	245	9									3				3.0474e-19	1263400
>jgi|Lotgi1|187900|estExt_Genewise1.C_sca_210073	1	1	1	1	5.3	5.3	5.3	42.45	376	8								1					7.0554e-20	341920
>jgi|Lotgi1|187919|estExt_Genewise1.C_sca_210095	1	2	2	2	13.1	13.1	13.1	28.629	251	9.5									1	1			7.7985e-09	280410
>jgi|Lotgi1|188534|estExt_Genewise1.C_sca_240373	1	9	9	9	34.3	34.3	34.3	36.032	332	8.88							1	3	21		1		1.1378e-108	37906000
>jgi|Lotgi1|189089|estExt_Genewise1.C_sca_270169	1	11	11	11	44.1	44.1	44.1	33.086	290	8.5	1	1						5	24	3			1.7418e-167	82865000
>jgi|Lotgi1|189380|estExt_Genewise1.C_sca_290015	1	2	2	2	11.5	11.5	11.5	26.29	235	10										2			4.6523e-08	1235300
>jgi|Lotgi1|190352|estExt_Genewise1.C_sca_330286	1	1	1	1	2.8	2.8	2.8	55.943	496	6						1							0.00051004	1408000
>jgi|Lotgi1|190601|estExt_Genewise1.C_sca_340241	1	1	1	1	3	3	3	57.266	501	7							1						2.5384e-09	833810
>jgi|Lotgi1|191640|estExt_Genewise1.C_sca_410075	1	2	2	2	33.3	33.3	33.3	9.3549	84	12												4	3.918e-47	2718800
>jgi|Lotgi1|191692|estExt_Genewise1.C_sca_420015	1	4	4	4	15.6	15.6	15.6	30.066	275	9									6				6.6366e-15	2673800
>jgi|Lotgi1|192237|estExt_Genewise1.C_sca_450185	1	2	2	2	20.1	20.1	20.1	15.222	139	11.2											4	1	9.5625e-25	2035400
>jgi|Lotgi1|192582|estExt_Genewise1.C_sca_460339	1	11	11	11	37.8	37.8	37.8	40.516	362	7.69	1				1	3	5	24	2	2	1		1.0424e-202	29070000
>jgi|Lotgi1|193211|estExt_Genewise1.C_sca_510020	1	4	4	4	15.2	15.2	15.2	40.279	348	8.27							1	9	5				1.4265e-49	39192000
>jgi|Lotgi1|193218|estExt_Genewise1.C_sca_510040;>jgi|Lotgi1|204036|estExt_fgenesh2_kg.C_sca_330018;>jgi|Lotgi1|232973|estExt_fgenesh2_pg.C_sca_330197	3	16	3	2	50.8	16.5	10.9	41.791	376	8							1	10	1				0	21900000
>jgi|Lotgi1|193923|estExt_Genewise1.C_sca_550244	1	2	2	2	6	6	6	47.187	418	8								2					9.9693e-10	520870
>jgi|Lotgi1|193969|estExt_Genewise1.C_sca_560109	1	2	2	2	17.7	17.7	17.7	12.491	113	12												3	5.4349e-10	647030
>jgi|Lotgi1|194019|estExt_Genewise1.C_sca_560181	1	7	7	7	26.3	26.3	26.3	41.618	353	8.47							1	7	9				9.2204e-74	9055600
>jgi|Lotgi1|194136|estExt_Genewise1.C_sca_570107	1	1	1	1	5.1	5.1	5.1	24.828	216	10										1			9.2924e-05	106630
>jgi|Lotgi1|195134|estExt_Genewise1.C_sca_640153	1	3	3	3	7.8	7.8	7.8	50.806	449	7							3						8.498e-24	2044200
>jgi|Lotgi1|195517|estExt_Genewise1.C_sca_670288	1	2	2	2	11.9	11.9	11.9	26.25	227	9.6									2	3			7.1566e-09	1648000
>jgi|Lotgi1|196152|estExt_Genewise1.C_sca_730039	1	2	2	2	18.5	18.5	18.5	17.167	151	11											4		1.6696e-13	1074700
>jgi|Lotgi1|196407|estExt_Genewise1.C_sca_750091	1	2	2	2	18.7	18.7	18.7	15.97	139	9.5									1	1			4.2164e-07	561600
>jgi|Lotgi1|196809|estExt_Genewise1.C_sca_790222	1	5	5	5	24.1	24.1	24.1	32.701	291	9									7				5.6011e-40	3548600
>jgi|Lotgi1|197490|estExt_Genewise1.C_sca_870043	1	1	1	1	5.2	5.2	5.2	37.768	344	9									1				9.1467e-11	137120
>jgi|Lotgi1|198201|estExt_Genewise1.C_sca_960008	1	3	3	3	17.8	17.8	17.8	23.88	214	10										3			5.0588e-11	871520
>jgi|Lotgi1|198301|estExt_Genewise1.C_sca_970131;>jgi|Lotgi1|200360|estExt_Genewise1.C_sca_1400023	2	11	2	1	36.7	6.9	3.6	50.115	450	7.67							1	2					1.1198e-177	1822900
>jgi|Lotgi1|198520|estExt_Genewise1.C_sca_1010029	1	2	1	1	16.5	11	11	17.654	164	10										1			8.848e-12	746970
>jgi|Lotgi1|199248|estExt_Genewise1.C_sca_1150102;>jgi|Lotgi1|154309|fgenesh2_pg.C_sca_5000349	2	6	6	5	36.2	36.2	32.6	24.336	218	10										6			3.6448e-46	1781200
>jgi|Lotgi1|200052|estExt_Genewise1.C_sca_1320054	1	2	2	2	13.7	13.7	13.7	23.595	204	9.5									1	1			4.6429e-06	430060
>jgi|Lotgi1|200505|estExt_Genewise1.C_sca_1430052	1	1	1	1	7.3	7.3	7.3	36.341	342	9									2				1.3759e-58	4269000
>jgi|Lotgi1|200510|estExt_Genewise1.C_sca_1440010;>jgi|Lotgi1|192316|estExt_Genewise1.C_sca_450283	2	4	4	4	11.9	11.9	11.9	37.297	328	9									4				5.0952e-35	658910
>jgi|Lotgi1|200611|estExt_Genewise1.C_sca_1460125	1	1	1	1	4.1	4.1	4.1	29.77	268	8.33								2	1				7.2336e-10	1028200
>jgi|Lotgi1|201174|estExt_Genewise1.C_sca_1660017	1	3	3	2	18.8	18.8	13.4	22.506	202	10.1									1	6	2		1.1335e-49	6302600
>jgi|Lotgi1|201878|estExt_Genewise1.C_sca_2030008	1	16	16	16	42.7	42.7	42.7	56.07	520	7.52						3	18	17		1	1		5.3784e-130	40121000
>jgi|Lotgi1|223043|estExt_Genewise1Plus.C_sca_880146;>jgi|Lotgi1|202077|estExt_Genewise1.C_sca_2180072;>jgi|Lotgi1|197703|estExt_Genewise1.C_sca_880158;>jgi|Lotgi1|220547|estExt_Genewise1Plus.C_sca_630094;>jgi|Lotgi1|182889|estExt_Genewise1.C_sca_50206;>j	39	17	17	1	53.4	53.4	3.8	49.997	446	7.41	1		2	2	4	6	40	35	13	4		1	4.5483e-294	189350000
>jgi|Lotgi1|202499|estExt_Genewise1.C_sca_2790018	1	1	1	1	5.2	5.2	5.2	30.229	267	9									1				0.00011162	242070
>jgi|Lotgi1|202951|estExt_fgenesh2_kg.C_sca_10001	1	1	1	1	4.9	4.9	4.9	25.111	226	10.6										2	3		2.0514e-30	3608800
>jgi|Lotgi1|203020|estExt_fgenesh2_kg.C_sca_20001	1	18	18	18	35.2	35.2	35.2	70.891	633	6.67				1	3	20	14	2	3	2			7.7154e-253	88253000
>jgi|Lotgi1|203293|estExt_fgenesh2_kg.C_sca_90018	1	3	3	3	28.6	28.6	28.6	15.751	140	11										1	7	1	1.4627e-30	13145000
>jgi|Lotgi1|203487|estExt_fgenesh2_kg.C_sca_140018	1	3	3	3	14.6	14.6	14.6	34.421	314	8.3							2	4	3	1			1.4208e-50	4831500
>jgi|Lotgi1|203811|estExt_fgenesh2_kg.C_sca_240005;>jgi|Lotgi1|202874|estExt_Genewise1.C_sca_21760001	2	2	2	2	3.1	3.1	3.1	74.09	653	5.5					1	1							1.6126e-06	562190
>jgi|Lotgi1|203845|estExt_fgenesh2_kg.C_sca_250008;>jgi|Lotgi1|206820|estExt_fgenesh2_pm.C_sca_480015;>jgi|Lotgi1|218332|estExt_Genewise1Plus.C_sca_460075;>jgi|Lotgi1|218336|estExt_Genewise1Plus.C_sca_460079;>jgi|Lotgi1|218759|estExt_Genewise1Plus.C_sca_4	6	2	2	2	37.1	37.1	37.1	10.318	89	12												3	4.1845e-07	571780
>jgi|Lotgi1|203874|estExt_fgenesh2_kg.C_sca_250048	1	2	2	2	12.3	12.3	12.3	23.415	204	11										1		1	1.5431e-16	690490
>jgi|Lotgi1|203919|estExt_fgenesh2_kg.C_sca_280015	1	2	2	2	21.5	21.5	21.5	11.789	107	12												4	1.3761e-12	4623200
>jgi|Lotgi1|204047|estExt_fgenesh2_kg.C_sca_340011	1	4	4	4	16.8	16.8	16.8	41.731	376	7.75							1	3					2.4696e-28	2402000
>jgi|Lotgi1|204240|estExt_fgenesh2_kg.C_sca_430013	1	3	3	3	11.1	11.1	11.1	32.951	296	9									5				2.6376e-09	1427800
>jgi|Lotgi1|204359|estExt_fgenesh2_kg.C_sca_500014	1	3	3	3	17.9	17.9	17.9	19.7	168	10.4										3	2		4.1693e-09	1300200
>jgi|Lotgi1|204747|estExt_fgenesh2_kg.C_sca_790016	1	8	8	8	54.8	54.8	54.8	15.552	146	11.1									2	10	20	17	5.507e-107	232560000
>jgi|Lotgi1|204770|estExt_fgenesh2_kg.C_sca_820009	1	2	2	2	16.2	16.2	16.2	19.008	173	11											4		1.0656e-22	2593200
>jgi|Lotgi1|204915|estExt_fgenesh2_kg.C_sca_950004	1	3	3	3	28.9	28.9	28.9	16.528	149	10										4			5.6179e-13	1147400
>jgi|Lotgi1|204921|estExt_fgenesh2_kg.C_sca_960001	1	5	4	4	12.7	9.5	9.5	55.561	495	8.12							4		3	1			1.9813e-15	2056000
>jgi|Lotgi1|205030|estExt_fgenesh2_kg.C_sca_1120002	1	7	7	7	33.2	33.2	33.2	23.611	205	9.12	1					1	1	5	20	18	3		3.3122e-49	436910000
>jgi|Lotgi1|205092|estExt_fgenesh2_kg.C_sca_1250004	1	2	2	2	6.8	6.8	6.8	40.888	366	8								2					9.8294e-06	322790
>jgi|Lotgi1|205108|estExt_fgenesh2_kg.C_sca_1280007	1	2	2	2	8.9	8.9	8.9	32.674	293	9									2				4.207e-08	390640
>jgi|Lotgi1|205205|estExt_fgenesh2_kg.C_sca_1490003	1	3	3	3	3.5	3.5	3.5	90.125	821	7.33					1	1					1		6.1555e-07	1246100
>jgi|Lotgi1|205248|estExt_fgenesh2_kg.C_sca_1680003;>jgi|Lotgi1|70408|gw1.2498.1.1	2	1	1	1	7.5	7.5	7.5	19.16	173	10										1			0.00013716	98825
>jgi|Lotgi1|205379|estExt_fgenesh2_kg.C_sca_2180002;>jgi|Lotgi1|145856|e_gw1.517.5.1	2	8	7	7	30.1	26.3	26.3	29.878	259	9.07									14	1			1.1581e-143	26024000
>jgi|Lotgi1|205401|estExt_fgenesh2_kg.C_sca_2230002	1	1	1	1	4.6	4.6	4.6	28.707	260	9.5									2	2			4.5479e-13	2110400
>jgi|Lotgi1|205506|estExt_fgenesh2_kg.C_sca_8540001;>jgi|Lotgi1|202971|estExt_fgenesh2_kg.C_sca_10023	2	19	19	2	63.2	63.2	12.5	41.761	375	6.95	16	13	14	16	27	34	41	83	33	15	13	18	0	1923500000
>jgi|Lotgi1|205560|estExt_fgenesh2_pm.C_sca_10063	1	3	2	2	16.8	11.2	11.2	22.209	197	10										2			1.9226e-08	601710
>jgi|Lotgi1|205563|estExt_fgenesh2_pm.C_sca_10068	1	1	1	1	5.6	5.6	5.6	37.207	324	9									1				4.372e-23	382930
>jgi|Lotgi1|205662|estExt_fgenesh2_pm.C_sca_30050	1	4	4	4	28.6	28.6	28.6	18.747	168	10.8									1	1	9	1	3.8307e-19	6697700
>jgi|Lotgi1|206060|estExt_fgenesh2_pm.C_sca_120032	1	9	9	9	30.2	30.2	30.2	40.89	351	8.76							4	8	27	1	1	1	2.4139e-96	91660000
>jgi|Lotgi1|206131|estExt_fgenesh2_pm.C_sca_140030	1	2	2	2	5.3	5.3	5.3	53.064	472	8.5							1			1			3.578e-08	711530
>jgi|Lotgi1|206546|estExt_fgenesh2_pm.C_sca_320021	1	1	1	1	5.1	5.1	5.1	41.297	354	8								1					2.7593e-05	186150
>jgi|Lotgi1|206617|estExt_fgenesh2_pm.C_sca_350024	1	10	10	10	22.9	22.9	22.9	59.496	554	6.89					1		18						3.0633e-93	22371000
>jgi|Lotgi1|206952|estExt_fgenesh2_pm.C_sca_550014	1	1	1	1	2.9	2.9	2.9	65.364	586	7							1						4.3549e-17	12702000
>jgi|Lotgi1|207101|estExt_fgenesh2_pm.C_sca_640026	1	6	6	6	18.1	18.1	18.1	46.876	414	8.3							3	4	1	1	1		3.6326e-56	6072200
>jgi|Lotgi1|207549|estExt_fgenesh2_pm.C_sca_1080008	1	9	9	8	45.9	45.9	42.1	29.172	259	8.56	2	2		1	1	1	3	7	27	14	5	1	9.0718e-304	103870000
>jgi|Lotgi1|209107|estExt_Genewise1Plus.C_sca_20912	1	12	12	12	39.6	39.6	39.6	41.721	366	7.91					1	6	20	49	15	4	1		1.1269e-257	222650000
>jgi|Lotgi1|209261|estExt_Genewise1Plus.C_sca_30137;>jgi|Lotgi1|176883|fgenesh2_pg.C_sca_5632000001	2	53	53	53	44.9	44.9	44.9	168.36	1513	5.98	50	54	41	63	92	113	88	64	79	53	14	9	0	3723100000
>jgi|Lotgi1|209340|estExt_Genewise1Plus.C_sca_30274	1	10	10	10	30.6	30.6	30.6	44.752	399	7.86						1	3	23	1				9.1934e-113	60990000
>jgi|Lotgi1|210455|estExt_Genewise1Plus.C_sca_60068	1	1	1	1	6.7	6.7	6.7	21.809	193	11											1		0.00048729	422810
>jgi|Lotgi1|211452|estExt_Genewise1Plus.C_sca_90346	1	4	4	4	5.7	5.7	5.7	91.191	825	5.73				2	4	1	3	1					3.3335e-65	5804400
>jgi|Lotgi1|211477|estExt_Genewise1Plus.C_sca_90390	1	3	2	2	13	8.7	8.7	21.187	184	10.7										1	2		3.5728e-08	208570
>jgi|Lotgi1|212487|estExt_Genewise1Plus.C_sca_120394	1	2	2	2	8.7	8.7	8.7	28.186	254	9.67									1	2			7.0529e-07	584890
>jgi|Lotgi1|212640|estExt_Genewise1Plus.C_sca_130084	1	5	5	5	18.5	18.5	18.5	44.63	416	8								6					1.1858e-85	4462100
>jgi|Lotgi1|212757|estExt_Genewise1Plus.C_sca_140039	1	7	7	7	34.9	34.9	34.9	22.995	209	9.54									11	13			1.4067e-41	31815000
>jgi|Lotgi1|213719|estExt_Genewise1Plus.C_sca_180387	1	4	4	4	17.4	17.4	17.4	33.321	293	7							5						1.5901e-11	5325000
>jgi|Lotgi1|214616|estExt_Genewise1Plus.C_sca_230056;>jgi|Lotgi1|116115|e_gw1.23.184.1	2	5	5	3	18.9	18.9	12.9	34.645	317	9.12									7	1			2.3355e-22	1745900
>jgi|Lotgi1|214936|estExt_Genewise1Plus.C_sca_250001	1	6	5	5	22.9	19.9	19.9	42.179	367	8.2							1	7	1	1			8.6209e-128	6412700
>jgi|Lotgi1|215090|estExt_Genewise1Plus.C_sca_250338	1	1	1	1	2.7	2.7	2.7	60.157	522	6						1							0.00041337	2271500
>jgi|Lotgi1|215196|estExt_Genewise1Plus.C_sca_260253	1	1	1	1	3.3	3.3	3.3	41.161	362	8								1					4.5479e-13	415540
>jgi|Lotgi1|215510|estExt_Genewise1Plus.C_sca_280246	1	14	1	1	46.1	8	8	41.802	375	7.91						2	1	4	4				0	85876000
>jgi|Lotgi1|216416|estExt_Genewise1Plus.C_sca_330065	1	5	5	4	8.1	8.1	6.5	73.49	664	5.86		2			1	7	1	3					1.015e-36	14597000
>jgi|Lotgi1|216792|estExt_Genewise1Plus.C_sca_350069	1	4	4	4	19.2	19.2	19.2	32.891	281	8.89								1	8				7.0615e-47	7891800
>jgi|Lotgi1|217320|estExt_Genewise1Plus.C_sca_390079	1	5	5	5	47.3	47.3	47.3	17.719	165	10.1									1	6	2		1.5393e-32	4677800
>jgi|Lotgi1|217342|estExt_Genewise1Plus.C_sca_390115	1	6	6	6	24.2	24.2	24.2	39.057	363	8.38								8	5				0	9266000
>jgi|Lotgi1|217766|estExt_Genewise1Plus.C_sca_420174	1	4	4	4	31.4	31.4	31.4	21.243	188	10.3										6	3		2.283e-38	4168600
>jgi|Lotgi1|217885|estExt_Genewise1Plus.C_sca_430053	1	3	3	3	7.5	7.5	7.5	53.63	464	7.6							4			1			8.0102e-09	5062800
>jgi|Lotgi1|218952|estExt_Genewise1Plus.C_sca_500038	1	10	10	10	36.8	36.8	36.8	49.432	443	8.12							2	12		2			9.7092e-196	14823000
>jgi|Lotgi1|219006|estExt_Genewise1Plus.C_sca_500130	1	1	1	1	5.9	5.9	5.9	21.995	187	11											2		0.00014499	784280
>jgi|Lotgi1|219308|estExt_Genewise1Plus.C_sca_530015	1	1	1	1	6.1	6.1	6.1	17.382	148	11											1		0.00021713	114380
>jgi|Lotgi1|219325|estExt_Genewise1Plus.C_sca_530037	1	2	2	2	9.7	9.7	9.7	37.725	329	9									2				2.1098e-08	219590
>jgi|Lotgi1|219397|estExt_Genewise1Plus.C_sca_530145	1	1	1	1	10	10	10	13.476	120	11											1		2.6058e-05	122530
>jgi|Lotgi1|219492|estExt_Genewise1Plus.C_sca_540059	1	6	6	6	29.3	29.3	29.3	35.693	317	8.87								2	13				3.8611e-217	20633000
>jgi|Lotgi1|221163|estExt_Genewise1Plus.C_sca_690031	1	2	2	2	6.4	6.4	6.4	42.372	377	8.8								2	2	1			3.8481e-07	2202000
>jgi|Lotgi1|221240|estExt_Genewise1Plus.C_sca_690138	1	7	7	7	15.4	15.4	15.4	68.891	616	8.06					3	6			3		1	4	4.8081e-32	34452000
>jgi|Lotgi1|221343|estExt_Genewise1Plus.C_sca_700096	1	3	3	3	10.9	10.9	10.9	51.743	451	7.25							3	1					1.5494e-39	3620700
>jgi|Lotgi1|222012|estExt_Genewise1Plus.C_sca_770007	1	3	3	3	18	18	18	23.608	217	10										5			1.3676e-10	1274200
>jgi|Lotgi1|222130|estExt_Genewise1Plus.C_sca_780101	1	3	3	3	8.5	8.5	8.5	46.663	424	8								4					6.6918e-11	620010
>jgi|Lotgi1|222442|estExt_Genewise1Plus.C_sca_820013	1	9	8	8	33.6	29.6	29.6	28.703	250	8.9								1	9				2.7186e-96	6348900
>jgi|Lotgi1|222542|estExt_Genewise1Plus.C_sca_820192	1	10	10	9	34.6	34.6	32.5	35.67	332	8.56							4	12	26	1			2.2258e-99	66778000
>jgi|Lotgi1|222979|estExt_Genewise1Plus.C_sca_880061	1	5	5	5	28.2	28.2	28.2	22.574	206	8.77	5	1	1	1	2	3	6	6	12	20	18	6	1.0432e-114	1644800000
>jgi|Lotgi1|223383|estExt_Genewise1Plus.C_sca_930089	1	3	3	3	15.1	15.1	15.1	23.063	205	10									1	3	1		3.4614e-11	1944400
>jgi|Lotgi1|223434|estExt_Genewise1Plus.C_sca_940073	1	1	1	1	4.6	4.6	4.6	30.939	281	9									2				7.2458e-17	605860
>jgi|Lotgi1|223558|estExt_Genewise1Plus.C_sca_970107;CON__ENSEMBL:ENSBTAP00000016242	2	13	5	1	44.2	15.1	3.3	50.052	450	6.75	1	4	4		5	4	14	13	7	2	1	1	1.2107e-292	142490000
>jgi|Lotgi1|223760|estExt_Genewise1Plus.C_sca_1010024	1	2	2	1	14	14	8.5	17.672	164	10.8										2	6		6.5693e-13	7362300
>jgi|Lotgi1|223821|estExt_Genewise1Plus.C_sca_1020090	1	3	3	3	17.7	17.7	17.7	19.311	186	10.4										3	2		2.7024e-08	740950
>jgi|Lotgi1|223917|estExt_Genewise1Plus.C_sca_1040081	1	2	2	2	8.8	8.8	8.8	22.871	204	9								2	3	2			3.8399e-07	2170400
>jgi|Lotgi1|224185|estExt_Genewise1Plus.C_sca_1110027	1	1	1	1	11.3	11.3	11.3	16.225	159	11											1		1.5885e-12	234150
>jgi|Lotgi1|224562|estExt_Genewise1Plus.C_sca_1170119	1	2	2	2	7.7	7.7	7.7	34.496	300	9									3				1.2158e-07	883640
>jgi|Lotgi1|224583|estExt_Genewise1Plus.C_sca_1180027	1	4	4	4	12.8	12.8	12.8	37.139	321	9									4				2.1161e-11	2172500
>jgi|Lotgi1|225073|estExt_Genewise1Plus.C_sca_1310070;>jgi|Lotgi1|217705|estExt_Genewise1Plus.C_sca_410161	2	4	4	4	20.8	20.8	20.8	24.202	216	10										8			1.843e-23	3523100
>jgi|Lotgi1|225558|estExt_Genewise1Plus.C_sca_1440059	1	5	5	5	21.5	21.5	21.5	36.014	339	8.8								2	8				4.1802e-70	4611300
>jgi|Lotgi1|225601|estExt_Genewise1Plus.C_sca_1460061	1	6	6	6	31.2	31.2	31.2	24.267	221	10										6			1.0009e-22	1604600
>jgi|Lotgi1|225910|estExt_Genewise1Plus.C_sca_1540004	1	1	1	1	3.2	3.2	3.2	48.34	410	8								1					0.00038154	231030
>jgi|Lotgi1|226175|estExt_Genewise1Plus.C_sca_1660040	1	4	4	4	26.6	26.6	26.6	17.263	158	10.4									2	9	11		1.9293e-18	56156000
>jgi|Lotgi1|226384|estExt_Genewise1Plus.C_sca_1750079	1	3	3	2	13.6	13.6	10.5	40.53	354	8.38							1	3	4				8.5942e-18	4113000
>jgi|Lotgi1|226726|estExt_Genewise1Plus.C_sca_1950014	1	4	4	4	11.7	11.7	11.7	32.615	298	5.05	1	2		3	7	4	1	1		1			2.0909e-14	62447000
>jgi|Lotgi1|226791|estExt_Genewise1Plus.C_sca_2010012	1	1	1	1	6.8	6.8	6.8	23.172	205	10										1			5.7772e-05	478230
>jgi|Lotgi1|226838|estExt_Genewise1Plus.C_sca_2060022;>jgi|Lotgi1|147609|e_gw1.3408.3.1	2	4	4	4	25.9	25.9	25.9	20.876	185	9.8									1	4			6.2711e-14	2080200
>jgi|Lotgi1|227146|estExt_Genewise1Plus.C_sca_2320006	1	1	1	1	4.9	4.9	4.9	35.559	327	9									1				6.8071e-06	140850
>jgi|Lotgi1|227360|estExt_Genewise1Plus.C_sca_2760002	1	4	4	4	14.3	14.3	14.3	37.411	336	3.92	1	3	1	1	4	1	1						3.184e-19	19091000
>jgi|Lotgi1|227422|estExt_Genewise1Plus.C_sca_2940010	1	1	1	1	24	24	24	12.995	125	11											1		1.3335e-07	351010
>jgi|Lotgi1|227783|estExt_fgenesh2_pg.C_sca_10013	1	5	5	5	26.8	26.8	26.8	15.556	142	9.86	2					1			1	4	8	6	2.7225e-23	64800000
>jgi|Lotgi1|227996|estExt_fgenesh2_pg.C_sca_10362	1	2	2	2	5.4	5.4	5.4	53.253	482	10.9							1		1	1	2	6	1.7032e-11	91917000
>jgi|Lotgi1|228264|estExt_fgenesh2_pg.C_sca_20144	1	27	27	27	59.2	59.2	59.2	64.752	606	5.58	30	46	40	52	84	123	46	43	34	22	16	2	0	10092000000
>jgi|Lotgi1|228268|estExt_fgenesh2_pg.C_sca_20156	1	7	7	7	47.6	47.6	47.6	21.265	185	6.28	19	13	9	10	16	16	14	13	13	13	14	9	1.3223e-79	669760000
>jgi|Lotgi1|228385|estExt_fgenesh2_pg.C_sca_20360	1	1	1	1	7.5	7.5	7.5	18.54	160	11											1		1.1941e-06	722290
>jgi|Lotgi1|228639|estExt_fgenesh2_pg.C_sca_30298	1	2	2	2	7.6	7.6	7.6	30.196	278	9									3				4.8399e-06	1667000
>jgi|Lotgi1|228751|estExt_fgenesh2_pg.C_sca_40145	1	1	1	1	9	9	9	27.633	244	10.3									1		2		0.00019537	2917200
>jgi|Lotgi1|228882|estExt_fgenesh2_pg.C_sca_50013	1	17	17	17	40.9	40.9	40.9	62.948	562	6.86	5	4	3	4	8	23	42	37	16	5	2		0	330090000
>jgi|Lotgi1|229175|estExt_fgenesh2_pg.C_sca_50437	1	18	18	18	39.2	39.2	39.2	56.685	497	6.14	10	15	12	20	28	53	56	17	12	10	8	7	0	1670300000
>jgi|Lotgi1|229193|estExt_fgenesh2_pg.C_sca_50469	1	1	1	1	4.6	4.6	4.6	26.844	240	9									1				0.00040119	902440
>jgi|Lotgi1|229248|estExt_fgenesh2_pg.C_sca_60046	1	7	7	7	4.7	4.7	4.7	205.4	1844	8.67								3	6				1.7184e-54	3871300
>jgi|Lotgi1|229249|estExt_fgenesh2_pg.C_sca_60047	1	5	5	5	2.9	2.9	2.9	210.38	1893	4.4		1	1	2					1				1.8494e-15	2130300
>jgi|Lotgi1|229407|estExt_fgenesh2_pg.C_sca_70021	1	6	6	6	29.3	29.3	29.3	27.305	246	9.78									2	7			4.232e-30	4528600
>jgi|Lotgi1|229427|estExt_fgenesh2_pg.C_sca_70053	1	4	4	4	10.2	10.2	10.2	66.188	605	5.89					2	6	1						5.7726e-51	19224000
>jgi|Lotgi1|229482|estExt_fgenesh2_pg.C_sca_70303	1	5	5	5	29.5	29.5	29.5	23.771	207	10.4									2	6	8		9.4899e-83	13782000
>jgi|Lotgi1|229513|estExt_fgenesh2_pg.C_sca_80023	1	3	3	3	14.3	14.3	14.3	35.706	314	8.89								1	8				2.6527e-43	4011900
>jgi|Lotgi1|229543|estExt_fgenesh2_pg.C_sca_80085	1	9	9	9	32.7	32.7	32.7	24.224	202	8.17	6	4	4	4	4	8	15	25	42	39	11	5	2.5338e-82	1283300000
>jgi|Lotgi1|229573|estExt_fgenesh2_pg.C_sca_80149	1	1	1	1	5.9	5.9	5.9	37.248	323	9									1				1.6781e-16	120740
>jgi|Lotgi1|229608|estExt_fgenesh2_pg.C_sca_80217	1	4	4	4	18.2	18.2	18.2	36.469	319	9									4				9.5133e-43	6048500
>jgi|Lotgi1|229818|estExt_fgenesh2_pg.C_sca_90208	1	12	12	12	21	21	21	82.386	749	5.83		2		3	4	14	2	2	1	1			2.0088e-126	61043000
>jgi|Lotgi1|229862|estExt_fgenesh2_pg.C_sca_90290	1	2	2	2	14.2	14.2	14.2	17.704	155	10.8										3	5	1	7.7069e-08	3091000
>jgi|Lotgi1|229990|estExt_fgenesh2_pg.C_sca_100185	1	1	1	1	8.8	8.8	8.8	12.289	114	7					1	1	2	1	1				1.9411e-09	11832000
>jgi|Lotgi1|230007|estExt_fgenesh2_pg.C_sca_100209;>jgi|Lotgi1|223895|estExt_Genewise1Plus.C_sca_1040047;>jgi|Lotgi1|199507|estExt_Genewise1.C_sca_1190063	3	6	6	6	38	38	38	23.459	208	10									2	12	2		5.1019e-41	9982400
>jgi|Lotgi1|230068|estExt_fgenesh2_pg.C_sca_100317	1	13	13	13	52.9	52.9	52.9	33.176	289	7.71	2	2	1	2	4	2	3	6	18	4	2	3	3.5069e-265	142150000
>jgi|Lotgi1|230170|estExt_fgenesh2_pg.C_sca_110106	1	4	4	4	6.1	6.1	6.1	56.868	505	7							4						3.3483e-36	4704000
>jgi|Lotgi1|230301|estExt_fgenesh2_pg.C_sca_110330	1	2	2	2	9.4	9.4	9.4	21.394	192	10.3										2	1		2.5772e-06	1048800
>jgi|Lotgi1|230492|estExt_fgenesh2_pg.C_sca_120331	1	6	6	6	46	46	46	25.132	224	7.31	3	3	2	1	2	3	2	2	2	9	6	1	1.7117e-148	55872000
>jgi|Lotgi1|230493|estExt_fgenesh2_pg.C_sca_120332	1	2	2	2	18.3	18.3	18.3	23.21	208	8.67								1	2				1.6655e-28	526300
>jgi|Lotgi1|230510|estExt_fgenesh2_pg.C_sca_120364	1	5	5	5	19.8	19.8	19.8	23.578	207	7.52	6	5	1		4	5	5	5	11	10	10	3	1.0461e-34	173280000
>jgi|Lotgi1|230731|estExt_fgenesh2_pg.C_sca_150022	1	1	1	1	10.4	10.4	10.4	15.171	135	10									1	1	1		3.615e-07	1065300
>jgi|Lotgi1|230854|estExt_fgenesh2_pg.C_sca_160031	1	2	2	1	24.2	24.2	10.7	16.486	149	7.56		1	2	2	1	4	3	2	11	5	1		1.3412e-105	681680000
>jgi|Lotgi1|231004|estExt_fgenesh2_pg.C_sca_160274	1	1	1	1	9.5	9.5	9.5	13.094	116	12												1	9.5498e-05	867680
>jgi|Lotgi1|231009|estExt_fgenesh2_pg.C_sca_160281	1	5	5	5	44.5	44.5	44.5	15.224	137	9.64	3			1		3		6	12	11	15	15	1.0346e-50	465970000
>jgi|Lotgi1|231046|estExt_fgenesh2_pg.C_sca_170090	1	8	8	8	34.1	34.1	34.1	25	214	8.92		1		1	3	8	5	17	30	15	14	8	6.7208e-285	1371900000
>jgi|Lotgi1|231395|estExt_fgenesh2_pg.C_sca_190155	1	5	5	5	16.8	16.8	16.8	44.028	405	6.92		1	1	1	2	5	14	14	2				2.3103e-56	87329000
>jgi|Lotgi1|231426|estExt_fgenesh2_pg.C_sca_190203	1	4	2	2	31.2	15	15	18.178	160	10.7										2	4		4.334e-29	4267100
>jgi|Lotgi1|231427|estExt_fgenesh2_pg.C_sca_190205	1	4	4	2	45.4	45.4	23.5	13.305	119	9.73	1								1	7	6		2.6576e-30	16928000
>jgi|Lotgi1|231665|estExt_fgenesh2_pg.C_sca_210045	1	1	1	1	3.4	3.4	3.4	46.489	411	8								2					1.1774e-26	242310
>jgi|Lotgi1|231818|estExt_fgenesh2_pg.C_sca_230030	1	3	1	1	8.6	2.8	2.8	36.453	326	9									1				5.8208e-14	80756
>jgi|Lotgi1|231819|estExt_fgenesh2_pg.C_sca_230031	1	2	2	2	7.4	7.4	7.4	37.911	337	8.5								2	2				1.502e-11	1489800
>jgi|Lotgi1|231862|estExt_fgenesh2_pg.C_sca_230174	1	3	3	3	3.1	3.1	3.1	131.58	1271	9.43									4	3			4.6205e-08	2778400
>jgi|Lotgi1|231865|estExt_fgenesh2_pg.C_sca_230179	1	3	3	3	15.4	15.4	15.4	33.951	306	10.9										1	10		2.0712e-16	15603000
>jgi|Lotgi1|231869|estExt_fgenesh2_pg.C_sca_230185	1	25	25	25	29.7	29.7	29.7	119.22	1061	3.98	13	33	22	47	21	24	13	4					2.7752e-230	510510000
>jgi|Lotgi1|231953|estExt_fgenesh2_pg.C_sca_240135	1	1	1	1	9.1	9.1	9.1	17.078	154	11											2		3.716e-05	2237100
>jgi|Lotgi1|231980|estExt_fgenesh2_pg.C_sca_240183	1	1	1	1	3.3	3.3	3.3	35.115	304	9									1				9.2679e-06	364430
>jgi|Lotgi1|232022|estExt_fgenesh2_pg.C_sca_250045	1	5	5	5	10.4	10.4	10.4	66.392	604	7.6						3				2			6.6927e-25	19765000
>jgi|Lotgi1|232029|estExt_fgenesh2_pg.C_sca_250060	1	4	4	4	20.7	20.7	20.7	26.502	241	10										5			1.6496e-16	1279700
>jgi|Lotgi1|232343|estExt_fgenesh2_pg.C_sca_280082;>jgi|Lotgi1|167171|fgenesh2_pg.C_sca_64000043;>jgi|Lotgi1|167172|fgenesh2_pg.C_sca_64000044;>jgi|Lotgi1|195090|estExt_Genewise1.C_sca_640075;>jgi|Lotgi1|220681|estExt_Genewise1Plus.C_sca_640078	5	4	4	4	13.4	13.4	13.4	35.171	321	7.8	2						1	2	8	2			1.762e-25	9522000
>jgi|Lotgi1|232714|estExt_fgenesh2_pg.C_sca_310076	1	15	15	15	18.1	18.1	18.1	123.88	1104	5.11	5	12	15	31	27	28	12	4	8	2	1	3	0	672260000
>jgi|Lotgi1|232880|estExt_fgenesh2_pg.C_sca_330023	1	29	29	29	16.5	16.5	16.5	249.51	2198	3.08	15	34	35	5	4	2	8	2	2				0	201740000
>jgi|Lotgi1|232898|estExt_fgenesh2_pg.C_sca_330049	1	3	3	3	14.2	14.2	14.2	35.371	331	9									3				6.0835e-30	949790
>jgi|Lotgi1|233112|estExt_fgenesh2_pg.C_sca_350043	1	1	1	1	0.1	0.1	0.1	1208.8	10830	5.22	2	3		2	3	5	6	1	1				0.00023588	292740000
>jgi|Lotgi1|233199|estExt_fgenesh2_pg.C_sca_350161	1	21	21	21	66.8	66.8	66.8	38.976	355	6.62	38	43	42	36	55	68	78	106	112	50	26	12	0	9847200000
>jgi|Lotgi1|233200|estExt_fgenesh2_pg.C_sca_350163	1	25	25	25	67.3	67.3	67.3	35.354	318	6.88	32	39	30	32	48	71	85	108	90	51	32	25	0	7801800000
>jgi|Lotgi1|233201|estExt_fgenesh2_pg.C_sca_350164	1	6	6	6	14.8	14.8	14.8	64.718	574	8.55								5	6				0	3778600
>jgi|Lotgi1|233348|estExt_fgenesh2_pg.C_sca_380029	1	10	10	10	19.9	19.9	19.9	65.742	592	5.04			2	5	12	6			1				4.6468e-163	71920000
>jgi|Lotgi1|233397|estExt_fgenesh2_pg.C_sca_390071	1	6	6	6	40.2	40.2	40.2	23.344	219	8.24	1					2	4	7	17		2		3.1662e-251	185050000
>jgi|Lotgi1|233408|estExt_fgenesh2_pg.C_sca_390087	1	5	5	5	45	45	45	17.168	151	10.7									2	2	12	1	1.2887e-27	28571000
>jgi|Lotgi1|233420|estExt_fgenesh2_pg.C_sca_390106	1	14	14	14	35.8	35.8	35.8	44.375	394	5.57	45	51	48	52	70	98	123	42	34	14	15	8	0	55302000000
>jgi|Lotgi1|233451|estExt_fgenesh2_pg.C_sca_390160	1	2	2	2	30.8	30.8	30.8	11.114	107	11.6											3	5	9.6567e-139	24942000
>jgi|Lotgi1|233461|estExt_fgenesh2_pg.C_sca_400001	1	10	10	10	13	13	13	77.649	702	4.85	12	28	17	23	13	10	4	3	5	5	8	7	4.3853e-77	1626700000
>jgi|Lotgi1|233524|estExt_fgenesh2_pg.C_sca_400105	1	2	2	2	12.4	12.4	12.4	25.034	226	9									2				5.3189e-14	791270
>jgi|Lotgi1|233583|estExt_fgenesh2_pg.C_sca_410033	1	6	6	6	25.4	25.4	25.4	27.095	240	8.54	1		1		1		3	2	8	7	2	1	4.6299e-97	53310000
>jgi|Lotgi1|233779|estExt_fgenesh2_pg.C_sca_430124	1	7	7	7	47	47	47	24.873	215	10										9			2.6661e-187	4490200
>jgi|Lotgi1|233815|estExt_fgenesh2_pg.C_sca_440050	1	2	2	2	12.6	12.6	12.6	25.367	223	10.3										2	1		1.5639e-12	379440
>jgi|Lotgi1|233820|estExt_fgenesh2_pg.C_sca_440059	1	5	5	5	35.7	35.7	35.7	25.646	224	9.8									1	4			2.2779e-50	1206800
>jgi|Lotgi1|234302|estExt_fgenesh2_pg.C_sca_490062	1	3	3	3	18.1	18.1	18.1	17.069	155	9.64		1							2	7	3	1	3.1113e-166	6905900
>jgi|Lotgi1|234303|estExt_fgenesh2_pg.C_sca_490063	1	1	1	1	9.1	9.1	9.1	13.274	121	11.2											4	1	1.1207e-05	1458400
>jgi|Lotgi1|234386|estExt_fgenesh2_pg.C_sca_500041	1	4	4	4	11.4	11.4	11.4	33.297	306	8.54	2					3	8	7	23	12	3	1	2.5454e-29	403170000
>jgi|Lotgi1|234387|estExt_fgenesh2_pg.C_sca_500042	1	14	14	14	60.6	60.6	60.6	28.999	254	7.94	15	9	7	7	18	21	38	50	105	53	23	14	0	5168400000
>jgi|Lotgi1|234405|estExt_fgenesh2_pg.C_sca_500078	1	8	8	8	34.1	34.1	34.1	35.003	311	8.95							1	2	15	1	1		2.4575e-75	30176000
>jgi|Lotgi1|234472|estExt_fgenesh2_pg.C_sca_510064	1	1	1	1	0.8	0.8	0.8	247.38	2189	1	1												2.9665e-08	193070
>jgi|Lotgi1|234488|estExt_fgenesh2_pg.C_sca_520002	1	5	5	5	28.4	28.4	28.4	19.78	190	7.82		4	2	3	1	3	3	4	6	10	8		1.555e-39	39967000
>jgi|Lotgi1|234508|estExt_fgenesh2_pg.C_sca_520053	1	2	2	2	9	9	9	23.266	201	10.5										2	2		9.9526e-07	532320
>jgi|Lotgi1|234865|estExt_fgenesh2_pg.C_sca_560073	1	19	19	19	29	29	29	81.388	734	4.96	4	3	2	8	29	18	1		1	2			1.514e-171	350270000
>jgi|Lotgi1|234884|estExt_fgenesh2_pg.C_sca_560115	1	6	6	6	8.8	8.8	8.8	98.163	928	6.25	2	5	5	9	9	5	5	5	6	7	3	2	6.7657e-61	568830000
>jgi|Lotgi1|234885|estExt_fgenesh2_pg.C_sca_560116	1	5	5	5	28.5	28.5	28.5	31.022	291	8.04	7	6	3	4	6	9	16	18	25	19	17	15	0	2377300000
>jgi|Lotgi1|235120|estExt_fgenesh2_pg.C_sca_590106	1	35	35	35	40.8	40.8	40.8	126.37	1144	4.75	31	53	28	34	67	8	9	13	40	7	2	4	0	1900200000
>jgi|Lotgi1|235497|estExt_fgenesh2_pg.C_sca_650036	1	12	12	12	32	32	32	27.166	247	6.9	26	14	13	17	17	24	27	31	47	48	10	10	5.5023e-303	10820000000
>jgi|Lotgi1|235548|estExt_fgenesh2_pg.C_sca_660065	1	13	13	13	29.5	29.5	29.5	75.113	682	6.36	14	20	21	15	27	33	59	43	33	14	9	5	0	8825400000
>jgi|Lotgi1|235549|estExt_fgenesh2_pg.C_sca_660066	1	19	19	19	9	9	9	269.6	2399	7.8	16	10	6	8	13	23	43	69	110	33	24	10	0	2816300000
>jgi|Lotgi1|235609|estExt_fgenesh2_pg.C_sca_670059	1	7	7	7	21.2	21.2	21.2	39.064	349	7.95		2		1	2	5	11	16	7	4	3	4	8.9897e-223	162850000
>jgi|Lotgi1|235610|estExt_fgenesh2_pg.C_sca_670062	1	9	9	9	15.6	15.6	15.6	57.179	557	5.56	6	13	9	13	9	12	8	6	11	6		4	1.9441e-70	324580000
>jgi|Lotgi1|235621|estExt_fgenesh2_pg.C_sca_670079	1	6	6	6	29.4	29.4	29.4	31.106	303	5.73	15	17	15	14	14	11	16	20	13	6	8	5	3.5703e-157	513660000
>jgi|Lotgi1|235690|estExt_fgenesh2_pg.C_sca_680060	1	10	10	10	17.6	17.6	17.6	65.663	569	9.22								6	6	11			2.952e-143	12135000
>jgi|Lotgi1|235694|estExt_fgenesh2_pg.C_sca_680068	1	2	2	2	20.9	20.9	20.9	19.784	172	11.2											4	1	3.8452e-32	4513500
>jgi|Lotgi1|235865|estExt_fgenesh2_pg.C_sca_710052	1	4	4	4	28.2	28.2	28.2	24.401	220	10.1									3	10	4		0	22476000
>jgi|Lotgi1|235899|estExt_fgenesh2_pg.C_sca_710087	1	1	1	1	4.2	4.2	4.2	44.503	401	8								2					4.0704e-12	1941900
>jgi|Lotgi1|235969|estExt_fgenesh2_pg.C_sca_720095	1	2	2	2	24.4	24.4	24.4	13.083	123	11.7											4	8	2.8939e-48	14503000
>jgi|Lotgi1|235988|estExt_fgenesh2_pg.C_sca_730030	1	23	23	23	28.5	28.5	28.5	107.88	955	5.86	2	5	3	11	28	35	11	11	13				1.592e-167	448810000
>jgi|Lotgi1|236174|estExt_fgenesh2_pg.C_sca_760060	1	2	2	2	6.9	6.9	6.9	63.317	565	10										2			4.2704e-13	258910
>jgi|Lotgi1|236183|estExt_fgenesh2_pg.C_sca_760074	1	10	10	10	55.9	55.9	55.9	18.679	161	9.56		1	1	2	2	4	2	3	13	19	33	4	0	703960000
>jgi|Lotgi1|236204|estExt_fgenesh2_pg.C_sca_770019;>jgi|Lotgi1|237084|estExt_fgenesh2_pg.C_sca_940064;>jgi|Lotgi1|228722|estExt_fgenesh2_pg.C_sca_40076	3	2	2	2	11.4	11.4	11.4	20.621	184	10.4										3	2		4.813e-07	6080200
>jgi|Lotgi1|236462|estExt_fgenesh2_pg.C_sca_820006	1	4	4	4	12.6	12.6	12.6	37.393	341	8.67							1	1	7				2.4766e-175	6457900
>jgi|Lotgi1|236689|estExt_fgenesh2_pg.C_sca_850101	1	11	11	11	44.2	44.2	44.2	35.077	317	9.04					1	3	3	16	20	16	11		0	101810000
>jgi|Lotgi1|236690|estExt_fgenesh2_pg.C_sca_850102	1	2	2	2	6.1	6.1	6.1	47.636	440	2.27	5	4	3	3									8.1143e-104	27858000
>jgi|Lotgi1|236691|estExt_fgenesh2_pg.C_sca_850103	1	2	2	2	3.6	3.6	3.6	111.32	1035	2.5	1	1	1	1									2.1928e-09	5188600
>jgi|Lotgi1|236770|estExt_fgenesh2_pg.C_sca_870051	1	38	38	38	52.1	52.1	52.1	83.895	756	5.55	64	64	64	70	129	87	61	73	57	35	25	10	0	6320200000
>jgi|Lotgi1|236812|estExt_fgenesh2_pg.C_sca_870115	1	3	3	3	3.9	3.9	3.9	107.59	957	5					3								5.1302e-12	3878300
>jgi|Lotgi1|236952|estExt_fgenesh2_pg.C_sca_900076;>jgi|Lotgi1|173550|fgenesh2_pg.C_sca_164000001;>jgi|Lotgi1|176774|fgenesh2_pg.C_sca_3794000001	3	67	67	67	11.7	11.7	11.7	834.33	7473	4.73	40	40	10	5	1	10	26	12	37	2			0	283110000
>jgi|Lotgi1|236955|estExt_fgenesh2_pg.C_sca_900081	1	3	3	3	7.6	7.6	7.6	46.73	409	7.88							5	8	3				2.0094e-26	28767000
>jgi|Lotgi1|237103|estExt_fgenesh2_pg.C_sca_950032	1	4	4	4	34.3	34.3	34.3	23.732	210	9.82									2	9			8.7889e-122	14367000
>jgi|Lotgi1|237143|estExt_fgenesh2_pg.C_sca_960048;>jgi|Lotgi1|237142|estExt_fgenesh2_pg.C_sca_960047	2	4	4	4	25	25	25	17.455	152	9.53						1	2	3	16	10	10	1	1.1188e-97	128650000
>jgi|Lotgi1|237161|estExt_fgenesh2_pg.C_sca_970042	1	14	14	5	42.4	42.4	10	50.108	450	7.28		2	1	1	3	4	27	25	5	1	1	1	1.202e-195	162860000
>jgi|Lotgi1|237303|estExt_fgenesh2_pg.C_sca_1020012	1	5	5	5	30.2	30.2	30.2	24.651	212	10										5			1.4289e-14	1126600
>jgi|Lotgi1|237446|estExt_fgenesh2_pg.C_sca_1070041	1	3	3	3	12.1	12.1	12.1	29.843	272	9									4				1.6404e-15	1009400
>jgi|Lotgi1|237453|estExt_fgenesh2_pg.C_sca_1070049	1	1	1	1	5	5	5	26.217	239	7.5							1	1					6.5298e-08	3559300
>jgi|Lotgi1|237510|estExt_fgenesh2_pg.C_sca_1090023	1	10	10	10	52.1	52.1	52.1	23.606	213	6.56	18	32	17	12	12	13	20	24	32	25	19	13	0	3789200000
>jgi|Lotgi1|237709|estExt_fgenesh2_pg.C_sca_1150053	1	7	7	7	28	28	28	34.156	314	8.94								2	13	1			9.0917e-58	14579000
>jgi|Lotgi1|237778|estExt_fgenesh2_pg.C_sca_1170035	1	4	4	4	24.9	24.9	24.9	20.644	181	10.8										2	8		2.9404e-15	7173300
>jgi|Lotgi1|237996|estExt_fgenesh2_pg.C_sca_1270024	1	2	2	2	19	19	19	20.827	195	7.88	3	3	3	5	4	3	3	8	9	22	7	3	0	2649500000
>jgi|Lotgi1|238082|estExt_fgenesh2_pg.C_sca_1300004	1	30	30	30	72.2	72.2	72.2	44.717	395	6.88	36	25	30	31	52	61	108	187	56	41	27	21	0	19014000000
>jgi|Lotgi1|238094|estExt_fgenesh2_pg.C_sca_1300025	1	8	8	8	68.8	68.8	68.8	19.247	170	10.3								2	5	10	21		3.0859e-142	120910000
>jgi|Lotgi1|238272|estExt_fgenesh2_pg.C_sca_1380018	1	1	1	1	7.1	7.1	7.1	33.129	294	8								1					0.00011465	688080
>jgi|Lotgi1|238326|estExt_fgenesh2_pg.C_sca_1410005	1	9	9	9	54.6	54.6	54.6	27.177	251	9.71									6	15			3.0371e-214	10940000
>jgi|Lotgi1|238358|estExt_fgenesh2_pg.C_sca_1420009	1	9	9	9	42.7	42.7	42.7	24.517	232	5.97	18	34	30	32	33	23	21	20	26	23	20	12	0	2831000000
>jgi|Lotgi1|238400|estExt_fgenesh2_pg.C_sca_1440037	1	10	10	10	42.5	42.5	42.5	32.592	301	9.08							3	18	61	29	2		0	812890000
>jgi|Lotgi1|238415|estExt_fgenesh2_pg.C_sca_1450008	1	2	2	2	5.9	5.9	5.9	51.504	460	7							2						2.5884e-07	1702200
>jgi|Lotgi1|238430|estExt_fgenesh2_pg.C_sca_1460006	1	5	5	5	17.2	17.2	17.2	39.243	338	8.69								4	9				6.1198e-50	7388400
>jgi|Lotgi1|238526|estExt_fgenesh2_pg.C_sca_1490037	1	65	65	65	63.6	63.6	63.6	108	1042	5.58	271	392	344	405	284	245	248	248	238	173	163	127	0	166920000000
>jgi|Lotgi1|238560|estExt_fgenesh2_pg.C_sca_1510007	1	28	28	28	30.1	30.1	30.1	112.09	969	5.29	30	34	39	46	93	17	14	26	24	19	16	6	0	5671900000
>jgi|Lotgi1|238704|estExt_fgenesh2_pg.C_sca_1620015	1	1	1	1	8.7	8.7	8.7	22.297	206	8							1	3	1				7.9389e-61	2226700
>jgi|Lotgi1|238831|estExt_fgenesh2_pg.C_sca_1730025	1	9	9	9	21.5	21.5	21.5	24.278	219	7.5	21	23	10	10	19	20	30	27	39	42	35	30	2.0507e-146	3691300000
>jgi|Lotgi1|238844|estExt_fgenesh2_pg.C_sca_1750005	1	11	11	11	15.6	15.6	15.6	108.71	974	8.12							3	9	3	1			6.9822e-37	8734800
>jgi|Lotgi1|238970|estExt_fgenesh2_pg.C_sca_1800027	1	3	3	3	51.2	51.2	51.2	13.821	121	11.1									2	1	6	6	7.4636e-36	133050000
>jgi|Lotgi1|239005|estExt_fgenesh2_pg.C_sca_1830012	1	5	5	4	50.9	50.9	36	17.857	161	10.1	1				1	1	3	5	8	11	27	13	3.003e-246	475660000
>jgi|Lotgi1|239006|estExt_fgenesh2_pg.C_sca_1830013	1	4	3	3	42.9	28	28	17.635	161	11										1	6	1	1.5003e-138	8010800
>jgi|Lotgi1|239125|estExt_fgenesh2_pg.C_sca_1950011	1	71	71	71	69.3	69.3	69.3	103.45	953	4.36	174	236	204	198	254	116	112	66	64	25	15	9	0	82258000000
>jgi|Lotgi1|239159|estExt_fgenesh2_pg.C_sca_2000011	1	9	9	9	42.3	42.3	42.3	22.358	201	8.77	4	2	1	2	1	2	5	10	11	33	12	5	5.5714e-273	305230000
>jgi|Lotgi1|239170|estExt_fgenesh2_pg.C_sca_2010012	1	5	5	5	68.3	68.3	68.3	15.12	145	7.35	13	14	11	14	11	12	10	12	13	13	27	29	7.8023e-183	1855300000
>jgi|Lotgi1|239174|estExt_fgenesh2_pg.C_sca_2010016	1	5	5	5	36	36	36	18.762	186	6.73	39	14	15	10	17	13	18	15	19	17	27	33	1.8186e-59	2974600000
>jgi|Lotgi1|239188|estExt_fgenesh2_pg.C_sca_2050005	1	15	15	15	33.3	33.3	33.3	71.24	633	5.7	41	63	57	70	84	131	70	52	51	28	18	20	0	26780000000
>jgi|Lotgi1|239189|estExt_fgenesh2_pg.C_sca_2050009;>jgi|Lotgi1|143482|e_gw1.205.21.1	2	9	9	9	41.9	41.9	41.9	30.674	272	9.11	2					1	5	11	24	16	10	4	1.2413e-302	155160000
>jgi|Lotgi1|239224|estExt_fgenesh2_pg.C_sca_2090006	1	1	1	1	3.5	3.5	3.5	58.98	537	7							1						2.5393e-05	440440
>jgi|Lotgi1|239628|estExt_fgenesh2_pg.C_sca_6100001;>jgi|Lotgi1|239234|estExt_fgenesh2_pg.C_sca_2130001;>jgi|Lotgi1|176784|fgenesh2_pg.C_sca_3931000001	3	2	2	2	7	7	7	177.46	1693	2		2											3.2706e-50	1826500
>jgi|Lotgi1|239271|estExt_fgenesh2_pg.C_sca_2180008	1	3	3	3	7.5	7.5	7.5	51.045	468	8.58		2	2		1		3	5	6	6	3	5	2.2475e-30	25251000
>jgi|Lotgi1|239338|estExt_fgenesh2_pg.C_sca_2230009	1	2	2	2	14.1	14.1	14.1	20.485	185	10										2			5.8329e-23	361830
>jgi|Lotgi1|239339|estExt_fgenesh2_pg.C_sca_2240004	1	7	7	7	16.7	16.7	16.7	66.556	609	5.31	1		1	6	2		1	5					1.2146e-53	34103000
>jgi|Lotgi1|239447|estExt_fgenesh2_pg.C_sca_2510014	1	5	5	5	41.4	41.4	41.4	19.834	191	8.95	2			1		3	1	5	15	4	5	7	3.4478e-132	369920000
>jgi|Lotgi1|239519|estExt_fgenesh2_pg.C_sca_2830010	1	2	2	2	10.7	10.7	10.7	25.47	215	10.5										1	1		2.6237e-07	2633500
>jgi|Lotgi1|239573|estExt_fgenesh2_pg.C_sca_3370004;>jgi|Lotgi1|239376|estExt_fgenesh2_pg.C_sca_2310009;>jgi|Lotgi1|239578|estExt_fgenesh2_pg.C_sca_3510004;>jgi|Lotgi1|239461|estExt_fgenesh2_pg.C_sca_2580001;>jgi|Lotgi1|176393|fgenesh2_pg.C_sca_1161000001	13	2	2	2	5.4	5.4	5.4	66.754	598	5.62				1	2	4	1						1.5052e-44	8215800
>jgi|Lotgi1|239574|estExt_fgenesh2_pg.C_sca_3420002	1	35	35	35	53.6	53.6	53.6	82.813	760	5.5	36	80	73	106	93	22	13	35	54	43	38	19	0	6928000000
>jgi|Lotgi1|239621|estExt_fgenesh2_pg.C_sca_5290001	1	2	2	2	10.7	10.7	10.7	26.24	224	9									2				3.1398e-06	315730
>jgi|Lotgi1|239707|estExt_fgenesh2_pg.C_sca_8510001	1	2	2	1	11.3	11.3	8.8	39.296	363	10.4										3	2		5.4767e-08	509350
>jgi|Lotgi1|53031|gw1.20.5.1	1	1	1	1	2.7	2.7	2.7	73.765	665	10.5										1	1		9.3699e-07	746330
>jgi|Lotgi1|59949|gw1.35.62.1	1	1	1	1	13.1	13.1	13.1	7.127	61	8								1					0.00028188	603930
>jgi|Lotgi1|64460|gw1.45.99.1	1	1	1	1	4.4	4.4	4.4	39.131	341	8								1					3.319e-05	107870
>jgi|Lotgi1|66515|gw1.224.21.1	1	1	1	1	6.5	6.5	6.5	24.229	216	7.8					1			2	2				7.1604e-05	13376000
>jgi|Lotgi1|67729|gw1.89.89.1	1	1	1	1	11.2	11.2	11.2	15.375	134	9									2				0.00013714	554710
>jgi|Lotgi1|69892|gw1.49.115.1	1	4	4	4	44.7	44.7	44.7	11.289	103	4.86	1	6	5	5	10		2	1	5	1			2.791e-21	120560000
>jgi|Lotgi1|77105|gw1.32.154.1	1	7	7	7	61.3	61.3	61.3	18.529	173	3.99	62	78	75	75	47	31	21	22	15	3	3	5	0	43289000000
>jgi|Lotgi1|77902|gw1.49.160.1	1	1	1	1	7.8	7.8	7.8	13.136	115	5.64	2	2	3	1	4	1	2	1	4	1	1		1.2534e-07	49992000
>jgi|Lotgi1|83160|gw1.21.261.1	1	17	17	17	61.4	61.4	61.4	37.116	332	4.7	20	31	31	55	43	16	11	6	17	12	4	1	0	1819200000
>jgi|Lotgi1|83370|gw1.20.346.1	1	3	3	3	9.7	9.7	9.7	47.048	404	8.75								2	1	1			1.935e-16	592350
>jgi|Lotgi1|84059|gw1.130.114.1	1	1	1	1	6	6	6	24.796	234	3.5	1	2	1	1	2	1							2.488e-09	15473000
>jgi|Lotgi1|89037|gw1.56.185.1	1	1	1	1	16.8	16.8	16.8	13.768	119	9									1				1.1464e-07	137520
>jgi|Lotgi1|89537|gw1.18.444.1	1	2	2	2	37.9	37.9	37.9	10.8	95	9.33									6	3			7.5928e-35	8445100
>jgi|Lotgi1|95501|gw1.76.152.1	1	2	2	2	7.9	7.9	7.9	32.823	290	7.5							1	1					8.7965e-06	393370
>jgi|Lotgi1|96129|gw1.47.328.1	1	1	1	1	4.9	4.9	4.9	31.822	284	8.5								1	1				2.9677e-24	237820
>jgi|Lotgi1|97454|gw1.25.477.1	1	1	1	1	8.2	8.2	8.2	17.934	158	9									2				2.2163e-07	1696400
>jgi|Lotgi1|98299|gw1.10.595.1	1	6	6	6	42.5	42.5	42.5	16.949	153	6.48				1	3	6	13	2					3.6525e-56	138840000
>jgi|Lotgi1|98300|gw1.10.596.1;>jgi|Lotgi1|70058|gw1.10.228.1	2	6	6	6	51	51	51	15.975	147	4.91	1	10	12	9	6	10	5	5	5		1		9.1758e-155	294970000
>jgi|Lotgi1|98823|gw1.56.245.1	1	1	1	1	12.8	12.8	12.8	10.872	94	10										2			1.473e-05	4833500
>jgi|Lotgi1|99791|gw1.32.297.1	1	6	6	6	72.8	72.8	72.8	10.108	92	5.15	56	50	47	52	52	39	29	24	29	20	18	13	0	64695000000
>jgi|Lotgi1|99809|gw1.32.298.1	1	3	3	3	29.3	29.3	29.3	10.414	92	5.61	10	19	20	23	23	18	19	21	19	8	4	2	7.1787e-129	2108200000
>jgi|Lotgi1|99852|gw1.32.299.1	1	6	6	6	77.9	77.9	77.9	10.851	95	5.23	61	72	62	55	46	36	43	31	31	31	24	17	0	57529000000
