# Supplementary material for: In-depth proteomic analysis of a mollusc shell: acid-soluble and acid-insoluble matrix of the limpet Lottia gigantea
Source: Proteome Sci. 2012 Jun 13;10:28. doi: 10.1186/1477-5956-10-28 (PMC3374290; doi:10.1186/1477-5956-10-28)
Supplement: Additional file 12 — Peptides identified in acid-insoluble matrix B. Xls-file containing MaxQuant output data concerning peptides, such as peptide sequence, mass, score, PEP and distribution of peptides among gel slices. [file 1477-5956-10-28-S12.xls]

## Sheet: peptides
Additional file 12: Peptides identified in acid-insoluble matrix B
Proteins	Oxidation (M) Site IDs	Sequence	Length	Missed Cleavages	Mass	Unique (Groups)	Unique (Proteins)	PEP	Score	Slice Average	Slice Std. Dev.	Slice 1	Slice 2	Slice 3	Slice 4	Slice 5	Slice 6	Slice 7	Slice 8	Slice 9	Slice 10	Slice 11	Slice 12	Unique Slice Average	Unique Slice Std. Dev.	Unique Slice 1	Unique Slice 2	Unique Slice 3	Unique Slice 4	Unique Slice 5	Unique Slice 6	Unique Slice 7	Unique Slice 8	Unique Slice 9	Unique Slice 10	Unique Slice 11	Unique Slice 12	Intensity
>jgi|Lotgi1|238400|estExt_fgenesh2_pg.C_sca_1440037	446	AAAAGIHMFAVSSNGGSPGFEFLGK	25	0	2422.17	yes	yes	1.1076e-75	310.6	8.75	0.433								1	3				8.75	0.433								1	3				24657000
>jgi|Lotgi1|236462|estExt_fgenesh2_pg.C_sca_820006		AAADATLTQTTAQLESIGR	19	0	1916.98	yes	yes	1.381e-43	290.64	8.33	0.943							1		2				8.33	0.943							1		2				2220500
>jgi|Lotgi1|157689|fgenesh2_pg.C_sca_15000027		AAAEDGVLSDDEIK	14	0	1431.67	yes	yes	8.9212e-05	167.3	8.6	2.73				1			1			1	2		8.6	2.73				1			1			1	2		11848000
>jgi|Lotgi1|230731|estExt_fgenesh2_pg.C_sca_150022		AAAEDGVLSNDEIK	14	0	1430.69	yes	yes	3.615e-07	208.42	10	0.816									1	1	1		10	0.816									1	1	1		1065300
>jgi|Lotgi1|154020|fgenesh2_pg.C_sca_5000060	75	AAAMEPPPVIPLNK	14	0	1446.79	yes	yes	0.00052938	119.76	4	0				1									4	0				1									575170
>jgi|Lotgi1|233524|estExt_fgenesh2_pg.C_sca_400105		AAAVCIANSYR	11	0	1194.58	yes	yes	1.8383e-09	233	9	0									1				9	0									1				164260
>jgi|Lotgi1|237510|estExt_fgenesh2_pg.C_sca_1090023		AAAVTVPSEDTEWR	14	0	1530.73	yes	yes	1.2924e-29	286.04	6.86	3.48	5	4	4	4	3	3	6	5	7	5	5	5	6.86	3.48	5	4	4	4	3	3	6	5	7	5	5	5	1000200000
>jgi|Lotgi1|229407|estExt_fgenesh2_pg.C_sca_70021		AAEIEVGVVSK	11	0	1100.61	yes	yes	0.00075649	159.83	10	0										1			10	0										1			206590
>jgi|Lotgi1|239574|estExt_fgenesh2_pg.C_sca_3420002		AAELQCPFGLYWNNEIFSCDYPR	23	0	2849.26	yes	yes	8.5884e-22	203.63	4	0.816			1	1	1								4	0.816			1	1	1								20873000
>jgi|Lotgi1|207549|estExt_fgenesh2_pm.C_sca_1080008		AAFDDAIAELDTLSEDSYK	19	0	2072.94	yes	yes	2.0559e-07	161.66	9.33	0.471									2	1			9.33	0.471									2	1			12897000
>jgi|Lotgi1|232898|estExt_fgenesh2_pg.C_sca_330049		AAGVNPVDTYIR	12	0	1274.66	yes	yes	4.6943e-15	246.81	9	0									1				9	0									1				570420
>jgi|Lotgi1|233200|estExt_fgenesh2_pg.C_sca_350163	334	AAITSMVYEK	10	0	1111.56	yes	yes	3.7043e-05	188.46	7.03	3.36	3	2	3		3	3	3	4	5	3	3	3	7.03	3.36	3	2	3		3	3	3	4	5	3	3	3	611420000
>jgi|Lotgi1|233200|estExt_fgenesh2_pg.C_sca_350163	334	AAITSMVYEKEIGDQLVGR	19	1	2079.07	yes	yes	3.0029e-281	328.16	9	0.816								1	1	1			9	0.816								1	1	1			2191400
>jgi|Lotgi1|235120|estExt_fgenesh2_pg.C_sca_590106	377;378	AALMGNLMAFSK	12	0	1252.63	yes	yes	0.0025009	105.86	3.5	1.5		1			1								3.5	1.5		1			1								5203700
>jgi|Lotgi1|235120|estExt_fgenesh2_pg.C_sca_590106		AANNDNNDDLSAEEIR	16	0	1759.76	yes	yes	6.2039e-30	273.86	3.83	2.57	3	4	3	2	3		1		1	1			3.83	2.57	3	4	3	2	3		1		1	1			74934000
>jgi|Lotgi1|235548|estExt_fgenesh2_pg.C_sca_660065		AAPDNEVILHETLTVLDPR	19	0	2102.1	yes	yes	1.0041e-09	174.17	11	0											1		11	0											1		130640
>jgi|Lotgi1|235988|estExt_fgenesh2_pg.C_sca_730030		AAPEPDDCVPVSDTEFCTSTLK	22	0	2438.06	yes	yes	3.2971e-16	194.4	9	0									3				9	0									3				3705200
>jgi|Lotgi1|192582|estExt_Genewise1.C_sca_460339		AAQYCQQLESER	12	0	1481.66	yes	yes	1.0361e-22	277.61	8	0								1					8	0								1					358260
>jgi|Lotgi1|158316|fgenesh2_pg.C_sca_16000284		AASSQVLGGR	10	0	944.504	yes	yes	0.0064837	134.91	1	0	1												1	0	1												39254
>jgi|Lotgi1|160173|fgenesh2_pg.C_sca_23000191		AASVSFCQSGSTPNLAFK	18	0	1870.89	yes	yes	1.012e-09	180.78	3.57	2.06	1	2	1	1		1	1						3.57	2.06	1	2	1	1		1	1						13009000
>jgi|Lotgi1|154020|fgenesh2_pg.C_sca_5000060		AATIEPLFSETGDK	14	0	1477.73	yes	yes	0.0031905	106.01	3.67	1.25		1		1	1								3.67	1.25		1		1	1								2714200
>jgi|Lotgi1|154020|fgenesh2_pg.C_sca_5000060		AATIEPLFSETVDK	14	0	1519.78	yes	yes	0.00036584	131.37	4	0.816			1	1	1								4	0.816			1	1	1								4196900
>jgi|Lotgi1|235610|estExt_fgenesh2_pg.C_sca_670062		AATTIQNLK	9	0	958.545	yes	yes	4.7802e-05	223.75	5	0.816				1	1	1							5	0.816				1	1	1							2042000
>jgi|Lotgi1|182683|estExt_Genewise1.C_sca_40534		AAVPSGASTGIYEAIELR	18	0	1803.94	yes	yes	4.9438e-15	214.83	8.67	0.943								2		1			8.67	0.943								2		1			2505300
>jgi|Lotgi1|99791|gw1.32.297.1		ACGLYIVR	8	0	950.501	yes	yes	6.3154e-11	249.58	4.75	2.97	14	13	11	16	17	8	4	4	5	3	4	3	4.75	2.97	14	13	11	16	17	8	4	4	5	3	4	3	35754000000
>jgi|Lotgi1|176463|fgenesh2_pg.C_sca_1465000001		ACLPSTCEHNGITYEEGENFQIECNNCR	28	0	3401.38	yes	yes	2.7337e-16	169.06	9	0									2				9	0									2				4095300
>jgi|Lotgi1|239125|estExt_fgenesh2_pg.C_sca_1950011	479	ACPNVLCYMYCEYGFER	17	0	2230.89	yes	yes	2.1903e-16	236.87	4.92	2.75	2	4	3	3	4		2	2	3	1			4.92	2.75	2	4	3	3	4		2	2	3	1			268540000
>jgi|Lotgi1|232880|estExt_fgenesh2_pg.C_sca_330023		ACQDLNDIFR	10	0	1250.57	yes	yes	3.1949e-07	231.37	2.33	0.745	1	2	3										2.33	0.745	1	2	3										17544000
>jgi|Lotgi1|200510|estExt_Genewise1.C_sca_1440010		ADADKLNIDSVIAR	14	1	1499.79	yes	yes	0.00010962	176.29	9	0									1				9	0									1				196070
>jgi|Lotgi1|115607|e_gw1.21.53.1	22	ADAMELYPGTSESVIMEANNAGK	23	0	2397.08	yes	yes	5.2211e-45	262.41	4.54	2.26	1	4	6	13	4		1	3	1	2			4.54	2.26	1	4	6	13	4		1	3	1	2			154300000
>jgi|Lotgi1|115607|e_gw1.21.53.1		ADANAYIK	8	0	864.434	yes	yes	0.0023659	191.36	5	0					1								5	0					1								477910
>jgi|Lotgi1|229513|estExt_fgenesh2_pg.C_sca_80023		ADDKVDGYCFNIK	13	1	1543.7	yes	yes	2.9664e-32	298.27	9	0									3				9	0									3				1434300
>jgi|Lotgi1|235988|estExt_fgenesh2_pg.C_sca_730030		ADFVQNNGDHVLIGVK	16	0	1724.88	yes	yes	4.3302e-08	204.86	6	0						1							6	0						1							6438600
>jgi|Lotgi1|178880|fgenesh2_pm.C_sca_44000018		ADIALPGVK	9	0	882.517	yes	yes	0.0028785	150.28	9.83	0.687									2	3	1		9.83	0.687									2	3	1		7945200
>jgi|Lotgi1|163637|fgenesh2_pg.C_sca_40000191		ADIGEVIQDVLGDVAETLVDIQAGEK	26	0	2696.38	yes	yes	6.4993e-142	377.16	5.6	0.8				1		4							5.6	0.8				1		4							8218100
>jgi|Lotgi1|59617|gw1.6.93.1;>jgi|Lotgi1|107438|e_gw1.6.90.1		ADLADAKEPEK	11	1	1185.59	yes	no	3.543e-06	205.77	6	0						1							6	0						1							285290
>jgi|Lotgi1|233348|estExt_fgenesh2_pg.C_sca_380029		ADNCQQYAPQIER	13	0	1591.7	yes	yes	1.7225e-27	283.48	5.33	0.471					2	1							5.33	0.471					2	1							9019700
>jgi|Lotgi1|228264|estExt_fgenesh2_pg.C_sca_20144		ADPCQNYHISSYK	13	0	1581.69	yes	yes	1.1698e-09	223.31	4.62	2.17		3	2	1	3	2		1	1				4.62	2.17		3	2	1	3	2		1	1				265350000
>jgi|Lotgi1|228264|estExt_fgenesh2_pg.C_sca_20144		ADPCQNYHISSYKK	14	1	1709.78	yes	yes	6.2742e-05	183.08	5.5	0.5					1	1							5.5	0.5					1	1							5154300
>jgi|Lotgi1|123691|e_gw1.44.26.1		ADVALPGFHK	10	0	1053.56	yes	yes	0.0056939	127.3	9	0									1				9	0									1				1239200
>jgi|Lotgi1|233201|estExt_fgenesh2_pg.C_sca_350164	338	AEEMAGEFGIPTYYQK	16	0	1832.83	yes	yes	0.0012682	108.17	8.67	0.471								1	2				8.67	0.471								1	2				490450
>jgi|Lotgi1|204915|estExt_fgenesh2_kg.C_sca_950004		AEFLNECVEK	10	0	1237.56	yes	yes	0.0051856	129.1	10	0										1			10	0										1			383730
>jgi|Lotgi1|174003|fgenesh2_pg.C_sca_179000009		AEGLPAYCR	9	0	1035.48	yes	yes	5.5938e-06	234.84	5.85	2.45		3	3	2	4	4	4	3	2	1	1		5.85	2.45		3	3	2	4	4	4	3	2	1	1		222260000
>jgi|Lotgi1|168922|fgenesh2_pg.C_sca_80000050		AEGSLPGLTFDFLR	14	0	1521.78	yes	yes	0.00012461	140.31	10	0										2			10	0										2			459070
>jgi|Lotgi1|223917|estExt_Genewise1Plus.C_sca_1040081		AELNEFLTR	9	0	1091.56	yes	yes	0.00059351	191.36	9	0.707								1	2	1			9	0.707								1	2	1			1328900
>jgi|Lotgi1|162872|fgenesh2_pg.C_sca_36000100	100;101	AEMEMFSDVPNAIK	14	0	1580.72	yes	yes	0.00013632	128.67	3.33	0.943		1		2									3.33	0.943		1		2									4459700
>jgi|Lotgi1|204359|estExt_fgenesh2_kg.C_sca_500014		AENFFILR	8	0	1008.54	yes	yes	0.0041697	180.18	10.5	0.5										1	1		10.5	0.5										1	1		358250
>jgi|Lotgi1|228264|estExt_fgenesh2_pg.C_sca_20144		AESIYGSQGLISNGDCGK	18	0	1854.84	yes	yes	5.0108e-30	270.92	5	0.816				1	1	1							5	0.816				1	1	1							18012000
>jgi|Lotgi1|231046|estExt_fgenesh2_pg.C_sca_170090		AESQPIR	7	0	799.419	yes	yes	0.0058983	183.46	9	0									1				9	0									1				283890
>jgi|Lotgi1|238844|estExt_fgenesh2_pg.C_sca_1750005		AETGISALADETGGR	15	0	1446.7	yes	yes	1.6335e-05	183.66	7.5	0.5							1	1					7.5	0.5							1	1					1127400
>jgi|Lotgi1|141698|e_gw1.165.8.1		AEVDLATNDELK	12	0	1316.65	yes	yes	0.0022003	125.22	7	0							1						7	0							1						990480
>jgi|Lotgi1|115607|e_gw1.21.53.1		AEVGENIEIFFK	12	0	1394.71	yes	yes	6.631e-09	209.89	4.73	2.03	1	3	2	7	7		2	3	1				4.73	2.03	1	3	2	7	7		2	3	1				47103000
>jgi|Lotgi1|160396|fgenesh2_pg.C_sca_25000001;>jgi|Lotgi1|66241|gw1.25.139.1		AEVKPTASNMLK	12	1	1287.69	yes	no	0.0036542	128.17	9	0									1				9	0									1				210640
>jgi|Lotgi1|228264|estExt_fgenesh2_pg.C_sca_20144		AEVYIPFDDDVAIDK	15	0	1708.82	yes	yes	1.6335e-05	183.66	5.51	2.71	3	4	5	5	4	8	1	4	6	3			5.51	2.71	3	4	5	5	4	8	1	4	6	3			1439900000
>jgi|Lotgi1|239159|estExt_fgenesh2_pg.C_sca_2000011		AEWIWTSGWSGQHK	14	0	1671.78	yes	yes	3.615e-07	208.42	10.2	0.433										3	1		10.2	0.433										3	1		7925000
>jgi|Lotgi1|83160|gw1.21.261.1		AFDENQSWFIDSDLSR	16	0	1928.85	yes	yes	2.3557e-76	347.5	4.33	0.471				2	1								4.33	0.471				2	1								4480600
>jgi|Lotgi1|204747|estExt_fgenesh2_kg.C_sca_790016		AFDWCLNNLYR	11	0	1470.67	yes	yes	3.762e-19	275.86	11	0											2		11	0											2		1675100
>jgi|Lotgi1|238082|estExt_fgenesh2_pg.C_sca_1300004		AFGEPCISYDVR	12	0	1412.64	yes	yes	8.9789e-10	216.87	5.93	2.78	2	2	2	2	4	4	3	6		1	1	1	5.93	2.78	2	2	2	2	4	4	3	6		1	1	1	1590900000
>jgi|Lotgi1|122446|e_gw1.40.111.1		AFNLPNLIIR	10	0	1169.69	yes	yes	6.4435e-05	191.05	6	0						1							6	0						1							237860
>jgi|Lotgi1|235120|estExt_fgenesh2_pg.C_sca_590106		AFSVDQLK	8	0	906.481	yes	yes	0.00084215	205.41	8.75	0.433								1	3				8.75	0.433								1	3				10347000
>jgi|Lotgi1|223558|estExt_Genewise1Plus.C_sca_970107;CON__ENSEMBL:ENSBTAP00000016242;>jgi|Lotgi1|198301|estExt_Genewise1.C_sca_970131;>jgi|Lotgi1|237161|estExt_fgenesh2_pg.C_sca_970042	187	AFVHWYVGEGMEEGEFSEAR	20	0	2329.01	no	no	0.00018773	118.33	12	0												1	NaN	NaN													1323200
>jgi|Lotgi1|235120|estExt_fgenesh2_pg.C_sca_590106		AFVNALAK	8	0	832.481	yes	yes	0.0061861	168.99	5	0					1								5	0					1								6875700
>jgi|Lotgi1|232880|estExt_fgenesh2_pg.C_sca_330023	321	AGDMWLILNR	10	0	1187.61	yes	yes	3.5462e-15	233	2.17	0.898	2	1	3										2.17	0.898	2	1	3										3257300
>jgi|Lotgi1|193218|estExt_Genewise1.C_sca_510040;>jgi|Lotgi1|204036|estExt_fgenesh2_kg.C_sca_330018;>jgi|Lotgi1|232973|estExt_fgenesh2_pg.C_sca_330197;>jgi|Lotgi1|205506|estExt_fgenesh2_kg.C_sca_8540001;>jgi|Lotgi1|202971|estExt_fgenesh2_kg.C_sca_10023;CO		AGFAGDDAPR	10	0	975.441	no	no	1.9411e-09	245.93	6.5	1.41				1	1	2	1	3					NaN	NaN													4822100
>jgi|Lotgi1|132853|e_gw1.81.44.1	49	AGGSASSMLQPLLDNQIGFK	20	0	2033.03	yes	yes	2.303e-06	148.33	10	0										1			10	0										1			61798
>jgi|Lotgi1|222542|estExt_Genewise1Plus.C_sca_820192		AGIALNDNFVK	11	0	1160.62	yes	yes	9.2924e-05	181.25	8.2	0.748							1	2	2				8.2	0.748							1	2	2				9724900
>jgi|Lotgi1|200505|estExt_Genewise1.C_sca_1430052		AGLAGPLSGPGPFTVFGPDNAAFGK	25	0	2344.19	yes	yes	1.3759e-58	278.76	9	0									2				9	0									2				4269000
>jgi|Lotgi1|181153|estExt_Genewise1.C_sca_10585;>jgi|Lotgi1|146485|e_gw1.829.35.1;>jgi|Lotgi1|147122|e_gw1.2012.3.1;>jgi|Lotgi1|147263|e_gw1.2197.10.1;>jgi|Lotgi1|147368|e_gw1.2348.3.1;>jgi|Lotgi1|147730|e_gw1.4137.3.1;>jgi|Lotgi1|147766|e_gw1.4307.4.1;>j		AGLQFPVGR	9	0	943.524	yes	no	8.6708e-05	220.24	9.33	2.53					1	2	1		1	1	3	3	9.33	2.53					1	2	1		1	1	3	3	18793000
>jgi|Lotgi1|239574|estExt_fgenesh2_pg.C_sca_3420002		AGVGLFNGNNK	11	0	1089.56	yes	yes	1.8427e-05	154.84	9	0									2				9	0									2				1472500
>jgi|Lotgi1|166196|fgenesh2_pg.C_sca_56000109		AHGGPGFLGWHR	12	0	1290.64	yes	yes	3.6978e-06	194.67	4	0.816			1	1	1								4	0.816			1	1	1								3050200
>jgi|Lotgi1|201878|estExt_Genewise1.C_sca_2030008		AHGGYSVFAGVGER	14	0	1405.67	yes	yes	5.9085e-05	175.91	7	0							1						7	0							1						893080
>jgi|Lotgi1|231046|estExt_fgenesh2_pg.C_sca_170090		AHPLQVELYQTIHAYGPIIADAYVHVPETAK	31	0	3443.79	yes	yes	1.3755e-193	409.31	8.72	1.79					1	1	2	4	5	1	3	1	8.72	1.79					1	1	2	4	5	1	3	1	303530000
>jgi|Lotgi1|200510|estExt_Genewise1.C_sca_1440010;>jgi|Lotgi1|192316|estExt_Genewise1.C_sca_450283		AHQVVEDGYEFFAK	14	0	1638.77	yes	no	7.8665e-06	194.24	9	0									1				9	0									1				167020
>jgi|Lotgi1|219308|estExt_Genewise1Plus.C_sca_530015		AHSTEFYLR	9	0	1122.55	yes	yes	0.00021713	199.48	11	0											1		11	0											1		114380
>jgi|Lotgi1|235865|estExt_fgenesh2_pg.C_sca_710052		AIAESASCFTQGLNDLSSNPTYDEFK	26	0	2864.28	yes	yes	0	510.64	10.3	0.471										2	1		10.3	0.471										2	1		7143800
>jgi|Lotgi1|161701|fgenesh2_pg.C_sca_30000121		AIAQELGYGPVLR	13	0	1385.77	yes	yes	0.00011169	158.31	9	0									1				9	0									1				66776
>jgi|Lotgi1|218952|estExt_Genewise1Plus.C_sca_500038		AICILNHPVPNTK	13	0	1475.79	yes	yes	8.6483e-06	190.56	8	0								1					8	0								1					450300
>jgi|Lotgi1|237161|estExt_fgenesh2_pg.C_sca_970042		AIFVDLEPTVVDEVR	15	0	1700.9	no	no	1.4496e-05	185.27	7	0							1						NaN	NaN													767390
>jgi|Lotgi1|229193|estExt_fgenesh2_pg.C_sca_50469		AIGDQVAYNFR	11	0	1252.62	yes	yes	0.00040119	167.97	9	0									1				9	0									1				902440
>jgi|Lotgi1|234387|estExt_fgenesh2_pg.C_sca_500042		AIGYDAFGSVEER	13	0	1412.66	yes	yes	1.1004e-67	320.33	8.25	2.2	2	2	1	1	4	2	6	14	30	16	4	1	8.25	2.2	2	2	1	1	4	2	6	14	30	16	4	1	1671900000
>jgi|Lotgi1|224562|estExt_Genewise1Plus.C_sca_1170119		AILDIGLSR	9	0	956.565	yes	yes	0.00024068	209.12	9	0									2				9	0									2				728510
>jgi|Lotgi1|204747|estExt_fgenesh2_kg.C_sca_790016		AILGSVSEFVVR	12	0	1275.72	yes	yes	1.4283e-12	233.02	10.9	0.929									1	4	5	5	10.9	0.929									1	4	5	5	122360000
>jgi|Lotgi1|231009|estExt_fgenesh2_pg.C_sca_160281	306	AILPMGCTTQK	11	0	1218.61	yes	yes	3.3159e-08	216.09	9.89	2.54	1							2	3	3	4	5	9.89	2.54	1							2	3	3	4	5	121440000
>jgi|Lotgi1|163448|fgenesh2_pg.C_sca_40000002		AISIPLSQVQIK	12	0	1295.78	yes	yes	0.0001017	172.69	7	0							2						7	0							2						11436000
>jgi|Lotgi1|229818|estExt_fgenesh2_pg.C_sca_90208		AIYKPNQVIK	10	1	1172.69	yes	yes	0.00025111	191.05	6	0						1							6	0						1							4788300
>jgi|Lotgi1|200052|estExt_Genewise1.C_sca_1320054		AIYPNYTIGEVAK	13	0	1437.75	yes	yes	0.00077902	123.8	10	0										1			10	0										1			319990
>jgi|Lotgi1|198520|estExt_Genewise1.C_sca_1010029		AKPQVFFDITADGSPLGR	18	1	1917.99	yes	yes	0.00029041	132.05	10	0										1			10	0										1			746970
>jgi|Lotgi1|209261|estExt_Genewise1Plus.C_sca_30137		AKVPVAVPGEPVPIEPVMER	20	1	2113.16	yes	yes	2.2295e-07	163.51	6	0						2							6	0						2							7697400
>jgi|Lotgi1|209340|estExt_Genewise1Plus.C_sca_30274		ALADYVHNK	9	0	1029.52	yes	yes	0.008873	128.1	8	0								1					8	0								1					1323600
>jgi|Lotgi1|233348|estExt_fgenesh2_pg.C_sca_380029		ALAGVEQIQR	10	0	1083.6	yes	yes	1.3001e-05	210.66	4.5	0.866			1		3								4.5	0.866			1		3								26275000
>jgi|Lotgi1|212640|estExt_Genewise1Plus.C_sca_130084		ALDNPNRPFLAILGGAK	17	1	1765.98	yes	yes	1.2321e-31	276.66	8	0								1					8	0								1					875400
>jgi|Lotgi1|239188|estExt_fgenesh2_pg.C_sca_2050005		ALDTILNHLK	10	0	1136.66	yes	yes	1.2452e-21	290.13	6.46	3.22	4	7	5	5	6	6	7	7	7	6	4	4	6.46	3.22	4	7	5	5	6	6	7	7	7	6	4	4	4427500000
>jgi|Lotgi1|239188|estExt_fgenesh2_pg.C_sca_2050005		ALDTILNHLKDLIEFTEEEHVCR	23	1	2794.4	yes	yes	0.0052796	105.38	6	0						1							6	0						1							5219100
>jgi|Lotgi1|232880|estExt_fgenesh2_pg.C_sca_330023		ALDYILENCDICIHDK	16	0	1990.91	yes	yes	9.2162e-07	192.63	2.5	0.5		1	1										2.5	0.5		1	1										978980
>jgi|Lotgi1|203020|estExt_fgenesh2_kg.C_sca_20001		ALEIAELR	8	0	913.523	yes	yes	0.0002202	220.39	6.25	0.829					1	1	2						6.25	0.829					1	1	2						6065900
>jgi|Lotgi1|229862|estExt_fgenesh2_pg.C_sca_90290		ALIDGPASGVVR	12	0	1153.65	yes	yes	0.0014642	132.91	10.7	0.471										1	2		10.7	0.471										1	2		894710
>jgi|Lotgi1|232880|estExt_fgenesh2_pg.C_sca_330023	322	ALINNQIGLVMGGLGIYDR	19	0	2016.08	yes	yes	1.1731e-16	140.74	7	0							1						7	0							1						323100
>jgi|Lotgi1|114901|e_gw1.20.442.1		ALNVNSCEIAR	11	0	1245.61	yes	yes	3.2425e-05	190.05	7	0							1						7	0							1						591290
>jgi|Lotgi1|233524|estExt_fgenesh2_pg.C_sca_400105		ALPTSDYPGEIDIDTVK	17	0	1832.9	yes	yes	2.8934e-05	150.16	9	0									1				9	0									1				627010
>jgi|Lotgi1|140660|e_gw1.149.31.1		ALQGLVQSLR	10	0	1083.64	yes	yes	1.2098e-16	275.32	5.44	3.2	7	10	18	13	8	5	6	7	6	7	4	4	5.44	3.2	7	10	18	13	8	5	6	7	6	7	4	4	9935600000
>jgi|Lotgi1|199248|estExt_Genewise1.C_sca_1150102		ALTNANYSQFNAETCR	16	0	1858.83	yes	yes	2.0355e-24	269.75	10	0										1			10	0										1			199920
>jgi|Lotgi1|209107|estExt_Genewise1Plus.C_sca_20912		ALTSLVAETNQK	12	0	1273.69	yes	yes	2.0904e-28	298.1	8.16	1.09						1	4	8	3	3			8.16	1.09						1	4	8	3	3			47445000
>jgi|Lotgi1|231869|estExt_fgenesh2_pg.C_sca_230185		ALTSYYLSCASGR	13	0	1447.68	yes	yes	6.5331e-22	263.81	4.83	1.99	1	3	3	3	4	4	4	2					4.83	1.99	1	3	3	3	4	4	4	2					111300000
>jgi|Lotgi1|223043|estExt_Genewise1Plus.C_sca_880146;>jgi|Lotgi1|202077|estExt_Genewise1.C_sca_2180072;>jgi|Lotgi1|197703|estExt_Genewise1.C_sca_880158;>jgi|Lotgi1|220547|estExt_Genewise1Plus.C_sca_630094;>jgi|Lotgi1|182889|estExt_Genewise1.C_sca_50206;>j		ALTVPELTQQMFDAK	15	0	1690.86	no	no	8.1082e-13	232.2	7.5	0.5							2	2					NaN	NaN													925930
>jgi|Lotgi1|238358|estExt_fgenesh2_pg.C_sca_1420009		ALVEALDSNSIDNAEDVADDIADKVDDINNAVK	33	1	3470.65	yes	yes	0	499.21	3.12	1.05		3	2	2	1								3.12	1.05		3	2	2	1								94937000
>jgi|Lotgi1|159735|fgenesh2_pg.C_sca_21000205	96	AMAHDLIISDETLDGLASNR	20	0	2141.04	yes	yes	2.9783e-06	143.02	10	0										1			10	0										1			125250
>jgi|Lotgi1|238400|estExt_fgenesh2_pg.C_sca_1440037	447	AMDAIIDLHASSTR	14	0	1499.74	yes	yes	5.3686e-23	269.89	8.8	0.748							1	1	7	1			8.8	0.748							1	1	7	1			40394000
>jgi|Lotgi1|238400|estExt_fgenesh2_pg.C_sca_1440037	447	AMDAIIDLHASSTRPAAAK	19	1	1938	yes	yes	7.7936e-36	276.2	8.96	0.908							1	6	10	5	1		8.96	0.908							1	6	10	5	1		252390000
>jgi|Lotgi1|109908|e_gw1.11.685.1	17	AMEHCLVPFLNDCDANNDR	19	0	2289.96	yes	yes	3.3109e-45	161.66	9	0									1				9	0									1				409260
>jgi|Lotgi1|109908|e_gw1.11.685.1	17	AMEHCLVPFLNDCDANNDRR	20	1	2446.06	yes	yes	0.00058378	113.69	9	0									1				9	0									1				919490
>jgi|Lotgi1|234387|estExt_fgenesh2_pg.C_sca_500042	357	AMEPNKPYWHNR	12	1	1541.72	yes	yes	1.1325e-11	236.64	7.21	2.32	1			2	4	4	4	2	6	4	1		7.21	2.32	1			2	4	4	4	2	6	4	1		63822000
>jgi|Lotgi1|234386|estExt_fgenesh2_pg.C_sca_500041	356	AMGPDAFGSAEER	13	0	1336.57	yes	yes	1.2867e-07	207.7	8.8	0.4								1	4				8.8	0.4								1	4				2222100
>jgi|Lotgi1|205662|estExt_fgenesh2_pm.C_sca_30050	226	AMLGETNPLASKPGSIR	17	1	1740.92	yes	yes	5.0611e-09	196.93	11	0											2		11	0											2		1873200
>jgi|Lotgi1|174003|fgenesh2_pg.C_sca_179000009	125	AMNIVNLHVR	10	0	1165.64	yes	yes	5.5982e-10	250.34	6.04	2.57	1	4	8	7	10	10	9	7	5	3	2	2	6.04	2.57	1	4	8	7	10	10	9	7	5	3	2	2	1020000000
>jgi|Lotgi1|175997|fgenesh2_pg.C_sca_619000003;>jgi|Lotgi1|147338|e_gw1.2263.2.1;>jgi|Lotgi1|148145|e_gw1.6373.2.1;>jgi|Lotgi1|148156|e_gw1.6429.8.1;>jgi|Lotgi1|148339|e_gw1.7848.4.1;>jgi|Lotgi1|148688|e_gw1.11499.5.1;>jgi|Lotgi1|176431|fgenesh2_pg.C_sca_	150;151	AMSIMNSFVNDIFER	15	0	1772.82	yes	no	0.00019403	124.86	11	0											2		11	0											2		193160
>jgi|Lotgi1|140786|e_gw1.151.5.1		AMVWDMVK	8	0	978.467	yes	yes	0.0062258	137.77	3.86	1.68	1	3	2	2	4	1	1						3.86	1.68	1	3	2	2	4	1	1						500850000
>jgi|Lotgi1|213719|estExt_Genewise1Plus.C_sca_180387	246	ANPGMGYKPKPDIDSTLIR	19	2	2072.07	yes	yes	0.00067439	128.9	7	0							1						7	0							1						511990
>jgi|Lotgi1|203020|estExt_fgenesh2_kg.C_sca_20001		ANQLSDEQVAELR	13	0	1471.73	yes	yes	2.4787e-07	203.49	6.5	0.5						1	1						6.5	0.5						1	1						1644400
>jgi|Lotgi1|223821|estExt_Genewise1Plus.C_sca_1020090		ANSLIAPMLLMM	12	0	1303.67	yes	yes	0.0098364	74.162	10	0										1			10	0										1			62257
>jgi|Lotgi1|236691|estExt_fgenesh2_pg.C_sca_850103		APAQYQYPQHAPAPAGPIYSTYK	23	0	2518.23	yes	yes	0.0024564	95.094	4	0				1									4	0				1									1135900
>jgi|Lotgi1|106937|e_gw1.6.157.1		APDFVFYAPR	10	0	1181.59	yes	yes	1.6125e-16	271.64	5.31	2.52	1	2		2	2	1	1	3	1				5.31	2.52	1	2		2	2	1	1	3	1				15654000
>jgi|Lotgi1|235120|estExt_fgenesh2_pg.C_sca_590106		APGLLNAASVK	11	0	1039.6	yes	yes	4.9238e-19	272.62	4.22	2.12	1	4	3	2	3	2	2		1				4.22	2.12	1	4	3	2	3	2	2		1				184940000
>jgi|Lotgi1|229990|estExt_fgenesh2_pg.C_sca_100185		APLLFTNSIR	10	0	1130.64	yes	yes	1.9411e-09	245.93	7	1.29					1	1	2	1	1				7	1.29					1	1	2	1	1				11832000
>jgi|Lotgi1|230510|estExt_fgenesh2_pg.C_sca_120364		APMIAPR	7	0	754.416	yes	yes	0.0093023	153.52	1	0	1												1	0	1												184660
>jgi|Lotgi1|158316|fgenesh2_pg.C_sca_16000284;>jgi|Lotgi1|176424|fgenesh2_pg.C_sca_1280000001		APSANSAQIPR	11	0	1110.58	yes	no	3.0237e-09	227.25	3	0.816		1	1	1									3	0.816		1	1	1									1213000
>jgi|Lotgi1|228882|estExt_fgenesh2_pg.C_sca_50013		APSGYGPPSSQNCPVGHIPDFQR	23	0	2467.13	yes	yes	1.1812e-140	396.14	7.14	0.99						2	3	1	1				7.14	0.99						2	3	1	1				23535000
>jgi|Lotgi1|236812|estExt_fgenesh2_pg.C_sca_870115		APSVSHYVPVPQR	13	0	1435.76	yes	yes	1.3052e-05	186.72	5	0					1								5	0					1								870790
>jgi|Lotgi1|235690|estExt_fgenesh2_pg.C_sca_680060		APYLVMMNAR	10	0	1164.58	yes	yes	0.0098326	83.005	8	0								1					8	0								1					162620
>jgi|Lotgi1|156601|fgenesh2_pg.C_sca_11000287	80	AQAMEDNHGETPLQEIK	17	0	1909.88	yes	yes	1.8166e-08	186.49	7	0							1						7	0							1						3386100
>jgi|Lotgi1|225073|estExt_Genewise1Plus.C_sca_1310070;>jgi|Lotgi1|217705|estExt_Genewise1Plus.C_sca_410161		AQIWDTAGQER	11	0	1273.61	yes	no	1.4052e-10	241.23	10	0										2			10	0										2			631010
>jgi|Lotgi1|140786|e_gw1.151.5.1	54	AQLIDDAMTLAASNMVHMNIAVLTLR	26	0	2811.44	yes	yes	1.0656e-74	292.76	4.93	2.42	1	4	5	3	6		3	4	1	1			4.93	2.42	1	4	5	3	6		3	4	1	1			156310000
>jgi|Lotgi1|233200|estExt_fgenesh2_pg.C_sca_350163	335	AQNMNCLLWSEK	12	0	1492.68	yes	yes	1.1095e-09	214.48	6.33	2.84	2	1	1	2	3	4	2	2	3	3	1		6.33	2.84	2	1	1	2	3	4	2	2	3	3	1		179110000
>jgi|Lotgi1|174652|fgenesh2_pg.C_sca_207000018		AQQPNQPNFVIHPR	14	0	1644.85	yes	yes	6.3509e-09	212.38	2	0		2											2	0		2											3090000
>jgi|Lotgi1|236689|estExt_fgenesh2_pg.C_sca_850101		AQQRPVETNTIYR	13	1	1574.82	yes	yes	3.8907e-161	473.86	9.33	1.43						1		2	3	3	3		9.33	1.43						1		2	3	3	3		21923000
>jgi|Lotgi1|229175|estExt_fgenesh2_pg.C_sca_50437		AQSPDGAFIDIR	12	0	1288.64	yes	yes	5.9583e-15	244.16	5.5	2.9	2	3	2	2	3	3	3	2	2	1		1	5.5	2.9	2	3	2	2	3	3	3	2	2	1		1	166960000
>jgi|Lotgi1|163303|fgenesh2_pg.C_sca_39000037		AQTEDEPDTTITR	13	0	1475.67	yes	yes	5.5056e-05	172.34	11	0											3		11	0											3		1616100
>jgi|Lotgi1|230068|estExt_fgenesh2_pg.C_sca_100317		AQTTDIDYQAFLGELK	16	0	1811.89	yes	yes	2.1281e-76	348.76	7.75	1.64					1			1	2				7.75	1.64					1			1	2				50006000
>jgi|Lotgi1|238094|estExt_fgenesh2_pg.C_sca_1300025		AQWTEVNNQVIPDNTLIVNVR	21	0	2422.26	yes	yes	1.3789e-52	289.49	10.6	0.49										2	3		10.6	0.49										2	3		18463000
>jgi|Lotgi1|235120|estExt_fgenesh2_pg.C_sca_590106		AQYDSLEPSQK	11	0	1264.59	yes	yes	0.00014499	179	8.6	0.49								2	3				8.6	0.49								2	3				9695800
>jgi|Lotgi1|209261|estExt_Genewise1Plus.C_sca_30137		AQYYWNPPHR	10	0	1330.62	yes	yes	0.0018327	148.05	7	0							1						7	0							1						1626400
>jgi|Lotgi1|115450|e_gw1.21.366.1		ARPPPSQDFSDIFQK	15	1	1731.86	yes	yes	1.63e-12	236.87	7	2.24				1		1		1		1			7	2.24				1		1		1		1			6951200
>jgi|Lotgi1|183052|estExt_Genewise1.C_sca_50416		ASGANLNTEQLYEK	14	0	1536.74	yes	yes	2.6524e-07	206.51	8.33	0.471								2	1				8.33	0.471								2	1				472260
>jgi|Lotgi1|204921|estExt_fgenesh2_kg.C_sca_960001		ASGLEEEVEFLR	12	0	1377.68	yes	yes	0.0040019	117.67	8	1							1		1				8	1							1		1				610090
>jgi|Lotgi1|114561|e_gw1.19.150.1		ASNKLVDNDLAELNK	15	1	1642.85	yes	yes	7.6986e-36	297.91	7	0							1						7	0							1						1188000
>jgi|Lotgi1|239159|estExt_fgenesh2_pg.C_sca_2000011		ASNNDWTVASAVTIPDNTEVVAVYCK	26	0	2823.34	yes	yes	2.5105e-172	406.61	10.3	0.471										2	1		10.3	0.471										2	1		7691900
>jgi|Lotgi1|160356|fgenesh2_pg.C_sca_24000170	98	ASNSGQMGQGQIAGQGQIGVPGQR	24	0	2325.12	yes	yes	6.28e-05	126.69	7.5	0.5							1	1					7.5	0.5							1	1					7125300
>jgi|Lotgi1|229248|estExt_fgenesh2_pg.C_sca_60046		ASSIIDELNK	10	0	1088.57	yes	yes	1.8627e-06	224.88	9	0									1				9	0									1				480930
>jgi|Lotgi1|231865|estExt_fgenesh2_pg.C_sca_230179		ASYGQSGNIDVLDNVK	16	0	1678.82	yes	yes	1.2744e-10	220.73	10.8	0.373										1	5		10.8	0.373										1	5		8965600
>jgi|Lotgi1|232880|estExt_fgenesh2_pg.C_sca_330023		ASYLFLTYQHCQINR	15	0	1912.93	yes	yes	9.0345e-23	267.15	2	0		1											2	0		1											2013300
>jgi|Lotgi1|209261|estExt_Genewise1Plus.C_sca_30137		ASYTLTAQIEHGSSNDPTVVVASKPVNIR	29	1	3053.58	yes	yes	2.5954e-72	286.19	5.27	2.18		2	1	1	1	2	3		1				5.27	2.18		2	1	1	1	2	3		1				48081000
>jgi|Lotgi1|166223|fgenesh2_pg.C_sca_56000136		ATAGSYIASQTVK	13	0	1295.67	yes	yes	1.0879e-05	188.61	10	0										1			10	0										1			411760
>jgi|Lotgi1|154020|fgenesh2_pg.C_sca_5000060		ATEIESPSSETTNK	14	0	1492.69	yes	yes	1.6049e-09	223.31	3.69	1.14		3	2	4	4								3.69	1.14		3	2	4	4								11318000
>jgi|Lotgi1|154020|fgenesh2_pg.C_sca_5000060		ATEVEFPLSETISK	14	0	1549.79	yes	yes	5.4262e-07	206.51	3.18	1.27	1	3	2	3	2								3.18	1.27	1	3	2	3	2								57119000
>jgi|Lotgi1|196809|estExt_Genewise1.C_sca_790222		ATEYDEPISDQER	13	0	1551.67	yes	yes	0.00098917	113.47	9	0									1				9	0									1				195260
>jgi|Lotgi1|83160|gw1.21.261.1		ATGEVDFVK	9	0	964.487	yes	yes	0.001497	166.17	5.5	2.06				2	1				1				5.5	2.06				2	1				1				45273000
>jgi|Lotgi1|228264|estExt_fgenesh2_pg.C_sca_20144		ATHLSNFR	8	0	944.483	yes	yes	1.1938e-14	306.77	4.9	1.37		1		3	2	3	1						4.9	1.37		1		3	2	3	1						53683000
>jgi|Lotgi1|140786|e_gw1.151.5.1		ATIYCTAIR	9	0	1067.54	yes	yes	9.7279e-12	272.29	5.7	3.11	3	4	4	4	4	3	4	2	4	2	2	1	5.7	3.11	3	4	4	4	4	3	4	2	4	2	2	1	2776600000
>jgi|Lotgi1|142681|e_gw1.184.79.1		ATLISPFVGR	10	0	1059.61	yes	yes	3.883e-06	221.83	8.6	0.49								2	3				8.6	0.49								2	3				1740200
>jgi|Lotgi1|162872|fgenesh2_pg.C_sca_36000100		ATPDDSIDLIVSGK	14	0	1429.73	yes	yes	0.00054951	126.1	3	1.1	1		2	2									3	1.1	1		2	2									11796000
>jgi|Lotgi1|162872|fgenesh2_pg.C_sca_36000100		ATPDDSIDLIVSGKPR	16	1	1682.88	yes	yes	1.3816e-13	237.13	3	1.33	3	4	4	4	3								3	1.33	3	4	4	4	3								269820000
>jgi|Lotgi1|159694|fgenesh2_pg.C_sca_21000164		ATPNPVSTEDVCR	13	0	1444.66	yes	yes	0.00038154	135.66	1	0	1												1	0	1												119500
>jgi|Lotgi1|233348|estExt_fgenesh2_pg.C_sca_380029		ATQCYQTSNIR	11	0	1340.61	yes	yes	1.7792e-08	224.52	6	0						1							6	0						1							308440
>jgi|Lotgi1|235120|estExt_fgenesh2_pg.C_sca_590106		ATSSTLTCDQVK	12	0	1309.62	yes	yes	0.00032953	156.12	9	0									1				9	0									1				238650
>jgi|Lotgi1|109284|e_gw1.10.19.1		ATTLEEEVDFLK	12	0	1393.7	yes	yes	0.00013473	168.79	4.83	3.13	2			1		1		1	1				4.83	3.13	2			1		1		1	1				6320200
>jgi|Lotgi1|233815|estExt_fgenesh2_pg.C_sca_440050		ATTNLIQVR	9	0	1014.58	yes	yes	0.0011924	171.38	10.5	0.5										1	1		10.5	0.5										1	1		232020
>jgi|Lotgi1|162872|fgenesh2_pg.C_sca_36000100		ATYTFGKPVEGHLDLR	16	1	1802.93	yes	yes	2.4344e-07	201.6	4.58	2.47	2	4	3	4	4	1	2	1	3				4.58	2.47	2	4	3	4	4	1	2	1	3				158840000
>jgi|Lotgi1|235120|estExt_fgenesh2_pg.C_sca_590106		AVAAYGGQINTWEPSVINHLGR	22	0	2352.2	yes	yes	5.8713e-150	412.05	9	0									2				9	0									2				3231000
>jgi|Lotgi1|223558|estExt_Genewise1Plus.C_sca_970107;CON__ENSEMBL:ENSBTAP00000016242;>jgi|Lotgi1|198301|estExt_Genewise1.C_sca_970131;>jgi|Lotgi1|237161|estExt_fgenesh2_pg.C_sca_970042	188	AVCMLSNTTAIAEAWAR	17	0	1863.9	no	no	0.00054436	117.92	7	0							1						NaN	NaN													535280
>jgi|Lotgi1|227360|estExt_Genewise1Plus.C_sca_2760002		AVEKDDELGGAAVQIR	16	1	1669.86	yes	yes	0.00059685	140.08	5	0					1								5	0					1								2132600
>jgi|Lotgi1|212487|estExt_Genewise1Plus.C_sca_120394		AVENSGTAIGIR	12	0	1186.63	yes	yes	0.00068343	145.34	9.5	0.5									1	1			9.5	0.5									1	1			329180
>jgi|Lotgi1|193218|estExt_Genewise1.C_sca_510040;>jgi|Lotgi1|205506|estExt_fgenesh2_kg.C_sca_8540001;>jgi|Lotgi1|202971|estExt_fgenesh2_kg.C_sca_10023;CON__P60712;>jgi|Lotgi1|215510|estExt_Genewise1Plus.C_sca_280246		AVFPSIVGR	9	0	944.544	no	no	0.00017075	212.67	6.59	2.45	1			2	3	2	2	4	2			1	NaN	NaN													104540000
>jgi|Lotgi1|193218|estExt_Genewise1.C_sca_510040;>jgi|Lotgi1|205506|estExt_fgenesh2_kg.C_sca_8540001;>jgi|Lotgi1|202971|estExt_fgenesh2_kg.C_sca_10023;CON__P60712;>jgi|Lotgi1|215510|estExt_Genewise1Plus.C_sca_280246		AVFPSIVGRPR	11	1	1197.7	no	no	3.6845e-11	247.19	8.17	1.67					1	1	1	4	4			1	NaN	NaN													25399000
>jgi|Lotgi1|223558|estExt_Genewise1Plus.C_sca_970107;CON__ENSEMBL:ENSBTAP00000016242		AVFVDLEPTVIDEVR	15	0	1700.9	yes	no	1.146e-12	228.21	7.25	0.433							3	1					7.25	0.433							3	1					22727000
>jgi|Lotgi1|198301|estExt_Genewise1.C_sca_970131;>jgi|Lotgi1|200360|estExt_Genewise1.C_sca_1400023		AVFVDLEPTVVDEVR	15	0	1686.88	no	no	3.8164e-05	173.11	7.5	0.5							1	1					NaN	NaN													1678600
>jgi|Lotgi1|217320|estExt_Genewise1Plus.C_sca_390079		AVGGEVPATASLAPK	15	0	1366.75	yes	yes	0.00013714	138.94	10	0										1			10	0										1			188750
>jgi|Lotgi1|223043|estExt_Genewise1Plus.C_sca_880146;>jgi|Lotgi1|202077|estExt_Genewise1.C_sca_2180072;>jgi|Lotgi1|197703|estExt_Genewise1.C_sca_880158;>jgi|Lotgi1|220547|estExt_Genewise1Plus.C_sca_630094;>jgi|Lotgi1|182889|estExt_Genewise1.C_sca_50206;>j	198	AVLVDLEPGTMDSVR	15	0	1600.81	no	no	5.2294e-06	188.59	7.5	0.5							2	2					NaN	NaN													5679200
>jgi|Lotgi1|158379|fgenesh2_pg.C_sca_17000030		AVNIVEVAPDDPEIEK	16	0	1736.88	yes	yes	0.007913	96.591	2	0		1											2	0		1											1016100
>jgi|Lotgi1|229407|estExt_fgenesh2_pg.C_sca_70021		AVNQGGLTSVAVR	13	0	1270.7	yes	yes	5.0708e-07	203.49	9.67	0.471									1	2			9.67	0.471									1	2			1137100
>jgi|Lotgi1|229249|estExt_fgenesh2_pg.C_sca_60047		AVNTAPVNSFPR	12	0	1271.66	yes	yes	1.3502e-05	145.34	3	0			1										3	0			1										100480
>jgi|Lotgi1|166451|fgenesh2_pg.C_sca_58000080		AVPDLPGYYSNNQYVGR	17	0	1911.91	yes	yes	1.2547e-15	227.91	9.67	0.471									2	4			9.67	0.471									2	4			5909200
>jgi|Lotgi1|163670|fgenesh2_pg.C_sca_41000032		AVQLGCDGVEPDNVDGYSNK	20	0	2135.94	yes	yes	2.3368e-23	235.67	9.5	0.5									5	5			9.5	0.5									5	5			14465000
>jgi|Lotgi1|228264|estExt_fgenesh2_pg.C_sca_20144		AVSDDISSYEQFVR	14	0	1614.75	yes	yes	1.2149e-59	333.3	5.53	2.83	4	5	4	2	6	5	4	4	7	1	1		5.53	2.83	4	5	4	2	6	5	4	4	7	1	1		713640000
>jgi|Lotgi1|212640|estExt_Genewise1Plus.C_sca_130084		AVVAATQDGATTIIGGGDTATCAAK	25	0	2319.14	yes	yes	1.1823e-06	138.3	8	0								1					8	0								1					139550
>jgi|Lotgi1|217766|estExt_Genewise1Plus.C_sca_420174		AVYAHFPINVVITDEGQR	18	0	2028.04	yes	yes	5.2392e-24	254.96	10.3	0.471										2	1		10.3	0.471										2	1		1923200
>jgi|Lotgi1|209261|estExt_Genewise1Plus.C_sca_30137		AVYDGDTDVTISQTLTAFR	19	0	2072.01	yes	yes	6.2669e-72	335.29	9.25	0.722								2	5	5			9.25	0.722								2	5	5			19354000
>jgi|Lotgi1|221240|estExt_Genewise1Plus.C_sca_690138		AYAPILFQLISSELDPVK	18	0	2003.1	yes	yes	6.9155e-07	159.02	12	0												1	12	0												1	4165500
>jgi|Lotgi1|183148|estExt_Genewise1.C_sca_50554		AYGVYLQDLGHSLR	14	0	1590.82	yes	yes	2.7429e-05	184.88	9	0									1				9	0									1				78895
>jgi|Lotgi1|189089|estExt_Genewise1.C_sca_270169		AYKDFDIPK	9	1	1095.56	yes	yes	0.00039583	218.9	9	0									2				9	0									2				1876200
>jgi|Lotgi1|233779|estExt_fgenesh2_pg.C_sca_430124	348	AYMSGPNFIK	10	0	1126.55	yes	yes	0.0020098	132.9	10	0										2			10	0										2			2124800
>jgi|Lotgi1|228268|estExt_fgenesh2_pg.C_sca_20156		AYPGLYNRPTTAPNAYSK	18	1	1982.98	yes	yes	1.1115e-09	182.17	10.2	0.748									1	2	2		10.2	0.748									1	2	2		17912000
>jgi|Lotgi1|115450|e_gw1.21.366.1		AYREEFEPGQNEVLER	16	1	1964.92	yes	yes	0.00011619	151.44	8	1							1		1				8	1							1		1				512360
>jgi|Lotgi1|230492|estExt_fgenesh2_pg.C_sca_120331		AYSIADVDGDGELSPK	16	0	1635.76	yes	yes	1.4406e-32	204.86	7	3.63	2	1	1		1	1	1	1	1	3	3		7	3.63	2	1	1		1	1	1	1	1	3	3		35190000
>jgi|Lotgi1|203020|estExt_fgenesh2_kg.C_sca_20001		AYTLTILSK	9	0	1008.59	yes	yes	0.0095871	125.96	6	0						2							6	0						2							12729000
>jgi|Lotgi1|238400|estExt_fgenesh2_pg.C_sca_1440037	448	CAGGTLYDMNIER	13	0	1498.65	yes	yes	9.2631e-46	317.14	9.09	0.668								2	6	3			9.09	0.668								2	6	3			67327000
>jgi|Lotgi1|239125|estExt_fgenesh2_pg.C_sca_1950011		CATSDECVNDLQCPGNELCCAASGCSR	27	0	3090.17	yes	yes	2.0738e-116	357.73	4.07	1.67	1	2	2	3	3	2	1						4.07	1.67	1	2	2	3	3	2	1						799910000
>jgi|Lotgi1|239125|estExt_fgenesh2_pg.C_sca_1950011		CCPTSCGNFCQAPSPK	16	0	1869.73	yes	yes	4.5826e-116	397.12	3.77	2.04	6	4	5	4	4	4	4						3.77	2.04	6	4	5	4	4	4	4						1278200000
>jgi|Lotgi1|239125|estExt_fgenesh2_pg.C_sca_1950011		CDADFECPFYEK	12	0	1579.6	yes	yes	8.7175e-29	299.9	4.5	2.18	2	2	1	2	4	2	1	2					4.5	2.18	2	2	1	2	4	2	1	2					797320000
>jgi|Lotgi1|239125|estExt_fgenesh2_pg.C_sca_1950011		CDLVEPK	7	0	859.411	yes	yes	0.0025257	194.42	2	0.816	1	1	1										2	0.816	1	1	1										5672800
>jgi|Lotgi1|239125|estExt_fgenesh2_pg.C_sca_1950011	480	CDLVEPKPGMCPVPPHPSAVLCAIDSK	27	1	2973.42	yes	yes	9.3037e-08	143.15	3.27	1.35	1	3	2	2	3								3.27	1.35	1	3	2	2	3								214060000
>jgi|Lotgi1|239125|estExt_fgenesh2_pg.C_sca_1950011		CDLVRPK	7	1	886.469	yes	no	4.2337e-10	220.39	4	0.816			1	1	1								4	0.816			1	1	1								0
>jgi|Lotgi1|226175|estExt_Genewise1Plus.C_sca_1660040		CDSSICYLVK	10	0	1243.56	yes	yes	3.5876e-07	230.07	10.2	0.687									1	3	2		10.2	0.687									1	3	2		14354000
>jgi|Lotgi1|239574|estExt_fgenesh2_pg.C_sca_3420002		CDWATPVAYCCPQGHR	16	0	1976.81	yes	yes	9.0656e-11	222.54	7	2					1				1				7	2					1				1				3288400
>jgi|Lotgi1|232880|estExt_fgenesh2_pg.C_sca_330023		CEVDAFVDDPLR	12	0	1434.64	yes	yes	6.3668e-28	291.77	3.5	0.5			1	1									3.5	0.5			1	1									1094300
>jgi|Lotgi1|205379|estExt_fgenesh2_kg.C_sca_2180002;>jgi|Lotgi1|145856|e_gw1.517.5.1		CFDSLVFYLK	10	0	1290.63	yes	no	7.6927e-06	216.09	9	0									1				9	0									1				2115100
>jgi|Lotgi1|237709|estExt_fgenesh2_pg.C_sca_1150053		CFIVNADNVGSK	12	0	1322.63	yes	yes	0.00032953	156.12	9	0									1				9	0									1				177060
>jgi|Lotgi1|162872|fgenesh2_pg.C_sca_36000100		CFVEVTDYYQPSK	13	0	1634.73	yes	yes	8.6483e-06	190.56	4.86	2.23		2	1			1	3						4.86	2.23		2	1			1	3						10330000
>jgi|Lotgi1|83160|gw1.21.261.1		CGTTTVCETLR	11	0	1296.58	yes	yes	5.8527e-15	261.48	4.26	2.31	2	3	3	3	3	2	1		2				4.26	2.31	2	3	3	3	3	2	1		2				73840000
>jgi|Lotgi1|238970|estExt_fgenesh2_pg.C_sca_1800027		CHPDLVCVNATGFEK	15	0	1745.79	yes	yes	1.6185e-28	271.55	11	1.08									2	1	4	5	11	1.08									2	1	4	5	120460000
>jgi|Lotgi1|236183|estExt_fgenesh2_pg.C_sca_760074		CHSYYDVCWTR	11	0	1545.61	yes	yes	7.6832e-15	258.34	9.9	1.51						1	1	1	3	6	6	2	9.9	1.51						1	1	1	3	6	6	2	132710000
>jgi|Lotgi1|235969|estExt_fgenesh2_pg.C_sca_720095		CIADLQNVDYQNPK	14	0	1676.78	yes	yes	3.272e-18	256.4	11.7	0.471											3	6	11.7	0.471											3	6	11829000
>jgi|Lotgi1|189089|estExt_Genewise1.C_sca_270169		CIEDLYNAFNK	11	0	1385.63	yes	yes	3.0237e-09	227.25	9	0									3				9	0									3				2748300
>jgi|Lotgi1|237161|estExt_fgenesh2_pg.C_sca_970042		CLDISRPSYTNLNR	14	1	1707.84	yes	yes	0.0035697	121.08	7	0							1						7	0							1						270700
>jgi|Lotgi1|231009|estExt_fgenesh2_pg.C_sca_160281	307	CLQVGIIGMCCPYYVSSNSIK	21	0	2448.13	yes	yes	3.5555e-25	225.32	11.7	0.471											1	2	11.7	0.471											1	2	7573600
>jgi|Lotgi1|235120|estExt_fgenesh2_pg.C_sca_590106		CLSSSLHEETISK	13	0	1489.71	yes	yes	5.124e-15	201.46	6.2	2.93		1			2				1	1			6.2	2.93		1			2				1	1			36376000
>jgi|Lotgi1|235969|estExt_fgenesh2_pg.C_sca_720095	408	CMENVINTCAALGDNK	16	0	1808.79	yes	yes	8.8444e-31	282.71	11.7	0.471											1	2	11.7	0.471											1	2	2674000
>jgi|Lotgi1|239005|estExt_fgenesh2_pg.C_sca_1830012	476	CNIFINDVMK	10	0	1252.59	yes	yes	3.7043e-05	188.46	10.2	1.17								1		1	3		10.2	1.17								1		1	3		32295000
>jgi|Lotgi1|239006|estExt_fgenesh2_pg.C_sca_1830013	478	CNIFVNDVMEEVGGSVPQR	19	0	2148.99	yes	yes	2.8739e-16	217.84	11	0											2		11	0											2		273040
>jgi|Lotgi1|234865|estExt_fgenesh2_pg.C_sca_560073	366	CNMAVNVGNFFK	12	0	1399.64	yes	yes	0.00016108	156.12	5	0					1								5	0					1								1369700
>jgi|Lotgi1|238094|estExt_fgenesh2_pg.C_sca_1300025		CNQGVNCYIGQSVYGDGICSELPGK	25	0	2774.21	yes	yes	5.1491e-30	213.51	11	0											2		11	0											2		7335400
>jgi|Lotgi1|205506|estExt_fgenesh2_kg.C_sca_8540001	218;219;220	CPEAMFQPSFLGMESAGIHETTYNSIMK	28	0	3175.41	no	no	4.4645e-09	136.64	8	0								1					NaN	NaN													1027700
>jgi|Lotgi1|238094|estExt_fgenesh2_pg.C_sca_1300025		CPFTTYLVEV	10	0	1227.58	yes	yes	0.002574	139.19	11	0											1		11	0											1		6232500
>jgi|Lotgi1|160356|fgenesh2_pg.C_sca_24000170		CPPAPGSDSQLCSVVVTYTPTR	22	0	2391.12	yes	yes	8.8167e-82	319.09	7.75	2.49		1		1			2	3	3		2		7.75	2.49		1		1			2	3	3		2		46272000
>jgi|Lotgi1|239125|estExt_fgenesh2_pg.C_sca_1950011		CPPPSGDAGLCVITEASCFPGR	22	0	2347.04	yes	yes	1.9166e-16	195.62	5.14	2.47		2		1	1		2		1				5.14	2.47		2		1	1		2		1				54830000
>jgi|Lotgi1|234405|estExt_fgenesh2_pg.C_sca_500078		CPSNFVFDPDTQNCR	15	0	1855.76	yes	yes	1.5243e-09	218.95	9	0									1				9	0									1				108130
>jgi|Lotgi1|186317|estExt_Genewise1.C_sca_150132	168	CPTPGMNNLVSVGGQHQGVYGFPR	24	0	2571.21	yes	yes	7.0116e-18	187.35	9	0									1				9	0									1				204690
>jgi|Lotgi1|239125|estExt_fgenesh2_pg.C_sca_1950011		CQEPLPK	7	0	870.427	yes	yes	0.00044735	260.01	3.09	1.38	2	2	2	3	2								3.09	1.38	2	2	2	3	2								28646000
>jgi|Lotgi1|233461|estExt_fgenesh2_pg.C_sca_400001	346	CQSGHHEGMAVDLK	14	0	1567.69	yes	yes	3.5176e-07	204.64	3.18	1.03		4	2	4	1								3.18	1.03		4	2	4	1								5448300
>jgi|Lotgi1|174065|fgenesh2_pg.C_sca_180000029	136	CRPNMVCQHINGIQSK	16	1	1940.91	yes	yes	0.0049423	108.17	12	0												1	12	0												1	227240
>jgi|Lotgi1|233200|estExt_fgenesh2_pg.C_sca_350163	336	CSDMTNMVCLFEPK	14	0	1730.71	yes	yes	2.4967e-42	282.57	8.24	1.69					2	2	6	6	7	3	2	1	8.24	1.69					2	2	6	6	7	3	2	1	103830000
>jgi|Lotgi1|174065|fgenesh2_pg.C_sca_180000029		CSIHDILACR	10	0	1243.58	yes	yes	2.4558e-29	315.96	10.8	2.48				1						1	1	6	10.8	2.48				1						1	1	6	8641500
>jgi|Lotgi1|174065|fgenesh2_pg.C_sca_180000029		CSIHDILACRPIPK	14	1	1678.86	yes	yes	3.5927e-142	448.95	8.61	3.48	1	2	2			1	3	2	2	3	5	7	8.61	3.48	1	2	2			1	3	2	2	3	5	7	81001000
>jgi|Lotgi1|239125|estExt_fgenesh2_pg.C_sca_1950011		CSLHNDNCNSNFDCPNGK	18	0	2151.82	yes	yes	3.0463e-35	274.41	5	0					2								5	0					2								7612300
>jgi|Lotgi1|239125|estExt_fgenesh2_pg.C_sca_1950011		CSNDHDCPIDLK	12	0	1472.6	yes	yes	2.5563e-223	531.24	4.1	2.6	6	8	6	5	6	1	1	3	3	1			4.1	2.6	6	8	6	5	6	1	1	3	3	1			1027900000
>jgi|Lotgi1|238970|estExt_fgenesh2_pg.C_sca_1800027		CSPLPDDDDCFPAYTPCGCCPQCAGEEDDFCDNFTVR	37	0	4446.63	yes	yes	9.8991e-06	81.697	11	0											1		11	0											1		2283300
>jgi|Lotgi1|232714|estExt_fgenesh2_pg.C_sca_310076		CSSVQANAAGQANR	14	0	1432.65	yes	yes	5.8258e-09	213.59	4.86	0.833				3	2	2							4.86	0.833				3	2	2							1329300
>jgi|Lotgi1|176686|fgenesh2_pg.C_sca_2579000001;>jgi|Lotgi1|175476|fgenesh2_pg.C_sca_287000002		CSTSAPEGWNK	11	0	1235.52	no	no	1.7792e-08	224.52	10	0										1			NaN	NaN													417330
>jgi|Lotgi1|160173|fgenesh2_pg.C_sca_23000191		CTEASEIFDPSLR	13	0	1523.69	yes	yes	9.9781e-17	247.72	4.75	2.13		2	2	2	2	2		1	1				4.75	2.13		2	2	2	2	2		1	1				18396000
>jgi|Lotgi1|235497|estExt_fgenesh2_pg.C_sca_650036		CTNICGK	7	0	851.363	yes	yes	0.0044419	190.52	5	4	1								1				5	4	1								1				628210
>jgi|Lotgi1|235548|estExt_fgenesh2_pg.C_sca_660065		CVIDGTGQSNLNDNIGTVSVDQR	23	0	2461.15	yes	yes	2.6498e-190	440.52	6.39	2.07	3	1	2	1	4	8	15	10	5				6.39	2.07	3	1	2	1	4	8	15	10	5				850990000
>jgi|Lotgi1|233397|estExt_fgenesh2_pg.C_sca_390071	341	CVKPFSFQSLMPK	13	1	1567.79	yes	yes	2.0638e-07	210.38	8.5	0.5								2	2				8.5	0.5								2	2				15881000
>jgi|Lotgi1|233451|estExt_fgenesh2_pg.C_sca_390160		CVLAQSTEQDGLCNALGIESAK	22	0	2363.11	yes	yes	2.9782e-134	390.33	11.5	0.5											3	3	11.5	0.5											3	3	18598000
>jgi|Lotgi1|173200|fgenesh2_pg.C_sca_151000011		CVLNDCGACSQEFYIGK	17	0	2019.85	yes	yes	1.5209e-68	344.11	6.97	3.34	2	3	2	4	3		3	4	5	4	4	2	6.97	3.34	2	3	2	4	3		3	4	5	4	4	2	413180000
>jgi|Lotgi1|231869|estExt_fgenesh2_pg.C_sca_230185		CVYFLDADCQSRPVPR	16	1	1981.91	yes	yes	2.566e-07	201.02	2.5	0.5		1	1										2.5	0.5		1	1										2105000
>jgi|Lotgi1|209107|estExt_Genewise1Plus.C_sca_20912		CYDYYALSK	9	0	1181.51	yes	yes	0.0004442	199.48	8.5	0.5								1	1				8.5	0.5								1	1				3768300
>jgi|Lotgi1|233420|estExt_fgenesh2_pg.C_sca_390106		DADDHRPIADIR	12	1	1392.67	yes	yes	9.3731e-98	411.39	5.53	2.71	12	14	17	13	19	22	22	12	15	5	3	2	5.53	2.71	12	14	17	13	19	22	22	12	15	5	3	2	16546000000
>jgi|Lotgi1|239519|estExt_fgenesh2_pg.C_sca_2830010		DADFDAAYNAAAK	13	0	1341.58	yes	yes	0.00011169	158.31	11	0											1		11	0											1		348720
>jgi|Lotgi1|203020|estExt_fgenesh2_kg.C_sca_20001		DAEATAFANWINR	13	0	1477.69	yes	yes	8.1969e-15	159.94	7	0							1						7	0							1						708620
>jgi|Lotgi1|177837|fgenesh2_pm.C_sca_12000025;>jgi|Lotgi1|198956|estExt_Genewise1.C_sca_1100079;>jgi|Lotgi1|209056|estExt_Genewise1Plus.C_sca_20830;>jgi|Lotgi1|181897|estExt_Genewise1.C_sca_20810;>jgi|Lotgi1|205614|estExt_fgenesh2_pm.C_sca_20023		DAGTIAGLNVLR	12	0	1198.67	yes	no	1.7378e-09	212.15	6	0						3							6	0						3							4636100
>jgi|Lotgi1|174920|fgenesh2_pg.C_sca_225000003		DALEWAVNAGK	11	0	1172.58	yes	yes	1.4141e-09	219.34	6	3.09	3	3	2	3	3	6	4	2	3	2	1	2	6	3.09	3	3	2	3	3	6	4	2	3	2	1	2	2122100000
>jgi|Lotgi1|238430|estExt_fgenesh2_pg.C_sca_1460006		DALQILQQQNK	11	0	1297.7	yes	yes	1.287e-09	235.67	9	0									1				9	0									1				360520
>jgi|Lotgi1|158113|fgenesh2_pg.C_sca_16000081	83	DAPDVESPGPEYSHMAHLHSDGLNR	25	0	2730.21	yes	yes	2.4281e-05	128.32	8	1.18						2	1	2	5				8	1.18						2	1	2	5				25217000
>jgi|Lotgi1|218952|estExt_Genewise1Plus.C_sca_500038		DAQSCQIIIPQHQVNR	16	0	1905.95	yes	yes	6.6028e-24	265.8	8	0								2					8	0								2					2078700
>jgi|Lotgi1|234302|estExt_fgenesh2_pg.C_sca_490062		DASDRLDFNQAQNDGR	16	1	1820.8	yes	yes	7.3629e-145	427.6	10	0										1			10	0										1			273350
>jgi|Lotgi1|236204|estExt_fgenesh2_pg.C_sca_770019		DAVLLIFANK	10	0	1102.64	yes	yes	0.0020113	145.92	10	0										1			10	0										1			2140700
>jgi|Lotgi1|239574|estExt_fgenesh2_pg.C_sca_3420002	513	DCDPMLHISFNNGVR	15	0	1773.79	yes	yes	1.1575e-05	165.7	4	0				3									4	0				3									6873200
>jgi|Lotgi1|231869|estExt_fgenesh2_pg.C_sca_230185		DCKPLPTGAAR	11	1	1184.6	yes	yes	0.0097128	138.11	3	0.816		1	1	1									3	0.816		1	1	1									878270
>jgi|Lotgi1|131935|e_gw1.77.174.1		DDCLFHAAIGTVSANER	17	0	1874.86	yes	yes	4.4192e-32	272.8	7.33	0.471							2	1					7.33	0.471							2	1					5037700
>jgi|Lotgi1|239574|estExt_fgenesh2_pg.C_sca_3420002		DDCSGPQQKPSGVVEK	16	1	1729.79	yes	yes	1.8899e-101	384.32	4.96	2.12	1	3	3	4	6	4	2	2	2				4.96	2.12	1	3	3	4	6	4	2	2	2				157720000
>jgi|Lotgi1|205506|estExt_fgenesh2_kg.C_sca_8540001;>jgi|Lotgi1|202971|estExt_fgenesh2_kg.C_sca_10023	221	DDEVAALVIDNGSGMCK	17	0	1792.8	yes	no	8.2121e-78	278.64	8	0								3					8	0								3					5958100
>jgi|Lotgi1|235120|estExt_fgenesh2_pg.C_sca_590106		DDGEGNIKPLVEK	13	1	1412.71	yes	yes	4.2395e-05	188.61	5	0					1								5	0					1								1225700
>jgi|Lotgi1|225558|estExt_Genewise1Plus.C_sca_1440059		DDLFNTNAGIVR	12	0	1333.66	yes	yes	0.00082051	141.93	8.5	0.5								1	1				8.5	0.5								1	1				268310
>jgi|Lotgi1|237143|estExt_fgenesh2_pg.C_sca_960048		DDSHIARPSDCESFEK	16	1	1891.8	yes	yes	1.9672e-13	235.13	10	0.816									3	3	3		10	0.816									3	3	3		8197600
>jgi|Lotgi1|239125|estExt_fgenesh2_pg.C_sca_1950011		DECTNDNDCPIDLK	14	0	1707.67	yes	yes	3.3198e-51	316.78	4.52	2.27	3	4	6	4	5	4	3	2	2				4.52	2.27	3	4	6	4	5	4	3	2	2				1970600000
>jgi|Lotgi1|239125|estExt_fgenesh2_pg.C_sca_1950011		DECTNDRECPIDLK	14	1	1763.75	yes	no	1.3598e-127	425.27	4.68	2.57	4	6	7	6	6	4	5	1	3	1	1		4.68	2.57	4	6	7	6	6	4	5	1	3	1	1		8043600000
>jgi|Lotgi1|223383|estExt_Genewise1Plus.C_sca_930089		DEFLIQASPR	10	0	1174.6	yes	yes	0.0020113	145.92	10	0										1			10	0										1			178250
>jgi|Lotgi1|109908|e_gw1.11.685.1		DEFQEFPNR	9	0	1180.51	yes	yes	0.001497	166.17	9.33	0.471									2	1			9.33	0.471									2	1			2691200
>jgi|Lotgi1|183614|estExt_Genewise1.C_sca_60290	159	DEMILDLTGDKDTIK	15	1	1705.84	yes	yes	1.6103e-09	222.54	10	0.632									1	3	1		10	0.632									1	3	1		2886100
>jgi|Lotgi1|183614|estExt_Genewise1.C_sca_60290	159	DEMILDLTGDKDTIKK	16	2	1833.94	yes	yes	5.6518e-06	189.5	10.2	0.4										4	1		10.2	0.4										4	1		3500900
>jgi|Lotgi1|181139|estExt_Genewise1.C_sca_10571		DFILVASDTMSAR	13	0	1424.7	yes	yes	0.0078552	86.313	10	0										1			10	0										1			107220
>jgi|Lotgi1|229249|estExt_fgenesh2_pg.C_sca_60047		DFLNNYDTR	9	0	1156.51	yes	yes	0.008873	128.1	9	0									1				9	0									1				119450
>jgi|Lotgi1|174920|fgenesh2_pg.C_sca_225000003		DFMDQIK	7	0	895.411	yes	yes	0.0012346	203.1	6.24	3.04	1	2	2	2	2	2	2	2	2	2	2		6.24	3.04	1	2	2	2	2	2	2	2	2	2	2		697310000
>jgi|Lotgi1|212757|estExt_Genewise1Plus.C_sca_140039	244	DFMIQGGDFTR	11	0	1285.58	yes	yes	6.0982e-12	244.16	9.57	0.495									3	4			9.57	0.495									3	4			12318000
>jgi|Lotgi1|120072|e_gw1.33.359.1	34;35	DFMMSPGNIR	10	0	1166.52	yes	yes	8.8883e-05	174.85	7.67	0.943							2		1				7.67	0.943							2		1				720060
>jgi|Lotgi1|183446|estExt_Genewise1.C_sca_51005		DFTPFQASGIVLGGVK	16	0	1634.87	yes	yes	0.00047837	130.07	12	0												2	12	0												2	984810
>jgi|Lotgi1|239125|estExt_fgenesh2_pg.C_sca_1950011		DGCEICACR	9	0	1139.42	yes	yes	3.0467e-08	253.3	3.33	1.84	2	3	2	2	1	1	1						3.33	1.84	2	3	2	2	1	1	1						49214000
>jgi|Lotgi1|163637|fgenesh2_pg.C_sca_40000191		DGEADIAEIVAK	12	0	1229.61	yes	yes	6.1566e-24	285.83	5.36	2.91	4	6	5	8	7	8	2	4	3	3	1	2	5.36	2.91	4	6	5	8	7	8	2	4	3	3	1	2	2062700000
>jgi|Lotgi1|239125|estExt_fgenesh2_pg.C_sca_1950011		DGFCPAQPDPTLVDCASLR	19	0	2117.95	yes	yes	6.6727e-188	306.62	4.5	2.56	7	8	5	8	5	7	6	2	2	1	1		4.5	2.56	7	8	5	8	5	7	6	2	2	1	1		3136500000
>jgi|Lotgi1|238082|estExt_fgenesh2_pg.C_sca_1300004	443	DGFDDLIEMIQDVQEFEEEDGPCANVK	27	0	3141.34	yes	yes	1.5801e-157	394.29	7.14	1.36					3	4	5	6	2	1			7.14	1.36					3	4	5	6	2	1			450570000
>jgi|Lotgi1|108036|e_gw1.8.544.1		DGHLVDTLEDDAK	13	0	1426.66	yes	yes	1.0834e-07	210.38	6.67	0.471						1	2						6.67	0.471						1	2						3412200
>jgi|Lotgi1|163448|fgenesh2_pg.C_sca_40000002		DGIEIQILNPTIEGNSLK	18	0	1953.04	yes	yes	0.0034783	97.836	7	0							1						7	0							1						360550
>jgi|Lotgi1|174920|fgenesh2_pg.C_sca_225000003		DGIVDEIVPQYYR	13	0	1565.77	yes	yes	8.6826e-22	261.28	6.14	2.91	9	7	5	7	12	13	16	10	9	7	5	2	6.14	2.91	9	7	5	7	12	13	16	10	9	7	5	2	4309300000
>jgi|Lotgi1|239573|estExt_fgenesh2_pg.C_sca_3370004;>jgi|Lotgi1|239376|estExt_fgenesh2_pg.C_sca_2310009;>jgi|Lotgi1|239578|estExt_fgenesh2_pg.C_sca_3510004;>jgi|Lotgi1|239461|estExt_fgenesh2_pg.C_sca_2580001;>jgi|Lotgi1|176393|fgenesh2_pg.C_sca_1161000001		DGSTTILNNPLSLSTR	16	0	1687.87	yes	no	2.3676e-38	197.56	6	0.707					1	2	1						6	0.707					1	2	1						2452700
>jgi|Lotgi1|140660|e_gw1.149.31.1		DGTDTALGIAEVR	13	0	1316.66	yes	yes	1.4865e-106	407.61	5.95	3.31	15	22	22	23	19	15	15	15	17	13	15	10	5.95	3.31	15	22	22	23	19	15	15	15	17	13	15	10	13182000000
>jgi|Lotgi1|228264|estExt_fgenesh2_pg.C_sca_20144	278	DGTNTALAIAEMNDMVAAQR	20	0	2090.97	yes	yes	2.7804e-178	448.2	5.16	2.25	3	7	6	9	13	16	6	5		2	2		5.16	2.25	3	7	6	9	13	16	6	5		2	2		258880000
>jgi|Lotgi1|239519|estExt_fgenesh2_pg.C_sca_2830010		DGVFTDEEIK	10	0	1151.53	yes	yes	0.002349	141.88	10	0										1			10	0										1			2284700
>jgi|Lotgi1|132853|e_gw1.81.44.1		DGVTSEQFPLR	11	0	1247.61	yes	yes	2.7222e-07	210.75	10	0										1			10	0										1			261950
>jgi|Lotgi1|236952|estExt_fgenesh2_pg.C_sca_900076		DGYIDGLNLQIK	12	0	1347.7	yes	yes	0.00013473	168.79	2	0.816	1	1	1										2	0.816	1	1	1										1326300
>jgi|Lotgi1|178880|fgenesh2_pm.C_sca_44000018		DHADGLVEYINK	12	0	1372.66	yes	yes	2.0726e-49	334.72	10.3	0.471										4	2		10.3	0.471										4	2		8858400
>jgi|Lotgi1|178880|fgenesh2_pm.C_sca_44000018		DHADGLVEYINKR	13	1	1528.76	yes	yes	4.0245e-54	299.79	10.1	0.99									2	3	1	1	10.1	0.99									2	3	1	1	12247000
>jgi|Lotgi1|99809|gw1.32.298.1		DHGLPSYNTFR	11	0	1305.61	yes	yes	3.565e-24	286.98	5.68	2.91	3	7	7	6	6	5	3	7	7	5		1	5.68	2.91	3	7	7	6	6	5	3	7	7	5		1	398980000
>jgi|Lotgi1|99852|gw1.32.299.1		DHGVPPYNWFR	11	0	1386.65	yes	yes	5.9746e-96	337.9	5.31	3.13	11	14	12	9	9	9	11	7	6	7	3	3	5.31	3.13	11	14	12	9	9	9	11	7	6	7	3	3	4919700000
>jgi|Lotgi1|211452|estExt_Genewise1Plus.C_sca_90346		DHIDPTLYEQATR	13	0	1557.74	yes	yes	4.768e-14	234.27	6	0.816					1	1	1						6	0.816					1	1	1						3858100
>jgi|Lotgi1|140660|e_gw1.149.31.1		DIASSASTLFNVQDFR	16	0	1769.86	yes	yes	1.6182e-193	474.41	4.75	2.82	16	33	26	35	23	10	11	11	14	5	7	2	4.75	2.82	16	33	26	35	23	10	11	11	14	5	7	2	29535000000
>jgi|Lotgi1|231009|estExt_fgenesh2_pg.C_sca_160281	308	DICPYTRPMTK	11	1	1380.65	yes	yes	5.654e-06	197.1	10.2	1.17									2	1	1	1	10.2	1.17									2	1	1	1	26734000
>jgi|Lotgi1|188534|estExt_Genewise1.C_sca_240373		DIDVALLVGAQPR	13	0	1365.76	yes	yes	6.5331e-22	263.81	9.5	0.866									3		1		9.5	0.866									3		1		3788600
>jgi|Lotgi1|168464|fgenesh2_pg.C_sca_75000082		DIFDEGFNYGFTK	13	0	1551.69	yes	yes	4.8612e-05	174.1	9	0									3				9	0									3				10429000
>jgi|Lotgi1|196809|estExt_Genewise1.C_sca_790222		DIKDTVNISTEQQTAK	16	1	1789.91	yes	yes	1.6417e-19	152.74	9	0									2				9	0									2				1333600
>jgi|Lotgi1|233461|estExt_fgenesh2_pg.C_sca_400001		DINAEGGYNR	10	0	1107.49	yes	yes	2.7022e-07	233	2.64	1.23	2	4	2	2	1								2.64	1.23	2	4	2	2	1								5785600
>jgi|Lotgi1|189089|estExt_Genewise1.C_sca_270169	174;175	DISGMMYDTFEELETFFESINR	22	0	2673.16	yes	yes	1.1769e-35	256.47	9	0									1				9	0									1				288070
>jgi|Lotgi1|193923|estExt_Genewise1.C_sca_550244		DITYFIQQLLR	11	0	1408.77	yes	yes	1.142e-05	159.83	8	0								1					8	0								1					184680
>jgi|Lotgi1|233200|estExt_fgenesh2_pg.C_sca_350163		DIVENLNK	8	0	943.497	yes	yes	0.00011608	227.44	6.61	2.84	1	1	2	2	1	4	3	3	2	2	1	1	6.61	2.84	1	1	2	2	1	4	3	3	2	2	1	1	616880000
>jgi|Lotgi1|233200|estExt_fgenesh2_pg.C_sca_350163		DIVENLNKIR	10	1	1212.68	yes	yes	0.00091924	177.32	7.2	0.748						1	2	2					7.2	0.748						1	2	2					4592400
>jgi|Lotgi1|159264|fgenesh2_pg.C_sca_20000004		DIVFSNDGK	9	0	993.477	yes	yes	0.0011924	171.38	6.2	1.47					2	2			1				6.2	1.47					2	2			1				12788000
>jgi|Lotgi1|239125|estExt_fgenesh2_pg.C_sca_1950011		DKCSNDHDCPIDLK	14	1	1715.72	yes	yes	1.9032e-128	433.4	4.77	2.56	3	5	4	6	6	2	2	2	4	1			4.77	2.56	3	5	4	6	6	2	2	2	4	1			3818500000
>jgi|Lotgi1|140786|e_gw1.151.5.1		DKEYTLR	7	1	923.471	yes	yes	0.0072525	216.42	4	2.5	2	1		1	3				1				4	2.5	2	1		1	3				1				13443000
>jgi|Lotgi1|233200|estExt_fgenesh2_pg.C_sca_350163		DKLCEWYFPR	10	1	1412.65	yes	yes	7.3784e-07	235.67	6.7	2.19	1					3	2	2	2				6.7	2.19	1					3	2	2	2				11518000
>jgi|Lotgi1|233200|estExt_fgenesh2_pg.C_sca_350163		DKLCEWYFPRPK	12	2	1637.8	yes	yes	0.00012335	184.88	6.67	0.943						2		1					6.67	0.943						2		1					5274800
>jgi|Lotgi1|128992|e_gw1.63.279.1		DKLSELQLR	9	1	1100.62	yes	yes	0.0029101	182.57	10	0										1			10	0										1			81896
>jgi|Lotgi1|239125|estExt_fgenesh2_pg.C_sca_1950011		DKNGCEICECQDSPIIPHNFGCPTPPSR	28	1	3284.41	yes	yes	1.6274e-26	202.85	4	1.1		1		2	2								4	1.1		1		2	2								561800000
>jgi|Lotgi1|115607|e_gw1.21.53.1		DLFNGVDLNDPR	12	0	1373.66	yes	yes	1.3831e-22	274.69	3.95	2.18	3	3	3	4	3		2	2					3.95	2.18	3	3	3	4	3		2	2					107350000
>jgi|Lotgi1|172698|fgenesh2_pg.C_sca_140000010		DLFPHPFFSDPVTTR	15	0	1774.87	yes	yes	2.652e-07	206.53	3.6	1.91	2	1	2	2	1	1	1						3.6	1.91	2	1	2	2	1	1	1						21251000
>jgi|Lotgi1|239159|estExt_fgenesh2_pg.C_sca_2000011		DLHVVGGIK	9	0	936.539	yes	yes	3.6486e-10	224.88	8.3	2.9	2	1	1	2		1	2	5	6	11	4	2	8.3	2.9	2	1	1	2		1	2	5	6	11	4	2	115030000
>jgi|Lotgi1|239188|estExt_fgenesh2_pg.C_sca_2050005		DLIEFTEEEHVCR	13	0	1675.75	yes	yes	1.1055e-54	342.56	5.6	2.56	7	11	9	11	22	34	10	8	6	5	2	4	5.6	2.56	7	11	9	11	22	34	10	8	6	5	2	4	3427700000
>jgi|Lotgi1|234865|estExt_fgenesh2_pg.C_sca_560073	367	DLMFTDGINHLIGIGK	16	0	1742.9	yes	yes	1.6349e-10	218.95	4.4	1.62	1	1		2	3	3							4.4	1.62	1	1		2	3	3							44898000
>jgi|Lotgi1|237446|estExt_fgenesh2_pg.C_sca_1070041		DLQNVNITLR	10	0	1184.65	yes	yes	5.8912e-08	210.75	9	0									2				9	0									2				348770
>jgi|Lotgi1|109908|e_gw1.11.685.1		DLTACPKDEFQEFPNR	16	1	1965.89	yes	yes	1.0275e-144	424.79	9	0									1				9	0									1				1240700
>jgi|Lotgi1|193218|estExt_Genewise1.C_sca_510040;>jgi|Lotgi1|205506|estExt_fgenesh2_kg.C_sca_8540001;>jgi|Lotgi1|202971|estExt_fgenesh2_kg.C_sca_10023;CON__P60712;>jgi|Lotgi1|215510|estExt_Genewise1Plus.C_sca_280246		DLTDYLMK	8	0	997.479	no	no	0.0095329	135.16	8	0								1					NaN	NaN													7105100
>jgi|Lotgi1|159264|fgenesh2_pg.C_sca_20000004		DLTSWGTR	8	0	934.451	yes	yes	0.00015454	224.62	7.6	2.42					1	2				1	1		7.6	2.42					1	2				1	1		20917000
>jgi|Lotgi1|163637|fgenesh2_pg.C_sca_40000191		DLVEEIR	7	0	872.46	yes	yes	0.00090245	183.46	3	0			1										3	0			1										0
>jgi|Lotgi1|163637|fgenesh2_pg.C_sca_40000191		DLVEEIREELEEIADK	16	1	1928.96	yes	yes	4.1208e-209	480.32	5.11	0.737				2	4	3							5.11	0.737				2	4	3							66653000
>jgi|Lotgi1|163637|fgenesh2_pg.C_sca_40000191		DLVEEIREELEEIADKDSADVVDK	24	2	2758.34	yes	yes	8.9246e-133	384.48	4.88	1.05			1	2	2	3							4.88	1.05			1	2	2	3							243060000
>jgi|Lotgi1|217885|estExt_Genewise1Plus.C_sca_430053		DLVGELATAIR	11	0	1156.65	yes	yes	0.0082194	120.68	7	0							1						7	0							1						1442400
>jgi|Lotgi1|239574|estExt_fgenesh2_pg.C_sca_3420002		DLVIEVVYEPADR	13	0	1516.78	yes	yes	5.1261e-14	184.88	6.25	3.37	2	4	6	1	6			2	6	6	3		6.25	3.37	2	4	6	1	6			2	6	6	3		49019000
>jgi|Lotgi1|205506|estExt_fgenesh2_kg.C_sca_8540001;>jgi|Lotgi1|202971|estExt_fgenesh2_kg.C_sca_10023	222	DLYANTVLSGGSTMYPGIADR	21	0	2200.05	no	no	5.2573e-63	315.63	7.5	1.96	1				1	2	3	8	4		1		NaN	NaN													94513000
>jgi|Lotgi1|193218|estExt_Genewise1.C_sca_510040	180	DLYANTVLSGGTTMFPGIADR	21	0	2198.07	no	no	3.0636e-45	274.32	8	0								2					NaN	NaN													3851000
>jgi|Lotgi1|120072|e_gw1.33.359.1	36	DLYLSTMQVFPQVK	14	0	1667.86	yes	yes	0.00022475	128.67	7	0							1						7	0							1						2369200
>jgi|Lotgi1|106548|e_gw1.5.688.1	7	DMDETANVVYK	11	0	1283.57	yes	yes	0.0023225	129.7	3	1		1		1									3	1		1		1									5386300
>jgi|Lotgi1|201878|estExt_Genewise1.C_sca_2030008	194	DMEGQDVLLFIDNIFR	16	0	1923.94	yes	yes	5.2083e-19	253.07	7.33	0.471							4	2					7.33	0.471							4	2					1891700
>jgi|Lotgi1|199248|estExt_Genewise1.C_sca_1150102	189	DMSGTIDINEFQALYK	16	0	1843.87	yes	yes	1.7317e-06	180.54	10	0										1			10	0										1			154970
>jgi|Lotgi1|204921|estExt_fgenesh2_kg.C_sca_960001		DMYENELAQAR	11	0	1338.59	yes	yes	0.0034897	122.26	8	1							1		1				8	1							1		1				536780
>jgi|Lotgi1|239125|estExt_fgenesh2_pg.C_sca_1950011		DNCYVDSDCPDFR	13	0	1661.61	yes	yes	4.3645e-54	333.3	4.67	2.64	6	8	4	6	7	5	6	2	3	1	1		4.67	2.64	6	8	4	6	7	5	6	2	3	1	1		3871400000
>jgi|Lotgi1|239125|estExt_fgenesh2_pg.C_sca_1950011		DNCYVDSDCPDFRK	14	1	1789.7	yes	yes	3.1707e-79	369.68	4.12	1.77	1	5	5	2	6	3	3						4.12	1.77	1	5	5	2	6	3	3						1338000000
>jgi|Lotgi1|115607|e_gw1.21.53.1		DNEEFFYEDGQR	12	0	1547.62	yes	yes	2.5519e-10	198.87	6.29	1.67				1	2	1	1	1	1				6.29	1.67				1	2	1	1	1	1				25587000
>jgi|Lotgi1|99791|gw1.32.297.1		DNGLAPYNLYR	11	0	1294.63	yes	yes	4.6574e-83	348.89	5.14	3.41	9	8	8	5	6	3	5	2	4	3	3	3	5.14	3.41	9	8	8	5	6	3	5	2	4	3	3	3	10226000000
>jgi|Lotgi1|154020|fgenesh2_pg.C_sca_5000060		DNIGDHVFPIR	11	0	1281.65	yes	yes	6.3184e-08	216.87	3.44	1.5	2	4	3	3	5	1							3.44	1.5	2	4	3	3	5	1							58495000
>jgi|Lotgi1|175997|fgenesh2_pg.C_sca_619000003;>jgi|Lotgi1|176928|fgenesh2_pg.C_sca_7041000001;>jgi|Lotgi1|145439|e_gw1.324.28.1;>jgi|Lotgi1|146028|e_gw1.619.24.1;>jgi|Lotgi1|146029|e_gw1.619.16.1;>jgi|Lotgi1|146923|e_gw1.1414.5.1;>jgi|Lotgi1|147261|e_gw1		DNIQGITKPAIR	12	1	1324.75	yes	no	2.5899e-15	255.29	10.5	1.72							1	1	1	2	1	5	10.5	1.72							1	1	1	2	1	5	9534600
>jgi|Lotgi1|207549|estExt_fgenesh2_pm.C_sca_1080008	229	DNLTLWTSDMQGDGSEETPAR	21	0	2322.01	yes	yes	1.2368e-24	221.13	9	0									1				9	0									1				358680
>jgi|Lotgi1|239188|estExt_fgenesh2_pg.C_sca_2050005	504	DNMNFDPINTLFPK	14	0	1664.79	yes	yes	2.9935e-28	271.55	5.04	2.66	5	5	5	5	5	6	3	5	5	1			5.04	2.66	5	5	5	5	5	6	3	5	5	1			1491300000
>jgi|Lotgi1|110884|e_gw1.12.381.1		DNPSASGDWEDLSTLR	16	0	1761.78	yes	yes	8.3544e-56	300.1	4.1	2.34	1	2	2	1	2		1		1				4.1	2.34	1	2	2	1	2		1		1				15002000
>jgi|Lotgi1|236689|estExt_fgenesh2_pg.C_sca_850101		DNSNIVFAPPSANPPPVR	18	0	1890.96	yes	yes	3.7993e-09	175.45	9.33	1.11								2	1	2	1		9.33	1.11								2	1	2	1		3723300
>jgi|Lotgi1|103152|e_gw1.1.406.1		DNSVINHLTATVR	13	0	1438.75	yes	yes	3.671e-27	280.23	9.2	0.4									4	1			9.2	0.4									4	1			2752900
>jgi|Lotgi1|129390|e_gw1.64.333.1		DNVHVIDVR	9	0	1065.56	yes	yes	0.00038644	202.21	11	0											1		11	0											1		746150
>jgi|Lotgi1|162872|fgenesh2_pg.C_sca_36000100		DNVQILYKPYNYYK	14	1	1819.91	yes	yes	1.4782e-34	287.21	4	2.94	5	2	1	1		2	2		2				4	2.94	5	2	1	1		2	2		2				57936000
>jgi|Lotgi1|166196|fgenesh2_pg.C_sca_56000109		DNYHNAINALK	11	0	1271.63	yes	yes	1.5815e-24	294.88	6	0						2							6	0						2							1743200
>jgi|Lotgi1|140786|e_gw1.151.5.1		DPCSSETSTSISK	13	0	1397.6	yes	yes	1.2443e-67	347.43	5.38	2.68	3	3	4	5	9	4	3	3	2	2	2		5.38	2.68	3	3	4	5	9	4	3	3	2	2	2		717500000
>jgi|Lotgi1|140786|e_gw1.151.5.1		DPCSSETSTSISKAR	15	1	1624.74	yes	yes	5.2413e-22	265.01	4.67	0.471				1	2								4.67	0.471				1	2								2034000
>jgi|Lotgi1|236955|estExt_fgenesh2_pg.C_sca_900081		DPDHFLFGHK	10	0	1211.57	yes	yes	0.0026636	138.11	8	0								1					8	0								1					1220400
>jgi|Lotgi1|205092|estExt_fgenesh2_kg.C_sca_1250004		DPELVSELTLQPIR	14	0	1608.87	yes	yes	0.0078112	95.018	8	0								1					8	0								1					144400
>jgi|Lotgi1|131044|e_gw1.72.141.1	46	DPEMDKEEEIEAVSLR	16	1	1888.87	yes	yes	0.00013453	147.68	9	0									3				9	0									3				1230500
>jgi|Lotgi1|140786|e_gw1.151.5.1		DPEQFSK	7	0	849.387	yes	yes	0.0051954	186.87	3.75	1.64	1			1	2								3.75	1.64	1			1	2								4122800
>jgi|Lotgi1|115607|e_gw1.21.53.1		DPNCITWLYYSAVDK	15	0	1843.85	yes	yes	7.0883e-18	254.96	4.35	1.37		2	2	5	6		2						4.35	1.37		2	2	5	6		2						86902000
>jgi|Lotgi1|154424|fgenesh2_pg.C_sca_5000464		DPQCYDEQLVK	11	0	1393.62	yes	yes	1.4126e-15	269.09	9	0.816								1	1	1			9	0.816								1	1	1			1933800
>jgi|Lotgi1|228264|estExt_fgenesh2_pg.C_sca_20144		DQAATAQQAAIAR	13	0	1313.67	yes	yes	1.1007e-63	333.3	7.24	1.88					4	8	4	3	1	3	2		7.24	1.88					4	8	4	3	1	3	2		702200000
>jgi|Lotgi1|172698|fgenesh2_pg.C_sca_140000010		DQLAYLSPEFQHSLHLR	17	0	2053.04	yes	yes	1.6112e-20	251.21	3.33	1.49	1	1	1	1	2								3.33	1.49	1	1	1	1	2								10962000
>jgi|Lotgi1|207101|estExt_fgenesh2_pm.C_sca_640026		DQNIQALVLAPTR	13	0	1437.79	yes	yes	2.9216e-17	254.06	7.5	0.5							1	1					7.5	0.5							1	1					798110
>jgi|Lotgi1|150144|fgenesh2_kg.C_sca_26000011		DQVINWK	7	0	901.466	yes	yes	0.0029255	198.6	8	0								1					8	0								1					376990
>jgi|Lotgi1|109284|e_gw1.10.19.1		DQYETELNQAR	11	0	1365.62	yes	yes	1.3665e-12	255.31	5.2	2.64		2					2	1					5.2	2.64		2					2	1					2447300
>jgi|Lotgi1|158316|fgenesh2_pg.C_sca_16000284;>jgi|Lotgi1|176424|fgenesh2_pg.C_sca_1280000001		DRVHAPQQPVAAR	13	1	1443.77	yes	no	1.0747e-05	195.68	2.33	1.25	1	1		1									2.33	1.25	1	1		1									655400
>jgi|Lotgi1|163637|fgenesh2_pg.C_sca_40000191		DSADVVDKIDIESLTDEEVK	20	1	2219.07	yes	yes	6.489e-113	379.42	5.5	0.5					1	1							5.5	0.5					1	1							3876900
>jgi|Lotgi1|194019|estExt_Genewise1.C_sca_560181		DSANIEHATLIK	12	0	1310.68	yes	yes	1.872e-07	205.57	8.67	0.471								1	2				8.67	0.471								1	2				1353200
>jgi|Lotgi1|239125|estExt_fgenesh2_pg.C_sca_1950011		DSCLSDVDCPPGR	13	0	1476.6	yes	yes	1.1055e-54	342.56	5.15	2.9	7	10	11	9	10	6	8	5	6	4	1	2	5.15	2.9	7	10	11	9	10	6	8	5	6	4	1	2	6585400000
>jgi|Lotgi1|229175|estExt_fgenesh2_pg.C_sca_50437		DSDDIYTLK	9	0	1068.5	yes	yes	0.00074673	182.57	6.33	1.7			1		2	1	3	1	1				6.33	1.7			1		2	1	3	1	1				64693000
>jgi|Lotgi1|204915|estExt_fgenesh2_kg.C_sca_950004		DSDNSGLLEADEVK	14	0	1490.67	yes	yes	2.3188e-05	186.91	10	0										2			10	0										2			688910
>jgi|Lotgi1|83160|gw1.21.261.1		DSEGALYVDGTSGSDK	16	0	1599.69	yes	yes	1.6901e-23	256.9	4.75	2.68	1	1	2	4	1			1	1	1			4.75	2.68	1	1	2	4	1			1	1	1			44808000
>jgi|Lotgi1|83160|gw1.21.261.1		DSEGALYVDGTSGSDKYDDFVRPGTTQTYIWTIR	34	2	3812.78	yes	yes	1.5014e-103	301.32	4	0				1									4	0				1									7314900
>jgi|Lotgi1|196407|estExt_Genewise1.C_sca_750091		DSESSPGEFSISVK	14	0	1467.67	yes	yes	0.00011819	141.73	10	0										1			10	0										1			352010
>jgi|Lotgi1|238844|estExt_fgenesh2_pg.C_sca_1750005		DSETEHAQILIDTENPAYGHAPYVK	25	0	2797.32	yes	yes	0.0001984	87.156	8	0								1					8	0								1					127670
>jgi|Lotgi1|158316|fgenesh2_pg.C_sca_16000284;>jgi|Lotgi1|176424|fgenesh2_pg.C_sca_1280000001		DSHTPLTGSQYDSYQR	16	0	1853.82	yes	no	1.3108e-08	209.99	3.33	1.7	1			1	1								3.33	1.7	1			1	1								4943600
>jgi|Lotgi1|233420|estExt_fgenesh2_pg.C_sca_390106		DSNDDKNDDETSDIIDDILDIVEDAK	26	1	2921.28	yes	yes	4.7684e-207	447.62	5.05	2.52	3	3		1	3	3	5	2	1				5.05	2.52	3	3		1	3	3	5	2	1				331210000
>jgi|Lotgi1|192582|estExt_Genewise1.C_sca_460339		DSNLALFGSDTEK	13	0	1395.65	yes	yes	2.7578e-06	195.68	7.75	0.433							1	3					7.75	0.433							1	3					1969700
>jgi|Lotgi1|105757|e_gw1.4.297.1	4	DSNMALFGSDTEK	13	0	1413.61	yes	yes	4.1549e-07	197.56	8.2	0.98							1	3		1			8.2	0.98							1	3		1			3768500
>jgi|Lotgi1|102397|e_gw1.1.358.1		DSSAEEILDPEDLSTIDDSGFVK	23	0	2481.13	yes	yes	1.761e-44	262.41	9	0									2				9	0									2				36798000
>jgi|Lotgi1|118304|e_gw1.28.357.1		DSSFPAADFDVVR	13	0	1424.66	yes	yes	0.0010626	121.08	9.5	0.5									1	1			9.5	0.5									1	1			496870
>jgi|Lotgi1|230007|estExt_fgenesh2_pg.C_sca_100209		DSSVAVVVYDITNANSFHQTSK	22	0	2381.15	yes	yes	8.717e-05	131.51	10	0										1			10	0										1			44052
>jgi|Lotgi1|205379|estExt_fgenesh2_kg.C_sca_2180002;>jgi|Lotgi1|145856|e_gw1.517.5.1;>jgi|Lotgi1|207549|estExt_fgenesh2_pm.C_sca_1080008;>jgi|Lotgi1|222442|estExt_Genewise1Plus.C_sca_820013	217	DSTLIMQLLR	10	0	1188.65	no	no	9.1364e-13	257.02	7.9	3.08	2	2		1	1	1	2	4	7	4	5	1	NaN	NaN													56176000
>jgi|Lotgi1|230107|estExt_fgenesh2_pg.C_sca_110025;>jgi|Lotgi1|176992|fgenesh2_pg.C_sca_10047000001		DSVEASANVLAK	12	0	1202.61	yes	no	1.1941e-06	196.7	10	1.41								1	1	1	1	1	10	1.41								1	1	1	1	1	6726000
>jgi|Lotgi1|214936|estExt_Genewise1Plus.C_sca_250001		DSVFVWVGK	9	0	1035.54	yes	yes	0.0029321	152.59	8	0								1					8	0								1					152610
>jgi|Lotgi1|238094|estExt_fgenesh2_pg.C_sca_1300025	445	DSYITGTMEK	10	0	1143.51	yes	yes	0.0021833	143.86	10.1	0.781									2	3	3		10.1	0.781									2	3	3		18513000
>jgi|Lotgi1|193218|estExt_Genewise1.C_sca_510040;>jgi|Lotgi1|205506|estExt_fgenesh2_kg.C_sca_8540001;>jgi|Lotgi1|202971|estExt_fgenesh2_kg.C_sca_10023;CON__P60712;>jgi|Lotgi1|215510|estExt_Genewise1Plus.C_sca_280246		DSYVGDEAQSK	11	0	1197.52	no	no	0.00014499	179	8	0								1					NaN	NaN													571370
>jgi|Lotgi1|236770|estExt_fgenesh2_pg.C_sca_870051		DTAPSWTER	9	0	1061.48	yes	yes	8.6708e-05	220.24	8.2	2.61		1		1	1	1		1	4	4	2		8.2	2.61		1		1	1	1		1	4	4	2		31075000
>jgi|Lotgi1|115147|e_gw1.20.479.1		DTAVSSTLGQNDLTKPFPDSR	21	1	2248.1	yes	yes	8.0358e-61	308.47	1.6	0.49	2	3											1.6	0.49	2	3											28047000
>jgi|Lotgi1|115147|e_gw1.20.479.1		DTAVSSTLGQNVLTK	15	0	1532.8	yes	yes	2.3175e-13	239.08	1.62	0.696	4	3	1										1.62	0.696	4	3	1										18125000
>jgi|Lotgi1|115147|e_gw1.20.479.1		DTAVSSTLGQNVLTKPFPDSR	21	1	2232.14	yes	yes	1.5753e-52	297.76	2.5	1.22	4	5	3	3	1								2.5	1.22	4	5	3	3	1								167740000
>jgi|Lotgi1|186095|estExt_Genewise1.C_sca_140132		DTEIGEIIDAGGR	13	0	1344.65	yes	yes	3.3112e-09	216.54	9	0									2				9	0									2				2612400
>jgi|Lotgi1|233200|estExt_fgenesh2_pg.C_sca_350163		DTGGCQFSQIVWAR	14	0	1623.75	yes	yes	5.1336e-223	440.63	6.33	3.21	3	6	4	4	6	5	6	3	6	5	3	3	6.33	3.21	3	6	4	4	6	5	6	3	6	5	3	3	433160000
>jgi|Lotgi1|194019|estExt_Genewise1.C_sca_560181		DTILQLNLK	9	0	1056.62	yes	yes	4.7802e-05	223.75	8	1							1		1				8	1							1		1				562880
>jgi|Lotgi1|238844|estExt_fgenesh2_pg.C_sca_1750005	474	DTILTFMHEDPIDVIIR	17	0	2027.04	yes	yes	9.2636e-08	173.25	9	0									1				9	0									1				710880
>jgi|Lotgi1|83160|gw1.21.261.1		DTNTGLVGVLLTCK	14	0	1489.78	yes	yes	7.0369e-52	327.88	5.14	2.63	2	3	4	4	3	3	3	2	2	2			5.14	2.63	2	3	4	4	3	3	3	2	2	2			256700000
>jgi|Lotgi1|236952|estExt_fgenesh2_pg.C_sca_900076		DTPCSFVQEPFK	12	0	1453.65	yes	yes	0.00032953	156.12	2.5	1.5	1			1									2.5	1.5	1			1									4610500
>jgi|Lotgi1|235549|estExt_fgenesh2_pg.C_sca_660066		DTPTPGDETYK	11	0	1222.54	yes	yes	0.00019537	176.83	6.43	3.66	2					1		1	1	2			6.43	3.66	2					1		1	1	2			16031000
>jgi|Lotgi1|235549|estExt_fgenesh2_pg.C_sca_660066		DTPTPGDETYKVEITVLHSQTIQTK	25	1	2800.41	yes	yes	9.4129e-58	273.03	8.69	0.722							1	3	8	1			8.69	0.722							1	3	8	1			50435000
>jgi|Lotgi1|115607|e_gw1.21.53.1	23	DTVGLISGMTK	11	0	1120.58	yes	yes	4.444e-07	205.77	3.68	1.71	4	3	4	4	7	2	1						3.68	1.71	4	3	4	4	7	2	1						209170000
>jgi|Lotgi1|212757|estExt_Genewise1Plus.C_sca_140039		DVEIADSGSIK	11	0	1132.56	yes	yes	0.0016199	147.12	9.6	0.49									2	3			9.6	0.49									2	3			8606500
>jgi|Lotgi1|115607|e_gw1.21.53.1		DVESGLIGPLQICR	14	0	1555.8	yes	yes	5.6539e-44	313.62	4.44	2.05	1	6	4	8	4	2	3	4					4.44	2.05	1	6	4	8	4	2	3	4					206750000
>jgi|Lotgi1|132853|e_gw1.81.44.1		DVFISAAER	9	0	1006.51	yes	yes	0.0023983	157.54	10	0										2			10	0										2			562230
>jgi|Lotgi1|235549|estExt_fgenesh2_pg.C_sca_660066		DVFVGHDCSLK	11	0	1275.59	yes	yes	8.1183e-11	203.4	7.27	2.53	2			2	2	4	4	6	5	2	3		7.27	2.53	2			2	2	4	4	6	5	2	3		311870000
>jgi|Lotgi1|235549|estExt_fgenesh2_pg.C_sca_660066		DVFVGHDCSLKVDDVALPQELCDPLCK	27	1	3128.46	yes	yes	0.00090821	100.64	9	0									1				9	0									1				1285900
>jgi|Lotgi1|176686|fgenesh2_pg.C_sca_2579000001		DVGVIGGIR	9	0	884.508	yes	yes	0.00037956	202.54	8.56	3.41	1	1		1		1	1		1	4	4	2	8.56	3.41	1	1		1		1	1		1	4	4	2	60548000
>jgi|Lotgi1|173200|fgenesh2_pg.C_sca_151000011		DVIEFLGHPNIEK	13	0	1509.78	yes	yes	2.0152e-13	240.74	8.16	3.33	3	1				1	1	3	6	4	4	2	8.16	3.33	3	1				1	1	3	6	4	4	2	75189000
>jgi|Lotgi1|225601|estExt_Genewise1Plus.C_sca_1460061		DVMFFAGSEGK	11	0	1186.53	yes	yes	0.0034897	122.26	10	0										1			10	0										1			178150
>jgi|Lotgi1|237161|estExt_fgenesh2_pg.C_sca_970042		DVNAAIASIK	10	0	1000.56	yes	yes	0.0017572	148.96	7	1						1		1					7	1						1		1					914810
>jgi|Lotgi1|223558|estExt_Genewise1Plus.C_sca_970107;CON__ENSEMBL:ENSBTAP00000016242;>jgi|Lotgi1|198301|estExt_Genewise1.C_sca_970131		DVNAAIATIK	10	0	1014.57	no	no	0.0014349	152.81	6.33	2.59		2	1		1		3	3	1	1			NaN	NaN													20645000
>jgi|Lotgi1|115450|e_gw1.21.366.1		DVQLLNHCFDDIEK	14	0	1744.81	yes	yes	7.1963e-07	204.64	6	0						1							6	0						1							1301400
>jgi|Lotgi1|231865|estExt_fgenesh2_pg.C_sca_230179	312	DVSGQPSHILTYMR	14	0	1602.78	yes	yes	0.00022475	128.67	11	0											4		11	0											4		5706700
>jgi|Lotgi1|230492|estExt_fgenesh2_pg.C_sca_120331	300	DVTQQLNQQGHVTPIPNSFAAYDMNEDGIISR	32	0	3557.68	yes	yes	4.1864e-51	241.42	10	0										1			10	0										1			280760
>jgi|Lotgi1|163670|fgenesh2_pg.C_sca_41000032		DWDLTSWR	8	0	1077.49	yes	yes	0.0030686	186.87	7.25	3.63	1								2	1			7.25	3.63	1								2	1			2739300
>jgi|Lotgi1|140786|e_gw1.151.5.1		DWTTLFNEFNGNPK	14	0	1681.77	yes	yes	1.7221e-90	375.89	3.76	1.21	1	2	3	5	6								3.76	1.21	1	2	3	5	6								488930000
>jgi|Lotgi1|188534|estExt_Genewise1.C_sca_240373		DWWFGTGER	9	0	1152.5	yes	yes	0.0009637	177.1	9	0									1				9	0									1				238800
>jgi|Lotgi1|239339|estExt_fgenesh2_pg.C_sca_2240004	508	DYVHGGPMYPHASSR	15	0	1672.74	yes	yes	0.0022596	103.75	7.5	0.5							1	1					7.5	0.5							1	1					603920
>jgi|Lotgi1|174003|fgenesh2_pg.C_sca_179000009		DYYMMNAR	8	0	1062.43	yes	yes	0.0042551	151.75	4.75	0.433				1	3								4.75	0.433				1	3								7601300
>jgi|Lotgi1|214616|estExt_Genewise1Plus.C_sca_230056	248	EAADVMAESPAALQLR	16	0	1670.83	yes	yes	0.00018893	132.47	9	0									1				9	0									1				295690
>jgi|Lotgi1|238082|estExt_fgenesh2_pg.C_sca_1300004		EAANHPQGLLVISIFLSTSK	20	0	2124.16	yes	yes	2.0528e-56	310.16	6.84	2.32	2				1	3	3	7	2	1			6.84	2.32	2				1	3	3	7	2	1			507170000
>jgi|Lotgi1|238082|estExt_fgenesh2_pg.C_sca_1300004		EAANHPQGLLVISIFLSTSKGER	23	1	2466.32	yes	yes	1.4215e-58	295.26	8	0								2					8	0								2					13813000
>jgi|Lotgi1|222442|estExt_Genewise1Plus.C_sca_820013		EAFDSAIAELDNLNKDDYK	19	1	2170.01	yes	yes	1.3101e-35	278.01	9	0									1				9	0									1				1909400
>jgi|Lotgi1|227146|estExt_Genewise1Plus.C_sca_2320006		EAIKEYGANLIECGSK	16	1	1780.87	yes	yes	6.8071e-06	187.98	9	0									1				9	0									1				140850
>jgi|Lotgi1|66515|gw1.224.21.1		EAITNLHISNLLPK	14	0	1561.88	yes	yes	7.1604e-05	155.15	7.8	1.47					1			2	2				7.8	1.47					1			2	2				13376000
>jgi|Lotgi1|218952|estExt_Genewise1Plus.C_sca_500038	255	EALGSSLMGLFEK	13	0	1380.7	yes	yes	2.6912e-05	172.34	8.33	1.25							2	2		2			8.33	1.25							2	2		2			4429100
>jgi|Lotgi1|229482|estExt_fgenesh2_pg.C_sca_70303		EALQVDEVDKEIPLTEDVAK	20	1	2240.14	yes	yes	8.6397e-48	299.48	11	0											1		11	0											1		202270
>jgi|Lotgi1|239574|estExt_fgenesh2_pg.C_sca_3420002		EATPTVLAINSVINTEDEDK	20	0	2158.06	yes	yes	0	365.99	3.2	1.17	1		1	3									3.2	1.17	1		1	3									14720000
>jgi|Lotgi1|239574|estExt_fgenesh2_pg.C_sca_3420002		EATPTVLAINSVINTEDEDKSR	22	1	2401.2	yes	yes	9.9588e-134	392.41	3.37	1.13	1	4	4	7	3								3.37	1.13	1	4	4	7	3								269950000
>jgi|Lotgi1|237778|estExt_fgenesh2_pg.C_sca_1170035		EAVDGENEDCFYIK	14	0	1687.7	yes	yes	0.0014051	117.23	11	0											2		11	0											2		1274100
>jgi|Lotgi1|238094|estExt_fgenesh2_pg.C_sca_1300025		EAVFCEVFNAAK	12	0	1383.65	yes	yes	4.6943e-15	246.81	9.82	1.11								2	2	3	4		9.82	1.11								2	2	3	4		31724000
>jgi|Lotgi1|161608|fgenesh2_pg.C_sca_30000028		EAVQNSAFVER	11	0	1248.61	yes	yes	9.2924e-05	181.25	5	0					1								5	0					1								842240
>jgi|Lotgi1|237303|estExt_fgenesh2_pg.C_sca_1020012	437	EAYKVDMLNDGVEDLR	16	1	1865.88	yes	yes	0.00029175	140.08	10	0										1			10	0										1			129100
>jgi|Lotgi1|206617|estExt_fgenesh2_pm.C_sca_350024		EAYPGDVFYLHSR	13	0	1552.73	yes	yes	1.3052e-05	186.72	6.6	0.8					1		4						6.6	0.8					1		4						10241000
>jgi|Lotgi1|218952|estExt_Genewise1Plus.C_sca_500038		ECILSGMLSVSGK	13	0	1379.68	yes	yes	0.0038763	146.16	8	0								1					8	0								1					0
>jgi|Lotgi1|101611|gw1.56.268.1		EDAEGNIFQTFEIPNTSIIGPLTIVGK	27	0	2902.5	yes	yes	1.473e-142	382.03	5.66	3.38	5	4	5	2	6	4	3	2	2	3	3	2	5.66	3.38	5	4	5	2	6	4	3	2	2	3	3	2	1748600000
>jgi|Lotgi1|192582|estExt_Genewise1.C_sca_460339		EDLFVWIGK	9	0	1105.58	yes	yes	0.0095871	125.96	8	0								1					8	0								1					1673300
>jgi|Lotgi1|219006|estExt_Genewise1Plus.C_sca_500130		EEELLLQDFSR	11	0	1377.68	yes	yes	0.00014499	179	11	0											2		11	0											2		784280
>jgi|Lotgi1|235120|estExt_fgenesh2_pg.C_sca_590106		EEKDDGEGNIKPLVEK	16	2	1798.89	yes	yes	7.3156e-20	231.49	3.24	1.48	3	3	3	3	5								3.24	1.48	3	3	3	3	5								60518000
>jgi|Lotgi1|163637|fgenesh2_pg.C_sca_40000191		EELEEIADKDSADVVDK	17	1	1903.89	yes	yes	3.0672e-44	173.25	6	0						1							6	0						1							1836900
>jgi|Lotgi1|109908|e_gw1.11.685.1		EELHEYLDLLESAK	14	0	1687.83	yes	yes	1.5762e-79	369.68	7	3.15	1	2	2		2	2	1	2	5	3	1	1	7	3.15	1	2	2		2	2	1	2	5	3	1	1	24040000
>jgi|Lotgi1|238560|estExt_fgenesh2_pg.C_sca_1510007		EELYFNQDHSDIIWVTK	17	0	2136.02	yes	yes	1.2397e-09	198.46	5	0					1								5	0					1								5463100
>jgi|Lotgi1|235988|estExt_fgenesh2_pg.C_sca_730030	409	EEMGVGLYQDK	11	0	1267.58	yes	yes	6.4108e-06	194.67	5.5	0.5					1	1							5.5	0.5					1	1							3899000
>jgi|Lotgi1|178880|fgenesh2_pm.C_sca_44000018		EERDHADGLVEYINK	15	1	1786.85	yes	yes	0.0022815	126.63	10	0										1			10	0										1			510870
>jgi|Lotgi1|177468|fgenesh2_pm.C_sca_6000013		EFDGSIYNPEGIDPR	15	0	1707.77	yes	yes	0.0036671	126.1	7	0							1						7	0							1						0
>jgi|Lotgi1|209261|estExt_Genewise1Plus.C_sca_30137		EFDLVYYTVLSR	12	0	1503.76	yes	yes	2.8825e-34	309.21	9.25	1.23						1			7	2	2		9.25	1.23						1			7	2	2		21955000
>jgi|Lotgi1|238358|estExt_fgenesh2_pg.C_sca_1420009		EFDTLLDNVIQEVNK	15	0	1775.89	yes	yes	2.9957e-123	412.41	5.61	3.08	5	8	8	9	11	5	3	4	7	6	4	1	5.61	3.08	5	8	8	9	11	5	3	4	7	6	4	1	1261300000
>jgi|Lotgi1|144968|e_gw1.276.10.1		EFFGNFFR	8	0	1062.49	yes	yes	0.00084215	205.41	6	2.55			1	1				1	1				6	2.55			1	1				1	1				3135600
>jgi|Lotgi1|209261|estExt_Genewise1Plus.C_sca_30137		EFFVSLNLPYSVIR	14	0	1682.9	yes	yes	1.1394e-52	330.38	5.42	2.56	1	1	1	1	3	1		2	2				5.42	2.56	1	1	1	1	3	1		2	2				41222000
>jgi|Lotgi1|115607|e_gw1.21.53.1		EFHLLFK	7	0	932.512	yes	yes	0.0017784	229.15	5	1.41				3	2			1					5	1.41				3	2			1					33418000
>jgi|Lotgi1|174920|fgenesh2_pg.C_sca_225000003	138	EFIENMTADIVK	12	0	1408.69	yes	yes	5.5634e-19	269.09	6.17	2.47	4	3	2	7	9	14	14	5	7	3	2	1	6.17	2.47	4	3	2	7	9	14	14	5	7	3	2	1	2654200000
>jgi|Lotgi1|115714|e_gw1.22.148.1		EFLHATQLSPVVK	13	0	1467.81	yes	yes	0.00073157	125.22	7	0							1						7	0							1						5569900
>jgi|Lotgi1|238844|estExt_fgenesh2_pg.C_sca_1750005		EGCLVDLFTGKPSASCK	17	1	1867.88	yes	yes	0.0029118	123.38	8	0								1					8	0								1					210450
>jgi|Lotgi1|150772|fgenesh2_kg.C_sca_58000010		EGDILTLLESER	12	0	1373.7	yes	yes	1.7283e-05	183.64	12	0												1	12	0												1	337700
>jgi|Lotgi1|203020|estExt_fgenesh2_kg.C_sca_20001		EGEEIGDLQR	10	0	1144.54	yes	yes	1.6125e-16	271.64	7.8	1.47						1	2		1	1			7.8	1.47						1	2		1	1			3306700
>jgi|Lotgi1|238082|estExt_fgenesh2_pg.C_sca_1300004		EGEIIGDFGNLR	12	0	1318.65	yes	yes	1.4283e-12	233.02	7	3.94	1						1	1				1	7	3.94	1						1	1				1	24599000
>jgi|Lotgi1|238082|estExt_fgenesh2_pg.C_sca_1300004		EGEIIGDFGNLRPLQDLNDR	20	1	2270.13	yes	yes	5.1453e-56	312.25	7.67	0.471							2	4					7.67	0.471							2	4					35039000
>jgi|Lotgi1|238082|estExt_fgenesh2_pg.C_sca_1300004		EGEIIGDFGNLRPLQDLNDRPVFLVR	26	2	2981.57	yes	yes	4.0659e-141	379.78	6.09	2.96	4	3	3	4	4	4	7	9	2	1	2	2	6.09	2.96	4	3	3	4	4	4	7	9	2	1	2	2	6940000000
>jgi|Lotgi1|140722|e_gw1.150.94.1	52;53	EGGILTLPGAQPSLHGTPGMIGYGMAK	27	0	2652.34	yes	yes	1.1454e-11	162.49	10	0										1			10	0										1			200050
>jgi|Lotgi1|154423|fgenesh2_pg.C_sca_5000463		EGICLDNLPTYDQIR	15	0	1805.86	yes	yes	1.146e-12	228.21	9.33	0.943								1		2			9.33	0.943								1		2			2104600
>jgi|Lotgi1|229608|estExt_fgenesh2_pg.C_sca_80217		EGIEFVSTFEAK	12	0	1355.66	yes	yes	0.0020612	126.67	9	0									1				9	0									1				1360800
>jgi|Lotgi1|225558|estExt_Genewise1Plus.C_sca_1440059		EGISQNLGLGK	11	0	1114.6	yes	yes	1.3115e-05	194.67	9	0									2				9	0									2				1112100
>jgi|Lotgi1|140660|e_gw1.149.31.1	50	EGTAMIAVGIGDQVFMDELR	20	0	2151.03	yes	yes	2.7311e-88	352.93	5.21	2.95	10	16	14	16	12	10	8	7	12	6	4	1	5.21	2.95	10	16	14	16	12	10	8	7	12	6	4	1	2200700000
>jgi|Lotgi1|239125|estExt_fgenesh2_pg.C_sca_1950011		EGTPCPNGTSCEIEPNDR	18	0	2031.83	yes	yes	4.9385e-83	357.19	3.25	1.39	1	5	4	2	3	1							3.25	1.39	1	5	4	2	3	1							99702000
>jgi|Lotgi1|239338|estExt_fgenesh2_pg.C_sca_2230009		EHGLIFMETSAK	12	0	1361.66	yes	yes	0.0080295	94.297	10	0										1			10	0										1			141150
>jgi|Lotgi1|174652|fgenesh2_pg.C_sca_207000018		EHNAPASLPSNPSPSSPK	18	0	1815.88	yes	yes	5.345e-13	208.92	2.5	0.5		1	1										2.5	0.5		1	1										3203200
>jgi|Lotgi1|184255|estExt_Genewise1.C_sca_80549		EHSVDRDSIILFK	13	1	1557.82	yes	yes	5.9356e-16	243.01	7.25	0.433							3	1					7.25	0.433							3	1					4097000
>jgi|Lotgi1|232714|estExt_fgenesh2_pg.C_sca_310076		EIAIQSPSYPASASVPSANIK	21	0	2129.1	yes	yes	2.8946e-70	270.03	4.37	2.08	2	2	3	3	2	5	1		1				4.37	2.08	2	2	3	3	2	5	1		1				127540000
>jgi|Lotgi1|232022|estExt_fgenesh2_pg.C_sca_250045		EIEYTFENGEIK	12	0	1470.69	yes	yes	0.00082051	141.93	10	0										1			10	0										1			98228
>jgi|Lotgi1|233200|estExt_fgenesh2_pg.C_sca_350163		EIGDQLVGR	9	0	985.519	yes	yes	1.0524e-15	298.22	7.21	2.97	1	6	5	3	4	9	9	9	9	7	6	5	7.21	2.97	1	6	5	3	4	9	9	9	9	7	6	5	1395100000
>jgi|Lotgi1|235690|estExt_fgenesh2_pg.C_sca_680060		EIGGFDSVR	9	0	978.477	yes	yes	0.0011924	171.38	8	0								1					8	0								1					479930
>jgi|Lotgi1|231869|estExt_fgenesh2_pg.C_sca_230185		EIILDRPFHAECK	13	1	1626.82	yes	yes	0.00040831	159.94	4	0				3									4	0				3									16029000
>jgi|Lotgi1|217320|estExt_Genewise1Plus.C_sca_390079		EILGTAQSVGCTIEK	15	0	1604.81	yes	yes	3.6957e-05	158.2	10	0										1			10	0										1			285370
>jgi|Lotgi1|206060|estExt_fgenesh2_pm.C_sca_120032		EILTPLLVER	10	0	1181.7	yes	yes	3.883e-06	221.83	9.09	1.38							1	3	4	1	1	1	9.09	1.38							1	3	4	1	1	1	33023000
>jgi|Lotgi1|238560|estExt_fgenesh2_pg.C_sca_1510007	464;465	EIMDTWTLQMNYPVVK	16	0	1966.95	yes	yes	2.2286e-24	265.01	5	0					2								5	0					2								25408000
>jgi|Lotgi1|228882|estExt_fgenesh2_pg.C_sca_50013	287	EIPCIQDAQCQSGSHCMSGTGR	22	0	2478.01	yes	yes	3.5171e-09	161.32	8	0								1					8	0								1					1940000
>jgi|Lotgi1|236952|estExt_fgenesh2_pg.C_sca_900076	423	EIQDFMNEVK	10	0	1251.58	yes	yes	0.00098315	145.92	8.8	0.4								1	4				8.8	0.4								1	4				4327500
>jgi|Lotgi1|239339|estExt_fgenesh2_pg.C_sca_2240004	509	EIQMQYPVKPK	11	1	1359.72	yes	yes	0.002747	148.96	4	0				1									4	0				1									1178300
>jgi|Lotgi1|162872|fgenesh2_pg.C_sca_36000100		EIQQQYTVSSAYSK	14	0	1630.78	yes	yes	8.6599e-05	164.13	4.5	0.5				1	1								4.5	0.5				1	1								14627000
>jgi|Lotgi1|238526|estExt_fgenesh2_pg.C_sca_1490037		EISGGQTGPTKPVVNQPR	18	1	1863.98	yes	yes	6.9242e-229	483.15	4.76	2.77	22	27	27	25	19	18	18	16	9	5	3	3	4.76	2.77	22	27	27	25	19	18	18	16	9	5	3	3	9732100000
>jgi|Lotgi1|205506|estExt_fgenesh2_kg.C_sca_8540001;>jgi|Lotgi1|202971|estExt_fgenesh2_kg.C_sca_10023	223	EITALAPPTMK	11	0	1170.63	no	no	1.585e-05	190.05	8.3	1.55						1	1	6		1		1	NaN	NaN													29067000
>jgi|Lotgi1|193218|estExt_Genewise1.C_sca_510040	181	EITSLAPSTMK	11	0	1176.61	yes	yes	0.00032766	161.76	8	0								4					8	0								4					5420400
>jgi|Lotgi1|154590|fgenesh2_pg.C_sca_6000093		EITTETVNYR	10	0	1224.6	yes	yes	1.8691e-12	257.02	8.75	0.829							1	1	5	1			8.75	0.829							1	1	5	1			24808000
>jgi|Lotgi1|223043|estExt_Genewise1Plus.C_sca_880146;>jgi|Lotgi1|202077|estExt_Genewise1.C_sca_2180072;>jgi|Lotgi1|220547|estExt_Genewise1Plus.C_sca_630094;>jgi|Lotgi1|218820|estExt_Genewise1Plus.C_sca_490053	199	EIVHMQAGQCGNQIGAK	17	0	1839.87	no	no	7.0376e-40	289.52	7.33	0.471							2	1					NaN	NaN													1839800
>jgi|Lotgi1|183614|estExt_Genewise1.C_sca_60290		EIVSGLR	7	0	772.444	yes	yes	0.0050091	187.77	10	0										2			10	0										2			784410
>jgi|Lotgi1|115450|e_gw1.21.366.1		EIYNNLLLFTVGEDPKR	17	1	2020.06	yes	yes	0.0010178	125.53	6	0						1							6	0						1							299900
>jgi|Lotgi1|188534|estExt_Genewise1.C_sca_240373	171	EKMDATQAELVEER	14	1	1647.78	yes	yes	1.5161e-16	249.97	9	0									1				9	0									1				404780
>jgi|Lotgi1|235988|estExt_fgenesh2_pg.C_sca_730030		EKPLGNSLNQR	11	1	1254.67	yes	yes	7.1419e-09	233.02	6	0						1							6	0						1							282960
>jgi|Lotgi1|230492|estExt_fgenesh2_pg.C_sca_120331	301	ELALAIGEDIAHPDFMK	17	0	1868.93	yes	yes	3.4742e-26	263.88	7.93	2.66			1	1	1	2	1	1	1	3	3		7.93	2.66			1	1	1	2	1	1	1	3	3		17663000
>jgi|Lotgi1|219325|estExt_Genewise1Plus.C_sca_530037	257	ELCSGDMTPTEHLENQQALFK	21	0	2447.11	yes	yes	8.8167e-05	122.1	9	0									1				9	0									1				145880
>jgi|Lotgi1|238560|estExt_fgenesh2_pg.C_sca_1510007		ELDDVEDFLFSHPDLGNTETVFHQATEK	28	0	3232.48	yes	yes	2.4624e-167	402.93	5.25	1.92			1	1	5					1			5.25	1.92			1	1	5					1			704970000
>jgi|Lotgi1|235609|estExt_fgenesh2_pg.C_sca_670059		ELDFNNAVLAQLPELIK	17	0	1926.05	yes	yes	1.6869e-39	287.52	9.75	1.48								1	1	1		1	9.75	1.48								1	1	1		1	9523800
>jgi|Lotgi1|216416|estExt_Genewise1Plus.C_sca_330065		ELEAVVNPITSK	12	0	1298.71	yes	yes	1.473e-05	185.71	6	0						1							6	0						1							2070800
>jgi|Lotgi1|231865|estExt_fgenesh2_pg.C_sca_230179		ELGNYFQYNDESTGIVK	17	0	1975.92	yes	yes	0.0072314	93.823	11	0											1		11	0											1		930760
>jgi|Lotgi1|238326|estExt_fgenesh2_pg.C_sca_1410005		ELGTKPDVDGFLVGGASLKPDFVQIINAR	29	2	3055.63	yes	yes	8.2029e-142	222.95	10	0										1			10	0										1			1000600
>jgi|Lotgi1|158379|fgenesh2_pg.C_sca_17000030		ELGTLATHLVDLR	13	0	1436.8	yes	yes	0.0020236	113.47	2	0.816	1	1	1										2	0.816	1	1	1										3707100
>jgi|Lotgi1|223558|estExt_Genewise1Plus.C_sca_970107;>jgi|Lotgi1|198301|estExt_Genewise1.C_sca_970131		ELIDLVLDR	9	0	1084.61	no	no	6.7502e-12	276.6	6.06	2.48	1	1	2		3	2	3	3	2	1			NaN	NaN													50666000
>jgi|Lotgi1|222442|estExt_Genewise1Plus.C_sca_820013		ELIPNLDGTDFDAK	14	0	1546.75	yes	yes	7.1604e-05	155.15	9	0									1				9	0									1				546060
>jgi|Lotgi1|161608|fgenesh2_pg.C_sca_30000028;>jgi|Lotgi1|197084|estExt_Genewise1.C_sca_820083		ELISNASDALDK	12	0	1274.64	yes	no	0.0044237	116.23	5	0					1								5	0					1								691680
>jgi|Lotgi1|227422|estExt_Genewise1Plus.C_sca_2940010		ELITNIGSAAGSAPAAAPAGGAPAAGGEAK	30	0	2547.29	yes	yes	1.3335e-07	120.67	11	0											1		11	0											1		351010
>jgi|Lotgi1|204359|estExt_fgenesh2_kg.C_sca_500014		ELLLQPVIISR	11	0	1279.79	yes	yes	0.0024923	138.11	10.5	0.5										1	1		10.5	0.5										1	1		404540
>jgi|Lotgi1|140786|e_gw1.151.5.1	55	ELLVIHLDSWMWK	13	0	1668.87	yes	yes	0.0001865	135.66	5.78	2.15			1	2	3			1	2				5.78	2.15			1	2	3			1	2				27902000
>jgi|Lotgi1|159383|fgenesh2_pg.C_sca_20000123	95	ELNAFMVSNK	10	0	1151.56	yes	yes	0.00017661	172.47	6	0						1							6	0						1							3048600
>jgi|Lotgi1|183614|estExt_Genewise1.C_sca_60290		ELNEIINADADDPSLIEYK	19	0	2161.04	yes	yes	4.0059e-16	220.76	9.75	0.433									1	3			9.75	0.433									1	3			1967900
>jgi|Lotgi1|230007|estExt_fgenesh2_pg.C_sca_100209	298	ELNVMFIETSAK	12	0	1380.7	yes	yes	0.00019088	152.62	10	0										2			10	0										2			338970
>jgi|Lotgi1|109908|e_gw1.11.685.1		ELQHTIQSLK	10	0	1195.66	yes	yes	9.5792e-40	345.17	9.12	1.71					1		1	2	9	1		3	9.12	1.71					1		1	2	9	1		3	17763000
>jgi|Lotgi1|183079|estExt_Genewise1.C_sca_50444		ELSDFGALLQK	11	0	1219.64	yes	yes	0.0029548	136.32	10	0										1			10	0										1			191440
>jgi|Lotgi1|238400|estExt_fgenesh2_pg.C_sca_1440037	449	ELYYDMDTGLNVVK	14	0	1658.79	yes	yes	3.814e-19	210.38	9.13	0.679								4	12	7			9.13	0.679								4	12	7			141270000
>jgi|Lotgi1|200052|estExt_Genewise1.C_sca_1320054		EMANYAPAGGVPGSR	15	0	1475.68	yes	yes	0.00596	90.926	9	0									1				9	0									1				110070
>jgi|Lotgi1|238560|estExt_fgenesh2_pg.C_sca_1510007		EMEYIPYK	8	0	1071.49	yes	yes	0.0035794	165.9	5.2	1.6			1		3			1					5.2	1.6			1		3			1					58899000
>jgi|Lotgi1|238844|estExt_fgenesh2_pg.C_sca_1750005		EMFVVFSEVR	10	0	1241.61	yes	yes	0.0051171	116.52	9	0									1				9	0									1				651380
>jgi|Lotgi1|235120|estExt_fgenesh2_pg.C_sca_590106	379;380	EMVGSLLGMDEDDIR	15	0	1678.75	yes	yes	1.4687e-10	224.39	2.92	1.49	3	3	2	2	3								2.92	1.49	3	3	2	2	3								28797000
>jgi|Lotgi1|235120|estExt_fgenesh2_pg.C_sca_590106	379;380	EMVGSLLGMDEDDIRK	16	1	1806.85	yes	yes	0.0004933	122.45	3.5	1.5		1			1								3.5	1.5		1			1								20932000
>jgi|Lotgi1|233408|estExt_fgenesh2_pg.C_sca_390087		ENIFFVQYVPDCASIK	16	0	1928.93	yes	yes	7.7566e-06	170.52	11	0											3		11	0											3		3057400
>jgi|Lotgi1|110884|e_gw1.12.381.1		ENKGEICEKPVDIEAR	16	2	1885.92	yes	yes	4.8008e-186	361.6	5.65	2.68	1	2	2	1	1	3	2	2	2	1			5.65	2.68	1	2	2	1	1	3	2	2	2	1			45463000
>jgi|Lotgi1|216792|estExt_Genewise1Plus.C_sca_350069		ENLIQNLDEEDIFSRPTYK	19	1	2323.13	yes	yes	4.7062e-36	283.35	9	0									1				9	0									1				1318200
>jgi|Lotgi1|239188|estExt_fgenesh2_pg.C_sca_2050005		ENNPNYDADSPDGDPSNK	18	0	1947.77	yes	yes	0	337.9	4.56	2.17	9	13	11	14	14	18	10	6	3				4.56	2.17	9	13	11	14	14	18	10	6	3				970940000
>jgi|Lotgi1|141698|e_gw1.165.8.1		ENPNALATFLK	11	0	1216.65	yes	yes	1.3115e-05	194.67	7.5	0.5							1	1					7.5	0.5							1	1					6937200
>jgi|Lotgi1|162861|fgenesh2_pg.C_sca_36000089		ENQLVTLGDR	10	0	1143.59	yes	yes	1.1453e-09	250.34	5.4	2.15		1		3	3		1		2				5.4	2.15		1		3	3		1		2				52587000
>jgi|Lotgi1|174920|fgenesh2_pg.C_sca_225000003		ENVNTIVSYSPAPLDTAISK	20	0	2118.08	yes	yes	5.2584e-128	394.53	6.03	2.56	7	5	5	7	9	14	23	6	9	6	2		6.03	2.56	7	5	5	7	9	14	23	6	9	6	2		7431000000
>jgi|Lotgi1|131935|e_gw1.77.174.1		ENVVEHNNIDDLDELDTK	18	0	2110.97	yes	yes	4.9926e-52	314.19	7.33	0.471							2	1					7.33	0.471							2	1					6848400
>jgi|Lotgi1|228882|estExt_fgenesh2_pg.C_sca_50013		EPEVEIANPR	10	0	1152.58	yes	yes	1.7827e-07	236.04	6.75	2.01	1					3	4	2	2				6.75	2.01	1					3	4	2	2				23805000
>jgi|Lotgi1|238526|estExt_fgenesh2_pg.C_sca_1490037		EPTNPSSTTTDSQGR	15	0	1576.7	yes	yes	3.0026e-64	341.59	4.11	2.16	8	15	12	13	13	4	8	5	2				4.11	2.16	8	15	12	13	13	4	8	5	2				297700000
>jgi|Lotgi1|239447|estExt_fgenesh2_pg.C_sca_2510014		EPTNQNQLPTLTIATSNVPVITK	23	0	2478.33	yes	yes	3.0711e-112	363.73	7.57	2.72	1							2	4				7.57	2.72	1							2	4				35397000
>jgi|Lotgi1|236952|estExt_fgenesh2_pg.C_sca_900076		EPYSSSIDGWR	11	0	1295.58	yes	yes	0.0024923	138.11	1	0	1												1	0	1												774250
>jgi|Lotgi1|235120|estExt_fgenesh2_pg.C_sca_590106		EQAEAILDKVEEYDPEYK	18	1	2168.02	yes	yes	1.7005e-52	279.88	3.82	2.01	2	4	2	2	4	1	1	1					3.82	2.01	2	4	2	2	4	1	1	1					130640000
>jgi|Lotgi1|204747|estExt_fgenesh2_kg.C_sca_790016		EQEDKVSNLIGQLTDK	16	1	1815.92	yes	yes	4.8132e-45	304.58	11.3	0.471											2	1	11.3	0.471											2	1	3319100
>jgi|Lotgi1|237161|estExt_fgenesh2_pg.C_sca_970042		EQIDQVLDR	9	0	1114.56	yes	yes	1.2283e-09	257.26	7.5	0.5							1	1					7.5	0.5							1	1					3181800
>jgi|Lotgi1|207101|estExt_fgenesh2_pm.C_sca_640026		EQIYDVFR	8	0	1068.52	yes	yes	0.0061861	168.99	7.5	0.5							1	1					7.5	0.5							1	1					550830
>jgi|Lotgi1|150144|fgenesh2_kg.C_sca_26000011		EQLAVVISAFQDSLR	15	0	1674.89	yes	yes	2.1282e-63	331.46	7.75	0.433							1	3					7.75	0.433							1	3					7122300
>jgi|Lotgi1|231869|estExt_fgenesh2_pg.C_sca_230185		EQPYPGRPPSPLFVVCDSGR	20	1	2257.09	yes	yes	7.2082e-47	286.94	3	1.65	2	3	2	3			1						3	1.65	2	3	2	3			1						50644000
>jgi|Lotgi1|115607|e_gw1.21.53.1		ERDLFNGVDLNDPR	14	1	1658.8	yes	yes	0.00022426	176.29	5	0					1								5	0					1								499500
>jgi|Lotgi1|236770|estExt_fgenesh2_pg.C_sca_870051		ERNDIPNNDHIIAFTGYGLQK	21	1	2414.2	yes	yes	8.5132e-45	282.16	4.5	0.5				1	1								4.5	0.5				1	1								4212100
>jgi|Lotgi1|105757|e_gw1.4.297.1		ESAEGEPAWQGAGQEVGLK	19	0	1941.91	yes	yes	5.6818e-30	267.26	6.67	3.4		1						1		1			6.67	3.4		1						1		1			649780
>jgi|Lotgi1|163596|fgenesh2_pg.C_sca_40000150		ESDYTPTEQDILR	13	0	1565.72	yes	yes	0.0021911	112.15	8	0								1					8	0								1					379990
>jgi|Lotgi1|236952|estExt_fgenesh2_pg.C_sca_900076		ESLELSSFSLK	11	0	1238.64	yes	yes	1.7566e-06	203.4	1.67	0.471	1	2											1.67	0.471	1	2											2308000
>jgi|Lotgi1|120072|e_gw1.33.359.1		ESLGIVVSYR	10	0	1121.61	yes	yes	3.883e-06	221.83	7	0							2						7	0							2						3103700
>jgi|Lotgi1|140786|e_gw1.151.5.1		ESNILYTPGSAAHIK	15	0	1599.83	yes	yes	2.7735e-17	249.97	6.08	3.14	3	6	6	6	9	5	6	5	4	3	5	3	6.08	3.14	3	6	6	6	9	5	6	5	4	3	5	3	2423500000
>jgi|Lotgi1|238326|estExt_fgenesh2_pg.C_sca_1410005		ESNQTNEVVFR	11	0	1321.63	yes	yes	1.2476e-11	244.16	9.5	0.5									2	2			9.5	0.5									2	2			2771700
>jgi|Lotgi1|154020|fgenesh2_pg.C_sca_5000060		ESPLTETINK	10	0	1130.58	yes	yes	3.883e-06	221.83	3.36	1.11		4	4	3	3								3.36	1.11		4	4	3	3								31873000
>jgi|Lotgi1|236770|estExt_fgenesh2_pg.C_sca_870051	417	ESSGCSDDDNYIMATK	16	0	1791.69	yes	yes	6.752e-06	155.42	7.8	1.47					1			2	2				7.8	1.47					1			2	2				5165100
>jgi|Lotgi1|192582|estExt_Genewise1.C_sca_460339		ESSQDEYGTAAYK	13	0	1447.61	yes	yes	5.5056e-05	172.34	9	1								1		1			9	1								1		1			845250
>jgi|Lotgi1|235610|estExt_fgenesh2_pg.C_sca_670062		ESSTAALGNIR	11	0	1117.57	yes	yes	9.0914e-07	205.77	5.06	2.62	1	3	1	3	2	2	2		2	1			5.06	2.62	1	3	1	3	2	2	2		2	1			47654000
>jgi|Lotgi1|234561|estExt_fgenesh2_pg.C_sca_520131;>jgi|Lotgi1|162671|fgenesh2_pg.C_sca_35000072;>jgi|Lotgi1|233138|estExt_fgenesh2_pg.C_sca_350080;>jgi|Lotgi1|126004|e_gw1.52.177.1		ESTLHLVLR	9	0	1066.61	yes	no	6.2666e-10	264.3	10.2	1.82					1			1	5	3	2	7	10.2	1.82					1			1	5	3	2	7	12453000
>jgi|Lotgi1|233451|estExt_fgenesh2_pg.C_sca_390160		ETCVAVAEWEK	11	0	1320.6	yes	yes	3.2425e-05	190.05	12	0												2	12	0												2	6344000
>jgi|Lotgi1|206060|estExt_fgenesh2_pm.C_sca_120032		ETDDLQHLNFTAIDNFNR	18	0	2162	yes	yes	3.6846e-15	217.93	9	0									2				9	0									2				7455100
>jgi|Lotgi1|234865|estExt_fgenesh2_pg.C_sca_560073	368	ETFSSDSNAETFMYK	15	0	1755.73	yes	yes	1.9039e-05	159.64	5	0.707				1	2	1							5	0.707				1	2	1							13734000
>jgi|Lotgi1|230068|estExt_fgenesh2_pg.C_sca_100317		ETLQTLFEEYK	11	0	1399.69	yes	yes	0.0071391	122.26	7.33	1.7					1			1	1				7.33	1.7					1			1	1				6508800
>jgi|Lotgi1|163637|fgenesh2_pg.C_sca_40000191		ETLSEITETSDPSEKPTIEEIIDNIINVEPK	31	1	3482.74	yes	yes	0	554.76	4.65	1.68	2		2	1	6	5	1						4.65	1.68	2		2	1	6	5	1						1722500000
>jgi|Lotgi1|239125|estExt_fgenesh2_pg.C_sca_1950011		ETPCGYGALPASDTHGTHINCGR	23	0	2470.08	yes	yes	1.3014e-99	349.42	4.74	2.81	10	12	10	9	10	7	7	5	6	1	2	1	4.74	2.81	10	12	10	9	10	7	7	5	6	1	2	1	7475400000
>jgi|Lotgi1|209261|estExt_Genewise1Plus.C_sca_30137		ETTSSVDIVAR	11	0	1176.6	yes	yes	8.3942e-08	213.37	5.7	2.33	1	2	1	1	3	4	4	2	1	1			5.7	2.33	1	2	1	1	3	4	4	2	1	1			156440000
>jgi|Lotgi1|163637|fgenesh2_pg.C_sca_40000191	110;111	ETYEDAADNMVDEEDSMDTNQDIIDDIR	28	0	3261.31	yes	yes	7.3747e-83	292.76	5.38	0.696				1	3	4							5.38	0.696				1	3	4							96428000
>jgi|Lotgi1|207549|estExt_fgenesh2_pm.C_sca_1080008	230	EVAMMGVNLTVEER	14	0	1576.76	yes	yes	3.8318e-30	286.04	9.33	0.624								1	6	5			9.33	0.624								1	6	5			10016000
>jgi|Lotgi1|223043|estExt_Genewise1Plus.C_sca_880146;>jgi|Lotgi1|202077|estExt_Genewise1.C_sca_2180072;>jgi|Lotgi1|197703|estExt_Genewise1.C_sca_880158;>jgi|Lotgi1|220547|estExt_Genewise1Plus.C_sca_630094;>jgi|Lotgi1|182889|estExt_Genewise1.C_sca_50206;>j	200	EVDEQMLNVQNK	12	0	1445.68	no	no	1.4305e-41	320.33	7.67	0.745							3	2	1				NaN	NaN													6130100
>jgi|Lotgi1|137014|e_gw1.111.65.1		EVFGGANDFSLR	12	0	1310.63	yes	yes	1.473e-05	185.71	11	1										1		1	11	1										1		1	537560
>jgi|Lotgi1|209107|estExt_Genewise1Plus.C_sca_20912		EVFIFSLSEEK	11	0	1326.67	yes	yes	0.001442	148.96	8.3	1.27							3	4	1	1	1		8.3	1.27							3	4	1	1	1		18925000
>jgi|Lotgi1|239005|estExt_fgenesh2_pg.C_sca_1830012		EVGGSVPQR	9	0	927.477	yes	yes	0.0016377	150.28	11.5	0.5											1	1	11.5	0.5											1	1	561690
>jgi|Lotgi1|233820|estExt_fgenesh2_pg.C_sca_440059		EVGLTPLTHKEPEFDISDNELEIK	24	1	2752.38	yes	yes	1.4481e-36	233.49	9	0									1				9	0									1				360820
>jgi|Lotgi1|150144|fgenesh2_kg.C_sca_26000011		EVIGLGEGAGANIIAR	16	0	1538.84	yes	yes	4.253e-18	242.27	8	0								2					8	0								2					903070
>jgi|Lotgi1|158379|fgenesh2_pg.C_sca_17000030		EVIIIQPYK	9	0	1101.64	yes	yes	0.0049423	141.47	2	0		1											2	0		1											1572100
>jgi|Lotgi1|222442|estExt_Genewise1Plus.C_sca_820013		EVLDLLDK	8	0	943.523	yes	yes	0.0088244	165.9	8	0								1					8	0								1					0
>jgi|Lotgi1|222442|estExt_Genewise1Plus.C_sca_820013		EVLDLLDKELIPNLDGTDFDAK	22	1	2472.26	yes	yes	1.8157e-15	193.18	9	0									1				9	0									1				1229900
>jgi|Lotgi1|205379|estExt_fgenesh2_kg.C_sca_2180002		EVLELLDK	8	0	957.538	yes	yes	0.00034007	212.67	9	0									3				9	0									3				5717200
>jgi|Lotgi1|154590|fgenesh2_pg.C_sca_6000093		EVNFQSELDK	10	0	1207.57	yes	yes	0.0003613	172.47	9	0									4				9	0									4				6229800
>jgi|Lotgi1|131935|e_gw1.77.174.1		EVNIGTQYR	9	0	1078.54	yes	yes	8.6708e-05	220.24	9.22	1.75							2	2	1	1	2	1	9.22	1.75							2	2	1	1	2	1	6543900
>jgi|Lotgi1|105757|e_gw1.4.297.1;>jgi|Lotgi1|214936|estExt_Genewise1Plus.C_sca_250001		EVQGHESELFK	11	0	1301.63	no	no	2.0819e-37	320.33	7.67	0.471							1	2					NaN	NaN													1757800
>jgi|Lotgi1|192582|estExt_Genewise1.C_sca_460339		EVQGHESQLFK	11	0	1300.64	yes	yes	5.1995e-19	271.85	8	0								2					8	0								2					467600
>jgi|Lotgi1|154020|fgenesh2_pg.C_sca_5000060		EVQNNFGEPIINQVFTR	17	0	2004.01	yes	yes	2.0867e-40	262	3.33	1.25		1	1		1								3.33	1.25		1	1		1								2947000
>jgi|Lotgi1|140786|e_gw1.151.5.1	56	EWNFAMSR	8	0	1039.45	yes	yes	1.4293e-05	255.16	4	1.98	4	2	2	4	7	3			1				4	1.98	4	2	2	4	7	3			1				738690000
>jgi|Lotgi1|83160|gw1.21.261.1	519	EWPQPAHMAITGPIIR	16	0	1815.95	yes	yes	7.6741e-06	152.74	3.56	1.64	1	1	3	2	1		1						3.56	1.64	1	1	3	2	1		1						116330000
>jgi|Lotgi1|234405|estExt_fgenesh2_pg.C_sca_500078		EWSPFYVICNDQR	13	0	1712.76	yes	yes	3.5219e-05	177.76	9	0									1				9	0									1				104750
>jgi|Lotgi1|140786|e_gw1.151.5.1		EYIPHLVAR	9	0	1096.6	yes	yes	1.2534e-07	242.31	4.81	2.55	10	13	11	13	12	9	11	10	6	1	1		4.81	2.55	10	13	11	13	12	9	11	10	6	1	1		2931100000
>jgi|Lotgi1|236689|estExt_fgenesh2_pg.C_sca_850101		EYYNQPPEPAVQQR	14	0	1717.81	yes	yes	4.8563e-06	195.68	8.69	0.91							1	5	4	3			8.69	0.91							1	5	4	3			11150000
>jgi|Lotgi1|162872|fgenesh2_pg.C_sca_36000100	102	FAAATRPADFNMGIDIR	17	1	1864.93	yes	yes	6.6078e-79	352.85	4.95	2.82	2	5	1	3	2	1	2	2	4				4.95	2.82	2	5	1	3	2	1	2	2	4				132210000
>jgi|Lotgi1|198520|estExt_Genewise1.C_sca_1010029;>jgi|Lotgi1|223760|estExt_Genewise1Plus.C_sca_1010024		FADENFQLK	9	0	1110.53	no	no	3.0467e-08	253.3	10.5	0.5										2	2		NaN	NaN													4323000
>jgi|Lotgi1|231869|estExt_fgenesh2_pg.C_sca_230185		FADPASCSLFFDCSK	15	0	1750.73	yes	yes	2.5384e-09	213.59	4.64	1.3		1		5	2	2	1						4.64	1.3		1		5	2	2	1						54105000
>jgi|Lotgi1|238560|estExt_fgenesh2_pg.C_sca_1510007		FAFNQYK	7	0	916.444	yes	yes	0.0098766	172.54	7.56	2.54				1	2	1		2		1	2		7.56	2.54				1	2	1		2		1	2		50532000
>jgi|Lotgi1|238526|estExt_fgenesh2_pg.C_sca_1490037		FAGVEFGPELVLK	13	0	1404.77	yes	yes	8.1042e-20	231.97	6.08	3.09	7	6	7	8	10	10	8	7	8	6	5	3	6.08	3.09	7	6	7	8	10	10	8	7	8	6	5	3	17653000000
>jgi|Lotgi1|238526|estExt_fgenesh2_pg.C_sca_1490037		FAGVEFGPELVLKFR	15	1	1707.93	yes	yes	3.1989e-54	330.48	4.6	2.52	2	1	2	3	3	1	1		1	1			4.6	2.52	2	1	2	3	3	1	1		1	1			296050000
>jgi|Lotgi1|238560|estExt_fgenesh2_pg.C_sca_1510007	466	FALIAGMAISNYFGR	15	0	1629.83	yes	yes	4.1219e-37	299.79	4.1	1.04		1	2	2	5								4.1	1.04		1	2	2	5								85894000
>jgi|Lotgi1|150144|fgenesh2_kg.C_sca_26000011		FAMAQPER	8	0	948.449	yes	yes	0.0089176	140.53	8	0								1					8	0								1					147190
>jgi|Lotgi1|239574|estExt_fgenesh2_pg.C_sca_3420002		FANAPLGR	8	0	844.456	yes	yes	7.3849e-05	239.85	7.08	3.22		4	4	2	4	2	3	4	4	4	4	3	7.08	3.22		4	4	2	4	2	3	4	4	4	4	3	247170000
>jgi|Lotgi1|237510|estExt_fgenesh2_pg.C_sca_1090023	439	FANMDFGSQLMIK	13	0	1500.71	yes	yes	5.107e-28	283.48	6.38	3.56	8	12	5	3	3	3	8	9	12	5	6	5	6.38	3.56	8	12	5	3	3	3	8	9	12	5	6	5	771700000
>jgi|Lotgi1|203487|estExt_fgenesh2_kg.C_sca_140018		FATYIGATPIAGR	13	0	1336.71	yes	yes	0.00015627	150.94	8.5	1.12							1	1	1	1			8.5	1.12							1	1	1	1			1512100
>jgi|Lotgi1|237709|estExt_fgenesh2_pg.C_sca_1150053		FAVAAAPAAAAASSAAPAK	19	0	1612.86	yes	yes	8.9322e-05	134.24	9	0									1				9	0									1				445640
>jgi|Lotgi1|109908|e_gw1.11.685.1		FCDLDQNPQDR	11	0	1406.59	yes	yes	3.762e-19	275.86	6.55	2.61		1	1	1	1	1	1	1	3	1			6.55	2.61		1	1	1	1	1	1	1	3	1			20192000
>jgi|Lotgi1|172331|fgenesh2_pg.C_sca_131000024		FCFGNEFSTFSHK	13	0	1606.69	yes	yes	7.3854e-07	199.49	11	0											1		11	0											1		756600
>jgi|Lotgi1|232880|estExt_fgenesh2_pg.C_sca_330023		FCNDIDAIFR	10	0	1269.58	yes	yes	1.6125e-16	271.64	4.78	2.74		3	2				2	1	1				4.78	2.74		3	2				2	1	1				16869000
>jgi|Lotgi1|163448|fgenesh2_pg.C_sca_40000002		FCPGTDVCCFSK	12	0	1476.58	yes	yes	0.0048337	114.83	7	0							1						7	0							1						5125800
>jgi|Lotgi1|235690|estExt_fgenesh2_pg.C_sca_680060	404	FDASHFMFGNK	11	0	1299.57	yes	yes	0.00032766	161.76	10	0										1			10	0										1			84378
>jgi|Lotgi1|99791|gw1.32.297.1		FDEVANTIQR	10	0	1191.59	yes	yes	4.2446e-06	236.04	6.2	3.71	1	2	1			1		1	2		2		6.2	3.71	1	2	1			1		1	2		2		12396000
>jgi|Lotgi1|99852|gw1.32.299.1		FDEVASIIQR	10	0	1176.61	yes	yes	2.3303e-05	204.92	4.62	3.33	3	2	2	4		1	1			1	2		4.62	3.33	3	2	2	4		1	1			1	2		66559000
>jgi|Lotgi1|223558|estExt_Genewise1Plus.C_sca_970107;CON__ENSEMBL:ENSBTAP00000016242;>jgi|Lotgi1|198301|estExt_Genewise1.C_sca_970131;>jgi|Lotgi1|200360|estExt_Genewise1.C_sca_1400023;>jgi|Lotgi1|237161|estExt_fgenesh2_pg.C_sca_970042		FDGALNVDLTEFQTNLVPYPR	21	0	2408.2	no	no	1.3789e-52	289.49	7.33	0.471							2	1					NaN	NaN													9236500
>jgi|Lotgi1|239574|estExt_fgenesh2_pg.C_sca_3420002	514	FDGIMDDVK	9	0	1038.47	yes	yes	0.0028833	137	7	2.98		1	1	3	2			2	3	3		1	7	2.98		1	1	3	2			2	3	3		1	50858000
>jgi|Lotgi1|233199|estExt_fgenesh2_pg.C_sca_350161		FDLAALQK	8	0	904.502	yes	yes	7.8787e-14	231.34	5.42	3.07	3	4	3	1	1	3	2	3	4	2			5.42	3.07	3	4	3	1	1	3	2	3	4	2			766830000
>jgi|Lotgi1|216416|estExt_Genewise1Plus.C_sca_330065		FDLTEIPAAPR	11	0	1228.65	yes	yes	1.2124e-06	203.4	6	0						2							6	0						2							846360
>jgi|Lotgi1|196407|estExt_Genewise1.C_sca_750091		FDSINQLIDYHR	12	0	1519.74	yes	yes	0.0035676	119.16	9	0									1				9	0									1				209590
>jgi|Lotgi1|229175|estExt_fgenesh2_pg.C_sca_50437		FDVNCNFNGAEK	12	0	1413.6	yes	yes	1.3028e-10	225.56	7	0							1						7	0							1						2051200
>jgi|Lotgi1|177837|fgenesh2_pm.C_sca_12000025;>jgi|Lotgi1|198956|estExt_Genewise1.C_sca_1100079;>jgi|Lotgi1|209056|estExt_Genewise1Plus.C_sca_20830;>jgi|Lotgi1|181897|estExt_Genewise1.C_sca_20810		FEDLCSDLFR	10	0	1300.58	yes	no	2.3303e-05	204.92	6	0						2							6	0						2							3261500
>jgi|Lotgi1|234508|estExt_fgenesh2_pg.C_sca_520053		FEDVDNYR	8	0	1056.45	yes	yes	0.0011213	201.59	10.5	0.5										1	1		10.5	0.5										1	1		428270
>jgi|Lotgi1|233408|estExt_fgenesh2_pg.C_sca_390087		FEGVTIIQLNDLSDCK	16	0	1850.91	yes	yes	7.7857e-14	231.49	11	0											3		11	0											3		1841600
>jgi|Lotgi1|97454|gw1.25.477.1		FEIIDHSSEVISK	13	0	1502.76	yes	yes	2.2163e-07	208.42	9	0									2				9	0									2				1696400
>jgi|Lotgi1|222012|estExt_Genewise1Plus.C_sca_770007		FEIWDTAGQER	11	0	1350.62	yes	yes	0.00048955	165.83	10	0										1			10	0										1			636440
>jgi|Lotgi1|235988|estExt_fgenesh2_pg.C_sca_730030		FELAVDNR	8	0	962.482	yes	yes	0.0002202	220.39	5.67	0.943					2		1						5.67	0.943					2		1						5864400
>jgi|Lotgi1|193211|estExt_Genewise1.C_sca_510020		FELSQYGIDTTK	12	0	1400.68	yes	yes	5.3933e-10	220.93	8.5	0.5								3	3				8.5	0.5								3	3				13882000
>jgi|Lotgi1|233779|estExt_fgenesh2_pg.C_sca_430124		FENYLGSKPWFAGDK	15	1	1757.84	yes	yes	7.23e-07	208.24	10	0										1			10	0										1			219360
>jgi|Lotgi1|207101|estExt_fgenesh2_pm.C_sca_640026		FESGTGIHVVVGTPGR	16	0	1611.84	yes	yes	2.5347e-19	151.44	8	0								1					8	0								1					74240
>jgi|Lotgi1|174003|fgenesh2_pg.C_sca_179000009		FEVFSQNLTFSQYSK	15	0	1823.87	yes	yes	5.3779e-27	179.02	8	0								1					8	0								1					77341
>jgi|Lotgi1|229818|estExt_fgenesh2_pg.C_sca_90208		FEVNTEITPGYVLYGK	16	0	1828.92	yes	yes	1.4834e-35	219.52	6	0						2							6	0						2							3480800
>jgi|Lotgi1|141698|e_gw1.165.8.1		FFELSAR	7	0	868.444	yes	yes	0.0098766	172.54	7	0							1						7	0							1						329060
>jgi|Lotgi1|106937|e_gw1.6.157.1		FFPEDVSEELIQEITQR	17	0	2079.02	yes	yes	3.1367e-79	353.58	6.88	1.54					2	2	1	1	2				6.88	1.54					2	2	1	1	2				7288700
>jgi|Lotgi1|173200|fgenesh2_pg.C_sca_151000011		FFPRPNQTPSWGQSPNPTPQNAWNFR	26	1	3070.46	yes	yes	1.1348e-56	261.04	8.43	3.06	1								2	4			8.43	3.06	1								2	4			29203000
>jgi|Lotgi1|102397|e_gw1.1.358.1		FFQDVLR	7	0	923.486	yes	yes	4.2638e-05	203.1	8.88	0.781								3	3	2			8.88	0.781								3	3	2			18141000
>jgi|Lotgi1|226384|estExt_Genewise1Plus.C_sca_1750079	274	FFSLAGNADEGELSPEVATIMK	22	0	2325.12	yes	yes	0.002538	87.85	9	0									1				9	0									1				950010
>jgi|Lotgi1|236952|estExt_fgenesh2_pg.C_sca_900076		FGAGCTYGMQIIVGGK	16	0	1657.8	yes	yes	0.0080601	88.087	9	0									1				9	0									1				1060200
>jgi|Lotgi1|239574|estExt_fgenesh2_pg.C_sca_3420002		FGDGQVPQHWNWKPTFGGK	19	1	2185.05	yes	yes	2.2381e-23	244.78	4	1.07		1	1	2	3								4	1.07		1	1	2	3								111160000
>jgi|Lotgi1|232714|estExt_fgenesh2_pg.C_sca_310076		FGDNQIR	7	0	848.414	yes	yes	0.0040419	192.46	4.5	0.5				1	1								4.5	0.5				1	1								880170
>jgi|Lotgi1|186095|estExt_Genewise1.C_sca_140132		FGDQILQIDGK	11	0	1232.64	yes	yes	9.0914e-07	205.77	9.33	0.471									2	1			9.33	0.471									2	1			2768500
>jgi|Lotgi1|98823|gw1.56.245.1		FGENTQDVLALR	12	0	1361.69	yes	yes	1.473e-05	185.71	10	0										2			10	0										2			4833500
>jgi|Lotgi1|213719|estExt_Genewise1Plus.C_sca_180387		FGFPDGEPCILLK	13	0	1491.74	yes	yes	0.0021911	112.15	7	0							1						7	0							1						676210
>jgi|Lotgi1|238526|estExt_fgenesh2_pg.C_sca_1490037	452	FGMGQTGATVVTGSGGGGR	19	0	1695.8	yes	yes	0	436.2	5.66	3.03	14	26	21	36	22	18	15	23	19	13	10	6	5.66	3.03	14	26	21	36	22	18	15	23	19	13	10	6	12023000000
>jgi|Lotgi1|193211|estExt_Genewise1.C_sca_510020		FGQDLYHDLVAPFYK	15	0	1811.89	yes	yes	1.5788e-22	263.88	8.4	0.49								3	2				8.4	0.49								3	2				22319000
>jgi|Lotgi1|142206|e_gw1.176.16.1		FGQFDDTIPGPFR	13	0	1495.71	yes	yes	9.0398e-05	163.34	12	0												1	12	0												1	2118700
>jgi|Lotgi1|226791|estExt_Genewise1Plus.C_sca_2010012	275	FGVQAQTVSMDFDK	14	0	1571.73	yes	yes	5.7772e-05	141.73	10	0										1			10	0										1			478230
>jgi|Lotgi1|228264|estExt_fgenesh2_pg.C_sca_20144		FGVVLYSSTIAGK	13	0	1340.73	yes	yes	4.016e-15	161.62	5.42	2.33	5	3	2	5	3	19	5	5	1	1	1		5.42	2.33	5	3	2	5	3	19	5	5	1	1	1		1187600000
>jgi|Lotgi1|118304|e_gw1.28.357.1		FGYTSAPGEGGIVNR	15	0	1523.74	yes	yes	4.5187e-05	164.13	9	0									1				9	0									1				143100
>jgi|Lotgi1|231869|estExt_fgenesh2_pg.C_sca_230185		FHETLASGGCGTR	13	0	1391.63	yes	yes	5.0677e-13	239.07	4.85	1.99		3	1	1	2	3	2	1					4.85	1.99		3	1	1	2	3	2	1					7496200
>jgi|Lotgi1|102397|e_gw1.1.358.1		FHLIGHSLGAHVAGHVGQFAENIGR	25	0	2623.35	yes	yes	1.9862e-13	175.73	9	0									2				9	0									2				2289700
>jgi|Lotgi1|205560|estExt_fgenesh2_pm.C_sca_10063		FHTITTSYYR	10	0	1287.62	yes	yes	0.0075149	121.96	10	0										1			10	0										1			558890
>jgi|Lotgi1|236952|estExt_fgenesh2_pg.C_sca_900076;>jgi|Lotgi1|173550|fgenesh2_pg.C_sca_164000001;>jgi|Lotgi1|176774|fgenesh2_pg.C_sca_3794000001		FIDEESGIDHYK	12	0	1451.66	yes	no	0.00032953	156.12	2.5	0.5		1	1										2.5	0.5		1	1										1344900
>jgi|Lotgi1|162872|fgenesh2_pg.C_sca_36000100		FIFSVADIK	9	0	1038.58	yes	yes	0.0095871	125.96	5	0					1								5	0					1								4023600
>jgi|Lotgi1|162872|fgenesh2_pg.C_sca_36000100		FIFSVADIKK	10	1	1166.67	yes	yes	0.00012962	191.05	3.4	1.4	1	4	3	3	3	1							3.4	1.4	1	4	3	3	3	1							46218000
>jgi|Lotgi1|231980|estExt_fgenesh2_pg.C_sca_240183		FIIYNFGLGR	10	0	1198.65	yes	yes	9.2679e-06	213.71	9	0									1				9	0									1				364430
>jgi|Lotgi1|233201|estExt_fgenesh2_pg.C_sca_350164		FILDFHNIK	9	0	1145.62	yes	yes	0.0011924	171.38	9	0									1				9	0									1				265850
>jgi|Lotgi1|98300|gw1.10.596.1;>jgi|Lotgi1|70058|gw1.10.228.1		FINNPPSGR	9	0	1000.51	yes	no	0.00031183	205.75	5.8	2.32		1			1	1	1		1				5.8	2.32		1			1	1	1		1				2439800
>jgi|Lotgi1|233461|estExt_fgenesh2_pg.C_sca_400001		FIQSLTNLGR	10	0	1147.63	yes	yes	5.5447e-10	253.62	6.49	3.78	4	5	3	2	4	2	1	3	3	4	4	4	6.49	3.78	4	5	3	2	4	2	1	3	3	4	4	4	1127800000
>jgi|Lotgi1|183052|estExt_Genewise1.C_sca_50416	155;156	FISMQMGGDLGEVYSR	16	0	1788.82	yes	yes	0.00010055	133.71	8	0								1					8	0								1					356900
>jgi|Lotgi1|181139|estExt_Genewise1.C_sca_10571		FIVNLPTFNVR	11	0	1318.74	yes	yes	5.9512e-05	183.57	10	0										1			10	0										1			865010
>jgi|Lotgi1|123902|e_gw1.45.230.1		FIYGGCQGNR	10	0	1170.52	yes	yes	1.3001e-05	210.66	10	0										1			10	0										1			133800
>jgi|Lotgi1|142681|e_gw1.184.79.1	70	FKPTDATTNPSLILAAAGMK	20	1	2046.08	yes	yes	1.4493e-27	247.55	9	0									1				9	0									1				261600
>jgi|Lotgi1|234885|estExt_fgenesh2_pg.C_sca_560116		FLAANPSLAGTGK	13	0	1245.67	yes	yes	4.4898e-16	216.54	6.75	3.43	4	3	3	3	3	4	3	5	5	4	3	4	6.75	3.43	4	3	3	3	3	4	3	5	5	4	3	4	1590600000
>jgi|Lotgi1|235497|estExt_fgenesh2_pg.C_sca_650036		FLDDFLSK	8	0	983.496	yes	yes	0.0036064	183.43	6.1	2.91		1	2	1	1		1	1	1	2			6.1	2.91		1	2	1	1		1	1	1	2			2533600000
>jgi|Lotgi1|235497|estExt_fgenesh2_pg.C_sca_650036		FLDDFLSKQGYR	12	1	1487.74	yes	yes	6.7724e-09	212.15	7.31	3.52	3							2	4	4			7.31	3.52	3							2	4	4			21923000
>jgi|Lotgi1|191692|estExt_Genewise1.C_sca_420015		FLDSNLK	7	0	835.444	yes	yes	0.0098766	172.54	9	0									1				9	0									1				924190
>jgi|Lotgi1|229249|estExt_fgenesh2_pg.C_sca_60047		FLEDPYSVSIVER	13	0	1552.78	yes	yes	0.00017487	149.31	4	0				1									4	0				1									725900
>jgi|Lotgi1|140786|e_gw1.151.5.1		FLETSRDPEQFSK	13	1	1582.76	yes	yes	3.991e-63	355.56	5.57	3.01	4	7	6	6	7	4	6	5	4	3	3	1	5.57	3.01	4	7	6	6	7	4	6	5	4	3	3	1	4431200000
>jgi|Lotgi1|181237|estExt_Genewise1.C_sca_10721		FLFSPDR	7	0	880.444	yes	yes	0.0098766	172.54	2	0		1											2	0		1											239220
>jgi|Lotgi1|238560|estExt_fgenesh2_pg.C_sca_1510007		FLKDPCVR	8	1	1033.54	yes	yes	0.00012583	250.62	5	0					1								5	0					1								53440000
>jgi|Lotgi1|186317|estExt_Genewise1.C_sca_150132	169	FLQDTMVDPK	10	0	1192.58	yes	yes	0.0027833	127.3	8.5	0.5								2	2				8.5	0.5								2	2				6702300
>jgi|Lotgi1|239447|estExt_fgenesh2_pg.C_sca_2510014	512	FLSPCYDGCPMTHNCIPIDPR	21	0	2549.1	yes	yes	0.0010428	101.96	10	1.26									3		1	1	10	1.26									3		1	1	24403000
>jgi|Lotgi1|201878|estExt_Genewise1.C_sca_2030008		FLSQPFQVAEVFTGSPGK	18	0	1937.99	yes	yes	8.5718e-26	151.72	8	0								1					8	0								1					671820
>jgi|Lotgi1|159171|fgenesh2_pg.C_sca_19000208;>jgi|Lotgi1|159173|fgenesh2_pg.C_sca_19000210;>jgi|Lotgi1|176428|fgenesh2_pg.C_sca_1317000001	89	FLTDMENACR	10	0	1255.53	yes	no	2.0521e-07	228.05	9.33	2.65	1						1	2	2	3	4	2	9.33	2.65	1						1	2	2	3	4	2	51848000
>jgi|Lotgi1|189089|estExt_Genewise1.C_sca_270169		FLVDDVLSFSDCHLLPR	17	0	2032.01	yes	yes	2.1495e-20	249.38	8.67	0.471								1	2				8.67	0.471								1	2				20835000
>jgi|Lotgi1|98299|gw1.10.595.1		FLWEVYR	7	0	1011.52	yes	yes	0.0098766	172.54	6	0						1							6	0						1							2134100
>jgi|Lotgi1|222979|estExt_Genewise1Plus.C_sca_880061	266	FMIQGGDFTK	10	0	1142.54	yes	yes	0.00057245	156.94	8	3.34	3				1	1	3	2	3	3	4	2	8	3.34	3				1	1	3	2	3	3	4	2	680980000
>jgi|Lotgi1|235548|estExt_fgenesh2_pg.C_sca_660065		FNANIER	7	0	862.43	yes	yes	2.4772e-06	283.67	7.32	2.44		1	1	1	3	3	4	3	4	3	1	1	7.32	2.44		1	1	1	3	3	4	3	4	3	1	1	429770000
>jgi|Lotgi1|204240|estExt_fgenesh2_kg.C_sca_430013		FNASQLITQR	10	0	1176.63	yes	yes	0.001032	159.11	9	0									2				9	0									2				771310
>jgi|Lotgi1|123129|e_gw1.42.68.1		FNHDLGEFGDVSAR	14	0	1562.71	yes	yes	1.2438e-05	192.05	6.33	0.471						2	1						6.33	0.471						2	1						1761000
>jgi|Lotgi1|233461|estExt_fgenesh2_pg.C_sca_400001		FNNPNLGNAK	10	0	1087.54	yes	yes	5.2634e-05	193.75	4.14	1.81		2	1	1	1	1	1						4.14	1.81		2	1	1	1	1	1						16601000
>jgi|Lotgi1|104069|e_gw1.2.545.1		FNVWDTAGQEK	11	0	1293.6	yes	yes	2.7222e-07	210.75	9.5	0.5									1	1			9.5	0.5									1	1			277080
>jgi|Lotgi1|159383|fgenesh2_pg.C_sca_20000123		FNYENHPDIMK	11	0	1406.63	yes	yes	6.3184e-08	216.87	6	0						1							6	0						1							4486200
>jgi|Lotgi1|228268|estExt_fgenesh2_pg.C_sca_20156		FPAFLPPLR	9	0	1056.61	yes	yes	7.9888e-14	231.34	6.22	3.35	3	4	4	4	3	4	4	3	4	2	3	3	6.22	3.35	3	4	4	4	3	4	4	3	4	2	3	3	358150000
>jgi|Lotgi1|236770|estExt_fgenesh2_pg.C_sca_870051		FPESEVLAK	9	0	1018.53	yes	yes	0.0012989	168.72	7	1.73					2	1		1	2				7	1.73					2	1		1	2				24490000
>jgi|Lotgi1|223043|estExt_Genewise1Plus.C_sca_880146;>jgi|Lotgi1|202077|estExt_Genewise1.C_sca_2180072;>jgi|Lotgi1|197703|estExt_Genewise1.C_sca_880158;>jgi|Lotgi1|220547|estExt_Genewise1Plus.C_sca_630094;>jgi|Lotgi1|182889|estExt_Genewise1.C_sca_50206;>j		FPGQLNADLR	10	0	1129.59	no	no	1.8691e-12	257.02	6.17	2.27	1			2	1	2	2	2	2				NaN	NaN													11449000
>jgi|Lotgi1|195134|estExt_Genewise1.C_sca_640153		FPLSFWVQQCK	11	0	1438.71	yes	yes	5.8527e-15	261.48	7	0							1						7	0							1						927660
>jgi|Lotgi1|154020|fgenesh2_pg.C_sca_5000060		FPNLVTPSNNPTVPR	15	0	1651.87	yes	yes	8.8838e-05	145.17	5	0					1								5	0					1								478230
>jgi|Lotgi1|222130|estExt_Genewise1Plus.C_sca_780101		FPSLFTGGLVTK	12	0	1265.7	yes	yes	0.00082051	156.12	8	0								2					8	0								2					469120
>jgi|Lotgi1|235690|estExt_fgenesh2_pg.C_sca_680060		FPWNFQLR	8	0	1106.57	yes	yes	0.0024973	190.52	8	0								1					8	0								1					465960
>jgi|Lotgi1|138864|e_gw1.130.22.1		FQDLGAAYEVLSDADKR	17	1	1896.92	yes	yes	2.4718e-25	258.32	8	0								1					8	0								1					1212100
>jgi|Lotgi1|232343|estExt_fgenesh2_pg.C_sca_280082		FQEIYINAK	9	0	1124.59	yes	yes	0.00074673	182.57	9	0									1				9	0									1				939400
>jgi|Lotgi1|174652|fgenesh2_pg.C_sca_207000018		FQLGHQATYAATNK	14	0	1548.77	yes	yes	2.5336e-12	230.18	2	0		1											2	0		1											787970
>jgi|Lotgi1|233199|estExt_fgenesh2_pg.C_sca_350161		FQNQFLGGQFAPNVNVYR	18	0	2098.04	yes	yes	1.637e-250	501.18	6.21	2.96	4	8	7	7	8	7	8	11	8	8	4	1	6.21	2.96	4	8	7	7	8	7	8	11	8	8	4	1	2643400000
>jgi|Lotgi1|239574|estExt_fgenesh2_pg.C_sca_3420002		FQQSSQLCEVDR	12	0	1495.67	yes	yes	2.0726e-49	334.72	5.43	2.8	3	4	3	5	3	3	4	4	4	1	1		5.43	2.8	3	4	3	5	3	3	4	4	4	1	1		1026300000
>jgi|Lotgi1|223383|estExt_Genewise1Plus.C_sca_930089		FQSLGVAFYR	10	0	1186.61	yes	yes	5.8243e-06	218.9	10	0.816									1	1	1		10	0.816									1	1	1		1251200
>jgi|Lotgi1|232880|estExt_fgenesh2_pg.C_sca_330023		FQVLKDETCR	10	1	1294.63	yes	yes	0.00033791	185.97	2	0		1											2	0		1											421260
>jgi|Lotgi1|115607|e_gw1.21.53.1		FQVPENIVQADDPNCVVR	18	0	2099.01	yes	yes	2.3156e-71	339.63	3.35	1.58	4	8	4	6	6	3							3.35	1.58	4	8	4	6	6	3							479910000
>jgi|Lotgi1|232714|estExt_fgenesh2_pg.C_sca_310076		FQVTGEICGK	10	0	1137.55	yes	yes	7.5782e-05	188.46	6.64	2.01				2	2	2	1	1	2	1			6.64	2.01				2	2	2	1	1	2	1			29571000
>jgi|Lotgi1|236952|estExt_fgenesh2_pg.C_sca_900076		FRIEDLPGEK	10	1	1202.63	yes	yes	0.0050867	154.84	2	0		1											2	0		1											494440
>jgi|Lotgi1|235609|estExt_fgenesh2_pg.C_sca_670059		FRPLYSR	7	1	937.513	yes	yes	0.0087914	218.52	8	0								1					8	0								1					489950
>jgi|Lotgi1|229818|estExt_fgenesh2_pg.C_sca_90208		FSILDDSSVK	10	0	1109.56	yes	yes	0.002349	141.88	7	0.816						1	1	1					7	0.816						1	1	1					1706100
>jgi|Lotgi1|115607|e_gw1.21.53.1		FSIQPHGVQLDKDNEEFFYEDGQR	24	1	2897.33	yes	yes	6.9401e-180	426.14	3.5	1.95	2	4	1	3	2	1		1					3.5	1.95	2	4	1	3	2	1		1					124120000
>jgi|Lotgi1|233199|estExt_fgenesh2_pg.C_sca_350161		FSLGENCSIQQTCR	14	0	1698.75	yes	yes	1.0464e-156	462.67	7.27	2.87	2	4	3	3	6	8	8	10	10	7	4	5	7.27	2.87	2	4	3	3	6	8	8	10	10	7	4	5	862210000
>jgi|Lotgi1|229249|estExt_fgenesh2_pg.C_sca_60047		FSLSEGLVTK	10	0	1079.59	yes	yes	0.0099929	129.1	2	0		1											2	0		1											175530
>jgi|Lotgi1|228264|estExt_fgenesh2_pg.C_sca_20144		FSNIEFGSK	9	0	1027.5	yes	yes	5.9924e-07	210.66	6.62	2.71		1	1	2	2	3	1	1	2	1	2		6.62	2.71		1	1	2	2	3	1	1	2	1	2		814890000
>jgi|Lotgi1|131935|e_gw1.77.174.1		FSQILAPIFEEASNK	15	0	1692.87	yes	yes	1.2903e-17	246.05	8.45	1.44						1	2	3	2	2	1		8.45	1.44						1	2	3	2	2	1		10498000
>jgi|Lotgi1|217342|estExt_Genewise1Plus.C_sca_390115		FSSINLENTEENR	13	0	1551.72	yes	yes	5.8319e-85	385.83	8.5	0.5								1	1				8.5	0.5								1	1				2659900
>jgi|Lotgi1|217342|estExt_Genewise1Plus.C_sca_390115		FSSINLENTEENRR	14	1	1707.82	yes	yes	6.2546e-12	227.53	8.5	0.5								1	1				8.5	0.5								1	1				1175200
>jgi|Lotgi1|122269|e_gw1.40.42.1		FSTVLDWVR	9	0	1121.59	yes	yes	0.00037956	202.54	7.25	0.433							3	1					7.25	0.433							3	1					5658700
>jgi|Lotgi1|131935|e_gw1.77.174.1		FTHPLHHLGK	10	0	1185.64	yes	yes	0.006185	125.56	7	0							1						7	0							1						246890
>jgi|Lotgi1|212640|estExt_Genewise1Plus.C_sca_130084		FTLKPVSVVLEK	12	1	1358.82	yes	yes	0.00040818	172.34	8	0								1					8	0								1					479830
>jgi|Lotgi1|209261|estExt_Genewise1Plus.C_sca_30137;>jgi|Lotgi1|176883|fgenesh2_pg.C_sca_5632000001		FTLYIDEVGNKPICIK	16	1	1909	yes	no	4.794e-45	304.62	5.17	2.75	1	3	2	2	2	2	3	1		1	1		5.17	2.75	1	3	2	2	2	2	3	1		1	1		86948000
>jgi|Lotgi1|201878|estExt_Genewise1.C_sca_2030008		FTQAGSEVSALLGR	14	0	1434.75	yes	yes	4.1941e-09	217.35	7.5	0.5							2	2					7.5	0.5							2	2					6475500
>jgi|Lotgi1|159264|fgenesh2_pg.C_sca_20000004	90	FTQDMSSHPFATFR	14	0	1670.75	yes	yes	1.7671e-07	208.42	6.93	2.46	1			4	3	7	3	4	3	2	2	1	6.93	2.46	1			4	3	7	3	4	3	2	2	1	146930000
>jgi|Lotgi1|113221|e_gw1.16.216.1		FTSLISCR	8	0	982.491	yes	yes	0.00084215	205.41	6.71	2.49		1			1	1	1	1	1	1			6.71	2.49		1			1	1	1	1	1	1			9517800
>jgi|Lotgi1|156525|fgenesh2_pg.C_sca_11000211		FTSNLIQSAGK	11	0	1164.61	yes	yes	6.3184e-08	216.87	2	0		1											2	0		1											323970
>jgi|Lotgi1|106548|e_gw1.5.688.1		FTTPPGSEVNVR	12	0	1302.66	yes	yes	0.00082051	141.93	2	0		1											2	0		1											2151400
>jgi|Lotgi1|140786|e_gw1.151.5.1	57	FVAGLGIDHFLPTWQMTQQLIVEDLYR	27	0	3189.63	yes	yes	8.8972e-94	325.22	4.56	0.497				4	5								4.56	0.497				4	5								62797000
>jgi|Lotgi1|237778|estExt_fgenesh2_pg.C_sca_1170035		FVASNINLEGCVK	13	0	1449.73	yes	yes	4.8612e-05	174.1	10.8	0.433										1	3		10.8	0.433										1	3		3311900
>jgi|Lotgi1|206060|estExt_fgenesh2_pm.C_sca_120032		FVDTTPYGVK	10	0	1125.57	yes	yes	0.001032	159.11	8.43	0.728							1	2	4				8.43	0.728							1	2	4				16879000
>jgi|Lotgi1|122269|e_gw1.40.42.1		FVEDLTGDIR	10	0	1163.58	yes	yes	8.2628e-08	239.2	6.75	0.433						1	3						6.75	0.433						1	3						13496000
>jgi|Lotgi1|230301|estExt_fgenesh2_pg.C_sca_110330		FVFDEAIR	8	0	995.508	yes	yes	0.0024973	190.52	10.5	0.5										1	1		10.5	0.5										1	1		688660
>jgi|Lotgi1|238082|estExt_fgenesh2_pg.C_sca_1300004		FVGHLENTGIQPAFK	15	0	1656.86	yes	yes	5.2502e-153	448.95	6.86	2.49	3			3	4	2	7	10	4	3		1	6.86	2.49	3			3	4	2	7	10	4	3		1	1035700000
>jgi|Lotgi1|238082|estExt_fgenesh2_pg.C_sca_1300004		FVGHLENTGIQPAFKR	16	1	1812.96	yes	yes	1.4713e-05	171.57	7.33	0.943						1		2					7.33	0.943						1		2					6221400
>jgi|Lotgi1|229248|estExt_fgenesh2_pg.C_sca_60046		FVLDETPDTGINK	13	0	1447.72	yes	yes	6.3583e-06	192.55	9	0									1				9	0									1				945090
>jgi|Lotgi1|174652|fgenesh2_pg.C_sca_207000018		FVLEPTIDLTLPDVK	15	0	1698.94	yes	yes	0.0019212	113.65	4	0				1									4	0				1									8112200
>jgi|Lotgi1|235549|estExt_fgenesh2_pg.C_sca_660066		FVNSDTLSFQCNIR	14	0	1699.8	yes	yes	9.6383e-60	335.87	8.6	2.28		1	1	1	1	3	6	7	10	7	6	4	8.6	2.28		1	1	1	1	3	6	7	10	7	6	4	209330000
>jgi|Lotgi1|140786|e_gw1.151.5.1		FVRDPCSSETSTSISK	16	1	1799.84	yes	yes	1.3042e-32	262	4.5	0.5				1	1								4.5	0.5				1	1								2769400
>jgi|Lotgi1|236174|estExt_fgenesh2_pg.C_sca_760060		FVSLSSVTAGGANAK	15	0	1407.74	yes	yes	5.2184e-07	201.02	10	0										1			10	0										1			109240
>jgi|Lotgi1|233408|estExt_fgenesh2_pg.C_sca_390087	343	FVVFLMSAPNIAGILK	16	0	1718.98	yes	yes	0.0011832	109.22	11	0											1		11	0											1		3024700
>jgi|Lotgi1|238970|estExt_fgenesh2_pg.C_sca_1800027		FVYWYEFDFK	10	0	1442.65	yes	yes	0.0046586	130.96	11.5	0.5											1	1	11.5	0.5											1	1	10309000
>jgi|Lotgi1|223043|estExt_Genewise1Plus.C_sca_880146;>jgi|Lotgi1|202077|estExt_Genewise1.C_sca_2180072;>jgi|Lotgi1|197703|estExt_Genewise1.C_sca_880158;>jgi|Lotgi1|182889|estExt_Genewise1.C_sca_50206;>jgi|Lotgi1|195948|estExt_Genewise1.C_sca_710140;>jgi|L		FWEVISDEHGIDPTGTYHGDSDLQLER	27	0	3115.42	no	no	3.2749e-39	159.78	7.5	0.5							1	1					NaN	NaN													5197300
>jgi|Lotgi1|239574|estExt_fgenesh2_pg.C_sca_3420002		FWIENVGVTSK	11	0	1278.66	yes	yes	0.00058139	163.77	5.42	3.28	2	2	3	3		3		2		2	2		5.42	3.28	2	2	3	3		3		2		2	2		432630000
>jgi|Lotgi1|122269|e_gw1.40.42.1		FYAYDSDEDSVLEGYPK	17	0	1996.86	yes	yes	9.993e-36	160.31	7	0							1						7	0							1						396850
>jgi|Lotgi1|204770|estExt_fgenesh2_kg.C_sca_820009		FYDEESFSALKK	12	1	1462.7	yes	yes	1.2691e-05	192.55	11	0											2		11	0											2		1009200
>jgi|Lotgi1|110884|e_gw1.12.381.1		FYDRDNPSASGDWEDLSTLR	20	1	2343.04	yes	yes	4.3959e-87	351.22	5	2.45	1	1	1	2	2	1		2	1				5	2.45	1	1	1	2	2	1		2	1				23107000
>jgi|Lotgi1|110884|e_gw1.12.381.1		FYDRDNPSASGDWEDLSTLRK	21	2	2471.14	yes	yes	1.7102e-44	282.16	9	0									1				9	0									1				400340
>jgi|Lotgi1|211477|estExt_Genewise1Plus.C_sca_90390		FYDVLVR	7	0	910.491	yes	yes	0.0020915	207.99	11	0											1		11	0											1		74010
>jgi|Lotgi1|215196|estExt_Genewise1Plus.C_sca_260253		FYQASTSELYGK	12	0	1392.66	yes	yes	4.5479e-13	166.93	8	0								1					8	0								1					415540
>jgi|Lotgi1|192582|estExt_Genewise1.C_sca_460339		FYSGDSYIVLNTFK	14	0	1652.81	yes	yes	3.4998e-81	289.61	8	0								2					8	0								2					1223900
>jgi|Lotgi1|231862|estExt_fgenesh2_pg.C_sca_230174		FYYQPEDGGR	10	0	1230.53	yes	yes	0.0066503	123.92	9	0									1				9	0									1				305690
>jgi|Lotgi1|198201|estExt_Genewise1.C_sca_960008	186	GAAGALMVYDITR	13	0	1336.68	yes	yes	0.00028413	129.7	10	0										1			10	0										1			346520
>jgi|Lotgi1|222542|estExt_Genewise1Plus.C_sca_820192		GAAQNIIPSSTGAAK	15	0	1384.73	yes	yes	5.2184e-07	201.02	8.67	0.471								2	4				8.67	0.471								2	4				9944200
>jgi|Lotgi1|234488|estExt_fgenesh2_pg.C_sca_520002		GAFCTCDFIR	10	0	1245.53	yes	yes	4.0339e-05	196.55	8	3.16		1						1	1	1	1		8	3.16		1						1	1	1	1		2677500
>jgi|Lotgi1|239174|estExt_fgenesh2_pg.C_sca_2010016	494	GAGAAGGGAAGPGM	14	0	1000.44	yes	yes	0.00015251	132.91	3	2	2				2								3	2	2				2								4605200
>jgi|Lotgi1|224583|estExt_Genewise1Plus.C_sca_1180027		GAGQSTPLAELR	12	0	1198.63	yes	yes	0.0001017	172.69	9	0									1				9	0									1				381340
>jgi|Lotgi1|235497|estExt_fgenesh2_pg.C_sca_650036		GAIIIAGVAYCCPQGYK	17	0	1839.9	yes	yes	8.0012e-26	262.92	6.67	2.82	2	1	1	2	1	2	4	4	2	5			6.67	2.82	2	1	1	2	1	2	4	4	2	5			177770000
>jgi|Lotgi1|235497|estExt_fgenesh2_pg.C_sca_650036	390	GAIIIAGVAYCCPQGYKPMIR	21	1	2337.18	yes	yes	5.3906e-38	260.28	6.95	3.13	4	4	3	5	5	4	7	5	10	10	3	3	6.95	3.13	4	4	3	5	5	4	7	5	10	10	3	3	2656400000
>jgi|Lotgi1|176496|fgenesh2_pg.C_sca_1638000001		GAITQENILPSIDGTLK	17	0	1768.96	yes	yes	2.6783e-20	247.58	3.23	1.48	2	3	2	2	4								3.23	1.48	2	3	2	2	4								100700000
>jgi|Lotgi1|133595|e_gw1.85.51.1		GALVGVQSYHSNHHEDR	17	0	1904.89	yes	yes	1.0259e-07	179.02	10.8	0.829									1	1	5	1	10.8	0.829									1	1	5	1	4782200
>jgi|Lotgi1|239189|estExt_fgenesh2_pg.C_sca_2050009		GAQFYTDVGSK	11	0	1171.55	yes	yes	0.0034248	134.59	9.6	1.02								1	1	2	1		9.6	1.02								1	1	2	1		17266000
>jgi|Lotgi1|233199|estExt_fgenesh2_pg.C_sca_350161		GASLASVYEK	10	0	1023.52	yes	yes	0.001032	159.11	5.5	2.83	2	3	4	3	3	1	3	3	4	2			5.5	2.83	2	3	4	3	3	1	3	3	4	2			1190100000
>jgi|Lotgi1|234884|estExt_fgenesh2_pg.C_sca_560115		GASYTVYGAFAVYR	14	0	1523.74	yes	yes	3.1189e-05	183.08	9.5	0.5									1	1			9.5	0.5									1	1			2467100
>jgi|Lotgi1|225073|estExt_Genewise1Plus.C_sca_1310070		GAVGALLTYDIAK	13	0	1290.72	yes	yes	2.8252e-05	179.67	10	0										2			10	0										2			596010
>jgi|Lotgi1|233820|estExt_fgenesh2_pg.C_sca_440059		GAVSFSCSFPESGFYK	16	0	1768.78	yes	yes	0.0030676	107.14	10	0										1			10	0										1			139760
>jgi|Lotgi1|207101|estExt_fgenesh2_pm.C_sca_640026		GCDVIAQAQSGTGK	14	0	1390.65	yes	yes	1.1893e-12	236.37	8	0								1					8	0								1					152860
>jgi|Lotgi1|233461|estExt_fgenesh2_pg.C_sca_400001		GCHAVCSPVSGSTCLSSK	18	0	1892.82	yes	yes	2.7809e-23	247.58	3.96	2.38	3	6	4	5	3	3	1		1		1		3.96	2.38	3	6	4	5	3	3	1		1		1		356160000
>jgi|Lotgi1|233583|estExt_fgenesh2_pg.C_sca_410033		GCIPTNEVISGR	12	0	1301.64	yes	yes	1.21e-05	187.85	8.5	1.5							1			1			8.5	1.5							1			1			1670500
>jgi|Lotgi1|163637|fgenesh2_pg.C_sca_40000191	112	GDAADMIDTVQDAQEDAVDNMADMIDTIQDAR	32	0	3452.47	yes	no	2.3144e-134	345.3	5.29	0.923		1		4	10	16							5.29	0.923		1		4	10	16							299480000
>jgi|Lotgi1|235621|estExt_fgenesh2_pg.C_sca_670079		GDALEALAEGYTK	13	0	1336.65	yes	yes	1.7241e-05	183.08	5.47	3	3	3	4	4	4	1	4	3	3		3		5.47	3	3	3	4	4	4	1	4	3	3		3		174580000
>jgi|Lotgi1|219492|estExt_Genewise1Plus.C_sca_540059	259	GDFEEICVSMLEHPR	15	0	1817.81	yes	yes	1.1477e-06	195.88	9	0									1				9	0									1				1382300
>jgi|Lotgi1|228264|estExt_fgenesh2_pg.C_sca_20144	279	GDFINPYCEMR	11	0	1400.59	yes	yes	6.4108e-06	194.67	5.38	2.4	1	1	1	1	3	2	1	1	2				5.38	2.4	1	1	1	1	3	2	1	1	2				464760000
>jgi|Lotgi1|236952|estExt_fgenesh2_pg.C_sca_900076		GDISIGQILEEFK	13	0	1447.76	yes	yes	0.00021068	146.16	1.5	0.5	1	1											1.5	0.5	1	1											8545000
>jgi|Lotgi1|115450|e_gw1.21.366.1		GDIVAVLDDSR	11	0	1158.59	yes	yes	2.4753e-08	208.22	6	0						1							6	0						1							0
>jgi|Lotgi1|238358|estExt_fgenesh2_pg.C_sca_1420009		GDRLDLDNDDDLEDEIK	17	1	1988.88	yes	yes	1.4867e-57	329.04	6.22	3.42	1	1	1		1		1	1	1	1	1		6.22	3.42	1	1	1		1		1	1	1	1	1		12750000
>jgi|Lotgi1|238358|estExt_fgenesh2_pg.C_sca_1420009		GDRLDLDNDDDLEDEIKEIDDK	22	2	2589.16	yes	yes	5.7923e-285	510.76	5.89	3.05	3	7	5	5	6	5	5	4	5	5	4		5.89	3.05	3	7	5	5	6	5	5	4	5	5	4		554240000
>jgi|Lotgi1|188534|estExt_Genewise1.C_sca_240373	172	GDYGIQQGLMYSFPVQIGTDK	21	0	2316.11	yes	yes	4.2818e-15	183.23	9	0									1				9	0									1				1376200
>jgi|Lotgi1|174003|fgenesh2_pg.C_sca_179000009		GECLTPSTDPVYINLR	16	0	1833.89	yes	yes	7.2325e-30	271.79	4.87	2.43	7	6	6	8	8	9	7	6	3	1			4.87	2.43	7	6	6	8	8	9	7	6	3	1			1050700000
>jgi|Lotgi1|110884|e_gw1.12.381.1		GEICEKPVDIEAR	13	1	1514.74	yes	yes	0.00082102	146.16	8	0								1					8	0								1					15705000
>jgi|Lotgi1|233201|estExt_fgenesh2_pg.C_sca_350164		GENLAYVTGGGIK	13	0	1277.66	yes	yes	0.0089406	128.67	8	0								1					8	0								1					729270
>jgi|Lotgi1|238526|estExt_fgenesh2_pg.C_sca_1490037	453	GEVDDFEMYECIPPFWG	17	0	2089.84	yes	yes	8.2465e-09	192.63	11	0											2		11	0											2		3938400
>jgi|Lotgi1|162872|fgenesh2_pg.C_sca_36000100		GEVDVDITDDK	11	0	1204.55	yes	yes	0.0016199	147.12	2.6	0.8		3	1	1									2.6	0.8		3	1	1									8809900
>jgi|Lotgi1|162872|fgenesh2_pg.C_sca_36000100		GEVDVDITDDKGNR	14	1	1531.71	yes	yes	1.483e-78	361.63	4.41	2.64	2	4	1	3	2		2	1	2				4.41	2.64	2	4	1	3	2		2	1	2				57440000
>jgi|Lotgi1|228264|estExt_fgenesh2_pg.C_sca_20144		GFAYVSGQCVPSYNCNAHCK	20	0	2317.97	yes	yes	5.634e-77	344.1	4	2	1	2	1	1	1	2	1						4	2	1	2	1	1	1	2	1						77777000
>jgi|Lotgi1|234508|estExt_fgenesh2_pg.C_sca_520053		GFCDIFWDNR	10	0	1328.56	yes	yes	0.00088759	161.37	10.5	0.5										1	1		10.5	0.5										1	1		104050
>jgi|Lotgi1|238844|estExt_fgenesh2_pg.C_sca_1750005		GFDTTPTFR	9	0	1040.49	yes	yes	0.00064699	188.29	7.75	0.433							1	3					7.75	0.433							1	3					3338700
>jgi|Lotgi1|115607|e_gw1.21.53.1		GFDVSHLGILGPVIK	15	0	1550.88	yes	yes	5.9336e-36	291.33	4.67	2.61	6	6	5	3	5	4	5	5	3				4.67	2.61	6	6	5	3	5	4	5	5	3				616510000
>jgi|Lotgi1|238560|estExt_fgenesh2_pg.C_sca_1510007		GFDYFFSVR	9	0	1136.53	yes	yes	0.00024068	209.12	4.87	2.8	4	3	4	4	5	1	2	2	3	2			4.87	2.8	4	3	4	4	5	1	2	2	3	2			229190000
>jgi|Lotgi1|205108|estExt_fgenesh2_kg.C_sca_1280007		GFFTSLLGGGSSK	13	0	1256.64	yes	yes	0.0004307	134.2	9	0									1				9	0									1				178520
>jgi|Lotgi1|205560|estExt_fgenesh2_pm.C_sca_10063	225	GFMELAQAILNK	12	0	1333.71	yes	yes	0.00086584	129.7	10	0										1			10	0										1			42821
>jgi|Lotgi1|140786|e_gw1.151.5.1	58	GFMESWTTLDGYPVVMVNNLGGNK	24	0	2628.24	yes	yes	5.5799e-61	286.33	4.11	1.65	2	2	2	3	7	2	1						4.11	1.65	2	2	2	3	7	2	1						418510000
>jgi|Lotgi1|235988|estExt_fgenesh2_pg.C_sca_730030	410	GFMSTEEQQLK	11	0	1296.6	yes	yes	2.909e-05	183.57	5.6	0.49					2	3							5.6	0.49					2	3							11157000
>jgi|Lotgi1|231819|estExt_fgenesh2_pg.C_sca_230031		GFTQTQVPQR	10	0	1160.59	yes	yes	0.0018327	148.05	8.5	0.5								1	1				8.5	0.5								1	1				224400
>jgi|Lotgi1|181237|estExt_Genewise1.C_sca_10721		GFWEIPINSLIDYK	14	0	1693.87	yes	yes	0.0029903	107.18	5	0					1								5	0					1								1526600
>jgi|Lotgi1|236952|estExt_fgenesh2_pg.C_sca_900076	424	GGDLTAILANQLMDQLGITK	20	0	2071.1	yes	yes	1.5383e-40	279.88	1.5	0.5	1	1											1.5	0.5	1	1											2718000
>jgi|Lotgi1|187129|estExt_Genewise1.C_sca_180363		GGDTVLVHGASGAVGLASVQIAK	23	0	2106.14	yes	yes	0.0025727	93.684	9	0									1				9	0									1				66008
>jgi|Lotgi1|140773|e_gw1.151.14.1		GGENTTEEKPDTLTDPTIVK	20	1	2144.05	yes	yes	1.2273e-09	168.07	9	0									1				9	0									1				236650
>jgi|Lotgi1|176496|fgenesh2_pg.C_sca_1638000001		GGGVYVCLATNK	12	0	1237.61	yes	yes	0.0031201	120.68	3.5	0.5			1	1									3.5	0.5			1	1									3863200
>jgi|Lotgi1|233199|estExt_fgenesh2_pg.C_sca_350161	326	GGICSACTTPPNMPVR	16	0	1716.77	yes	yes	1.1792e-37	295.91	7.2	2.65	2	2	1	2	4	4	6	7	8	6	3		7.2	2.65	2	2	1	2	4	4	6	7	8	6	3		212800000
>jgi|Lotgi1|239189|estExt_fgenesh2_pg.C_sca_2050009;>jgi|Lotgi1|143482|e_gw1.205.21.1		GGKLPGLYGGDPGCSGGR	18	1	1703.81	yes	no	1.2214e-14	219.29	9.5	0.5									1	1			9.5	0.5									1	1			703940
>jgi|Lotgi1|234405|estExt_fgenesh2_pg.C_sca_500078		GGLAPACVQNGLFPDQGGR	19	0	1912.92	yes	yes	2.1237e-05	141.85	9	0									1				9	0									1				104880
>jgi|Lotgi1|232022|estExt_fgenesh2_pg.C_sca_250045		GGLAYFDGNSNIK	13	0	1354.65	yes	yes	0.00013716	152.62	6	0						1							6	0						1							6608600
>jgi|Lotgi1|227783|estExt_fgenesh2_pg.C_sca_10013	277	GGMPPIPNYVR	11	0	1199.61	yes	yes	0.0011307	139.96	12	0												1	12	0												1	707400
>jgi|Lotgi1|178880|fgenesh2_pm.C_sca_44000018		GGNMQFEDVK	10	0	1123.5	yes	yes	0.0046542	118.26	10	0.707									1	2	1		10	0.707									1	2	1		3365400
>jgi|Lotgi1|236183|estExt_fgenesh2_pg.C_sca_760074		GGTCFDIR	8	0	924.412	yes	yes	0.0005447	209.48	10.8	1.17									1	1	1	2	10.8	1.17									1	1	1	2	225070000
>jgi|Lotgi1|236952|estExt_fgenesh2_pg.C_sca_900076		GGVAEYPIDGVDVVASR	17	0	1702.85	yes	yes	1.063e-20	253.07	1	0	2												1	0	2												2107500
>jgi|Lotgi1|114561|e_gw1.19.150.1	18	GGVSAYNAGVGNVQTIAGMDAGTTNDDYSNDVIAR	35	0	3472.58	yes	yes	0	522.49	5.44	2.52	1	2	2	2	1	1	7	1			1		5.44	2.52	1	2	2	2	1	1	7	1			1		330800000
>jgi|Lotgi1|123168|e_gw1.43.215.1		GGWPISVQR	9	0	998.53	yes	yes	0.0081251	130.34	7	0							1						7	0							1						226770
>jgi|Lotgi1|229513|estExt_fgenesh2_pg.C_sca_80023		GGYVGPYVYERPVLER	16	1	1852.95	yes	yes	0.00026744	147.87	9	0									2				9	0									2				1445000
>jgi|Lotgi1|223043|estExt_Genewise1Plus.C_sca_880146;>jgi|Lotgi1|202077|estExt_Genewise1.C_sca_2180072;>jgi|Lotgi1|197703|estExt_Genewise1.C_sca_880158;>jgi|Lotgi1|220547|estExt_Genewise1Plus.C_sca_630094;>jgi|Lotgi1|182889|estExt_Genewise1.C_sca_50206;>j		GHYTEGAELVDSVLDVVR	18	0	1957.97	no	no	5.0108e-30	270.92	7.57	1.4					1		2	3		1			NaN	NaN													20008000
>jgi|Lotgi1|234387|estExt_fgenesh2_pg.C_sca_500042	358;359	GIAQMNGQGVPGMPVLYLGVFK	22	0	2275.19	yes	yes	2.2062e-12	174.49	9	0									2				9	0									2				12902000
>jgi|Lotgi1|232022|estExt_fgenesh2_pg.C_sca_250045		GIASKPDQAYVIEDFEAFAK	20	1	2198.09	yes	yes	2.0745e-13	186.83	6	0						1							6	0						1							1440700
>jgi|Lotgi1|231953|estExt_fgenesh2_pg.C_sca_240135		GIFGNFLDTSLGGK	14	0	1424.73	yes	yes	3.716e-05	181.32	11	0											2		11	0											2		2237100
>jgi|Lotgi1|191692|estExt_Genewise1.C_sca_420015		GIGFAIVR	8	0	831.497	yes	yes	0.0049682	175.75	9	0									1				9	0									1				829220
>jgi|Lotgi1|173138|fgenesh2_pg.C_sca_149000038		GIGYNAYPEDCTK	13	0	1486.64	yes	yes	8.1969e-15	175.91	4.68	2.39	3	3	5	2	4	4	3	2	2				4.68	2.39	3	3	5	2	4	4	3	2	2				5519200000
>jgi|Lotgi1|173138|fgenesh2_pg.C_sca_149000038		GIGYNAYPEDCTKYVQCFQQGNTYR	25	1	3031.32	yes	yes	1.2747e-106	347.99	3	0.816		1	1	1									3	0.816		1	1	1									10909000
>jgi|Lotgi1|217342|estExt_Genewise1Plus.C_sca_390115		GILAADESTGTIGK	14	0	1331.69	yes	yes	0.00011162	143.17	8.33	0.471								2	1				8.33	0.471								2	1				2224900
>jgi|Lotgi1|238526|estExt_fgenesh2_pg.C_sca_1490037		GINTGPTGGTNQINR	15	0	1498.75	yes	yes	4.7863e-254	420.32	4.63	2.54	11	17	14	15	14	13	9	8	5	2	2		4.63	2.54	11	17	14	15	14	13	9	8	5	2	2		5798400000
>jgi|Lotgi1|109426|e_gw1.10.553.1		GIPEGLIHMIGHSLGAHASGFAGK	24	0	2356.21	yes	yes	0.0041333	73.783	7	0							1						7	0							1						3338300
>jgi|Lotgi1|183025|estExt_Genewise1.C_sca_50371		GIPNFTLLDGETGETIHQNAR	21	0	2282.13	yes	yes	2.7032e-23	143.02	11	0											1		11	0											1		2740800
>jgi|Lotgi1|203020|estExt_fgenesh2_kg.C_sca_20001		GIQTHGGTSQASSEGTTHSVK	21	0	2068.98	yes	yes	8.7595e-15	183.23	6	0						2							6	0						2							586610
>jgi|Lotgi1|206617|estExt_fgenesh2_pm.C_sca_350024		GIRPAINVGLSVSR	14	1	1437.84	yes	yes	1.2751e-17	256.4	7	0							2						7	0							2						1745200
>jgi|Lotgi1|229175|estExt_fgenesh2_pg.C_sca_50437		GISPFNCK	8	0	921.438	yes	yes	0.0055959	172.26	6	0						1							6	0						1							1744700
>jgi|Lotgi1|235694|estExt_fgenesh2_pg.C_sca_680068		GITGNFQYNPNDGYSCSYAECR	22	0	2572.04	yes	yes	1.6604e-29	240.29	11.3	0.471											2	1	11.3	0.471											2	1	2863400
>jgi|Lotgi1|236952|estExt_fgenesh2_pg.C_sca_900076		GKLEFLSQHK	10	1	1185.65	yes	yes	0.0097779	139.96	7	0							1						7	0							1						656370
>jgi|Lotgi1|231009|estExt_fgenesh2_pg.C_sca_160281	309	GLATLQDMK	9	0	975.506	yes	yes	0.0005283	191.36	9.56	2.62	1					1			3	4	5	2	9.56	2.62	1					1			3	4	5	2	124260000
>jgi|Lotgi1|172187|fgenesh2_pg.C_sca_128000042		GLDECPASNDATSK	14	0	1463.62	yes	yes	0.00011162	143.17	8.75	1.09							1		2	1			8.75	1.09							1		2	1			2066600
>jgi|Lotgi1|140786|e_gw1.151.5.1		GLDEDALSTSHPLELEDNR	19	0	2109.98	yes	yes	1.4393e-138	406.44	3.93	2.13	5	8	7	6	10	2	2		3				3.93	2.13	5	8	7	6	10	2	2		3				1936400000
>jgi|Lotgi1|140786|e_gw1.151.5.1		GLDEDALSTSHPLELEDNRIPDVYDPIDYHK	31	1	3565.68	yes	yes	0	532.98	4.23	2.34	10	10	13	12	13	7	6	3	1	2	1		4.23	2.34	10	10	13	12	13	7	6	3	1	2	1		7704400000
>jgi|Lotgi1|159314|fgenesh2_pg.C_sca_20000054		GLDQYGFTGQLGK	13	0	1382.68	yes	no	0.00013148	153.63	9	0									1				9	0									1				671620
>jgi|Lotgi1|163448|fgenesh2_pg.C_sca_40000002		GLDSDDHINCQFFE	14	0	1695.68	yes	yes	3.615e-07	208.42	7	0							3						7	0							3						12233000
>jgi|Lotgi1|174003|fgenesh2_pg.C_sca_179000009	126	GLFCVIPNGDTMQYDVLR	18	0	2097	yes	yes	9.6976e-13	200.01	5.55	1.37			1	2	2	2	4						5.55	1.37			1	2	2	2	4						98640000
>jgi|Lotgi1|142206|e_gw1.176.16.1		GLFNVLNSKPVLNK	14	1	1541.89	yes	yes	2.475e-08	212.38	9	0									3				9	0									3				4547100
>jgi|Lotgi1|203811|estExt_fgenesh2_kg.C_sca_240005;>jgi|Lotgi1|202874|estExt_Genewise1.C_sca_21760001		GLFTADQNLR	10	0	1133.58	yes	no	0.0095214	118.26	6	0						1							6	0						1							100330
>jgi|Lotgi1|163637|fgenesh2_pg.C_sca_40000191	113	GLIDADQEQLVGFLDMQLGANELK	24	0	2616.31	yes	yes	1.1226e-180	423.66	5.29	0.958				4	3	6	1						5.29	0.958				4	3	6	1						763140000
>jgi|Lotgi1|163637|fgenesh2_pg.C_sca_40000191	113	GLIDADQEQLVGFLDMQLGANELKK	25	1	2744.41	yes	yes	7.1193e-218	463.08	5.04	0.838			1	6	11	9							5.04	0.838			1	6	11	9							1355000000
>jgi|Lotgi1|234488|estExt_fgenesh2_pg.C_sca_520002		GLIINAGSR	9	0	899.519	yes	yes	0.00017075	212.67	9.14	1.55						1		1	1	3	1		9.14	1.55						1		1	1	3	1		5382700
>jgi|Lotgi1|150160|fgenesh2_kg.C_sca_27000005		GLLFIGSGVSGGEDGAR	17	0	1590.8	yes	yes	0.00011913	138.87	7.5	0.5							1	1					7.5	0.5							1	1					329130
>jgi|Lotgi1|235610|estExt_fgenesh2_pg.C_sca_670062	400	GLLSGMITR	9	0	946.527	yes	yes	0.0021216	160.19	3.5	1.71	1	1	1	1	1	1							3.5	1.71	1	1	1	1	1	1							7505000
>jgi|Lotgi1|235610|estExt_fgenesh2_pg.C_sca_670062	400	GLLSGMITRPTQR	13	1	1428.79	yes	yes	8.0012e-05	175.91	8.11	1.45						2	1	2	2	2			8.11	1.45						2	1	2	2	2			18172000
>jgi|Lotgi1|236952|estExt_fgenesh2_pg.C_sca_900076		GLTFDFWSFK	10	0	1246.6	yes	yes	0.0046586	130.96	1	0	1												1	0	1												3008000
>jgi|Lotgi1|205662|estExt_fgenesh2_pm.C_sca_30050		GLVGDIISR	9	0	928.534	yes	yes	1.1366e-05	227.44	10.6	1.02									1	1	2	1	10.6	1.02									1	1	2	1	2576100
>jgi|Lotgi1|77105|gw1.32.154.1		GLVGEPDR	8	0	841.429	yes	yes	0.00032203	213.83	4.08	2.16	3	4	4	3	3	3	2	2					4.08	2.16	3	4	4	3	3	3	2	2					1827500000
>jgi|Lotgi1|89037|gw1.56.185.1		GLVPYSQTLLPNEFGHTTQR	20	0	2257.15	yes	yes	1.1464e-07	159.31	9	0									1				9	0									1				137520
>jgi|Lotgi1|235609|estExt_fgenesh2_pg.C_sca_670059		GLVTSPFQR	9	0	1003.55	yes	yes	0.00024068	209.12	8	2.17					1	2	2	3	1			2	8	2.17					1	2	2	3	1			2	37478000
>jgi|Lotgi1|206617|estExt_fgenesh2_pm.C_sca_350024	228	GMALNLEPDNVGVVVFGNDK	20	0	2087.04	yes	yes	2.3711e-32	154.82	7	0							1						7	0							1						999880
>jgi|Lotgi1|181237|estExt_Genewise1.C_sca_10721	154	GMEIGVHSVTHQNIDTR	17	0	1892.92	yes	yes	5.3749e-10	200.01	9.5	0.5									1	1			9.5	0.5									1	1			680100
>jgi|Lotgi1|115607|e_gw1.21.53.1	24	GMSATYQVIR	10	0	1124.56	yes	yes	1.3001e-05	210.66	3.67	0.943		1	1	3	1								3.67	0.943		1	1	3	1								15956000
>jgi|Lotgi1|115607|e_gw1.21.53.1	24	GMSATYQVIRPR	12	1	1377.72	yes	yes	2.2096e-18	266.47	4.81	2.3	3	3	7	8	9	3	3	4	1	2			4.81	2.3	3	3	7	8	9	3	3	4	1	2			289920000
>jgi|Lotgi1|216792|estExt_Genewise1Plus.C_sca_350069		GNDSSSFEHVFVGEGR	16	0	1722.76	yes	yes	0.0001663	138.87	9	0									3				9	0									3				1733700
>jgi|Lotgi1|239174|estExt_fgenesh2_pg.C_sca_2010016	495	GNENMLPILLAAK	13	0	1382.76	yes	yes	2.9872e-27	276.16	6.43	3.61	13	7	8	4	6	8	9	8	9	8	8	8	6.43	3.61	13	7	8	4	6	8	9	8	9	8	8	8	1511600000
>jgi|Lotgi1|173200|fgenesh2_pg.C_sca_151000011	118	GNLPNSMMNNMR	12	0	1377.6	yes	yes	3.255e-06	187.85	5.85	3.31	6	4	2	3	4	1	1	5	7	6			5.85	3.31	6	4	2	3	4	1	1	5	7	6			76551000
>jgi|Lotgi1|232714|estExt_fgenesh2_pg.C_sca_310076		GNSLINVK	8	0	843.481	yes	yes	0.0018612	194.59	6	0						1							6	0						1							4930900
>jgi|Lotgi1|162562|fgenesh2_pg.C_sca_34000165		GPCVEILSHIK	11	0	1251.66	yes	yes	0.00058139	163.77	11	0											1		11	0											1		81175
>jgi|Lotgi1|154590|fgenesh2_pg.C_sca_6000093		GPGQFLFTGR	10	0	1078.56	yes	yes	9.3065e-13	264.3	8.5	1							2	1	4	1			8.5	1							2	1	4	1			21746000
>jgi|Lotgi1|223821|estExt_Genewise1Plus.C_sca_1020090		GPGTSFEFAIK	11	0	1152.58	yes	yes	0.0012584	150.85	10.5	0.5										1	1		10.5	0.5										1	1		427490
>jgi|Lotgi1|162562|fgenesh2_pg.C_sca_34000165		GPPGPPGPPRPPGPL	15	1	1388.76	yes	yes	6.3747e-05	183.64	11.3	0.471											2	1	11.3	0.471											2	1	3055200
>jgi|Lotgi1|174003|fgenesh2_pg.C_sca_179000009		GPPTSNIVYAQSGPPAQSVVYAQNPQNAQPR	31	0	3235.6	yes	yes	0	465.63	5	0					2								5	0					2								4173300
>jgi|Lotgi1|174003|fgenesh2_pg.C_sca_179000009		GPTNVVYAQR	10	0	1103.57	yes	yes	1.3312e-32	324.14	5.07	1.98		2	2	1	3	2	2	2					5.07	1.98		2	2	1	3	2	2	2					86440000
>jgi|Lotgi1|115607|e_gw1.21.53.1	25	GPTPTAMPQTPTGINSPTR	19	0	1922.95	yes	yes	1.7868e-72	339.63	3.97	1.4	1	4	5	10	7	1	2						3.97	1.4	1	4	5	10	7	1	2						190270000
>jgi|Lotgi1|224562|estExt_Genewise1Plus.C_sca_1170119		GQEAPDGEAYHVEK	14	0	1528.68	yes	yes	0.00050516	127.37	9	0									1				9	0									1				155120
>jgi|Lotgi1|154713|fgenesh2_pg.C_sca_6000216		GQHNLILSLAK	11	0	1192.69	yes	yes	9.8297e-12	246.81	10.3	0.982								1	2	5	7	1	10.3	0.982								1	2	5	7	1	29565000
>jgi|Lotgi1|201878|estExt_Genewise1.C_sca_2030008		GQQCIDSGTPIR	12	0	1330.63	yes	yes	1.7283e-05	183.64	7.5	0.5							1	1					7.5	0.5							1	1					724190
>jgi|Lotgi1|99809|gw1.32.298.1		GRDHGLPSYNTFR	13	1	1518.73	yes	yes	1.9778e-54	344.26	5.83	1.95		1	4	6	5	5	6	6	3				5.83	1.95		1	4	6	5	5	6	6	3				313330000
>jgi|Lotgi1|99852|gw1.32.299.1		GRDHGVPPYNWFR	13	1	1599.77	yes	yes	2.2801e-67	358.11	4.91	3.16	16	20	17	7	10	8	10	6	9	7	5	1	4.91	3.16	16	20	17	7	10	8	10	6	9	7	5	1	5135300000
>jgi|Lotgi1|99791|gw1.32.297.1		GRDNGLAPYNLYR	13	1	1507.75	yes	yes	5.1835e-177	481.21	5.14	3.05	11	11	9	10	10	9	7	6	7	3	2	3	5.14	3.05	11	11	9	10	10	9	7	6	7	3	2	3	4420900000
>jgi|Lotgi1|235120|estExt_fgenesh2_pg.C_sca_590106		GRPGLGLAIQQK	12	1	1236.73	yes	yes	5.3902e-22	274.69	4.5	2.06	1	1	1	2	2	1	1	1					4.5	2.06	1	1	1	2	2	1	1	1					36005000
>jgi|Lotgi1|230007|estExt_fgenesh2_pg.C_sca_100209		GSDVIIMLVGNK	12	0	1244.68	yes	yes	0.0095981	90.685	10	0										1			10	0										1			110430
>jgi|Lotgi1|239574|estExt_fgenesh2_pg.C_sca_3420002		GSENQLVQTLVLHPDDGR	18	0	1976.99	yes	yes	5.3502e-154	420	3.75	1.85	3	7	6	10	7			2	1				3.75	1.85	3	7	6	10	7			2	1				903190000
>jgi|Lotgi1|238526|estExt_fgenesh2_pg.C_sca_1490037		GSFDVTVDK	9	0	966.466	yes	yes	0.00069799	185.37	6	3.57	2	1	1	2	1	1		2	1	1	1	1	6	3.57	2	1	1	2	1	1		2	1	1	1	1	670490000
>jgi|Lotgi1|238526|estExt_fgenesh2_pg.C_sca_1490037		GSFDVTVDKTNIGPLDYNLR	20	1	2223.12	yes	yes	1.3168e-278	519.18	6.05	3.24	3	4	5	5	2	4	3	4	5	3	2	2	6.05	3.24	3	4	5	5	2	4	3	4	5	3	2	2	572840000
>jgi|Lotgi1|176686|fgenesh2_pg.C_sca_2579000001;>jgi|Lotgi1|175476|fgenesh2_pg.C_sca_287000002		GSFTNGVVTDSSWR	14	0	1511.7	yes	no	1.3883e-41	280.98	9.5	0.5									2	2			9.5	0.5									2	2			2864000
>jgi|Lotgi1|235120|estExt_fgenesh2_pg.C_sca_590106		GSGIPELMSLIK	12	0	1243.68	yes	yes	0.0045759	104.52	4.44	2.41	1	1	1	1	4					1			4.44	2.41	1	1	1	1	4					1			27379000
>jgi|Lotgi1|209261|estExt_Genewise1Plus.C_sca_30137		GSIVLSSFEQFNSVAR	16	0	1739.88	yes	yes	1.2302e-45	304.62	9.64	1.23						1			4	6	3		9.64	1.23						1			4	6	3		27076000
>jgi|Lotgi1|205030|estExt_fgenesh2_kg.C_sca_1120002	216	GSIYTMHLLIPR	12	0	1399.76	yes	yes	9.0535e-05	165.11	9.33	0.85								2	5	4	1		9.33	0.85								2	5	4	1		133860000
>jgi|Lotgi1|229818|estExt_fgenesh2_pg.C_sca_90208		GSLDFSSNLEQTIR	14	0	1565.77	yes	yes	8.4841e-17	249.53	5.25	0.829				1	1	2							5.25	0.829				1	1	2							4426300
>jgi|Lotgi1|209261|estExt_Genewise1Plus.C_sca_30137		GSNVYAVAVDK	11	0	1121.57	yes	yes	0.0010001	154.35	3.6	3.07	2	1			1				1				3.6	3.07	2	1			1				1				85357000
>jgi|Lotgi1|235548|estExt_fgenesh2_pg.C_sca_660065		GSPQVKFDAR	10	1	1103.57	yes	yes	0.0001572	196.55	6.5	0.5						1	1						6.5	0.5						1	1						897310
>jgi|Lotgi1|229175|estExt_fgenesh2_pg.C_sca_50437		GSWFLTSSCNLR	12	0	1426.67	yes	yes	1.473e-05	185.71	5.11	1.66		1	1	1	1	3	2						5.11	1.66		1	1	1	1	3	2						168720000
>jgi|Lotgi1|106937|e_gw1.6.157.1		GTELKLGVDALGLNVYEK	18	1	1918.04	yes	yes	0.0014886	122.34	10	0										1			10	0										1			379300
>jgi|Lotgi1|233199|estExt_fgenesh2_pg.C_sca_350161	327	GTGAMNVLR	9	0	917.475	yes	yes	6.7818e-15	291.83	6.18	2.59	2	3	4	3	3	7	7	5	7	2	1		6.18	2.59	2	3	4	3	3	7	7	5	7	2	1		157060000
>jgi|Lotgi1|162872|fgenesh2_pg.C_sca_36000100		GTGEIVADGLTFSVDR	16	0	1635.81	yes	yes	2.1498e-60	286.93	3.24	1.44	3	4	5	4	4	1							3.24	1.44	3	4	5	4	4	1							132320000
>jgi|Lotgi1|237709|estExt_fgenesh2_pg.C_sca_1150053		GTIEILNEVNLIK	13	0	1454.83	yes	yes	4.5236e-14	195.68	9	0									2				9	0									2				1940300
>jgi|Lotgi1|230068|estExt_fgenesh2_pg.C_sca_100317		GTINYETFLTELK	13	0	1527.78	yes	yes	0.00011845	156.71	8.5	0.5								1	1				8.5	0.5								1	1				6497600
>jgi|Lotgi1|230068|estExt_fgenesh2_pg.C_sca_100317		GTINYETFLTELKK	14	1	1655.88	yes	yes	5.0049e-09	221.28	9	0									1				9	0									1				121060
>jgi|Lotgi1|115607|e_gw1.21.53.1		GTLNVYGQR	9	0	1006.52	yes	yes	0.00012377	216.9	5.1	2.12	1		1	2	2	1	1	2					5.1	2.12	1		1	2	2	1	1	2					14806000
>jgi|Lotgi1|154020|fgenesh2_pg.C_sca_5000060		GTPLFPEEADAAEHLDEHIK	20	0	2218.05	yes	yes	2.3081e-40	281.6	2.8	1.6	3	5	3	2	1		1						2.8	1.6	3	5	3	2	1		1						59619000
>jgi|Lotgi1|238526|estExt_fgenesh2_pg.C_sca_1490037		GTSTWNNVQGSGTNIQGGTSSTSTSTGNTGLWTDGTGETINTNVDK	46	0	4603.08	yes	yes	8.8798e-242	398.56	2.73	1.35	2	4	2	1	2								2.73	1.35	2	4	2	1	2								105750000
>jgi|Lotgi1|232343|estExt_fgenesh2_pg.C_sca_280082;>jgi|Lotgi1|167171|fgenesh2_pg.C_sca_64000043;>jgi|Lotgi1|167172|fgenesh2_pg.C_sca_64000044;>jgi|Lotgi1|195090|estExt_Genewise1.C_sca_640075;>jgi|Lotgi1|220681|estExt_Genewise1Plus.C_sca_640078		GVAGAGVLSGFDK	13	0	1176.61	yes	no	4.4898e-16	177.76	7.33	2.98	1						1	1	2	1			7.33	2.98	1						1	1	2	1			4128400
>jgi|Lotgi1|209107|estExt_Genewise1Plus.C_sca_20912		GVECSDAAGQQVDYK	15	0	1625.7	yes	yes	2.4706e-53	319.37	8.09	0.668							2	6	3				8.09	0.668							2	6	3				19742000
>jgi|Lotgi1|183446|estExt_Genewise1.C_sca_51005	158	GVGVIAEYLESLGM	14	0	1436.72	yes	yes	1.2556e-05	185.71	11	0											1		11	0											1		978930
>jgi|Lotgi1|233200|estExt_fgenesh2_pg.C_sca_350163	337	GVINAGSTPSSGTLSIASLQAMLATLMMTNK	31	0	3064.56	yes	yes	5.7519e-211	422.78	6.13	2.55	3	3	1	3	2	5	6	8	7				6.13	2.55	3	3	1	3	2	5	6	8	7				857520000
>jgi|Lotgi1|234865|estExt_fgenesh2_pg.C_sca_560073		GVNINNLK	8	0	870.492	yes	yes	0.0030686	186.87	5	0					1								5	0					1								1813600
>jgi|Lotgi1|232029|estExt_fgenesh2_pg.C_sca_250060		GVNTFSPEGR	10	0	1062.51	yes	yes	2.8158e-05	202.21	10	0										2			10	0										2			397290
>jgi|Lotgi1|238526|estExt_fgenesh2_pg.C_sca_1490037		GVSSVAGSGR	10	0	875.446	yes	yes	1.2098e-16	275.32	5	2.75	3	3	3	3	3	3	2	3	2		1		5	2.75	3	3	3	3	3	3	2	3	2		1		42637000
>jgi|Lotgi1|238526|estExt_fgenesh2_pg.C_sca_1490037		GVTDLER	7	0	788.403	yes	yes	0.0020915	207.99	4.76	2.29		3	3	3	2	3	1		1	1			4.76	2.29		3	3	3	2	3	1		1	1			132020000
>jgi|Lotgi1|161608|fgenesh2_pg.C_sca_30000028		GVVDSEDLPLNISR	14	0	1512.78	yes	yes	3.1092e-12	227.53	5.5	0.5					1	1							5.5	0.5					1	1							3807600
>jgi|Lotgi1|217342|estExt_Genewise1Plus.C_sca_390115		GVVPLAGTFSEGTTQGLDGLSER	23	0	2290.14	yes	yes	1.7034e-99	345.98	8.33	0.471								2	1				8.33	0.471								2	1				2193800
>jgi|Lotgi1|233348|estExt_fgenesh2_pg.C_sca_380029		GYCSQLTEDK	10	0	1199.51	yes	yes	0.0082705	132.9	6	0						1							6	0						1							736400
>jgi|Lotgi1|67729|gw1.89.89.1		GYHVVGVDVAEDAVK	15	0	1556.78	yes	yes	0.00013714	138.94	9	0									2				9	0									2				554710
>jgi|Lotgi1|237510|estExt_fgenesh2_pg.C_sca_1090023		GYIDDLK	7	0	822.412	yes	yes	0.0098766	172.54	10	0										1			10	0										1			15675000
>jgi|Lotgi1|213719|estExt_Genewise1Plus.C_sca_180387		GYLAPIVFVK	10	0	1105.65	yes	yes	0.0041116	132.9	7	0							2						7	0							2						3076500
>jgi|Lotgi1|186317|estExt_Genewise1.C_sca_150132		GYNAIGFSQGGQFLR	15	0	1613.8	yes	yes	4.743e-17	245.21	8.57	0.495								3	4				8.57	0.495								3	4				13424000
>jgi|Lotgi1|193218|estExt_Genewise1.C_sca_510040;>jgi|Lotgi1|205506|estExt_fgenesh2_kg.C_sca_8540001;>jgi|Lotgi1|202971|estExt_fgenesh2_kg.C_sca_10023;CON__P60712;>jgi|Lotgi1|215510|estExt_Genewise1Plus.C_sca_280246		GYSFTTTAER	10	0	1131.52	no	no	4.1981e-07	228.05	6.64	3.07	2	1	2	2	3	3	4	3	3	1	2	2	NaN	NaN													335540000
>jgi|Lotgi1|228264|estExt_fgenesh2_pg.C_sca_20144		GYVDELTVYLC	11	0	1330.61	yes	yes	0.0044091	130.96	11	0											1		11	0											1		1383400
>jgi|Lotgi1|229175|estExt_fgenesh2_pg.C_sca_50437		GYYGESCDQR	10	0	1233.47	yes	yes	0.00016937	179.89	6	0.816					1	1	1						6	0.816					1	1	1						1838200
>jgi|Lotgi1|239574|estExt_fgenesh2_pg.C_sca_3420002		HALFDLATLPVSKPDIPLLDSPHIEIPLLDLQNLIVDQNDGGSK	44	1	4770.55	yes	yes	1.848e-146	326.44	3.33	1.33	1	2	1	3	2								3.33	1.33	1	2	1	3	2								129580000
>jgi|Lotgi1|178880|fgenesh2_pm.C_sca_44000018	153	HALIAMEDTLVIEK	14	0	1581.84	yes	yes	1.169e-13	240.74	9.67	0.471									1	2			9.67	0.471									1	2			9459700
>jgi|Lotgi1|236770|estExt_fgenesh2_pg.C_sca_870051	418	HCSVYAMSDR	10	0	1224.5	yes	yes	1.0962e-45	354.44	5.18	0.984		1		1	8	7							5.18	0.984		1		1	8	7							15890000
>jgi|Lotgi1|122269|e_gw1.40.42.1	38	HDMVYIYDPK	10	0	1279.59	yes	yes	0.00070142	152.81	7	0							2						7	0							2						5667400
>jgi|Lotgi1|154590|fgenesh2_pg.C_sca_6000093		HDNLLEGALFTSVHCGVQK	19	0	2124.04	yes	yes	2.1265e-190	451.49	9	0									2				9	0									2				4678000
>jgi|Lotgi1|140786|e_gw1.151.5.1		HDTLEVFGHIGANPIGR	17	0	1831.93	yes	yes	0	539.91	5.93	3.06	7	8	9	14	27	6	7	8	8	7	6	6	5.93	3.06	7	8	9	14	27	6	7	8	8	7	6	6	1664600000
>jgi|Lotgi1|159171|fgenesh2_pg.C_sca_19000208;>jgi|Lotgi1|159173|fgenesh2_pg.C_sca_19000210;>jgi|Lotgi1|176428|fgenesh2_pg.C_sca_1317000001		HDVCYFCGAAR	11	0	1354.55	yes	no	9.3173e-20	283.75	11.5	0.498											6	5	11.5	0.498											6	5	42669000
>jgi|Lotgi1|237103|estExt_fgenesh2_pg.C_sca_950032		HDVQIVLPIYIAGTNK	16	0	1779.99	yes	yes	3.7173e-18	244.08	9.67	0.471									2	4			9.67	0.471									2	4			7075800
>jgi|Lotgi1|174065|fgenesh2_pg.C_sca_180000029		HEECFPTQPFCSCCK	15	0	1985.75	yes	yes	1.7556e-36	298.27	9.92	2.89			1			2			1		3	6	9.92	2.89			1			2			1		3	6	47124000
>jgi|Lotgi1|156599|fgenesh2_pg.C_sca_11000285	77	HFADSESIAPILLRPHLIAMDR	22	1	2501.32	yes	yes	1.6209e-11	173.34	6.67	0.471						1	2						6.67	0.471						1	2						20902000
>jgi|Lotgi1|239174|estExt_fgenesh2_pg.C_sca_2010016	496	HFALMNMLGGGGGMGGSR	18	0	1748.79	yes	yes	1.5565e-20	235.13	8	4.08	8	3	2	1	2		3	3	6	5	7	15	8	4.08	8	3	2	1	2		3	3	6	5	7	15	462780000
>jgi|Lotgi1|174003|fgenesh2_pg.C_sca_179000009	127	HFPCMVYLDLSNNLITAAK	19	0	2206.09	yes	yes	1.1321e-72	341.85	6.09	1.95		1	1	3	4	3	4	3	3				6.09	1.95		1	1	3	4	3	4	3	3				105920000
>jgi|Lotgi1|235120|estExt_fgenesh2_pg.C_sca_590106		HFSTNQANALTK	12	0	1330.66	yes	yes	6.5043e-15	243.01	8.83	0.373								1	5				8.83	0.373								1	5				3197800
>jgi|Lotgi1|206060|estExt_fgenesh2_pm.C_sca_120032		HFTNIIATYNPNSPNR	16	0	1857.91	yes	yes	7.7043e-46	308.88	8.4	0.8							1	1	3				8.4	0.8							1	1	3				9785900
>jgi|Lotgi1|233348|estExt_fgenesh2_pg.C_sca_380029		HGDVVDTVEVNK	12	0	1310.65	yes	yes	0.0035676	132.91	4.33	0.471				2	1								4.33	0.471				2	1								1663000
>jgi|Lotgi1|233348|estExt_fgenesh2_pg.C_sca_380029		HGDVVDTVEVNKDIER	16	1	1823.9	yes	yes	3.8475e-101	378.22	4.5	0.957			1	2	2	1							4.5	0.957			1	2	2	1							13372000
>jgi|Lotgi1|238526|estExt_fgenesh2_pg.C_sca_1490037	454	HGIGSTPNVQIPQGSLLMK	19	0	1976.05	yes	yes	1.3852e-155	432.3	5.38	3.19	23	24	24	21	15	12	13	21	17	15	6	4	5.38	3.19	23	24	24	21	15	12	13	21	17	15	6	4	15195000000
>jgi|Lotgi1|186095|estExt_Genewise1.C_sca_140132		HGIRPVILCK	10	1	1191.69	yes	yes	2.2698e-05	218.9	9	0									1				9	0									1				367330
>jgi|Lotgi1|235120|estExt_fgenesh2_pg.C_sca_590106	381	HGLMSMEQLK	10	0	1172.57	yes	yes	6.9934e-05	177.32	9	0									4				9	0									4				1968300
>jgi|Lotgi1|186221|estExt_Genewise1.C_sca_140403		HGYIGEFEIIDDHR	14	0	1699.8	yes	yes	1.3899e-06	197.56	11	0											1		11	0											1		73361
>jgi|Lotgi1|239188|estExt_fgenesh2_pg.C_sca_2050005	505	HHMLCEAITEPCFSYDR	17	0	2164.91	yes	yes	8.937e-50	315.65	6.16	2.72	2	7	4	8	11	16	9	5	6	5	3	3	6.16	2.72	2	7	4	8	11	16	9	5	6	5	3	3	2977100000
>jgi|Lotgi1|203020|estExt_fgenesh2_kg.C_sca_20001		HIIADQEIIEWANKK	15	1	1806.96	yes	yes	7.9718e-13	237.13	7	0							1						7	0							1						503350
>jgi|Lotgi1|123168|e_gw1.43.215.1		HITLGIAPNR	10	0	1090.62	yes	yes	0.0082705	132.9	7	0							1						7	0							1						112530
>jgi|Lotgi1|181237|estExt_Genewise1.C_sca_10721		HIVSLPDVYIVTVK	14	0	1581.91	yes	yes	7.1997e-13	238.53	4.25	2.17	2		2	3	3		1		1				4.25	2.17	2		2	3	3		1		1				30030000
>jgi|Lotgi1|237143|estExt_fgenesh2_pg.C_sca_960048;>jgi|Lotgi1|237142|estExt_fgenesh2_pg.C_sca_960047		HLELAAEKDK	10	1	1152.61	yes	no	0.00010974	202.21	9	1.67						1			2	1	1		9	1.67						1			2	1	1		1110200
>jgi|Lotgi1|181153|estExt_Genewise1.C_sca_10585;>jgi|Lotgi1|146485|e_gw1.829.35.1;>jgi|Lotgi1|147122|e_gw1.2012.3.1;>jgi|Lotgi1|147263|e_gw1.2197.10.1;>jgi|Lotgi1|147368|e_gw1.2348.3.1;>jgi|Lotgi1|147730|e_gw1.4137.3.1;>jgi|Lotgi1|147766|e_gw1.4307.4.1;>j		HLQLAIR	7	0	849.518	yes	no	0.002684	239.28	11.4	0.49											3	2	11.4	0.49											3	2	4865900
>jgi|Lotgi1|159264|fgenesh2_pg.C_sca_20000004		HLTLSPDILLK	11	0	1248.74	yes	yes	9.3173e-20	283.75	6.56	3.13	3	1	1		3	7	2	3	2	1	2	2	6.56	3.13	3	1	1		3	7	2	3	2	1	2	2	406210000
>jgi|Lotgi1|140786|e_gw1.151.5.1		HMDYIHK	7	0	942.438	yes	yes	0.0029255	198.6	5.33	0.471					2	1							5.33	0.471					2	1							1608500
>jgi|Lotgi1|231869|estExt_fgenesh2_pg.C_sca_230185		HMFPGDPLGGK	11	0	1154.55	yes	yes	0.0012584	150.85	4	0				1									4	0				1									1722400
>jgi|Lotgi1|131935|e_gw1.77.174.1	47;48	HMYVFPGNVAEDMGKPGVLK	20	1	2188.08	yes	yes	2.6273e-23	235.83	7.5	0.5							1	1					7.5	0.5							1	1					1752500
>jgi|Lotgi1|156599|fgenesh2_pg.C_sca_11000285		HNAEIAAFHLDR	12	0	1392.69	yes	yes	7.8283e-28	289.61	8	1							1		1				8	1							1		1				2691500
>jgi|Lotgi1|205030|estExt_fgenesh2_kg.C_sca_1120002		HNEVWLLK	8	0	1037.57	yes	yes	6.1365e-06	260.58	9.67	0.471									1	2			9.67	0.471									1	2			12975000
>jgi|Lotgi1|174920|fgenesh2_pg.C_sca_225000003		HNVDWTNYIK	10	0	1288.62	yes	yes	0	378.55	6.29	2.72	2	3	5	4	5	8	9	4	4	4	4		6.29	2.72	2	3	5	4	5	8	9	4	4	4	4		2600300000
>jgi|Lotgi1|174920|fgenesh2_pg.C_sca_225000003		HNVDWTNYIKDGIVDEIVPQYYR	23	1	2836.38	yes	yes	7.7886e-51	280.52	6.4	1.02					1	2	1	1					6.4	1.02					1	2	1	1					139040000
>jgi|Lotgi1|205205|estExt_fgenesh2_kg.C_sca_1490003		HPEAEMAQNAVR	12	0	1351.63	yes	yes	0.0071538	96.89	5	0					1								5	0					1								65260
>jgi|Lotgi1|114561|e_gw1.19.150.1		HPSWPAHYQLK	11	0	1362.68	yes	yes	3.2325e-52	356.2	5.43	2.74	2	3	3	4	2	5	7	1	1			2	5.43	2.74	2	3	3	4	2	5	7	1	1			2	875180000
>jgi|Lotgi1|193218|estExt_Genewise1.C_sca_510040;>jgi|Lotgi1|205506|estExt_fgenesh2_kg.C_sca_8540001;>jgi|Lotgi1|202971|estExt_fgenesh2_kg.C_sca_10023;CON__P60712;>jgi|Lotgi1|215510|estExt_Genewise1Plus.C_sca_280246		HQGVMVGMGQK	11	0	1170.56	no	no	0.007668	108.67	5.67	0.471					1	2							NaN	NaN													379470
>jgi|Lotgi1|173095|fgenesh2_pg.C_sca_148000046		HQTFAEAVTQPGITFVAAK	19	0	2015.05	yes	yes	2.9103e-37	276.5	8.4	0.49								3	2				8.4	0.49								3	2				5559700
>jgi|Lotgi1|217320|estExt_Genewise1Plus.C_sca_390079		HSGNLTLEDIINIAR	15	0	1664.88	yes	yes	7.0883e-18	254.96	10.3	0.471										2	1		10.3	0.471										2	1		2062000
>jgi|Lotgi1|239005|estExt_fgenesh2_pg.C_sca_1830012		HSPIGAGEWGNPHSSYLSDDNCWR	24	0	2741.17	yes	yes	6.4885e-75	310.01	11.2	0.4											4	1	11.2	0.4											4	1	32251000
>jgi|Lotgi1|238326|estExt_fgenesh2_pg.C_sca_1410005		HVFGECDELIGQK	13	0	1530.71	yes	yes	2.3411e-15	201.46	10	0										2			10	0										2			332750
>jgi|Lotgi1|239188|estExt_fgenesh2_pg.C_sca_2050005		HVGGIAVVSIFLTNDK	16	0	1668.92	yes	yes	2.8906e-116	400.05	5.48	2.55	7	11	11	14	10	25	16	7	10	3	1	2	5.48	2.55	7	11	11	14	10	25	16	7	10	3	1	2	857370000
>jgi|Lotgi1|239188|estExt_fgenesh2_pg.C_sca_2050005		HVGGIAVVSIFLTNDKQR	18	1	1953.08	yes	yes	6.7777e-82	348.76	7.44	1.57					1	2	2	1	2	1			7.44	1.57					1	2	2	1	2	1			27943000
>jgi|Lotgi1|131935|e_gw1.77.174.1		HVIGYFENK	9	0	1105.56	yes	yes	0.0033475	141.47	7	0							1						7	0							1						0
>jgi|Lotgi1|140786|e_gw1.151.5.1		HVNIIDR	7	0	865.477	yes	yes	0.0017703	249.58	5.04	2.95	4	2	3	2	2	3	2	2	3		1		5.04	2.95	4	2	3	2	2	3	2	2	3		1		113840000
>jgi|Lotgi1|105757|e_gw1.4.297.1		HVTPEEYR	8	0	1029.49	yes	yes	0.0073227	165.9	6	0						1							6	0						1							217540
>jgi|Lotgi1|192582|estExt_Genewise1.C_sca_460339		HVVPEAYKPR	10	1	1194.65	yes	yes	0.0011683	174.85	7	1.07					1	1	2	3					7	1.07					1	1	2	3					2298400
>jgi|Lotgi1|163448|fgenesh2_pg.C_sca_40000002		HYDGLAVDLK	10	0	1129.58	yes	yes	1.7135e-09	247.19	6.33	1.7				2		3	3			1			6.33	1.7				2		3	3			1			27641000
>jgi|Lotgi1|163448|fgenesh2_pg.C_sca_40000002		HYDGLAVDLKK	11	1	1257.67	yes	yes	1.8289e-06	205.77	6.67	0.471						1	2						6.67	0.471						1	2						3534600
>jgi|Lotgi1|212757|estExt_Genewise1Plus.C_sca_140039	245	HYGSGWLSMANAGK	14	0	1477.68	yes	yes	3.9349e-05	170.62	10	0										1			10	0										1			598920
>jgi|Lotgi1|163637|fgenesh2_pg.C_sca_40000191		HYSRPGNYFSGLR	13	1	1552.75	yes	yes	7.2049e-73	361.63	7.18	3.66	1		1	1	2		1		1	1	1	2	7.18	3.66	1		1	1	2		1		1	1	1	2	28761000
>jgi|Lotgi1|83160|gw1.21.261.1		HYTDETFIK	9	0	1152.55	yes	yes	6.2666e-10	264.3	5.92	2.99		3	3	4	4	4	1		2	2	2	1	5.92	2.99		3	3	4	4	4	1		2	2	2	1	352840000
>jgi|Lotgi1|231395|estExt_fgenesh2_pg.C_sca_190155		IAATGVDYYR	10	0	1127.56	yes	yes	1.3001e-05	242.49	5.73	1.91		1	1	1	1	2	3	2					5.73	1.91		1	1	1	1	2	3	2					34903000
>jgi|Lotgi1|222130|estExt_Genewise1Plus.C_sca_780101		IADVEVQHENAPSK	14	0	1535.76	yes	yes	9.1885e-05	167.3	8	0								1					8	0								1					87203
>jgi|Lotgi1|205379|estExt_fgenesh2_kg.C_sca_2180002;>jgi|Lotgi1|145856|e_gw1.517.5.1		IAENMQTTHPIR	12	0	1409.71	yes	no	3.1298e-07	201.1	9	0									2				9	0									2				1119800
>jgi|Lotgi1|194019|estExt_Genewise1.C_sca_560181		IAEPDYLPSLQDILR	15	0	1741.93	yes	yes	2.0756e-18	256.18	8.5	0.5								1	1				8.5	0.5								1	1				1829900
>jgi|Lotgi1|174003|fgenesh2_pg.C_sca_179000009	128	IAMLPTMQIEFLLDSR	16	0	1876.98	yes	yes	5.0044e-89	361.17	5.54	2.64	8	6	7	10	12	15	11	8	5	6	2		5.54	2.64	8	6	7	10	12	15	11	8	5	6	2		2356800000
>jgi|Lotgi1|235120|estExt_fgenesh2_pg.C_sca_590106		IANLDLDVSEAR	12	0	1314.68	yes	yes	4.237e-34	306.01	4	2.28	4	3	3	3	3	2	3		1				4	2.28	4	3	3	3	3	2	3		1				273650000
>jgi|Lotgi1|204921|estExt_fgenesh2_kg.C_sca_960001		IANLENENDKVR	12	1	1413.72	yes	yes	0.00046163	170.72	8	1							1		1				8	1							1		1				488910
>jgi|Lotgi1|231426|estExt_fgenesh2_pg.C_sca_190203		IAPFVPIVIR	10	0	1123.71	yes	yes	0.00088759	161.37	10.8	0.4										1	4		10.8	0.4										1	4		4062100
>jgi|Lotgi1|106937|e_gw1.6.157.1;>jgi|Lotgi1|107124|e_gw1.6.273.1	8	IAQDLEMYGVNYFDIK	16	0	1917.92	yes	no	4.33e-27	221.14	7.6	1.2						1	2		2				7.6	1.2						1	2		2				3437200
>jgi|Lotgi1|159264|fgenesh2_pg.C_sca_20000004		IATITFALR	9	0	1004.6	yes	yes	4.7802e-05	223.75	5.71	2.33	2	1	1	1	3	4	4	3	2				5.71	2.33	2	1	1	1	3	4	4	3	2				134830000
>jgi|Lotgi1|205248|estExt_fgenesh2_kg.C_sca_1680003;>jgi|Lotgi1|70408|gw1.2498.1.1		IAVVVGTITDDVR	13	0	1356.76	yes	no	0.00013716	152.62	10	0										1			10	0										1			98825
>jgi|Lotgi1|105456|e_gw1.4.60.1		ICGSDANEFR	10	0	1167.5	yes	yes	3.486e-17	283.17	10	0										1			10	0										1			585140
>jgi|Lotgi1|209261|estExt_Genewise1Plus.C_sca_30137		IDCESPEYEYK	11	0	1431.59	yes	yes	0.00019537	176.83	6.7	2.76		1	1		2	1		1	2	2			6.7	2.76		1	1		2	1		1	2	2			32188000
>jgi|Lotgi1|233420|estExt_fgenesh2_pg.C_sca_390106		IDETVQELLDEIK	13	0	1543.8	yes	yes	4.6827e-27	278.54	6	1.33		1			4	5	6	1					6	1.33		1			4	5	6	1					329180000
>jgi|Lotgi1|235609|estExt_fgenesh2_pg.C_sca_670059		IDFEISR	7	0	878.45	yes	yes	0.0025257	203.1	7.2	2.79		1					1	1	1	1			7.2	2.79		1					1	1	1	1			4062700
>jgi|Lotgi1|174920|fgenesh2_pg.C_sca_225000003	139	IDGIQYDDHMSFPTGFK	17	0	1969.89	yes	yes	5.1809e-30	270.92	5.85	2.74	10	7	5	8	9	17	17	11	8	6	2	1	5.85	2.74	10	7	5	8	9	17	17	11	8	6	2	1	5776000000
>jgi|Lotgi1|154423|fgenesh2_pg.C_sca_5000463		IDIALER	7	0	828.471	yes	yes	0.0025257	203.1	9.25	1.3							1			3			9.25	1.3							1			3			5428400
>jgi|Lotgi1|231819|estExt_fgenesh2_pg.C_sca_230031		IDIDPGVAEAIQAVR	15	0	1565.84	yes	yes	8.1959e-09	183.66	8.5	0.5								1	1				8.5	0.5								1	1				1265400
>jgi|Lotgi1|163637|fgenesh2_pg.C_sca_40000191		IDIESLTDEEVK	12	0	1389.69	yes	yes	6.309e-06	192.55	4.5	2.17	1	3	2	4	1	5	1			1			4.5	2.17	1	3	2	4	1	5	1			1			367160000
>jgi|Lotgi1|162872|fgenesh2_pg.C_sca_36000100		IDIEVTAR	8	0	915.503	yes	yes	0.00034007	212.67	5.27	3.05		3	1	1	2	1		1		1	1		5.27	3.05		3	1	1	2	1		1		1	1		41055000
>jgi|Lotgi1|228264|estExt_fgenesh2_pg.C_sca_20144		IDISGNAGHIIPGIR	15	0	1531.85	yes	yes	2.1727e-137	425.27	5.78	3.13	3	5	6	5	4	3	6	4	3	3	2	2	5.78	3.13	3	5	6	5	4	3	6	4	3	3	2	2	765390000
>jgi|Lotgi1|210455|estExt_Genewise1Plus.C_sca_60068		IDKPGAASEDEIR	13	1	1399.69	yes	yes	0.00048729	155.15	11	0											1		11	0											1		422810
>jgi|Lotgi1|229175|estExt_fgenesh2_pg.C_sca_50437	291	IDMLTDPLQCSPK	13	0	1516.73	yes	yes	8.1042e-20	229.72	6	1.36			1	1	2	5	3	2					6	1.36			1	1	2	5	3	2					77824000
>jgi|Lotgi1|232880|estExt_fgenesh2_pg.C_sca_330023		IDSFTSNPSEINFK	14	0	1597.76	yes	yes	2.6292e-18	232.2	3	1.1		2	2		1								3	1.1		2	2		1								8544800
>jgi|Lotgi1|233420|estExt_fgenesh2_pg.C_sca_390106		IDSKLDSILSELQK	14	1	1587.87	yes	yes	3.9451e-115	411.17	5.59	2.3	3	3	3	5	8	11	12	3		1	1	1	5.59	2.3	3	3	3	5	8	11	12	3		1	1	1	249440000
>jgi|Lotgi1|183614|estExt_Genewise1.C_sca_60290		IDSLFTDDDKNEYLSWEWK	19	1	2403.09	yes	yes	0.0099775	106.19	10	0										1			10	0										1			69472
>jgi|Lotgi1|237143|estExt_fgenesh2_pg.C_sca_960048		IDVHLTIQNK	10	0	1179.66	yes	yes	8.3388e-22	293.78	9.4	1.36							2	3	6	4	4	1	9.4	1.36							2	3	6	4	4	1	99476000
>jgi|Lotgi1|212640|estExt_Genewise1Plus.C_sca_130084		IEAAIPTIK	9	0	954.575	yes	yes	0.006598	134.91	8	0								1					8	0								1					430590
>jgi|Lotgi1|184255|estExt_Genewise1.C_sca_80549		IEAFVGENQLPLVVEFTQESAQK	23	0	2575.32	yes	yes	3.5441e-17	193.8	7	0							1						7	0							1						13265000
>jgi|Lotgi1|83370|gw1.20.346.1		IEDYDSILDDQK	12	0	1452.66	yes	yes	1.7378e-09	212.15	9.5	0.5									1	1			9.5	0.5									1	1			449740
>jgi|Lotgi1|233420|estExt_fgenesh2_pg.C_sca_390106	345	IEEAVDDVIDMIDDIIDDDADDDSDDVPEDLNDAQEDILELIK	43	0	4830.13	yes	yes	2.3035e-76	238	4.75	2.28	1				1	1	1						4.75	2.28	1				1	1	1						44560000
>jgi|Lotgi1|235988|estExt_fgenesh2_pg.C_sca_730030		IEFPLVPLLR	10	0	1195.73	yes	yes	1.6125e-16	271.64	5.3	1.87		2	2	3	3	4	3	3					5.3	1.87		2	2	3	3	4	3	3					113600000
>jgi|Lotgi1|229573|estExt_fgenesh2_pg.C_sca_80149	297	IEGIGTLVDLEMLELGANK	19	0	2014.07	yes	yes	1.6781e-16	139.65	9	0									1				9	0									1				120740
>jgi|Lotgi1|105456|e_gw1.4.60.1		IEIYSTTGTVTK	12	0	1311.69	yes	yes	0.00045803	150.94	10	0										1			10	0										1			596710
>jgi|Lotgi1|230068|estExt_fgenesh2_pg.C_sca_100317		IETISDLTEEK	11	0	1276.64	yes	yes	3.2425e-05	190.05	9.4	1.02								1	2	1	1		9.4	1.02								1	2	1	1		4152000
>jgi|Lotgi1|236952|estExt_fgenesh2_pg.C_sca_900076		IETNLFPDWEDGGQANTIR	19	0	2175.02	yes	yes	9.3815e-62	325.04	9	0									1				9	0									1				732020
>jgi|Lotgi1|233348|estExt_fgenesh2_pg.C_sca_380029		IETVVETELPSDDLNETNEGK	21	0	2331.1	yes	yes	0.00078073	111.06	9	0									1				9	0									1				620310
>jgi|Lotgi1|232714|estExt_fgenesh2_pg.C_sca_310076		IEYDCIYDHSLVDICSK	17	0	2128.94	yes	yes	6.8579e-47	217.93	4.14	1.88		3	4	2	1	2	1	1					4.14	1.88		3	4	2	1	2	1	1					70822000
>jgi|Lotgi1|225558|estExt_Genewise1Plus.C_sca_1440059		IFGVTTLDTVR	11	0	1220.68	yes	yes	0.00040119	167.97	8.75	0.433								1	3				8.75	0.433								1	3				2072900
>jgi|Lotgi1|101611|gw1.56.268.1	0	IFNPYQMAHGGR	12	0	1389.66	yes	yes	9.0026e-13	230.46	5.92	2.95	5	10	6	7	8	12	10	10	5	5	3	3	5.92	2.95	5	10	6	7	8	12	10	10	5	5	3	3	1994700000
>jgi|Lotgi1|118304|e_gw1.28.357.1		IFNVGGGPALDVHLK	15	0	1535.85	yes	yes	1.0422e-07	209.99	9.5	0.5									3	3			9.5	0.5									3	3			4422700
>jgi|Lotgi1|238094|estExt_fgenesh2_pg.C_sca_1300025		IFYNPVLK	8	0	992.569	yes	yes	0.0030686	186.87	10.7	0.471										1	2		10.7	0.471										1	2		20770000
>jgi|Lotgi1|229407|estExt_fgenesh2_pg.C_sca_70021		IGCVMTGMIADSK	13	0	1381.64	yes	yes	0.0079346	76.655	10	0										1			10	0										1			138750
>jgi|Lotgi1|163637|fgenesh2_pg.C_sca_40000191		IGDGIDPTR	9	0	942.477	yes	yes	9.9978e-15	287.39	5.72	2.57	1	4	2	3	3	3	4	4	4	1			5.72	2.57	1	4	2	3	3	3	4	4	4	1			1034100000
>jgi|Lotgi1|163637|fgenesh2_pg.C_sca_40000191	110;111	IGDGIDPTRETYEDAADNMVDEEDSMDTNQDIIDDIR	37	1	4185.77	yes	yes	8.9058e-46	207.86	5.5	0.5					1	1							5.5	0.5					1	1							9582300
>jgi|Lotgi1|238272|estExt_fgenesh2_pg.C_sca_1380018		IGDNPPVIGEEINPYEAEFIK	21	0	2343.16	yes	yes	0.00011465	124.26	8	0								1					8	0								1					688080
>jgi|Lotgi1|236952|estExt_fgenesh2_pg.C_sca_900076		IGEAIDISYVIK	12	0	1319.73	yes	yes	0.0052325	113.47	9	0									2				9	0									2				492400
>jgi|Lotgi1|233583|estExt_fgenesh2_pg.C_sca_410033		IGEFYQGTGLR	11	0	1239.62	yes	yes	5.8527e-15	261.48	8.24	2.84	1		1		1		2	2	3	4	2	1	8.24	2.84	1		1		1		2	2	3	4	2	1	34511000
>jgi|Lotgi1|106937|e_gw1.6.157.1		IGFPWSEIR	9	0	1103.58	yes	yes	9.0472e-08	246.35	5.07	2.31	1	2	1	1	2	3	2	1	1				5.07	2.31	1	2	1	1	2	3	2	1	1				49317000
>jgi|Lotgi1|232880|estExt_fgenesh2_pg.C_sca_330023		IGFVSPLYPGLGTDIVTIIEQNAPR	25	0	2669.44	yes	yes	2.0016e-236	464.66	3.29	1.39	1	1	2	1	2								3.29	1.39	1	1	2	1	2								17105000
>jgi|Lotgi1|238526|estExt_fgenesh2_pg.C_sca_1490037		IGGGQVK	7	0	657.381	yes	no	0.0040419	192.46	2.33	1.25	1	1		1									2.33	1.25	1	1		1									3173800
>jgi|Lotgi1|238526|estExt_fgenesh2_pg.C_sca_1490037		IGGGQVKIGSGQPSVVK	17	1	1609.92	yes	no	3.2586e-05	152.74	2	0		1											2	0		1											11035000
>jgi|Lotgi1|239271|estExt_fgenesh2_pg.C_sca_2180008		IGGIGTVPVGR	11	0	1024.6	yes	yes	9.2924e-05	181.25	7.38	3.04		1	1				1	1	2	1	1		7.38	3.04		1	1				1	1	2	1	1		5037900
>jgi|Lotgi1|238400|estExt_fgenesh2_pg.C_sca_1440037	450	IGIIMTFGGEDLSADNEQDLR	21	0	2293.09	yes	yes	4.2247e-93	352.93	9.45	0.498									6	5			9.45	0.498									6	5			129560000
>jgi|Lotgi1|222542|estExt_Genewise1Plus.C_sca_820192		IGINGFGR	8	0	832.456	yes	yes	0.0005447	209.48	8.67	0.471								1	2				8.67	0.471								1	2				1353200
>jgi|Lotgi1|201878|estExt_Genewise1.C_sca_2030008		IGLFGGAGVGK	11	0	974.555	yes	yes	0.0012584	150.85	8.14	1.64						1	2	2		1	1		8.14	1.64						1	2	2		1	1		8075700
>jgi|Lotgi1|203020|estExt_fgenesh2_kg.C_sca_20001		IGLLSDIDLAHHPNLVALLR	20	0	2179.25	yes	yes	4.4173e-41	285.44	6	0.816					1	1	1						6	0.816					1	1	1						21055000
>jgi|Lotgi1|222979|estExt_Genewise1Plus.C_sca_880061		IGNEPIGR	8	0	854.461	yes	yes	0.00011608	227.44	10.1	0.639									1	4	2		10.1	0.639									1	4	2		19164000
>jgi|Lotgi1|231869|estExt_fgenesh2_pg.C_sca_230185	313	IGNPLHCAQYYDCTAPMSSR	20	0	2340.01	yes	yes	2.3405e-40	276.5	3.67	1.7	1	2	1	2	1	2							3.67	1.7	1	2	1	2	1	2							27811000
>jgi|Lotgi1|236952|estExt_fgenesh2_pg.C_sca_900076		IGPFGGLYGNQELVVKPGVK	20	1	2071.15	yes	yes	2.7109e-195	461.02	1.67	0.471	1	2											1.67	0.471	1	2											10684000
>jgi|Lotgi1|217342|estExt_Genewise1Plus.C_sca_390115	252	IGPQTPSYQAMLENANVLAR	20	0	2172.1	yes	yes	6.3094e-66	319.26	8.5	0.5								1	1				8.5	0.5								1	1				854980
>jgi|Lotgi1|115714|e_gw1.22.148.1		IGQLTVGEFQGK	12	0	1275.68	yes	yes	0.00088617	140.3	7.5	0.5							1	1					7.5	0.5							1	1					3419700
>jgi|Lotgi1|236952|estExt_fgenesh2_pg.C_sca_900076		IGSGDPAPITLTLTINK	17	0	1709.96	yes	yes	4.0704e-12	212.18	1.5	0.5	1	1											1.5	0.5	1	1											1171100
>jgi|Lotgi1|238526|estExt_fgenesh2_pg.C_sca_1490037	455	IGSGPLPMNVGGSSQWTVSGSGTSGPSSIDINK	33	0	3173.53	yes	yes	0	452.62	5.26	2.77	8	10	10	22	5	5	10	12	9	4	2		5.26	2.77	8	10	10	22	5	5	10	12	9	4	2		1136500000
>jgi|Lotgi1|238526|estExt_fgenesh2_pg.C_sca_1490037	456	IGSGQPSIMK	10	0	1016.53	yes	yes	8.9889e-13	230.07	5.88	3.08	6	3	5	6	8	5	3	6	6	4	3	1	5.88	3.08	6	3	5	6	8	5	3	6	6	4	3	1	1163600000
>jgi|Lotgi1|238526|estExt_fgenesh2_pg.C_sca_1490037	456	IGSGQPSIMKIGGGQVK	17	1	1655.9	yes	yes	4.9518e-33	285.55	4.5	2.18		1		2				1					4.5	2.18		1		2				1					7245000
>jgi|Lotgi1|238526|estExt_fgenesh2_pg.C_sca_1490037	456	IGSGQPSIMKIGGGQVKIGSGQPSVVK	27	2	2608.44	yes	yes	2.602e-66	281.26	9.5	0.5									1	1			9.5	0.5									1	1			1044700
>jgi|Lotgi1|238526|estExt_fgenesh2_pg.C_sca_1490037		IGSGQPSVVK	10	0	970.545	yes	no	1.4752e-07	290.13	5	2.75	3	2	4	4	5	3	2	1	2	1		1	5	2.75	3	2	4	4	5	3	2	1	2	1		1	586380000
>jgi|Lotgi1|238526|estExt_fgenesh2_pg.C_sca_1490037	456	IGSGQPSVVKIGSGQPSIMK	20	1	1969.07	yes	yes	1.6264e-128	403.34	4.67	2.13		1	1	2			1	1					4.67	2.13		1	1	2			1	1					27278000
>jgi|Lotgi1|223558|estExt_Genewise1Plus.C_sca_970107;CON__ENSEMBL:ENSBTAP00000016242;>jgi|Lotgi1|237161|estExt_fgenesh2_pg.C_sca_970042		IHFPLATYAPVISAEK	16	0	1755.96	no	no	3.5452e-14	237.13	7.5	0.957					1		4	6	1				NaN	NaN													31933000
>jgi|Lotgi1|198301|estExt_Genewise1.C_sca_970131;>jgi|Lotgi1|200360|estExt_Genewise1.C_sca_1400023		IHFPLVTYAPVISAEK	16	0	1783.99	yes	no	0.0021595	111.39	8	0								1					8	0								1					144240
>jgi|Lotgi1|98300|gw1.10.596.1		IHLIGHSLGAHAAGFTGK	18	0	1785.96	yes	yes	1.6614e-108	384.32	4.33	2.05		3	3	4	1	2		1	1				4.33	2.05		3	3	4	1	2		1	1				30199000
>jgi|Lotgi1|124263|e_gw1.46.75.1		IIAAGVQVPFR	11	0	1169.69	yes	yes	2.9681e-06	197.1	4.5	1.26		1		1	3	1							4.5	1.26		1		1	3	1							11801000
>jgi|Lotgi1|203487|estExt_fgenesh2_kg.C_sca_140018		IIAAVENPADISVLSAR	17	0	1737.96	yes	yes	4.9318e-44	192.51	8.2	0.748							1	2	2				8.2	0.748							1	2	2				2904400
>jgi|Lotgi1|193218|estExt_Genewise1.C_sca_510040;>jgi|Lotgi1|205506|estExt_fgenesh2_kg.C_sca_8540001;>jgi|Lotgi1|202971|estExt_fgenesh2_kg.C_sca_10023;CON__P60712		IIAPPER	7	0	794.465	no	no	0.0040419	192.46	7.5	2					1	2	1	3				1	NaN	NaN													24045000
>jgi|Lotgi1|219397|estExt_Genewise1Plus.C_sca_530145		IIDLHSPSEIVK	12	0	1349.76	yes	yes	2.6058e-05	181.62	11	0											1		11	0											1		122530
>jgi|Lotgi1|238526|estExt_fgenesh2_pg.C_sca_1490037		IIGAIGGKIPGSSVGSSGPR	20	1	1809.01	yes	yes	2.1789e-39	274.85	6.35	3.01	1	2	1	1	1	2	2	2	2	2	1		6.35	3.01	1	2	1	1	1	2	2	2	2	2	1		52010000
>jgi|Lotgi1|233200|estExt_fgenesh2_pg.C_sca_350163		IIGCAAER	8	0	888.449	yes	yes	3.6424e-05	249.58	4.69	2.2	1	2	1	2	2	2	1	2					4.69	2.2	1	2	1	2	2	2	1	2					14874000
>jgi|Lotgi1|124263|e_gw1.46.75.1		IIGDNLDIDCR	11	0	1302.62	yes	yes	8.3942e-08	213.37	5	0.816				1	1	1							5	0.816				1	1	1							2979500
>jgi|Lotgi1|209261|estExt_Genewise1Plus.C_sca_30137		IIITAFGDPLGSALNNIEDLIR	22	0	2354.28	yes	yes	2.5554e-134	392.41	5.42	1.98	1			2	4	2	1	1	1				5.42	1.98	1			2	4	2	1	1	1				63615000
>jgi|Lotgi1|233461|estExt_fgenesh2_pg.C_sca_400001		IINITGGCHR	10	0	1139.59	yes	yes	1.6125e-16	271.64	5.45	3.64	3	5	4	4	3	3	1		1	1	3	3	5.45	3.64	3	5	4	4	3	3	1		1	1	3	3	111250000
>jgi|Lotgi1|217766|estExt_Genewise1Plus.C_sca_420174	253;254	IINMMPGVLISGSPGQK	17	0	1740.93	yes	yes	0.00014004	126.63	10	0										2			10	0										2			343700
>jgi|Lotgi1|201878|estExt_Genewise1.C_sca_2030008		IINVIGEPIDER	12	0	1366.75	yes	yes	3.7579e-07	198.87	7.5	0.5							1	1					7.5	0.5							1	1					2474600
>jgi|Lotgi1|206060|estExt_fgenesh2_pm.C_sca_120032		IISEEYSNR	9	0	1109.54	yes	yes	0.00064699	188.29	9	0									3				9	0									3				3865300
>jgi|Lotgi1|207549|estExt_fgenesh2_pm.C_sca_1080008		IISSLEQKEEGSSNSEK	17	1	1863.91	yes	yes	1.0354e-08	196.93	9.5	0.5									1	1			9.5	0.5									1	1			1874700
>jgi|Lotgi1|174003|fgenesh2_pg.C_sca_179000009		IIVDLQGNPINCAVQSNTLR	20	0	2224.16	yes	yes	4.6668e-100	365.99	5.97	2.06		2	3	3	2	7	5	6	1	1			5.97	2.06		2	3	3	2	7	5	6	1	1			370350000
>jgi|Lotgi1|238526|estExt_fgenesh2_pg.C_sca_1490037		IIWSSGNQQWTIAK	14	0	1630.85	yes	yes	1.2924e-29	286.04	5	2.73	3	2	2	3	2	1	3	2	3				5	2.73	3	2	2	3	2	1	3	2	3				130480000
>jgi|Lotgi1|238526|estExt_fgenesh2_pg.C_sca_1490037		IIWSSGNQQWTIAKPDGTVIK	21	1	2341.24	yes	yes	0	418.59	5.27	2.78	8	9	10	14	10	7	10	7	10	2	2	1	5.27	2.78	8	9	10	14	10	7	10	7	10	2	2	1	5468100000
>jgi|Lotgi1|238326|estExt_fgenesh2_pg.C_sca_1410005		IIYGGSVSAGNCK	13	0	1324.64	yes	yes	9.5245e-13	236.64	9.67	0.471									1	2			9.67	0.471									1	2			1866900
>jgi|Lotgi1|109426|e_gw1.10.553.1		IKPELIGPDNLGDR	14	1	1535.83	yes	yes	1.4999e-68	352.69	6.67	2.38		1	1	2	1	2	5	2	3			1	6.67	2.38		1	1	2	1	2	5	2	3			1	40263000
>jgi|Lotgi1|235120|estExt_fgenesh2_pg.C_sca_590106	382	IKPIQDMTAADINMIGVGIR	20	1	2155.15	yes	yes	1.7361e-65	317.35	3.1	1.55	6	9	1	6	9								3.1	1.55	6	9	1	6	9								180910000
>jgi|Lotgi1|200510|estExt_Genewise1.C_sca_1440010;>jgi|Lotgi1|192316|estExt_Genewise1.C_sca_450283		IKYPENFFLLR	11	1	1438.8	yes	no	6.163e-24	294.88	9	0									1				9	0									1				104900
>jgi|Lotgi1|106937|e_gw1.6.157.1;>jgi|Lotgi1|107124|e_gw1.6.273.1	9	ILALCMGNHELYMR	14	0	1719.83	yes	yes	8.6068e-08	210.38	7.75	0.829							2	1	1				7.75	0.829							2	1	1				3056300
>jgi|Lotgi1|174652|fgenesh2_pg.C_sca_207000018		ILASPDNVAPQGTETNIQDNHLDLSSTHR	29	0	3142.53	yes	yes	2.2724e-60	259.78	2	0		1											2	0		1											3596300
>jgi|Lotgi1|236952|estExt_fgenesh2_pg.C_sca_900076		ILCDWESDYSLK	12	0	1527.69	yes	yes	0.00082051	141.93	1.5	0.5	1	1											1.5	0.5	1	1											1444600
>jgi|Lotgi1|203020|estExt_fgenesh2_kg.C_sca_20001		ILDIIQPGVVDWNK	14	0	1608.89	yes	yes	5.4262e-07	206.51	6.33	0.471						2	1						6.33	0.471						2	1						7114100
>jgi|Lotgi1|237709|estExt_fgenesh2_pg.C_sca_1150053		ILDITDNYLK	10	0	1206.65	yes	yes	1.8256e-05	207.73	8.67	0.471								1	2				8.67	0.471								1	2				3819600
>jgi|Lotgi1|201878|estExt_Genewise1.C_sca_2030008		ILDPNVVGAEHYAIAR	16	0	1736.92	yes	yes	3.1384e-18	246.05	7	0.894						2	1	2					7	0.894						2	1	2					4589400
>jgi|Lotgi1|233199|estExt_fgenesh2_pg.C_sca_350161		ILEEHNKFR	9	1	1184.63	yes	yes	0.0023129	191.36	6.67	1.7					1	1			1				6.67	1.7					1	1			1				1649200
>jgi|Lotgi1|206617|estExt_fgenesh2_pm.C_sca_350024		ILGQTTNVNLEETGR	15	0	1643.85	yes	yes	6.7313e-06	192.05	7	0							1						7	0							1						242500
>jgi|Lotgi1|196809|estExt_Genewise1.C_sca_790222		ILLDDDNLLK	10	0	1170.65	yes	yes	0.0095214	118.26	9	0									1				9	0									1				484820
>jgi|Lotgi1|69892|gw1.49.115.1		ILLDEFR	7	0	904.502	yes	yes	0.0040419	192.46	3.88	2.03	1	4	3	2	4		1		1				3.88	2.03	1	4	3	2	4		1		1				73853000
>jgi|Lotgi1|158379|fgenesh2_pg.C_sca_17000030		ILLNLLEAESEK	12	0	1370.77	yes	yes	0.0058155	129.7	1	0	1												1	0	1												217030
>jgi|Lotgi1|236952|estExt_fgenesh2_pg.C_sca_900076		ILLTVGSVSR	10	0	1043.63	yes	yes	1.3001e-05	210.66	6.75	0.433						1	3						6.75	0.433						1	3						7910100
>jgi|Lotgi1|236204|estExt_fgenesh2_pg.C_sca_770019;>jgi|Lotgi1|237084|estExt_fgenesh2_pg.C_sca_940064;>jgi|Lotgi1|228722|estExt_fgenesh2_pg.C_sca_40076	414	ILMVGLDAAGK	11	0	1086.61	yes	no	0.0002393	165.83	10.5	0.5										2	2		10.5	0.5										2	2		3939500
>jgi|Lotgi1|236952|estExt_fgenesh2_pg.C_sca_900076	425	ILNTMSGVIDDVEQAFVVGK	20	0	2134.1	yes	yes	9.3139e-178	445.02	8.83	0.373								1	5				8.83	0.373								1	5				30856000
>jgi|Lotgi1|233461|estExt_fgenesh2_pg.C_sca_400001		ILQMSNR	7	0	860.454	yes	yes	0.0093023	153.52	4	0				1									4	0				1									666510
>jgi|Lotgi1|181699|estExt_Genewise1.C_sca_20409		ILTPLVSLDTPGK	13	0	1352.79	yes	yes	0.0004307	134.2	9	0									1				9	0									1				67740
>jgi|Lotgi1|239189|estExt_fgenesh2_pg.C_sca_2050009		ILVWFNGK	8	0	975.554	yes	yes	0.0055959	172.26	9	0									1				9	0									1				224100
>jgi|Lotgi1|239125|estExt_fgenesh2_pg.C_sca_1950011	481	IMCDLHCQYGFK	12	0	1570.67	yes	yes	1.4269e-18	258.81	5.02	2.72	6	5	2	5	10	5	5	4	1	1	1	1	5.02	2.72	6	5	2	5	10	5	5	4	1	1	1	1	4138900000
>jgi|Lotgi1|239125|estExt_fgenesh2_pg.C_sca_1950011	481	IMCDLHCQYGFKR	13	1	1726.77	yes	yes	6.1387e-07	201.46	3.33	1.15		3	2	2	2								3.33	1.15		3	2	2	2								66765000
>jgi|Lotgi1|174920|fgenesh2_pg.C_sca_225000003	140	IMKDFMDQIK	10	1	1267.63	yes	yes	1.7308e-06	227.25	7.03	2.41	2	1			4	7	7	5	4	4	2		7.03	2.41	2	1			4	7	7	5	4	4	2		546560000
>jgi|Lotgi1|223043|estExt_Genewise1Plus.C_sca_880146;>jgi|Lotgi1|202077|estExt_Genewise1.C_sca_2180072;>jgi|Lotgi1|197703|estExt_Genewise1.C_sca_880158;>jgi|Lotgi1|220547|estExt_Genewise1Plus.C_sca_630094;>jgi|Lotgi1|204297|estExt_fgenesh2_kg.C_sca_460025	201	IMNTFSVVPSPK	12	0	1318.7	no	no	0.00043317	140.3	8	0.632							1	3	1				NaN	NaN													5083700
>jgi|Lotgi1|234865|estExt_fgenesh2_pg.C_sca_560073	369	IMPQADCDNTVK	12	0	1390.62	yes	yes	6.7968e-10	219.34	5.67	0.471					1	2							5.67	0.471					1	2							10722000
>jgi|Lotgi1|233779|estExt_fgenesh2_pg.C_sca_430124		IMSPGCLDK	9	0	1019.48	yes	yes	0.0091461	109.21	10	0										1			10	0										1			305610
>jgi|Lotgi1|200611|estExt_Genewise1.C_sca_1460125		INDASDQTILR	11	0	1244.64	yes	yes	7.2336e-10	238.4	8.33	0.471								2	1				8.33	0.471								2	1				1028200
>jgi|Lotgi1|229248|estExt_fgenesh2_pg.C_sca_60046		INILAEDFYDSR	12	0	1454.7	yes	yes	0.0093613	104.52	8	0								1					8	0								1					724630
>jgi|Lotgi1|205563|estExt_fgenesh2_pm.C_sca_10068		INLIAPPQYVVTTQTLER	18	0	2055.14	yes	yes	4.372e-23	242.38	9	0									1				9	0									1				382930
>jgi|Lotgi1|236770|estExt_fgenesh2_pg.C_sca_870051		INNCPSGDSPR	11	0	1215.53	yes	yes	1.8326e-09	233.02	4.75	0.433				1	3								4.75	0.433				1	3								2157900
>jgi|Lotgi1|238082|estExt_fgenesh2_pg.C_sca_1300004		INPNELLADDPEYYVFNGGLTTPPCSESVLWLVAK	35	0	3920.92	yes	yes	3.6775e-18	141.78	8	0								1					8	0								1					2160200
>jgi|Lotgi1|106548|e_gw1.5.688.1		INPTSGEFSVGNVGLDYETQK	21	0	2254.08	yes	yes	8.1365e-166	429.56	2	0		1											2	0		1											2299800
>jgi|Lotgi1|235609|estExt_fgenesh2_pg.C_sca_670059		INSVVSR	7	0	773.44	yes	yes	0.0050091	187.77	6	0						1							6	0						1							175810
>jgi|Lotgi1|235988|estExt_fgenesh2_pg.C_sca_730030		INVDVVR	7	0	813.471	yes	yes	0.0020915	207.99	6.33	1.25					1	1		1					6.33	1.25					1	1		1					9226800
>jgi|Lotgi1|223043|estExt_Genewise1Plus.C_sca_880146;>jgi|Lotgi1|202077|estExt_Genewise1.C_sca_2180072;>jgi|Lotgi1|197703|estExt_Genewise1.C_sca_880158;>jgi|Lotgi1|220547|estExt_Genewise1Plus.C_sca_630094;>jgi|Lotgi1|182889|estExt_Genewise1.C_sca_50206;>j		INVYYNEATGGK	12	0	1327.64	no	no	1.7378e-09	212.15	7.6	1.28					1		4	3	1	1			NaN	NaN													29127000
>jgi|Lotgi1|227783|estExt_fgenesh2_pg.C_sca_10013		IPAYAWR	7	0	875.465	yes	yes	0.0018208	213.35	11.3	0.471											2	1	11.3	0.471											2	1	2981200
>jgi|Lotgi1|168922|fgenesh2_pg.C_sca_80000050		IPDQIYDR	8	0	1018.51	yes	yes	0.0055959	172.26	10	0										1			10	0										1			506480
>jgi|Lotgi1|140786|e_gw1.151.5.1		IPDVYDPIDYHK	12	0	1473.71	yes	yes	1.8974e-15	252.7	4.85	3.12	7	7	6	5	6	3	4	2	2	3	2	1	4.85	3.12	7	7	6	5	6	3	4	2	2	3	2	1	1780600000
>jgi|Lotgi1|227783|estExt_fgenesh2_pg.C_sca_10013		IPEFILR	7	0	886.528	yes	yes	1.6983e-10	218.52	9.38	3.28	1								1	2	3	1	9.38	3.28	1								1	2	3	1	5238800
>jgi|Lotgi1|162562|fgenesh2_pg.C_sca_34000165		IPFDIIEAR	9	0	1072.59	yes	yes	8.6708e-05	220.24	8.67	3.94	1	1							1	2	2	2	8.67	3.94	1	1							1	2	2	2	17263000
>jgi|Lotgi1|236952|estExt_fgenesh2_pg.C_sca_900076		IPFIDDPVVK	10	0	1141.64	yes	yes	0.0011711	156.94	2.2	0.748	1	2	2										2.2	0.748	1	2	2										6280700
>jgi|Lotgi1|229543|estExt_fgenesh2_pg.C_sca_80085		IPFSYPLLLK	10	0	1189.71	yes	yes	1.7827e-07	236.04	6.34	3.14	3	2	3	3	3	3	4	4	4	3	1	2	6.34	3.14	3	2	3	3	3	3	4	4	4	3	1	2	418460000
>jgi|Lotgi1|229543|estExt_fgenesh2_pg.C_sca_80085		IPFSYPLLLKGQNTK	15	1	1717.98	yes	yes	0.0063237	116.01	9	0									1				9	0									1				638050
>jgi|Lotgi1|238526|estExt_fgenesh2_pg.C_sca_1490037		IPGSSVGSSGPR	12	0	1099.56	yes	yes	2.4835e-18	260.7	5.25	2.93	5	7	6	8	4	6	6	4	4	2	2	1	5.25	2.93	5	7	6	8	4	6	6	4	4	2	2	1	2042000000
>jgi|Lotgi1|177468|fgenesh2_pm.C_sca_6000013		IPIIPSEDFEKR	12	1	1442.78	yes	yes	0.0054301	119.16	4	0				1									4	0				1									99522
>jgi|Lotgi1|183148|estExt_Genewise1.C_sca_50554		IPLLSDITHEISK	13	0	1464.82	yes	yes	0.00017487	149.31	9	0									1				9	0									1				177620
>jgi|Lotgi1|239628|estExt_fgenesh2_pg.C_sca_6100001;>jgi|Lotgi1|239234|estExt_fgenesh2_pg.C_sca_2130001;>jgi|Lotgi1|176784|fgenesh2_pg.C_sca_3931000001		IPNVPSEGVNITVR	14	0	1493.82	yes	no	6.9061e-05	153.63	2	0		1											2	0		1											486280
>jgi|Lotgi1|201878|estExt_Genewise1.C_sca_2030008	195;196	IPSAVGYQPTLATDMGTMQER	21	0	2265.08	yes	yes	0.00025863	109.38	7	0							1						7	0							1						1988300
>jgi|Lotgi1|231869|estExt_fgenesh2_pg.C_sca_230185		IPSCVGVPNK	10	0	1069.56	yes	yes	0.0084578	116.52	4	1			1		1								4	1			1		1								3330200
>jgi|Lotgi1|162872|fgenesh2_pg.C_sca_36000100		IPSLSGYSK	9	0	950.507	yes	yes	0.0026623	155.01	5.07	2.79	1	2	3	1	1	1	1	1	3				5.07	2.79	1	2	3	1	1	1	1	1	3				116460000
>jgi|Lotgi1|162872|fgenesh2_pg.C_sca_36000100	103	IPVTTSMSPSSHILVYYTR	19	0	2151.1	yes	yes	8.5176e-61	312.25	3.71	2.05	4	2	4	4	4	1	1		1				3.71	2.05	4	2	4	4	4	1	1		1				73765000
>jgi|Lotgi1|232880|estExt_fgenesh2_pg.C_sca_330023		IPYENVVYR	9	0	1151.6	yes	yes	0.00024068	209.12	2	0.707	1	2	1										2	0.707	1	2	1										10015000
>jgi|Lotgi1|235120|estExt_fgenesh2_pg.C_sca_590106		IQESDDYDEPGSLTSVQIGR	20	0	2208.02	yes	yes	4.5597e-56	303	3.16	1.39	2	6	3	3	5								3.16	1.39	2	6	3	3	5								155730000
>jgi|Lotgi1|209261|estExt_Genewise1Plus.C_sca_30137		IQLFTSNGDSYGVVENELK	19	0	2112.04	yes	yes	3.0184e-07	126.88	6	0						1							6	0						1							910510
>jgi|Lotgi1|236812|estExt_fgenesh2_pg.C_sca_870115		IQLGYPCTLAK	11	0	1262.67	yes	yes	0.0071391	122.26	5	0					1								5	0					1								719060
>jgi|Lotgi1|190352|estExt_Genewise1.C_sca_330286		IQVGSLPDMIKPTK	14	1	1525.85	yes	yes	0.00051004	138.94	6	0						1							6	0						1							1408000
>jgi|Lotgi1|115607|e_gw1.21.53.1		IRDVESGLIGPLQICR	16	1	1824.99	yes	yes	5.9072e-153	306.71	3.93	1.83	1	2	3	4	2		1	1					3.93	1.83	1	2	3	4	2		1	1					54354000
>jgi|Lotgi1|231427|estExt_fgenesh2_pg.C_sca_190205		IRPYIPFVIGAVGK	14	1	1528.91	yes	yes	0.0001719	179.6	10.5	0.5										1	1		10.5	0.5										1	1		3258000
>jgi|Lotgi1|98299|gw1.10.595.1		ISALDPAGLLFAR	13	0	1342.76	yes	yes	5.2819e-27	277.54	6.38	1.15				1	2	3	5	2					6.38	1.15				1	2	3	5	2					71648000
>jgi|Lotgi1|109426|e_gw1.10.553.1		ISALDPAGPR	10	0	995.54	yes	yes	8.2628e-08	239.2	6.5	2.6			1	1	1	1	2	1				1	6.5	2.6			1	1	1	1	2	1				1	10477000
>jgi|Lotgi1|158379|fgenesh2_pg.C_sca_17000030		ISEEHDHSAYQSTLR	15	0	1771.81	yes	yes	0.0019212	113.65	2	0		1											2	0		1											581690
>jgi|Lotgi1|223043|estExt_Genewise1Plus.C_sca_880146;>jgi|Lotgi1|202077|estExt_Genewise1.C_sca_2180072;>jgi|Lotgi1|197703|estExt_Genewise1.C_sca_880158;>jgi|Lotgi1|182889|estExt_Genewise1.C_sca_50206;>jgi|Lotgi1|195948|estExt_Genewise1.C_sca_710140;>jgi|L	202	ISEQFTAMFR	10	0	1228.59	no	no	9.2109e-08	224.88	8	1.55						1	3	4	1			1	NaN	NaN													13208000
>jgi|Lotgi1|209261|estExt_Genewise1Plus.C_sca_30137		ISFALNPQNYKPGFVNK	17	1	1936.02	yes	yes	3.7225e-104	383.36	4.92	2.22	2	2	3	3	4	3	4	2	1				4.92	2.22	2	2	3	3	4	3	4	2	1				276730000
>jgi|Lotgi1|158316|fgenesh2_pg.C_sca_16000284		ISGGKAASSQVLGGR	15	1	1386.76	yes	yes	0.0074871	113.65	8	0								1					8	0								1					3353100
>jgi|Lotgi1|175997|fgenesh2_pg.C_sca_619000003;>jgi|Lotgi1|176928|fgenesh2_pg.C_sca_7041000001;>jgi|Lotgi1|145439|e_gw1.324.28.1;>jgi|Lotgi1|146028|e_gw1.619.24.1;>jgi|Lotgi1|146029|e_gw1.619.16.1;>jgi|Lotgi1|146923|e_gw1.1414.5.1;>jgi|Lotgi1|147261|e_gw1		ISGLIYEETR	10	0	1179.61	yes	no	1.6125e-16	271.64	9.5	2.67		1			1			2	2	3	3	4	9.5	2.67		1			1			2	2	3	3	4	21180000
>jgi|Lotgi1|226384|estExt_Genewise1Plus.C_sca_1750079		ISHTGYIPTEQDVLR	15	0	1727.88	yes	yes	1.146e-12	228.21	8.2	0.748							1	2	2				8.2	0.748							1	2	2				1858000
>jgi|Lotgi1|235610|estExt_fgenesh2_pg.C_sca_670062		ISLDNLLR	8	0	942.55	yes	yes	2.1633e-14	306.77	6	3.37	4	4	4	4	3	4	3	4	4	3		4	6	3.37	4	4	4	4	3	4	3	4	4	3		4	206850000
>jgi|Lotgi1|53031|gw1.20.5.1		ISNDHIFVNVDDALAVAR	18	0	1968.01	yes	yes	9.3699e-07	155.92	10.5	0.5										1	1		10.5	0.5										1	1		746330
>jgi|Lotgi1|231869|estExt_fgenesh2_pg.C_sca_230185	314	ISQCPAETFFDPLMR	15	0	1810.84	yes	yes	1.234e-05	179.02	2.75	1.2	2	1	2	3									2.75	1.2	2	1	2	3									9417200
>jgi|Lotgi1|173200|fgenesh2_pg.C_sca_151000011		ISQCVPGVPR	10	0	1111.58	yes	yes	3.5876e-07	230.07	7.04	3.51	4	4	3	2	3	3	3	4	6	7	4	4	7.04	3.51	4	4	3	2	3	3	3	4	6	7	4	4	1117300000
>jgi|Lotgi1|186317|estExt_Genewise1.C_sca_150132		ITDEWFISK	9	0	1137.57	yes	yes	0.003752	148.05	8	0								1					8	0								1					1398500
>jgi|Lotgi1|238844|estExt_fgenesh2_pg.C_sca_1750005		ITDLLIEEFDQDTGR	15	0	1763.86	yes	yes	0.0023453	110.29	10	0										1			10	0										1			326890
>jgi|Lotgi1|192582|estExt_Genewise1.C_sca_460339		ITDSDVFILDLGR	13	0	1462.77	yes	yes	9.3949e-15	214.44	7.67	0.471							1	2					7.67	0.471							1	2					2561900
>jgi|Lotgi1|98300|gw1.10.596.1;>jgi|Lotgi1|70058|gw1.10.228.1		ITGLDPAGFR	10	0	1045.56	yes	no	1.8691e-12	257.02	4	2.12	1	1	2	1	1	1		1					4	2.12	1	1	2	1	1	1		1					49399000
>jgi|Lotgi1|102397|e_gw1.1.358.1		ITGLDPASFGFSTK	14	0	1439.73	yes	yes	3.3507e-09	219.29	9	1.1							1	4	6	2	2		9	1.1							1	4	6	2	2		73416000
>jgi|Lotgi1|233779|estExt_fgenesh2_pg.C_sca_430124	349	ITICDFPMYELLDQQR	16	0	2040.96	yes	yes	9.2457e-77	350.07	10	0										1			10	0										1			417370
>jgi|Lotgi1|239628|estExt_fgenesh2_pg.C_sca_6100001;>jgi|Lotgi1|239234|estExt_fgenesh2_pg.C_sca_2130001		ITLTPVGNNLPVTTTGALEVK	21	0	2137.2	yes	no	4.7358e-46	285.44	2	0		1											2	0		1											1340200
>jgi|Lotgi1|209261|estExt_Genewise1Plus.C_sca_30137	236	ITMTPPCDLTWK	12	0	1461.7	yes	yes	0.00040108	141.93	6	0						2							6	0						2							10350000
>jgi|Lotgi1|109284|e_gw1.10.19.1	14	ITNLEGMVAALESER	15	0	1631.82	yes	yes	9.0751e-06	182.08	9	0									2				9	0									2				1076700
>jgi|Lotgi1|133595|e_gw1.85.51.1		ITPANNYLTGVYSEHNNHR	19	0	2199.05	yes	yes	1.2991e-62	330.06	10.6	0.904									1	2	3	1	10.6	0.904									1	2	3	1	13369000
>jgi|Lotgi1|133595|e_gw1.85.51.1		ITPANNYLTGVYSEHNNHREDR	22	1	2599.22	yes	yes	3.6186e-06	149.57	11	0.632										1	3	1	11	0.632										1	3	1	9597800
>jgi|Lotgi1|206617|estExt_fgenesh2_pm.C_sca_350024		ITSFESEFLQHLR	13	0	1605.82	yes	yes	1.5231e-16	243.01	7	0							2						7	0							2						2429500
>jgi|Lotgi1|236952|estExt_fgenesh2_pg.C_sca_900076		ITTLPELK	8	0	913.548	yes	yes	0.0018612	194.59	2	0		1											2	0		1											1263900
>jgi|Lotgi1|199248|estExt_Genewise1.C_sca_1150102		ITVFELQR	8	0	1004.57	yes	yes	0.0013844	197.99	10	0										1			10	0										1			741590
>jgi|Lotgi1|154590|fgenesh2_pg.C_sca_6000093		ITWPDPVSAVR	11	0	1239.66	yes	yes	0.0029548	136.32	9	0									4				9	0									4				2837300
>jgi|Lotgi1|231046|estExt_fgenesh2_pg.C_sca_170090		IVAYVTPDPDVR	12	0	1343.71	yes	yes	6.1822e-34	301.42	8.97	2.4		1		1	2	3		6	8	6	5	6	8.97	2.4		1		1	2	3		6	8	6	5	6	839390000
>jgi|Lotgi1|231046|estExt_fgenesh2_pg.C_sca_170090		IVAYVTPDPDVRR	13	1	1499.81	yes	yes	8.0575e-06	194.6	9.3	0.9								2	4	3	1		9.3	0.9								2	4	3	1		16456000
>jgi|Lotgi1|115450|e_gw1.21.366.1		IVDEILLAQK	10	0	1140.68	yes	yes	0.0046586	130.96	10	0										1			10	0										1			57574
>jgi|Lotgi1|235988|estExt_fgenesh2_pg.C_sca_730030		IVDPDNLER	9	0	1069.54	yes	yes	0.0037334	146.35	5	0					1								5	0					1								0
>jgi|Lotgi1|223821|estExt_Genewise1Plus.C_sca_1020090		IVEALAGAEK	10	0	999.56	yes	yes	0.0021833	143.86	10.5	0.5										1	1		10.5	0.5										1	1		251200
>jgi|Lotgi1|238526|estExt_fgenesh2_pg.C_sca_1490037		IVGPDGR	7	0	712.387	yes	yes	0.0018208	213.35	4.65	2.1	1	3	3	5	4	2	2	2	1				4.65	2.1	1	3	3	5	4	2	2	2	1				53090000
>jgi|Lotgi1|203874|estExt_fgenesh2_kg.C_sca_250048	211;212	IVMFSMDIGEKPK	13	1	1493.76	yes	yes	0.0023381	113.47	12	0												1	12	0												1	314570
>jgi|Lotgi1|222979|estExt_Genewise1Plus.C_sca_880061	267	IVMGLFGNVVPR	12	0	1300.73	yes	yes	3.022e-34	301.42	8.64	2.81	2	1	1	1	1	2	3	4	7	11	9	3	8.64	2.81	2	1	1	1	1	2	3	4	7	11	9	3	910920000
>jgi|Lotgi1|140660|e_gw1.149.31.1	51	IVNMIMSLK	9	0	1047.58	yes	yes	0.00014917	199.48	5.03	2.81	10	17	15	19	9	13	9	10	9	3	4	1	5.03	2.81	10	17	15	19	9	13	9	10	9	3	4	1	8326900000
>jgi|Lotgi1|140660|e_gw1.149.31.1	51	IVNMIMSLKQPR	12	1	1428.79	yes	yes	2.4044e-05	187.85	3.52	1.65	2	5	4	4	3	2	1						3.52	1.65	2	5	4	4	3	2	1						46393000
>jgi|Lotgi1|183079|estExt_Genewise1.C_sca_50444		IVQAPIQVYGIEGR	14	0	1541.86	yes	yes	1.0219e-06	143.17	11	0											1		11	0											1		580910
>jgi|Lotgi1|154166|fgenesh2_pg.C_sca_5000206		IVQESPGWR	9	0	1070.55	yes	yes	0.0023983	157.54	12	0												1	12	0												1	573030
>jgi|Lotgi1|236689|estExt_fgenesh2_pg.C_sca_850101	415;416	IVSMCQEFDTVFKPGLMEFDTLQGGCR	27	1	3164.44	yes	yes	4.9944e-93	317.45	10.2	0.829									1	1	2		10.2	0.829									1	1	2		6269800
>jgi|Lotgi1|226175|estExt_Genewise1Plus.C_sca_1660040		IVSVDISVK	9	0	958.57	yes	yes	0.0029321	152.59	10.2	0.687									1	3	2		10.2	0.687									1	3	2		22822000
>jgi|Lotgi1|124263|e_gw1.46.75.1		IVSVEADVER	10	0	1115.58	yes	yes	0.0041116	132.9	5	0					1								5	0					1								2294000
>jgi|Lotgi1|226838|estExt_Genewise1Plus.C_sca_2060022		IVVLGSGGVGK	11	0	984.597	yes	yes	0.0029682	138.11	9.5	0.5									1	1			9.5	0.5									1	1			810450
>jgi|Lotgi1|186221|estExt_Genewise1.C_sca_140403		IVVNLTGR	8	0	870.529	yes	yes	0.0055959	172.26	11	0											1		11	0											1		189500
>jgi|Lotgi1|141698|e_gw1.165.8.1		IVVVTSSLHDTK	12	0	1297.72	yes	yes	0.0001017	172.69	7	0							1						7	0							1						234760
>jgi|Lotgi1|194019|estExt_Genewise1.C_sca_560181		IVYQNIFMAMNAMTR	15	0	1801.87	yes	yes	0.0062887	81.431	8	0								1					8	0								1					613320
>jgi|Lotgi1|235694|estExt_fgenesh2_pg.C_sca_680068	405;406	IWADNMCTNIQMIK	14	0	1736.8	yes	yes	0.0023159	95.018	11	0											2		11	0											2		1650200
>jgi|Lotgi1|193218|estExt_Genewise1.C_sca_510040;>jgi|Lotgi1|204036|estExt_fgenesh2_kg.C_sca_330018;>jgi|Lotgi1|232973|estExt_fgenesh2_pg.C_sca_330197;>jgi|Lotgi1|205506|estExt_fgenesh2_kg.C_sca_8540001;>jgi|Lotgi1|202971|estExt_fgenesh2_kg.C_sca_10023;CO		IWHHTFYNELR	11	0	1514.74	no	no	3.762e-19	275.86	5.62	2.89	2	3	1	1	2	3	3	3	1	1	1		NaN	NaN													54382000
>jgi|Lotgi1|183614|estExt_Genewise1.C_sca_60290		IYFYVQR	7	0	987.518	yes	yes	0.0018208	213.35	10	0.756									2	3	2		10	0.756									2	3	2		8140500
>jgi|Lotgi1|235549|estExt_fgenesh2_pg.C_sca_660066		IYIADCVALNGLTGR	15	0	1634.85	yes	yes	3.5562e-45	287.21	9.11	0.994								3	3	2	1		9.11	0.994								3	3	2	1		27917000
>jgi|Lotgi1|235548|estExt_fgenesh2_pg.C_sca_660065		IYIPLADTGR	10	0	1117.61	yes	yes	1.9411e-09	245.93	6.54	3.17	3	4	4	2	3	5	6	5	5	3	4	2	6.54	3.17	3	4	4	2	3	5	6	5	5	3	4	2	3776200000
>jgi|Lotgi1|235548|estExt_fgenesh2_pg.C_sca_660065		IYIPLADTGRYTK	13	1	1509.82	yes	yes	1.561e-05	194.6	7.25	0.433							3	1					7.25	0.433							3	1					3933200
>jgi|Lotgi1|99791|gw1.32.297.1	523	IYNNVNDIDVYTGGMAEENLPGSSVGPLFANLIAR	35	0	3722.82	yes	yes	8.4133e-218	414	4.62	2.8	15	9	10	13	12	10	5	4	4	4	3		4.62	2.8	15	9	10	13	12	10	5	4	4	4	3		5522200000
>jgi|Lotgi1|235548|estExt_fgenesh2_pg.C_sca_660065		IYNPDMPTGNNTVR	14	0	1590.75	yes	yes	0.003608	96.103	11	0											1		11	0											1		413640
>jgi|Lotgi1|95501|gw1.76.152.1		IYQELSIELVK	11	0	1333.75	yes	yes	0.0016199	147.12	8	0								1					8	0								1					228280
>jgi|Lotgi1|95501|gw1.76.152.1		IYSSISTPPDAR	12	0	1305.66	yes	yes	0.0054301	119.16	7	0							1						7	0							1						165090
>jgi|Lotgi1|235988|estExt_fgenesh2_pg.C_sca_730030		IYTIHASGTVK	11	0	1188.65	yes	yes	0.00058139	163.77	8.75	0.433								1	3				8.75	0.433								1	3				8601800
>jgi|Lotgi1|237446|estExt_fgenesh2_pg.C_sca_1070041		IYTNLGVDFDER	12	0	1440.69	yes	yes	2.6058e-05	181.62	9	0									1				9	0									1				426270
>jgi|Lotgi1|229249|estExt_fgenesh2_pg.C_sca_60047		IYYTIVAGNEK	11	0	1269.66	yes	yes	0.0088342	122.26	4	0				1									4	0				1									1009000
>jgi|Lotgi1|236462|estExt_fgenesh2_pg.C_sca_820006		KAAADATLTQTTAQLESIGR	20	1	2045.08	yes	yes	1.4812e-127	390.33	8.67	0.471								1	2				8.67	0.471								1	2				2030800
>jgi|Lotgi1|239125|estExt_fgenesh2_pg.C_sca_1950011		KCCPTSCGNFCQAPSPK	17	1	1997.82	yes	yes	2.4195e-67	333.17	4.57	1.59		1	1	1	2	1	1						4.57	1.59		1	1	1	2	1	1						194250000
>jgi|Lotgi1|239125|estExt_fgenesh2_pg.C_sca_1950011		KCDADFECPFYEK	13	1	1707.69	yes	yes	3.4246e-85	388.93	5.07	2.97	6	5	5	5	7	4	4	3	3	1	2	1	5.07	2.97	6	5	5	5	7	4	4	3	3	1	2	1	3515700000
>jgi|Lotgi1|174065|fgenesh2_pg.C_sca_180000029		KCSIHDILACR	11	1	1371.68	yes	yes	6.3202e-24	288.67	9.29	2.96				1		1			1	1		3	9.29	2.96				1		1			1	1		3	9953000
>jgi|Lotgi1|174065|fgenesh2_pg.C_sca_180000029		KCSIHDILACRPIPK	15	2	1806.96	yes	yes	1.1879e-166	463.81	8.05	3.53	1	3	3	1	2	3	2	2	3	4	7	7	8.05	3.53	1	3	3	1	2	3	2	2	3	4	7	7	147140000
>jgi|Lotgi1|233200|estExt_fgenesh2_pg.C_sca_350163		KDIVENLNK	9	1	1071.59	yes	yes	1.7569e-18	304.86	6	0						1							6	0						1							1100400
>jgi|Lotgi1|205506|estExt_fgenesh2_kg.C_sca_8540001;>jgi|Lotgi1|202971|estExt_fgenesh2_kg.C_sca_10023	222	KDLYANTVLSGGSTMYPGIADR	22	1	2328.14	no	no	3.0611e-184	445.4	8.75	1.71							2	3	1		1	1	NaN	NaN													32425000
>jgi|Lotgi1|123168|e_gw1.43.215.1		KDPDLSTTLVEFTTSDSLK	19	1	2096.05	yes	yes	7.2765e-13	198.13	7	0							1						7	0							1						769190
>jgi|Lotgi1|140786|e_gw1.151.5.1		KDWTTLFNEFNGNPK	15	1	1809.87	yes	yes	6.7637e-86	369.68	4.23	2.52	3	4	3	2	4	2	2	1			1		4.23	2.52	3	4	3	2	4	2	2	1			1		420470000
>jgi|Lotgi1|230492|estExt_fgenesh2_pg.C_sca_120331	301	KELALAIGEDIAHPDFMK	18	1	1997.03	yes	yes	2.0516e-35	278.18	5.75	4.26	1	1								2			5.75	4.26	1	1								2			2417700
>jgi|Lotgi1|105757|e_gw1.4.297.1		KESAEGEPAWQGAGQEVGLK	20	1	2070	yes	yes	2.7107e-18	143.02	9	1								1		1			9	1								1		1			836730
>jgi|Lotgi1|235610|estExt_fgenesh2_pg.C_sca_670062		KESSTAALGNIR	12	1	1245.67	yes	yes	0.0017827	140.3	9	0									1				9	0									1				91793
>jgi|Lotgi1|239574|estExt_fgenesh2_pg.C_sca_3420002	514	KFDGIMDDVK	10	1	1166.56	yes	yes	2.4853e-10	255.29	5.69	3.64	2	11	5	7	5	1		1	4	3	7	2	5.69	3.64	2	11	5	7	5	1		1	4	3	7	2	258610000
>jgi|Lotgi1|239574|estExt_fgenesh2_pg.C_sca_3420002		KFGDGQVPQHWNWKPTFGGK	20	2	2313.14	yes	yes	0.0055728	111.06	4	0				2									4	0				2									11156000
>jgi|Lotgi1|115607|e_gw1.21.53.1		KFSIQPHGVQLDKDNEEFFYEDGQR	25	2	3025.42	yes	yes	2.1764e-119	369.34	3.75	1.79		2	2	3				1					3.75	1.79		2	2	3				1					32629000
>jgi|Lotgi1|238082|estExt_fgenesh2_pg.C_sca_1300004		KFVGHLENTGIQPAFK	16	1	1784.96	yes	yes	1.039e-285	547.53	6.87	2.69	4	2	4	3	6	7	10	14	7	7	5		6.87	2.69	4	2	4	3	6	7	10	14	7	7	5		1347900000
>jgi|Lotgi1|238082|estExt_fgenesh2_pg.C_sca_1300004		KFVGHLENTGIQPAFKR	17	2	1941.06	yes	yes	2.1301e-07	189.5	7	0							1						7	0							1						345890
>jgi|Lotgi1|162861|fgenesh2_pg.C_sca_36000089		KFYHSFEYILR	11	1	1501.77	yes	yes	7.9944e-12	252.7	4	0.707			1	2	1								4	0.707			1	2	1								14041000
>jgi|Lotgi1|133595|e_gw1.85.51.1		KGALVGVQSYHSNHHEDR	18	1	2032.98	yes	yes	3.5252e-12	201.44	11	0											2		11	0											2		1794800
>jgi|Lotgi1|233583|estExt_fgenesh2_pg.C_sca_410033		KGCIPTNEVISGR	13	1	1429.73	yes	yes	5.5042e-19	225.4	9	0									1				9	0									1				501760
>jgi|Lotgi1|228264|estExt_fgenesh2_pg.C_sca_20144		KGFAYVSGQCVPSYNCNAHCK	21	1	2446.06	yes	yes	3.8613e-38	263.9	6	0						1							6	0						1							5041500
>jgi|Lotgi1|227783|estExt_fgenesh2_pg.C_sca_10013	277	KGGMPPIPNYVR	12	1	1327.71	yes	yes	0.0082945	105.86	12	0												1	12	0												1	743520
>jgi|Lotgi1|203020|estExt_fgenesh2_kg.C_sca_20001		KGIQTHGGTSQASSEGTTHSVK	22	1	2197.07	yes	yes	1.6914e-08	160.25	6	0						1							6	0						1							227310
>jgi|Lotgi1|115607|e_gw1.21.53.1		KGTLNVYGQR	10	1	1134.61	yes	yes	1.4276e-21	294.88	4.33	0.943			1		2								4.33	0.943			1		2								3604500
>jgi|Lotgi1|207101|estExt_fgenesh2_pm.C_sca_640026		KGVAINFVTADDTR	14	1	1505.78	yes	yes	0.0028266	117.23	7	0							1						7	0							1						319310
>jgi|Lotgi1|140786|e_gw1.151.5.1		KHMDYIHK	8	1	1070.53	yes	yes	0.0056591	171.38	3	2	1				1								3	2	1				1								588180
>jgi|Lotgi1|233420|estExt_fgenesh2_pg.C_sca_390106		KIDETVQELLDEIK	14	1	1671.89	yes	yes	2.4833e-59	333.1	4.88	2.24	2	4	2	3	2	5	5	3					4.88	2.24	2	4	2	3	2	5	5	3					1582900000
>jgi|Lotgi1|209261|estExt_Genewise1Plus.C_sca_30137		KITMTPPCDLTWK	13	1	1589.79	yes	yes	0.0034254	116.01	5.67	0.471					1	2							5.67	0.471					1	2							7063500
>jgi|Lotgi1|235549|estExt_fgenesh2_pg.C_sca_660066		KIYIADCVALNGLTGR	16	1	1762.94	yes	yes	3.2487e-18	251.21	9	0									1				9	0									1				247730
>jgi|Lotgi1|235548|estExt_fgenesh2_pg.C_sca_660065	392	KKVECSGTEITINYMPIPTFSGDIFILDNR	30	2	3457.73	yes	yes	1.9108e-15	163.62	8	0								2					8	0								2					27390000
>jgi|Lotgi1|158113|fgenesh2_pg.C_sca_16000081		KLAQQQQQITQQQIQQQR	18	1	2222.19	yes	yes	7.0203e-154	425.12	9.06	1.89					1	1	1	3	4	3	2	2	9.06	1.89					1	1	1	3	4	3	2	2	34417000
>jgi|Lotgi1|223043|estExt_Genewise1Plus.C_sca_880146;>jgi|Lotgi1|202077|estExt_Genewise1.C_sca_2180072;>jgi|Lotgi1|197703|estExt_Genewise1.C_sca_880158;>jgi|Lotgi1|220547|estExt_Genewise1Plus.C_sca_630094;>jgi|Lotgi1|182889|estExt_Genewise1.C_sca_50206;>j	203	KLAVNMVPFPR	11	1	1270.72	no	no	0.0053127	127.3	6.5	0.5						1	1						NaN	NaN													1368100
>jgi|Lotgi1|189089|estExt_Genewise1.C_sca_270169		KLEEFLESHESK	12	1	1474.73	yes	yes	3.7338e-49	335.87	8	2.51		1						1	4	1			8	2.51		1						1	4	1			12668000
>jgi|Lotgi1|211452|estExt_Genewise1Plus.C_sca_90346		KLGDITVSVK	10	1	1058.63	yes	yes	0.0098379	122.26	8	0								1					8	0								1					301140
>jgi|Lotgi1|178880|fgenesh2_pm.C_sca_44000018		KLGEYITQLR	10	1	1219.69	yes	yes	0.0047254	141.88	10	0										1			10	0										1			1039700
>jgi|Lotgi1|183614|estExt_Genewise1.C_sca_60290		KLLGSGLDGPVIVEPNNPNFVIVK	24	1	2518.42	yes	yes	0.0036313	95.48	10	0										1			10	0										1			259340
>jgi|Lotgi1|236689|estExt_fgenesh2_pg.C_sca_850101		KLPTTQTVYTPGPVYSASSAVNPYYQSQAVER	32	1	3501.74	yes	yes	2.3107e-19	158.94	9.86	0.833									3	2	2		9.86	0.833									3	2	2		36486000
>jgi|Lotgi1|203020|estExt_fgenesh2_kg.C_sca_20001		KLSLPEFTNLYIAEK	15	1	1764.97	yes	yes	2.8072e-53	324.37	6.33	0.471						2	1						6.33	0.471						2	1						3559700
>jgi|Lotgi1|234387|estExt_fgenesh2_pg.C_sca_500042		KLTDSCTYLQTR	12	1	1484.73	yes	yes	3.4208e-41	324.74	7.41	2.84	2	2	2	1	3	4	5	5	11	4	3	2	7.41	2.84	2	2	2	1	3	4	5	5	11	4	3	2	713940000
>jgi|Lotgi1|233583|estExt_fgenesh2_pg.C_sca_410033		KLTQVAYYYEHK	12	1	1541.79	yes	yes	4.3573e-34	310.91	9.33	0.471									2	1			9.33	0.471									2	1			10611000
>jgi|Lotgi1|120072|e_gw1.33.359.1		KLTYAPEEPAPQPSAENVK	19	1	2068.05	yes	yes	6.753e-14	210.9	7.67	0.943							2		1				7.67	0.943							2		1				2936600
>jgi|Lotgi1|235120|estExt_fgenesh2_pg.C_sca_590106	383;384;385	KMEFGEPNSFNAEMMK	16	1	1888.82	yes	yes	2.1419e-31	285.55	5	0					2								5	0					2								10235000
>jgi|Lotgi1|115607|e_gw1.21.53.1	26	KMEYIQYTDDSYGQK	15	1	1867.83	yes	yes	2.7195e-53	318	3.92	0.862		1	2	6	3								3.92	0.862		1	2	6	3								54464000
>jgi|Lotgi1|237510|estExt_fgenesh2_pg.C_sca_1090023		KNCAIQIGR	9	1	1058.57	yes	yes	0.004268	160.19	2	0		2											2	0		2											753160
>jgi|Lotgi1|239125|estExt_fgenesh2_pg.C_sca_1950011		KNTECTATNNAVNDVCCPTCSPVLCK	26	1	3012.29	yes	yes	1.4976e-47	249.75	4.79	2.59	1	3	3	3	4		1	1	2	1			4.79	2.59	1	3	3	3	4		1	1	2	1			686270000
>jgi|Lotgi1|228264|estExt_fgenesh2_pg.C_sca_20144		KPCAPGSAFSPVECSCTVAIDPLPINAGECK	31	1	3331.53	yes	yes	8.421e-149	371.09	4.94	2.36	1	2	2	2	2	4		1	2				4.94	2.36	1	2	2	2	2	4		1	2				199070000
>jgi|Lotgi1|77105|gw1.32.154.1		KPDGTISGLK	10	1	1014.57	yes	yes	7.0007e-22	298.1	3.73	1.72	6	6	7	10	7	6	2						3.73	1.72	6	6	7	10	7	6	2						669290000
>jgi|Lotgi1|77105|gw1.32.154.1		KPDGTISGLKGLVGEPDR	18	2	1837.99	yes	yes	0.0023512	119.31	3	0			1										3	0			1										2698700
>jgi|Lotgi1|184532|estExt_Genewise1.C_sca_90271	164	KPLNMILDDGGDLTNLIHSK	20	1	2193.15	yes	yes	5.8737e-64	169.25	8	0								1					8	0								1					432270
>jgi|Lotgi1|237510|estExt_fgenesh2_pg.C_sca_1090023		KQAVISNGDCSTSGSLYIIAADK	23	1	2397.18	yes	yes	0.0025353	109.66	9	0									1				9	0									1				1422100
>jgi|Lotgi1|140786|e_gw1.151.5.1		KQEAVLTISR	10	1	1143.66	yes	yes	5.7706e-27	308.42	5.28	2.87	6	8	8	6	11	8	8	4	3	3	2	2	5.28	2.87	6	8	8	6	11	8	8	4	3	3	2	2	1674900000
>jgi|Lotgi1|205030|estExt_fgenesh2_kg.C_sca_1120002		KQLDLAVPLLTK	12	1	1337.83	yes	yes	2.7049e-16	256.4	9.33	0.471									2	1			9.33	0.471									2	1			5493000
>jgi|Lotgi1|229543|estExt_fgenesh2_pg.C_sca_80085		KQLFVPIHEYSR	12	1	1515.82	yes	yes	7.67e-41	317.14	9.04	1.06							2	6	9	7	2		9.04	1.06							2	6	9	7	2		128330000
>jgi|Lotgi1|233200|estExt_fgenesh2_pg.C_sca_350163		KQLILTNR	8	1	984.608	yes	yes	0.0001786	235.46	6.75	1.64				1	1	2		3	1				6.75	1.64				1	1	2		3	1				13224000
>jgi|Lotgi1|122269|e_gw1.40.42.1		KRPDNSFIFNTYFFR	15	2	1950.97	yes	yes	1.8381e-05	195.88	7	0							1						7	0							1						1183700
>jgi|Lotgi1|229175|estExt_fgenesh2_pg.C_sca_50437		KSETEQYALIK	11	1	1308.69	yes	yes	8.0697e-45	342.56	5.44	1.73		1	1	3	3	4	1	3					5.44	1.73		1	1	3	3	4	1	3					72014000
>jgi|Lotgi1|159264|fgenesh2_pg.C_sca_20000004		KSFAQIFVMYQDGNVR	16	1	1901.95	yes	yes	0.0035311	114.74	6	0						1							6	0						1							1584900
>jgi|Lotgi1|233199|estExt_fgenesh2_pg.C_sca_350161	328	KSNINANSLYQPELMNTNVPYMGNSLQQSR	30	1	3410.63	yes	yes	3.7813e-228	437.97	8	1.18					1	3	3	7	12				8	1.18					1	3	3	7	12				109590000
>jgi|Lotgi1|140786|e_gw1.151.5.1	59	KSSCPWIMGNIQQSGFYR	18	1	2158.01	yes	yes	2.5097e-49	180.49	5	0					2								5	0					2								2060500
>jgi|Lotgi1|239574|estExt_fgenesh2_pg.C_sca_3420002	515	KSSLIIGSGDGMK	13	1	1291.68	yes	yes	0.0001725	155.15	6.52	3.16		1	1	6	5				2	2	3	1	6.52	3.16		1	1	6	5				2	2	3	1	51472000
>jgi|Lotgi1|98299|gw1.10.595.1		KTAELIQAISK	11	1	1200.71	yes	yes	1.8813e-06	205.57	6.5	0.5						1	1						6.5	0.5						1	1						5578400
>jgi|Lotgi1|233461|estExt_fgenesh2_pg.C_sca_400001		KTDNHSAILR	10	1	1153.62	yes	yes	0.00096113	167.97	4	0				1									4	0				1									257860
>jgi|Lotgi1|238082|estExt_fgenesh2_pg.C_sca_1300004		KTFPVADDSDNSGSGVVCNFYLPNGLCGEK	30	1	3246.46	yes	yes	4.8245e-07	118.67	7	0							1						7	0							1						1541800
>jgi|Lotgi1|162861|fgenesh2_pg.C_sca_36000089		KTKPTNIWFGFR	12	2	1493.81	yes	yes	1.5852e-13	175.91	5	0					1								5	0					1								392290
>jgi|Lotgi1|174003|fgenesh2_pg.C_sca_179000009		KTPSYNPHVVR	11	1	1296.69	yes	yes	0.0046533	139.96	3	0			2										3	0			2										522770
>jgi|Lotgi1|235865|estExt_fgenesh2_pg.C_sca_710052		KTQLISLTACIYNTVLK	17	1	1965.1	yes	yes	4.499e-57	320.18	10.4	0.49										3	2		10.4	0.49										3	2		4088300
>jgi|Lotgi1|235548|estExt_fgenesh2_pg.C_sca_660065	392	KVECSGTEITINYMPIPTFSGDIFILDNR	29	1	3329.63	yes	yes	5.5696e-08	86.551	7	0							1						7	0							1						2589200
>jgi|Lotgi1|238082|estExt_fgenesh2_pg.C_sca_1300004		KVGADKVYLEGIGSPVGK	18	2	1816.01	yes	yes	1.9682e-34	276.5	8	0								2					8	0								2					7432500
>jgi|Lotgi1|109908|e_gw1.11.685.1;>jgi|Lotgi1|176394|fgenesh2_pg.C_sca_1164000001		KVHLDYYGGCR	11	1	1366.65	no	no	1.5567e-07	214.48	9	0									2				NaN	NaN													3102900
>jgi|Lotgi1|235120|estExt_fgenesh2_pg.C_sca_590106		KVIGTVDLDEIDSIR	15	1	1671.9	yes	yes	2.2914e-05	187.98	2.5	0.5		1	1										2.5	0.5		1	1										1059800
>jgi|Lotgi1|174920|fgenesh2_pg.C_sca_225000003		KVLDVDIPK	9	1	1025.61	yes	yes	1.1855e-09	264.74	6.61	2.89	1	3	2	4	3	4	4	4	4	3	4		6.61	2.89	1	3	2	4	3	4	4	4	4	3	4		1277800000
>jgi|Lotgi1|238082|estExt_fgenesh2_pg.C_sca_1300004		KVSVFYPYVVR	11	1	1355.76	yes	yes	2.3766e-15	269.49	6.16	3.13	4	4	4	4	5	6	7	7	2	2	2	4	6.16	3.13	4	4	4	4	5	6	7	7	2	2	2	4	1041400000
>jgi|Lotgi1|222542|estExt_Genewise1Plus.C_sca_820192	262;263	KVVISAPSSDAPMFVMGVNEDKYEK	25	2	2740.35	yes	yes	1.9795e-21	196.99	8.17	0.687							1	3	2				8.17	0.687							1	3	2				9908800
>jgi|Lotgi1|174003|fgenesh2_pg.C_sca_179000009	129	KVVMLTPGTHK	11	1	1209.69	yes	yes	0.001418	148.96	5	0					1								5	0					1								480060
>jgi|Lotgi1|222979|estExt_Genewise1Plus.C_sca_880061		KVYFDIK	7	1	911.512	yes	yes	0.00089991	260.01	10.4	1.02									1	2	1	1	10.4	1.02									1	2	1	1	29097000
>jgi|Lotgi1|140786|e_gw1.151.5.1	60	KYDMVALPDVVEGDMTSWGLSIFR	24	1	2728.32	yes	yes	0.00047362	113.99	3	0			1										3	0			1										9410000
>jgi|Lotgi1|233200|estExt_fgenesh2_pg.C_sca_350163		KYFSYGNDCR	10	1	1308.56	yes	yes	1.9059e-19	286.34	8.11	1.37					1	2	2	6	5	3			8.11	1.37					1	2	2	6	5	3			23826000
>jgi|Lotgi1|156599|fgenesh2_pg.C_sca_11000285		KYHLYSPDDDVIPGLLK	17	1	1972.03	yes	yes	4.1594e-20	249.66	7	0							3						7	0							3						10656000
>jgi|Lotgi1|234865|estExt_fgenesh2_pg.C_sca_560073		KYLADNHLTQLR	12	1	1470.79	yes	yes	0.00054323	159.83	5	0					1								5	0					1								1008200
>jgi|Lotgi1|209261|estExt_Genewise1Plus.C_sca_30137		KYLDATGQLSSSLAAK	16	1	1651.88	yes	yes	1.4266e-54	317.68	6.75	1.64				1			1	2					6.75	1.64				1			1	2					4372700
>jgi|Lotgi1|114561|e_gw1.19.150.1	19	KYPWDSCEHINQLTDIILLNYVNQMK	26	1	3234.58	yes	yes	2.6973e-93	327.78	7	0.535						1	5	1					7	0.535						1	5	1					617170000
>jgi|Lotgi1|236183|estExt_fgenesh2_pg.C_sca_760074		KYSYGHHLCTR	11	1	1420.67	yes	yes	5.1455e-08	223.21	6.88	2.83		1	1	2	2	3	1	1	2	1	3		6.88	2.83		1	1	2	2	3	1	1	2	1	3		15852000
>jgi|Lotgi1|234387|estExt_fgenesh2_pg.C_sca_500042	360;361	KYTSVLWFPTEMAMNVPSIQFIGK	24	1	2786.42	yes	yes	2.1412e-95	335.23	7.74	2	1					2	4	4	7		1		7.74	2	1					2	4	4	7		1		393060000
>jgi|Lotgi1|238831|estExt_fgenesh2_pg.C_sca_1730025		KYYAWYQR	8	1	1176.57	yes	yes	1.8531e-07	275.54	9.71	1.03								1	2	2	2		9.71	1.03								1	2	2	2		51754000
>jgi|Lotgi1|227360|estExt_Genewise1Plus.C_sca_2760002		LAAEDSTHPPR	11	0	1192.58	yes	yes	0.0029548	136.32	6	0						1							6	0						1							200050
>jgi|Lotgi1|159264|fgenesh2_pg.C_sca_20000004		LAAGDALEIDR	11	0	1142.59	yes	yes	1.8582e-24	293.78	6.38	2.73	2	1	1	2	3	4	4	2	3	3	1		6.38	2.73	2	1	1	2	3	4	4	2	3	3	1		322480000
>jgi|Lotgi1|230492|estExt_fgenesh2_pg.C_sca_120331		LACNLGCR	8	0	962.443	yes	yes	0.0005447	209.48	12	0												1	12	0												1	196530
>jgi|Lotgi1|230068|estExt_fgenesh2_pg.C_sca_100317		LADIYDELPAGIK	13	0	1416.75	yes	no	6.2428e-07	201.46	6.71	3.26	1	1	1	1	1	1	2	1	2	1	1	1	6.71	3.26	1	1	1	1	1	1	2	1	2	1	1	1	36711000
>jgi|Lotgi1|164755|fgenesh2_pg.C_sca_47000040		LADPQPVIITIK	12	0	1306.79	yes	yes	0.00075297	143.61	9.5	0.5									1	1			9.5	0.5									1	1			763380
>jgi|Lotgi1|236952|estExt_fgenesh2_pg.C_sca_900076		LAEEGIEYGIK	11	0	1220.63	yes	yes	0.0016199	147.12	2	0		1											2	0		1											3789900
>jgi|Lotgi1|212757|estExt_Genewise1Plus.C_sca_140039		LAEGFEKDGETLTYK	15	1	1699.83	yes	yes	1.2915e-12	171.57	9.67	0.471									1	2			9.67	0.471									1	2			2366500
>jgi|Lotgi1|174003|fgenesh2_pg.C_sca_179000009		LAELAVLIK	9	0	968.627	yes	yes	0.00015917	213.71	5.91	2.95	3	2	4	3	4	3	5	3	4	2	1	1	5.91	2.95	3	2	4	3	4	3	5	3	4	2	1	1	680150000
>jgi|Lotgi1|166196|fgenesh2_pg.C_sca_56000109		LAEPLINR	8	0	924.539	yes	yes	0.0030686	186.87	11.5	0.5											1	1	11.5	0.5											1	1	635640
>jgi|Lotgi1|168464|fgenesh2_pg.C_sca_75000082		LAFDTSFAPHTGK	13	0	1390.69	yes	yes	0.00017487	149.31	9	0									3				9	0									3				4688100
>jgi|Lotgi1|96129|gw1.47.328.1		LAGELLPTGGQELR	14	0	1452.79	yes	yes	2.9677e-24	183.08	8.5	0.5								1	1				8.5	0.5								1	1				237820
>jgi|Lotgi1|140786|e_gw1.151.5.1		LAHQWTNLVSPK	12	0	1392.75	yes	yes	1.9745e-58	349.17	4.35	2.7	8	6	7	6	8	3	3	2	3	1		1	4.35	2.7	8	6	7	6	8	3	3	2	3	1		1	3278400000
>jgi|Lotgi1|203811|estExt_fgenesh2_kg.C_sca_240005		LAINTAQFGR	10	0	1089.59	yes	yes	0.00016937	179.89	5	0					1								5	0					1								461860
>jgi|Lotgi1|228264|estExt_fgenesh2_pg.C_sca_20144		LALESLVLDLNVRPDNTR	18	1	2037.12	yes	yes	1.7189e-228	480.82	5.76	2.57	3	3	3	4	7	8	6	5	2	2	2		5.76	2.57	3	3	3	4	7	8	6	5	2	2	2		1573500000
>jgi|Lotgi1|109284|e_gw1.10.19.1		LALSEDELATEK	12	0	1317.67	yes	yes	0.0048337	114.83	3.67	1.25		1		1	1								3.67	1.25		1		1	1								4561400
>jgi|Lotgi1|206060|estExt_fgenesh2_pm.C_sca_120032		LALVCHFDSK	10	0	1188.6	yes	yes	0.0020113	145.92	9	0									2				9	0									2				6311700
>jgi|Lotgi1|141698|e_gw1.165.8.1		LANVLFTYELAR	12	0	1408.77	yes	yes	2.4685e-05	140.3	7	0							1						7	0							1						799060
>jgi|Lotgi1|123691|e_gw1.44.26.1		LANYISNLK	9	0	1034.58	yes	yes	9.7279e-12	272.29	9	0									3				9	0									3				5231500
>jgi|Lotgi1|229482|estExt_fgenesh2_pg.C_sca_70303		LAPILSLGPIISR	13	0	1348.84	yes	yes	9.5245e-13	236.64	10.3	0.745									1	2	3		10.3	0.745									1	2	3		9182000
>jgi|Lotgi1|235120|estExt_fgenesh2_pg.C_sca_590106		LAQLGNILR	9	0	996.608	yes	yes	6.7502e-12	276.6	6.57	3.75	2	3	1	2	3	1	1	1	2	2	2	3	6.57	3.75	2	3	1	2	3	1	1	1	2	2	2	3	228000000
>jgi|Lotgi1|158113|fgenesh2_pg.C_sca_16000081		LAQQQQQITQQQIQQQR	17	0	2094.09	yes	yes	1.595e-150	430.47	7.5	3.35	2	2	2	1	1	3	3	3	5	3	3	4	7.5	3.35	2	2	2	1	1	3	3	3	5	3	3	4	182670000
>jgi|Lotgi1|178880|fgenesh2_pm.C_sca_44000018		LASNNNDPHLTNFLEDK	17	0	1940.92	yes	yes	7.1074e-26	263.88	9.83	0.687									2	3	1		9.83	0.687									2	3	1		29723000
>jgi|Lotgi1|235120|estExt_fgenesh2_pg.C_sca_590106		LAVGLGEDDIEDLIEDR	17	0	1870.92	yes	yes	1.1779e-25	258.87	4	0				1									4	0				1									3752900
>jgi|Lotgi1|223043|estExt_Genewise1Plus.C_sca_880146;>jgi|Lotgi1|202077|estExt_Genewise1.C_sca_2180072;>jgi|Lotgi1|197703|estExt_Genewise1.C_sca_880158;>jgi|Lotgi1|220547|estExt_Genewise1Plus.C_sca_630094;>jgi|Lotgi1|182889|estExt_Genewise1.C_sca_50206;>j	203	LAVNMVPFPR	10	0	1142.63	no	no	7.8821e-17	271.64	8.18	1.03							4	2	4	1			NaN	NaN													7414600
>jgi|Lotgi1|239125|estExt_fgenesh2_pg.C_sca_1950011		LCCNNPCGR	9	0	1149.45	yes	yes	8.7151e-10	261.44	3.82	1.98	3	2	3	2	3	2	2						3.82	1.98	3	2	3	2	3	2	2						61834000
>jgi|Lotgi1|233200|estExt_fgenesh2_pg.C_sca_350163		LCEWYFPR	8	0	1169.53	yes	yes	0.0011213	201.59	5.53	3.18	2	3	2	1	2		3	1	3	1	1		5.53	3.18	2	3	2	1	2		3	1	3	1	1		124450000
>jgi|Lotgi1|233200|estExt_fgenesh2_pg.C_sca_350163		LCEWYFPRPK	10	1	1394.68	yes	yes	6.9472e-07	236.04	7.38	2.2	1			1		1	4	4	3	2			7.38	2.2	1			1		1	4	4	3	2			24840000
>jgi|Lotgi1|239125|estExt_fgenesh2_pg.C_sca_1950011		LCLESER	7	0	905.428	yes	yes	4.2638e-05	235.31	4.52	2.14	2	3	3	3	4	4	2	1	1				4.52	2.14	2	3	3	3	4	4	2	1	1				1412100000
>jgi|Lotgi1|239125|estExt_fgenesh2_pg.C_sca_1950011		LCLYGFK	7	0	899.458	yes	yes	4.2638e-05	192.46	6.72	3.19	1	3	1	2	2	2	3	3	2	2	3	1	6.72	3.19	1	3	1	2	2	2	3	3	2	2	3	1	5425400000
>jgi|Lotgi1|239125|estExt_fgenesh2_pg.C_sca_1950011		LCLYGFKLK	9	1	1140.64	yes	yes	0.0012152	205.75	3	1.41	2	2	2	2	2								3	1.41	2	2	2	2	2								86186000
>jgi|Lotgi1|239574|estExt_fgenesh2_pg.C_sca_3420002		LDCAPSTGFNPK	12	0	1305.6	yes	yes	3.115e-18	257.96	4.71	2.7	3	4	4	4	4	2		3	3	1			4.71	2.7	3	4	4	4	4	2		3	3	1			734580000
>jgi|Lotgi1|131935|e_gw1.77.174.1;>jgi|Lotgi1|60316|gw1.617.1.1		LDDADIVR	8	0	915.466	yes	no	0.00028188	216.42	7.5	0.5							2	2					7.5	0.5							2	2					3355000
>jgi|Lotgi1|231862|estExt_fgenesh2_pg.C_sca_230174		LDDGQMVDPMVAYDNVIR	18	0	2049.95	yes	yes	0.004818	78.285	9	0									1				9	0									1				211190
>jgi|Lotgi1|169491|fgenesh2_pg.C_sca_86000024		LDDLLPLVNFK	11	0	1285.73	yes	yes	5.9596e-07	208.22	8.5	0.5								1	1				8.5	0.5								1	1				1039400
>jgi|Lotgi1|175346|fgenesh2_pg.C_sca_270000008	149	LDDMEHGILR	10	0	1197.58	yes	yes	0.00020558	170.18	9	0									1				9	0									1				77707
>jgi|Lotgi1|154020|fgenesh2_pg.C_sca_5000060		LDEVGLVEGPHGFIK	15	0	1608.85	yes	yes	2.619e-23	235.21	3.33	1.45	1	5	2	3	3	1							3.33	1.45	1	5	2	3	3	1							133200000
>jgi|Lotgi1|234302|estExt_fgenesh2_pg.C_sca_490062		LDFNQAQNDGR	11	0	1276.58	yes	yes	2.0501e-19	280.63	9.55	2.54		1							2	4	3	1	9.55	2.54		1							2	4	3	1	5842000
>jgi|Lotgi1|221163|estExt_Genewise1Plus.C_sca_690031		LDGSDYWLVK	10	0	1194.59	yes	yes	0.0051856	129.1	9	0									1				9	0									1				58910
>jgi|Lotgi1|230492|estExt_fgenesh2_pg.C_sca_120331		LDIDDDLIDVIEGELVNQAPNFIEGNQVK	29	0	3224.61	yes	yes	0.0073107	71.54	2	0		1											2	0		1											124960
>jgi|Lotgi1|187919|estExt_Genewise1.C_sca_210095		LDKDLKPLEHFYVADEEK	18	2	2188.11	yes	yes	3.7754e-06	161.66	10	0										1			10	0										1			87345
>jgi|Lotgi1|229818|estExt_fgenesh2_pg.C_sca_90208		LDLDKDQNIDVK	12	1	1414.73	yes	yes	5.2802e-22	274.93	7.25	1.64						2	1			1			7.25	1.64						2	1			1			22404000
>jgi|Lotgi1|238358|estExt_fgenesh2_pg.C_sca_1420009		LDLDNDDDLEDEIK	14	0	1660.73	yes	yes	5.0904e-05	177.93	3.62	1.11		2	1	3	2								3.62	1.11		2	1	3	2								49209000
>jgi|Lotgi1|238358|estExt_fgenesh2_pg.C_sca_1420009		LDLDNDDDLEDEIKEIDDK	19	1	2261.01	yes	yes	3.8837e-303	396.88	6.08	3.33	2	2	3	3	2	1	1	2	3	2	3		6.08	3.33	2	2	3	3	2	1	1	2	3	2	3		315410000
>jgi|Lotgi1|238358|estExt_fgenesh2_pg.C_sca_1420009		LDLDNDDDLEDEIKEIDDKFK	21	2	2536.17	yes	yes	5.3773e-105	371.41	3.56	1.71	1	2	2	1	1	2							3.56	1.71	1	2	2	1	1	2							107200000
>jgi|Lotgi1|235120|estExt_fgenesh2_pg.C_sca_590106	386	LDLSTIDTMSSSGK	14	0	1453.7	yes	yes	3.5176e-07	204.64	9	1								4	8	1		1	9	1								4	8	1		1	37950000
>jgi|Lotgi1|158316|fgenesh2_pg.C_sca_16000284;>jgi|Lotgi1|176424|fgenesh2_pg.C_sca_1280000001		LDSHGILVAQK	11	0	1179.66	yes	no	0.0063297	123.88	4	0				1									4	0				1									958270
>jgi|Lotgi1|233420|estExt_fgenesh2_pg.C_sca_390106		LDSILSELQK	10	0	1144.63	yes	yes	4.1534e-27	305.01	5.93	2.72	11	11	12	15	17	23	41	10	8	5	7	5	5.93	2.72	11	11	12	15	17	23	41	10	8	5	7	5	21686000000
>jgi|Lotgi1|235621|estExt_fgenesh2_pg.C_sca_670079		LEAAYAQYGADSTSFK	16	0	1720.79	yes	yes	2.4118e-14	238.63	5.78	3.15	3	2	2	3		1	3	3	4	1	1		5.78	3.15	3	2	2	3		1	3	3	4	1	1		62374000
>jgi|Lotgi1|162872|fgenesh2_pg.C_sca_36000100	104	LEAMLVSR	8	0	917.5	yes	yes	4.3398e-05	235.46	5.19	2.48	2	3	2	4	3	3	3	3	3				5.19	2.48	2	3	2	4	3	3	3	3	3				105840000
>jgi|Lotgi1|192237|estExt_Genewise1.C_sca_450185		LEDGTEFDSSYSR	13	0	1504.63	yes	yes	8.6826e-22	261.28	11.2	0.433											3	1	11.2	0.433											3	1	1914600
>jgi|Lotgi1|159383|fgenesh2_pg.C_sca_20000123		LEDLIYDQNK	10	0	1249.62	yes	yes	1.7827e-07	236.04	6	0.816					1	1	1						6	0.816					1	1	1						18586000
>jgi|Lotgi1|233112|estExt_fgenesh2_pg.C_sca_350043		LEDLLENLTK	10	0	1186.64	yes	yes	0.00023588	177.32	5.22	2.23	2	3		2	3	5	6	1	1				5.22	2.23	2	3		2	3	5	6	1	1				292740000
>jgi|Lotgi1|189089|estExt_Genewise1.C_sca_270169		LEEFLESHESK	11	0	1346.64	yes	yes	0.0092669	119.16	9	0									1				9	0									1				212490
>jgi|Lotgi1|237161|estExt_fgenesh2_pg.C_sca_970042		LEFAVYPAPR	10	0	1161.62	yes	yes	0.00029979	174.85	7.5	0.5							1	1					7.5	0.5							1	1					633680
>jgi|Lotgi1|236952|estExt_fgenesh2_pg.C_sca_900076	426	LEGYIMTTSFPTR	13	0	1514.74	yes	yes	2.0531e-05	175.91	8.6	0.49								2	3				8.6	0.49								2	3				2012900
>jgi|Lotgi1|206617|estExt_fgenesh2_pm.C_sca_350024		LELAQYR	7	0	891.481	yes	yes	0.0058983	183.46	7	0							1						7	0							1						353140
>jgi|Lotgi1|154590|fgenesh2_pg.C_sca_6000093		LELKPEVVGPFK	12	1	1354.79	yes	yes	3.4655e-12	236.37	9.38	0.484									5	3			9.38	0.484									5	3			19921000
>jgi|Lotgi1|237103|estExt_fgenesh2_pg.C_sca_950032		LENVDIAHNVWYK	13	0	1599.8	yes	yes	0.0075044	97.214	10	0										1			10	0										1			971010
>jgi|Lotgi1|228268|estExt_fgenesh2_pg.C_sca_20156		LEPFLPPPSGDR	12	0	1323.68	yes	yes	4.6943e-15	246.81	6.13	3.55	6	4	3	2	6	5	2	3	3	4	4	3	6.13	3.55	6	4	3	2	6	5	2	3	3	4	4	3	153760000
>jgi|Lotgi1|150144|fgenesh2_kg.C_sca_26000011	72	LEQIGMNPTAEAYLVLHR	18	0	2054.06	yes	yes	1.5389e-23	246.38	7.71	0.881						1	1	4	1				7.71	0.881						1	1	4	1				10759000
>jgi|Lotgi1|234386|estExt_fgenesh2_pg.C_sca_500041		LETDGFYGDVR	11	0	1270.58	yes	yes	0.0023132	139.96	9	0									1				9	0									1				416640
>jgi|Lotgi1|232880|estExt_fgenesh2_pg.C_sca_330023		LFDFPYHPDYR	11	0	1468.68	yes	yes	1.3115e-05	210.75	3	1.9	2	3	3			1	1						3	1.9	2	3	3			1	1						23190000
>jgi|Lotgi1|236952|estExt_fgenesh2_pg.C_sca_900076		LFDYTWGQPSHFYLK	15	0	1900.91	yes	yes	1.146e-12	228.21	1.5	0.5	1	1											1.5	0.5	1	1											3257900
>jgi|Lotgi1|123168|e_gw1.43.215.1	43	LFEIPSMQGGVLAK	14	0	1488.8	yes	yes	0.001238	108.37	7	0							1						7	0							1						1044200
>jgi|Lotgi1|229608|estExt_fgenesh2_pg.C_sca_80217		LFGPLPSR	8	0	885.507	yes	yes	0.0055959	172.26	9	0									1				9	0									1				945950
>jgi|Lotgi1|134694|e_gw1.92.27.1;>jgi|Lotgi1|239707|estExt_fgenesh2_pg.C_sca_8510001		LFLNGYSAR	9	0	1039.55	no	no	0.0045113	143.85	10	0										1			NaN	NaN													61881
>jgi|Lotgi1|236952|estExt_fgenesh2_pg.C_sca_900076;>jgi|Lotgi1|173550|fgenesh2_pg.C_sca_164000001		LFNELNIAQYLK	12	0	1464.8	yes	no	4.9394e-14	241.58	2.4	1.36	2	1		2									2.4	1.36	2	1		2									12467000
>jgi|Lotgi1|162872|fgenesh2_pg.C_sca_36000100		LFNHEVSLK	9	0	1085.59	yes	yes	2.1918e-06	239.2	2.75	1.39	3	5	4	2	1	1							2.75	1.39	3	5	4	2	1	1							118310000
>jgi|Lotgi1|229427|estExt_fgenesh2_pg.C_sca_70053		LFNPSSDSIGNDFK	14	0	1539.72	yes	yes	5.0904e-05	177.93	5.67	0.471					1	2							5.67	0.471					1	2							4295700
>jgi|Lotgi1|227360|estExt_Genewise1Plus.C_sca_2760002		LFQLSNASGK	10	0	1063.57	yes	yes	6.4435e-05	191.05	3.2	1.17		2	1	1	1								3.2	1.17		2	1	1	1								5081300
>jgi|Lotgi1|232029|estExt_fgenesh2_pg.C_sca_250060		LFQVEYAIEAIK	12	0	1422.78	yes	yes	0.0019183	128.17	10	0										1			10	0										1			540480
>jgi|Lotgi1|234405|estExt_fgenesh2_pg.C_sca_500078		LFSPITNK	8	0	918.517	yes	yes	0.0011213	201.59	9	0									3				9	0									3				5727900
>jgi|Lotgi1|231869|estExt_fgenesh2_pg.C_sca_230185	315	LFSYEYMECQPFEK	14	0	1869.8	yes	yes	0.00020206	130.01	3.71	1.58	1	1		3	1	1							3.71	1.58	1	1		3	1	1							23478000
>jgi|Lotgi1|236812|estExt_fgenesh2_pg.C_sca_870115		LGAGQEESQLEIK	13	0	1400.71	yes	yes	5.5056e-05	172.34	5	0					1								5	0					1								2288500
>jgi|Lotgi1|101611|gw1.56.268.1		LGDFGNVR	8	0	876.445	yes	yes	5.6382e-05	244.54	4.7	2.24	2	2	2	3	4	3	1	2	1				4.7	2.24	2	2	2	3	4	3	1	2	1				669850000
>jgi|Lotgi1|236952|estExt_fgenesh2_pg.C_sca_900076		LGEIDESELPPFIR	14	0	1613.83	yes	yes	1.1076e-16	247.35	1.33	0.471	2	1											1.33	0.471	2	1											9331700
>jgi|Lotgi1|178880|fgenesh2_pm.C_sca_44000018		LGEYIFDQR	9	0	1139.56	yes	yes	2.7528e-06	238.48	9.75	1.09								1	2	4		1	9.75	1.09								1	2	4		1	27130000
>jgi|Lotgi1|178880|fgenesh2_pm.C_sca_44000018		LGEYITQLR	9	0	1091.6	yes	yes	1.2283e-09	257.26	9.8	1.33							1		3	3	2	1	9.8	1.33							1		3	3	2	1	28776000
>jgi|Lotgi1|221240|estExt_Genewise1Plus.C_sca_690138		LGGFEGVCK	9	0	965.464	yes	yes	0.0044996	125.96	12	0												1	12	0												1	0
>jgi|Lotgi1|160356|fgenesh2_pg.C_sca_24000170		LGGPQTQFIPR	11	0	1212.66	yes	yes	4.9238e-19	272.62	6.33	3.07	1	3	2	3	3	1	3	3	3	3	1	1	6.33	3.07	1	3	2	3	3	1	3	3	3	3	1	1	395000000
>jgi|Lotgi1|168922|fgenesh2_pg.C_sca_80000050		LGGQLDTDDFR	11	0	1235.58	yes	yes	2.557e-19	279.22	10	0										2			10	0										2			1240900
>jgi|Lotgi1|174920|fgenesh2_pg.C_sca_225000003	141	LGGQQTSMIAGIR	13	0	1330.7	yes	yes	1.7872e-33	299.79	6.09	2.86	6	4	4	7	7	10	9	7	6	6	4		6.09	2.86	6	4	4	7	7	10	9	7	6	6	4		4176700000
>jgi|Lotgi1|188534|estExt_Genewise1.C_sca_240373		LGISNENVQR	10	0	1128.59	yes	yes	1.8256e-05	207.73	8.4	0.8							1	1	3				8.4	0.8							1	1	3				7051000
>jgi|Lotgi1|183614|estExt_Genewise1.C_sca_60290		LGLLVEGR	8	0	855.518	yes	yes	0.00010954	209.48	9.78	0.916								1	2	4	2		9.78	0.916								1	2	4	2		7751900
>jgi|Lotgi1|195517|estExt_Genewise1.C_sca_670288		LGLNLDKYPAIK	12	1	1343.78	yes	yes	0.00016619	179.67	9.5	0.5									1	1			9.5	0.5									1	1			149920
>jgi|Lotgi1|238831|estExt_fgenesh2_pg.C_sca_1730025		LGLPIGEPGEDVGK	14	0	1379.73	yes	yes	7.4207e-05	168.94	6.65	3.53	3	4	2	1	3	2	4	3	3	3	3	3	6.65	3.53	3	4	2	1	3	2	4	3	3	3	3	3	539160000
>jgi|Lotgi1|238831|estExt_fgenesh2_pg.C_sca_1730025		LGLPIGEPGEDVGKR	15	1	1535.83	yes	yes	1.9207e-26	260.54	7.67	3.27	4	4	2	2	3	4	6	8	8	8	8	6	7.67	3.27	4	4	2	2	3	4	6	8	8	8	8	6	1122400000
>jgi|Lotgi1|183052|estExt_Genewise1.C_sca_50416	157	LGLTEIDALQEMR	13	0	1487.77	yes	yes	4.2274e-06	190.56	8	0								1					8	0								1					312520
>jgi|Lotgi1|225601|estExt_Genewise1Plus.C_sca_1460061	272;273	LGMVDPDEKDAAGMPLTCR	19	1	2074.95	yes	yes	0.00016446	130.98	10	0										1			10	0										1			130550
>jgi|Lotgi1|204047|estExt_fgenesh2_kg.C_sca_340011		LGQVGGLAVAPNDNLVVFHR	20	0	2075.13	yes	yes	8.8857e-20	222.25	7	0							1						7	0							1						564150
>jgi|Lotgi1|235120|estExt_fgenesh2_pg.C_sca_590106	387	LGSIIAGLKPEQMNK	15	1	1597.89	yes	yes	5.7689e-53	316.78	8.6	0.49								2	3				8.6	0.49								2	3				19321000
>jgi|Lotgi1|106937|e_gw1.6.157.1		LGVDALGLNVYEK	13	0	1389.75	yes	yes	1.3052e-05	186.72	5.5	3.04		1	1					1	1				5.5	3.04		1	1					1	1				4115300
>jgi|Lotgi1|106937|e_gw1.6.157.1		LGVDALGLNVYEKDDK	16	1	1747.9	yes	yes	7.0512e-30	282.71	9	0									1				9	0									1				137120
>jgi|Lotgi1|106937|e_gw1.6.157.1		LGVDALGLNVYEKDDKLTPK	20	2	2187.18	yes	yes	8.7889e-15	137.52	9	0									1				9	0									1				69198
>jgi|Lotgi1|223043|estExt_Genewise1Plus.C_sca_880146;>jgi|Lotgi1|202077|estExt_Genewise1.C_sca_2180072;>jgi|Lotgi1|197703|estExt_Genewise1.C_sca_880158;>jgi|Lotgi1|220547|estExt_Genewise1Plus.C_sca_630094;>jgi|Lotgi1|182889|estExt_Genewise1.C_sca_50206;>j	204	LHFFMPGFAPLTSR	14	0	1619.83	no	no	2.5514e-22	263.81	7	1.51			1		1	2	5	4	2				NaN	NaN													57502000
>jgi|Lotgi1|232880|estExt_fgenesh2_pg.C_sca_330023		LHLLGNQGEHYFSCK	15	0	1801.86	yes	yes	0.0089761	93.959	2	0		1											2	0		1											1760400
>jgi|Lotgi1|186317|estExt_Genewise1.C_sca_150132		LHLLSSDSNHLR	12	0	1390.73	yes	yes	3.2429e-98	408.43	8.3	0.781							2	3	5				8.3	0.781							2	3	5				10726000
>jgi|Lotgi1|235988|estExt_fgenesh2_pg.C_sca_730030		LHPLIADCYSQIVYHLNK	18	0	2183.12	yes	yes	1.6852e-11	195.43	5.5	0.866				1		3							5.5	0.866				1		3							5925300
>jgi|Lotgi1|237103|estExt_fgenesh2_pg.C_sca_950032		LHYFLFNPSSHGVGGTFGGQFK	22	0	2396.17	yes	yes	4.2584e-21	209.57	10	0										2			10	0										2			2405000
>jgi|Lotgi1|216792|estExt_Genewise1Plus.C_sca_350069		LIALQFTYK	9	0	1095.63	yes	yes	0.0049423	141.47	9	0									2				9	0									2				1869600
>jgi|Lotgi1|235609|estExt_fgenesh2_pg.C_sca_670059		LIDENTSALNNLPLLVR	17	0	1894.05	yes	yes	2.1865e-167	438.71	7.15	1.53		1			1	2	6	8	2				7.15	1.53		1			1	2	6	8	2				103870000
>jgi|Lotgi1|236952|estExt_fgenesh2_pg.C_sca_900076		LIDFGKVEEDTSPPLFAEYTDTK	23	1	2614.27	yes	yes	1.9766e-21	207.13	9	0									2				9	0									2				4901100
>jgi|Lotgi1|123168|e_gw1.43.215.1		LIFLDGHDIYYGLGDR	16	0	1865.93	yes	yes	3.1839e-37	286.93	7.4	0.8							4		1				7.4	0.8							4		1				6040700
>jgi|Lotgi1|223558|estExt_Genewise1Plus.C_sca_970107;>jgi|Lotgi1|198301|estExt_Genewise1.C_sca_970131;>jgi|Lotgi1|237161|estExt_fgenesh2_pg.C_sca_970042		LIGQIVSSITASLR	14	0	1456.86	no	no	3.8026e-36	299.79	7.82	0.716							4	5	2				NaN	NaN													46437000
>jgi|Lotgi1|229175|estExt_fgenesh2_pg.C_sca_50437		LIIQDPSTK	9	0	1013.58	yes	yes	0.0010808	174.17	7.3	2.28			1		1	2	1	2	1	1	1		7.3	2.28			1		1	2	1	2	1	1	1		160380000
>jgi|Lotgi1|156599|fgenesh2_pg.C_sca_11000285	78	LIITFQDEGIALLKPMR	17	1	1957.11	yes	yes	4.3768e-13	226.17	7	0							2						7	0							2						4048300
>jgi|Lotgi1|203020|estExt_fgenesh2_kg.C_sca_20001		LINHSVPDTISEDAINK	17	0	1864.95	yes	yes	1.6869e-39	287.52	5.67	0.471					1	2							5.67	0.471					1	2							19001000
>jgi|Lotgi1|195517|estExt_Genewise1.C_sca_670288		LIPDQPAEHASVLQR	15	0	1672.89	yes	yes	4.3062e-05	162.6	9.67	0.471									1	2			9.67	0.471									1	2			1498100
>jgi|Lotgi1|217766|estExt_Genewise1Plus.C_sca_420174		LISSSQTVNIPK	12	0	1285.72	yes	yes	2.6058e-05	181.62	10.5	0.5										1	1		10.5	0.5										1	1		1019000
>jgi|Lotgi1|154424|fgenesh2_pg.C_sca_5000464		LISSVYYQNQR	11	0	1369.7	yes	yes	2.557e-19	279.22	9.18	1.19							1	3	1	5	1		9.18	1.19							1	3	1	5	1		11099000
>jgi|Lotgi1|184255|estExt_Genewise1.C_sca_80549	162	LITLTEDMTK	10	0	1163.61	yes	yes	0.00014654	174.85	7.33	0.471							2	1					7.33	0.471							2	1					4327300
>jgi|Lotgi1|236770|estExt_fgenesh2_pg.C_sca_870051		LITSSNNHR	9	0	1040.54	yes	yes	0.0049423	141.47	5	0					1								5	0					1								216020
>jgi|Lotgi1|236462|estExt_fgenesh2_pg.C_sca_820006		LIVWDGYTTNK	11	0	1308.67	yes	yes	0.0058741	125.56	9	0									1				9	0									1				1588900
>jgi|Lotgi1|237303|estExt_fgenesh2_pg.C_sca_1020012		LIYNNYDDGK	10	0	1213.56	yes	yes	0.0020113	145.92	10	0										1			10	0										1			173620
>jgi|Lotgi1|237303|estExt_fgenesh2_pg.C_sca_1020012		LIYNNYDDGKADYIK	15	1	1803.87	yes	yes	0.0084459	149.26	10	0										1			10	0										1			177120
>jgi|Lotgi1|168464|fgenesh2_pg.C_sca_75000082		LKDGIQLTVSSLIEGK	16	1	1699.97	yes	yes	0.0040406	125.53	9	0									1				9	0									1				74520
>jgi|Lotgi1|173200|fgenesh2_pg.C_sca_151000011		LKDVIEFLGHPNIEK	15	1	1750.96	yes	yes	3.6732e-53	326.48	6.62	3.47	8	8	6	5	5	6	8	7	10	10	6	6	6.62	3.47	8	8	6	5	5	6	8	7	10	10	6	6	2164400000
>jgi|Lotgi1|236770|estExt_fgenesh2_pg.C_sca_870051		LKFPESEVLAK	11	1	1259.71	yes	yes	1.1592e-14	266.42	6	2.8	1	3	2	2	4	3	2	2	3	4			6	2.8	1	3	2	2	4	3	2	2	3	4			342120000
>jgi|Lotgi1|120072|e_gw1.33.359.1		LKHEDTNLASSTIMTDSSQK	20	1	2205.06	yes	yes	0.0094743	92.211	7	0							1						7	0							1						429460
>jgi|Lotgi1|230068|estExt_fgenesh2_pg.C_sca_100317		LKIETISDLTEEK	13	1	1517.82	yes	yes	1.1348e-16	254.06	9.33	0.471									2	1			9.33	0.471									2	1			5971900
>jgi|Lotgi1|222542|estExt_Genewise1Plus.C_sca_820192		LKKPASYDAIK	11	2	1232.71	yes	yes	0.0059223	159.83	9	0									1				9	0									1				467370
>jgi|Lotgi1|230068|estExt_fgenesh2_pg.C_sca_100317		LKLTDELTK	9	1	1059.62	yes	no	0.0044771	172.47	9	0									1				9	0									1				297900
>jgi|Lotgi1|209261|estExt_Genewise1Plus.C_sca_30137;>jgi|Lotgi1|176883|fgenesh2_pg.C_sca_5632000001		LKPGFISIIDYYNPENSATASYK	23	1	2590.3	yes	no	2.1162e-77	328.47	4.47	2.7	3	3	2	2	3	1	2	1	1	1			4.47	2.7	3	3	2	2	3	1	2	1	1	1			165710000
>jgi|Lotgi1|231046|estExt_fgenesh2_pg.C_sca_170090		LKVRPSFYR	9	2	1164.68	yes	yes	0.0046464	191.36	9	0									1				9	0									1				561460
>jgi|Lotgi1|236952|estExt_fgenesh2_pg.C_sca_900076		LLAIVTLR	8	0	897.601	yes	yes	0.0055959	172.26	5.67	3.4	1						1		1				5.67	3.4	1						1		1				981900
>jgi|Lotgi1|166223|fgenesh2_pg.C_sca_56000136		LLANTVYNYK	10	0	1197.64	yes	yes	0.0046586	130.96	10	0										1			10	0										1			193070
>jgi|Lotgi1|233199|estExt_fgenesh2_pg.C_sca_350161	329;330;331	LLATFQMMQGAQGGNTAPSSSLPGVSSMPMPSANQISR	38	0	3848.83	yes	yes	4.8879e-146	342.96	8.21	1.68	1						2	9	10	2			8.21	1.68	1						2	9	10	2			200600000
>jgi|Lotgi1|236952|estExt_fgenesh2_pg.C_sca_900076;>jgi|Lotgi1|173550|fgenesh2_pg.C_sca_164000001		LLCDWDATLALK	12	0	1417.73	yes	no	0.00013473	168.79	2.33	1.25	1	1		1									2.33	1.25	1	1		1									2292900
>jgi|Lotgi1|229407|estExt_fgenesh2_pg.C_sca_70021		LLDADTVTHLFQLTEK	16	0	1842.97	yes	yes	1.0477e-13	227.91	10	0										2			10	0										2			2299700
>jgi|Lotgi1|236952|estExt_fgenesh2_pg.C_sca_900076		LLEETGLADYLQQPGCDR	18	0	2076.98	yes	yes	9.8788e-07	155.28	1	0	1												1	0	1												1549400
>jgi|Lotgi1|236952|estExt_fgenesh2_pg.C_sca_900076		LLETITIVIPR	11	0	1266.79	yes	yes	0.00019537	176.83	1	0	1												1	0	1												1163600
>jgi|Lotgi1|238430|estExt_fgenesh2_pg.C_sca_1460006		LLGELLLDR	9	0	1040.62	yes	yes	1.2283e-09	257.26	8.67	0.471								2	4				8.67	0.471								2	4				3663800
>jgi|Lotgi1|183614|estExt_Genewise1.C_sca_60290		LLGSGLDGPVIVEPNNPNFVIVK	23	0	2390.32	yes	yes	1.0878e-126	388.26	9.67	0.471									2	4			9.67	0.471									2	4			13647000
>jgi|Lotgi1|196152|estExt_Genewise1.C_sca_730039		LLHTVAYLTPLPQPTR	16	0	1819.04	yes	yes	1.3108e-08	209.99	11	0											2		11	0											2		743210
>jgi|Lotgi1|164977|fgenesh2_pg.C_sca_48000109		LLIIGNSSVGK	11	0	1099.66	yes	yes	0.00048955	165.83	10	0										1			10	0										1			213340
>jgi|Lotgi1|121721|e_gw1.38.143.1	37	LLLAMSSAAEFR	12	0	1307.69	yes	yes	0.00014675	157.95	9	0									2				9	0									2				3155000
>jgi|Lotgi1|201174|estExt_Genewise1.C_sca_1660017;>jgi|Lotgi1|205560|estExt_fgenesh2_pm.C_sca_10063		LLLIGDSGVGK	11	0	1070.63	no	no	0.0029548	136.32	10	0.577									1	4	1		NaN	NaN													5234300
>jgi|Lotgi1|163596|fgenesh2_pg.C_sca_40000150;>jgi|Lotgi1|203301|estExt_fgenesh2_kg.C_sca_90026;>jgi|Lotgi1|226384|estExt_Genewise1Plus.C_sca_1750079		LLLLGAGESGK	11	0	1056.62	no	no	0.0029548	136.32	8.5	0.5								1	1				NaN	NaN													1305000
>jgi|Lotgi1|175997|fgenesh2_pg.C_sca_619000003;>jgi|Lotgi1|147338|e_gw1.2263.2.1;>jgi|Lotgi1|148145|e_gw1.6373.2.1;>jgi|Lotgi1|148156|e_gw1.6429.8.1;>jgi|Lotgi1|148339|e_gw1.7848.4.1;>jgi|Lotgi1|148688|e_gw1.11499.5.1;>jgi|Lotgi1|176431|fgenesh2_pg.C_sca_		LLLPGELAK	9	0	952.596	yes	no	0.0095871	125.96	10.2	0.748									1	2	2		10.2	0.748									1	2	2		6050600
>jgi|Lotgi1|181139|estExt_Genewise1.C_sca_10571		LLQQCIDELSR	11	0	1373.7	yes	yes	1.3115e-05	194.67	10	0										1			10	0										1			366640
>jgi|Lotgi1|238430|estExt_fgenesh2_pg.C_sca_1460006		LLSAEFLEANYDR	13	0	1539.76	yes	yes	0.00017487	149.31	8.5	0.5								1	1				8.5	0.5								1	1				730360
>jgi|Lotgi1|172698|fgenesh2_pg.C_sca_140000010		LLSGKPLVDSFR	12	1	1330.76	yes	yes	0.0057063	132.91	1	0	1												1	0	1												699390
>jgi|Lotgi1|236952|estExt_fgenesh2_pg.C_sca_900076		LLSHYLALNPLSR	13	0	1495.85	yes	yes	1.1813e-85	389.32	6.56	0.497						4	5						6.56	0.497						4	5						12908000
>jgi|Lotgi1|122269|e_gw1.40.42.1		LLSTGYSTHIPVEDQR	16	0	1814.92	yes	yes	9.1444e-14	229.68	7.17	0.898						1	4		1				7.17	0.898						1	4		1				30055000
>jgi|Lotgi1|236952|estExt_fgenesh2_pg.C_sca_900076		LLTYQWGTPTK	11	0	1306.69	yes	yes	1.3115e-05	194.67	1.5	0.5	1	1											1.5	0.5	1	1											3330800
>jgi|Lotgi1|219492|estExt_Genewise1Plus.C_sca_540059		LLVSLCSGAR	10	0	1074.59	yes	yes	4.1981e-07	228.05	9	0									1				9	0									1				656990
>jgi|Lotgi1|205205|estExt_fgenesh2_kg.C_sca_1490003		LLWTTSR	7	0	875.486	yes	yes	0.0098766	172.54	6	0						1							6	0						1							1180900
>jgi|Lotgi1|114561|e_gw1.19.150.1		LLYSTNGYGDGGR	13	0	1371.64	yes	yes	7.11e-46	320.33	6.11	3	2	3	4	4	3	2	8	3	2	2	3	1	6.11	3	2	3	4	4	3	2	8	3	2	2	3	1	777970000
>jgi|Lotgi1|218952|estExt_Genewise1Plus.C_sca_500038		LMGQPFDAK	9	0	1005.5	yes	yes	0.0046863	125.96	8	0								1					8	0								1					297420
>jgi|Lotgi1|213719|estExt_Genewise1Plus.C_sca_180387	247	LMGTDSLLK	9	0	976.526	yes	yes	0.0026171	139.19	7	0							1						7	0							1						1060300
>jgi|Lotgi1|199248|estExt_Genewise1.C_sca_1150102;>jgi|Lotgi1|154309|fgenesh2_pg.C_sca_5000349;>jgi|Lotgi1|211477|estExt_Genewise1Plus.C_sca_90390		LMIGMFDR	8	0	981.478	no	no	0.0064163	121.52	10	0										1			NaN	NaN													211130
>jgi|Lotgi1|173756|fgenesh2_pg.C_sca_170000019		LMIPNILLK	9	0	1053.66	yes	yes	0.00031183	205.75	6.14	2.39		2		1	1	5	1	2	1		1		6.14	2.39		2		1	1	5	1	2	1		1		228910000
>jgi|Lotgi1|188534|estExt_Genewise1.C_sca_240373	173	LMPAQEAIKDDNWVK	15	1	1756.88	yes	yes	7.8072e-05	161.1	9	0									1				9	0									1				1732400
>jgi|Lotgi1|237103|estExt_fgenesh2_pg.C_sca_950032	435;436	LMQNDPLIGMVLTSEDGEKEK	21	1	2346.14	yes	yes	7.3985e-82	342.3	10	0										2			10	0										2			3915100
>jgi|Lotgi1|236952|estExt_fgenesh2_pg.C_sca_900076	427	LMVHIISSDEVPSQK	15	0	1681.87	yes	yes	1.4803e-53	316.78	7	0							4						7	0							4						8642500
>jgi|Lotgi1|204047|estExt_fgenesh2_kg.C_sca_340011		LMYAVVDPSTNNLNAR	16	0	1776.88	yes	yes	0.0074597	89.013	8	0								1					8	0								1					279140
>jgi|Lotgi1|230107|estExt_fgenesh2_pg.C_sca_110025;>jgi|Lotgi1|176992|fgenesh2_pg.C_sca_10047000001		LNAIISDGVATK	12	0	1200.67	yes	no	1.872e-07	205.57	9.75	1.71							1	1	2	1	1	2	9.75	1.71							1	1	2	1	1	2	30027000
>jgi|Lotgi1|229482|estExt_fgenesh2_pg.C_sca_70303		LNCSPTNTTFR	11	0	1309.61	yes	yes	7.6832e-15	258.34	10.4	0.8									1	1	3		10.4	0.8									1	1	3		3625400
>jgi|Lotgi1|219492|estExt_Genewise1Plus.C_sca_540059		LNESFSGIGTSDTHLIR	17	0	1845.92	yes	yes	6.0451e-16	235.13	9	0									3				9	0									3				3284300
>jgi|Lotgi1|159264|fgenesh2_pg.C_sca_20000004		LNLPTFAFLPGER	13	0	1473.8	yes	yes	5.9657e-46	322.03	5.47	1.96	2			1	1	7	3	1					5.47	1.96	2			1	1	7	3	1					494090000
>jgi|Lotgi1|163448|fgenesh2_pg.C_sca_40000002		LNLQHTCNNQK	11	0	1368.66	yes	yes	0.00040119	167.97	6	0						1							6	0						1							137280
>jgi|Lotgi1|238326|estExt_fgenesh2_pg.C_sca_1410005		LNNNVATSAQNCYK	14	0	1595.74	yes	yes	2.4136e-12	208.42	10	0										1			10	0										1			0
>jgi|Lotgi1|235120|estExt_fgenesh2_pg.C_sca_590106		LNPQALADALDTIGLEDLDDDEAALICEK	29	0	3140.51	yes	yes	5.9999e-167	391.82	3.6	1.74	1	1			3								3.6	1.74	1	1			3								54534000
>jgi|Lotgi1|122269|e_gw1.40.42.1		LNSKPSFELNPLDR	14	1	1628.85	yes	yes	2.2703e-08	213.59	7	0							1						7	0							1						1349300
>jgi|Lotgi1|232029|estExt_fgenesh2_pg.C_sca_250060		LNSTNVELATVTPER	15	0	1642.85	yes	yes	1.4496e-05	185.27	10	0										1			10	0										1			99008
>jgi|Lotgi1|141698|e_gw1.165.8.1		LNVLISNAGIYPGK	14	0	1457.82	yes	yes	0.00011162	143.17	7	0							1						7	0							1						1979700
>jgi|Lotgi1|229543|estExt_fgenesh2_pg.C_sca_80085		LNVYVTEKPK	10	1	1189.67	yes	yes	2.2698e-05	218.9	8.87	2.09		1				2	1	3	6	6	3	1	8.87	2.09		1				2	1	3	6	6	3	1	175780000
>jgi|Lotgi1|128584|e_gw1.61.99.1	45	LPAAGCGDMVVATVK	15	0	1487.75	yes	yes	2.1439e-07	202.81	11	0											1		11	0											1		229630
>jgi|Lotgi1|193923|estExt_Genewise1.C_sca_550244		LPACVIDTGTGYTK	14	0	1494.74	yes	yes	8.7293e-05	168.94	8	0								1					8	0								1					336190
>jgi|Lotgi1|239707|estExt_fgenesh2_pg.C_sca_8510001		LPALIGSVPEEFNQAR	16	0	1739.92	yes	no	1.214e-05	159.64	10.5	0.5										2	2		10.5	0.5										2	2		447460
>jgi|Lotgi1|134694|e_gw1.92.27.1		LPALIGSVPGK	11	0	1050.64	yes	yes	0.0023132	139.96	11	0.816										1	1	1	11	0.816										1	1	1	350330
>jgi|Lotgi1|150160|fgenesh2_kg.C_sca_27000005		LPANLIQAQR	10	0	1122.65	yes	yes	6.4435e-05	191.05	7	0							2						7	0							2						829010
>jgi|Lotgi1|239189|estExt_fgenesh2_pg.C_sca_2050009;>jgi|Lotgi1|143482|e_gw1.205.21.1		LPGLYGGDPGCSGGR	15	0	1461.67	yes	no	1.8035e-22	262.8	8.42	2.98	2					1	2	2	4	3	4	1	8.42	2.98	2					1	2	2	4	3	4	1	66507000
>jgi|Lotgi1|159264|fgenesh2_pg.C_sca_20000004		LPGTPAYQFHR	11	0	1285.66	yes	yes	1.5815e-24	294.88	5.94	3.38	3	3	3	3	3	5	3	2		2	2	3	5.94	3.38	3	3	3	3	3	5	3	2		2	2	3	147000000
>jgi|Lotgi1|99809|gw1.32.298.1	524	LPHFYAMEAANVLK	14	0	1602.82	yes	yes	1.0181e-51	322.03	5.47	2.88	7	11	9	11	12	8	10	8	9	3	4	1	5.47	2.88	7	11	9	11	12	8	10	8	9	3	4	1	1395900000
>jgi|Lotgi1|236770|estExt_fgenesh2_pg.C_sca_870051		LPIDGTSCGHK	11	0	1183.57	yes	yes	1.2124e-06	203.4	5.35	1.8	1	1		3	6	4	2	3					5.35	1.8	1	1		3	6	4	2	3					53077000
>jgi|Lotgi1|236690|estExt_fgenesh2_pg.C_sca_850102		LPSAAADQEALFQSK	15	0	1574.79	yes	yes	2.1282e-63	331.46	2.3	1.1	3	3	2	2									2.3	1.1	3	3	2	2									19858000
>jgi|Lotgi1|235120|estExt_fgenesh2_pg.C_sca_590106		LPTAVLK	7	0	740.48	yes	yes	0.0072465	179.47	5	0					1								5	0					1								13816000
>jgi|Lotgi1|140786|e_gw1.151.5.1	61	LPTHMVPLHYELVLK	15	0	1789	yes	yes	1.9288e-13	186.91	6.2	2.32				2	1				2				6.2	2.32				2	1				2				14487000
>jgi|Lotgi1|140786|e_gw1.151.5.1	61	LPTHMVPLHYELVLKPHMYHK	21	1	2582.37	yes	yes	2.2048e-38	266.92	6.69	2.6	1	1	3	5	13	2	4	6	9	3	3	1	6.69	2.6	1	1	3	5	13	2	4	6	9	3	3	1	1142700000
>jgi|Lotgi1|236770|estExt_fgenesh2_pg.C_sca_870051		LPTSIFGLGGVLGQR	15	0	1513.86	yes	yes	5.4652e-110	398.11	5.37	2.96	6	5	7	6	7	7	4	6	3	2	3	1	5.37	2.96	6	5	7	6	7	7	4	6	3	2	3	1	1394000000
>jgi|Lotgi1|236689|estExt_fgenesh2_pg.C_sca_850101		LPTTQTVYTPGPVYSASSAVNPYYQSQAVER	31	0	3373.65	yes	yes	3.2016e-25	193.47	8	0								1					8	0								1					1763400
>jgi|Lotgi1|235497|estExt_fgenesh2_pg.C_sca_650036	391	LPTYKPMYQMIR	12	1	1539.79	yes	yes	5.7071e-14	241.58	6.97	2.93	6	3	1	4	4	8	5	11	12	11	2	1	6.97	2.93	6	3	1	4	4	8	5	11	12	11	2	1	2453900000
>jgi|Lotgi1|236770|estExt_fgenesh2_pg.C_sca_870051		LPVQATQQDPSK	12	0	1310.68	yes	yes	7.5777e-77	381.9	4.74	2.2	2	2	2	2	3	3	3	2					4.74	2.2	2	2	2	2	3	3	3	2					42321000
>jgi|Lotgi1|214616|estExt_Genewise1Plus.C_sca_230056;>jgi|Lotgi1|231818|estExt_fgenesh2_pg.C_sca_230030		LPVQLQR	7	0	852.518	no	no	0.0050091	187.77	9	0									1				NaN	NaN													164590
>jgi|Lotgi1|225601|estExt_Genewise1Plus.C_sca_1460061		LPYPIIADPK	10	0	1125.64	yes	yes	0.0041116	132.9	10	0										1			10	0										1			566920
>jgi|Lotgi1|209261|estExt_Genewise1Plus.C_sca_30137		LQATVFNYLGSAANAEVR	18	0	1922.98	yes	yes	9.8319e-61	267.26	9.11	0.737								2	4	3			9.11	0.737								2	4	3			6948900
>jgi|Lotgi1|159383|fgenesh2_pg.C_sca_20000123		LQLNQPNQIR	10	0	1222.68	yes	yes	4.1534e-27	305.01	7.25	1.64						2	1			1			7.25	1.64						2	1			1			17703000
>jgi|Lotgi1|230007|estExt_fgenesh2_pg.C_sca_100209;>jgi|Lotgi1|223895|estExt_Genewise1Plus.C_sca_1040047;>jgi|Lotgi1|199507|estExt_Genewise1.C_sca_1190063		LQLWDTAGQER	11	0	1315.65	yes	no	2.727e-24	290.32	10	0.667									2	5	2		10	0.667									2	5	2		8416300
>jgi|Lotgi1|228377|estExt_fgenesh2_pg.C_sca_20344	286	LQMPLLR	7	0	869.516	yes	yes	0.0012346	203.1	11.5	0.5											1	1	11.5	0.5											1	1	2880800
>jgi|Lotgi1|205662|estExt_fgenesh2_pm.C_sca_30050		LQQVSEDHLR	10	0	1223.63	yes	yes	0.0051856	129.1	11	0											1		11	0											1		863110
>jgi|Lotgi1|174003|fgenesh2_pg.C_sca_179000009	130	LQSLEIYNSMVNIK	14	0	1650.87	yes	yes	7.0505e-52	324.74	5.52	2.79	3	5	5	7	7	2	5	5	4	4	1		5.52	2.79	3	5	5	7	7	2	5	5	4	4	1		450780000
>jgi|Lotgi1|174003|fgenesh2_pg.C_sca_179000009		LQTCTYPNLIHLDESGSPLSSLYYHQLVTTNAVFPK	36	0	4106.05	yes	yes	8.4304e-139	340.21	5.36	2.06	1		1	1	3	1	2	2					5.36	2.06	1		1	1	3	1	2	2					942850000
>jgi|Lotgi1|230068|estExt_fgenesh2_pg.C_sca_100317		LQTLFEEYK	9	0	1169.6	yes	yes	0.001497	166.17	8	2.94					1		1					1	8	2.94					1		1					1	3979100
>jgi|Lotgi1|173095|fgenesh2_pg.C_sca_148000046;>jgi|Lotgi1|176001|fgenesh2_pg.C_sca_623000001	115	LQTMIGATPLAK	12	0	1242.7	yes	no	0.0001044	163.34	8	0.816							1	1	1				8	0.816							1	1	1				4319100
>jgi|Lotgi1|218952|estExt_Genewise1Plus.C_sca_500038		LSAIYGGTYMLDRPNTEIVYEDGK	24	1	2704.31	yes	yes	0.0036048	93.684	8	0								1					8	0								1					812810
>jgi|Lotgi1|162872|fgenesh2_pg.C_sca_36000100		LSATGDILGLTVDNLR	16	0	1656.9	yes	yes	8.7035e-161	442.53	4.47	3.29	6	7	7	2	4	2		1	1	3	3		4.47	3.29	6	7	7	2	4	2		1	1	3	3		180470000
>jgi|Lotgi1|214936|estExt_Genewise1Plus.C_sca_250001		LSDASGQMTFTEEK	14	0	1542.69	yes	yes	0.00050516	127.37	7.5	0.5							1	1					7.5	0.5							1	1					319300
>jgi|Lotgi1|236952|estExt_fgenesh2_pg.C_sca_900076		LSEAAVEVIFQK	12	0	1332.73	yes	yes	0.00015607	166.93	1.5	0.5	1	1											1.5	0.5	1	1											1629300
>jgi|Lotgi1|225601|estExt_Genewise1Plus.C_sca_1460061		LSFLYPATTGR	11	0	1224.65	yes	yes	3.0237e-09	227.25	10	0										1			10	0										1			237380
>jgi|Lotgi1|115450|e_gw1.21.366.1		LSFNLLAK	8	0	904.538	yes	yes	0.0062352	168.72	8	0								1					8	0								1					420060
>jgi|Lotgi1|174920|fgenesh2_pg.C_sca_225000003	142	LSGSSKPYNTPSDDVNEMIK	20	1	2181.03	yes	yes	5.799e-195	449.63	5.8	2.58	5	3	3	1	7	10	11	5	2	2	2		5.8	2.58	5	3	3	1	7	10	11	5	2	2	2		5219500000
>jgi|Lotgi1|156525|fgenesh2_pg.C_sca_11000211		LSIENFNTEEHR	12	0	1487.7	yes	yes	1.7283e-05	183.64	2	0		1											2	0		1											1461600
>jgi|Lotgi1|115714|e_gw1.22.148.1		LSILEQR	7	0	857.497	yes	yes	0.0025257	203.1	7	0							1						7	0							1						1285800
>jgi|Lotgi1|239574|estExt_fgenesh2_pg.C_sca_3420002		LSLANGR	7	0	729.413	yes	yes	0.0050091	187.77	2.5	0.5		1	1										2.5	0.5		1	1										449210
>jgi|Lotgi1|233397|estExt_fgenesh2_pg.C_sca_390071	342	LSLGVESVNGQMK	13	0	1360.7	yes	yes	4.8774e-17	247.72	8.6	0.49								2	3				8.6	0.49								2	3				22241000
>jgi|Lotgi1|235988|estExt_fgenesh2_pg.C_sca_730030		LSLGVPVDYFK	11	0	1236.68	yes	yes	3.2425e-05	190.05	5.71	2.27	1	1	1	2	2	3	3	2	2				5.71	2.27	1	1	1	2	2	3	3	2	2				45454000
>jgi|Lotgi1|225558|estExt_Genewise1Plus.C_sca_1440059		LSLYDIAHTPGVAADLSHIETR	22	0	2378.22	yes	yes	2.442e-53	287.9	9	0									1				9	0									1				551240
>jgi|Lotgi1|238560|estExt_fgenesh2_pg.C_sca_1510007		LSNNLFGFYYSK	12	0	1451.71	yes	yes	1.7698e-18	263.81	4.7	2.51	2	3	3	1	4	2	1	2	2				4.7	2.51	2	3	3	1	4	2	1	2	2				525000000
>jgi|Lotgi1|232022|estExt_fgenesh2_pg.C_sca_250045		LSNVEFTTK	9	0	1037.54	yes	yes	0.0053541	139.19	10	0										1			10	0										1			125380
>jgi|Lotgi1|216416|estExt_Genewise1Plus.C_sca_330065		LSPEDIER	8	0	957.477	yes	yes	0.0011213	201.59	6	0						1							6	0						1							310140
>jgi|Lotgi1|209261|estExt_Genewise1Plus.C_sca_30137		LSSEPIFGTWQIK	13	0	1504.79	yes	yes	1.386e-12	234.27	4.93	2.19	3	2	2	4	4	6	4	2	1				4.93	2.19	3	2	2	4	4	6	4	2	1				149720000
>jgi|Lotgi1|142681|e_gw1.184.79.1		LSSTWEGIQAAK	12	0	1289.66	yes	yes	6.5298e-08	209.89	8.5	0.5								1	1				8.5	0.5								1	1				1114400
>jgi|Lotgi1|216792|estExt_Genewise1Plus.C_sca_350069		LSTAYITAAR	10	0	1065.58	yes	yes	1.8256e-05	207.73	8.67	0.471								1	2				8.67	0.471								1	2				2970400
>jgi|Lotgi1|113221|e_gw1.16.216.1		LSVFPPTR	8	0	915.518	yes	yes	0.0044831	172.26	9	0									1				9	0									1				0
>jgi|Lotgi1|105848|e_gw1.4.256.1	6	LSVPAMNVNDSVTK	14	0	1473.75	yes	yes	0.00076284	116.01	7	0							2						7	0							2						3309600
>jgi|Lotgi1|173095|fgenesh2_pg.C_sca_148000046		LTDIACLLHNK	11	0	1296.69	yes	yes	1.2124e-06	203.4	8	0								1					8	0								1					636250
>jgi|Lotgi1|229248|estExt_fgenesh2_pg.C_sca_60046		LTDLNDNRPIFPFR	14	1	1716.89	yes	yes	0.00034019	168.94	9	0									1				9	0									1				187840
>jgi|Lotgi1|234387|estExt_fgenesh2_pg.C_sca_500042		LTDSCTYLQTR	11	0	1356.63	yes	yes	2.2529e-37	319.47	7.48	3.02	2	2	2	2	2	2	5	3	9	7	1	3	7.48	3.02	2	2	2	2	2	2	5	3	9	7	1	3	356570000
>jgi|Lotgi1|239573|estExt_fgenesh2_pg.C_sca_3370004		LTFLPDVTSINIIEGR	16	0	1786.98	yes	yes	6.3576e-07	194.24	5.25	0.829				1	1	2							5.25	0.829				1	1	2							5763000
>jgi|Lotgi1|232880|estExt_fgenesh2_pg.C_sca_330023	323;324	LTFSQMMSDQLK	12	0	1427.68	yes	yes	1.2235e-10	203.4	3	0			1										3	0			1										780260
>jgi|Lotgi1|239574|estExt_fgenesh2_pg.C_sca_3420002		LTGEVGGLSK	10	0	959.529	yes	yes	0.0011711	156.94	7.07	3.47	1	2	2	3	4	1		2	3	3	3	3	7.07	3.47	1	2	2	3	4	1		2	3	3	3	3	338800000
>jgi|Lotgi1|239574|estExt_fgenesh2_pg.C_sca_3420002		LTGEVGGLSKSTPASGSVELR	21	1	2044.08	yes	yes	1.5113e-71	322.65	6.67	4.03	1								1	1			6.67	4.03	1								1	1			1167300
>jgi|Lotgi1|227996|estExt_fgenesh2_pg.C_sca_10362		LTGLNYDTPALAHR	14	0	1540.8	yes	yes	5.4587e-09	214.44	10.8	1.69							1		1	1	1	5	10.8	1.69							1		1	1	1	5	71786000
>jgi|Lotgi1|174920|fgenesh2_pg.C_sca_225000003	143;144	LTIDMGMEDR	10	0	1179.53	yes	yes	6.909e-06	204.92	5.61	2.76	2	2	3	3	4	5	2	1	4		2		5.61	2.76	2	2	3	3	4	5	2	1	4		2		269840000
>jgi|Lotgi1|174920|fgenesh2_pg.C_sca_225000003	143;144	LTIDMGMEDRNDVEYDDDSVGER	23	1	2673.12	yes	yes	1.3267e-21	200.75	7	0							2						7	0							2						11949000
>jgi|Lotgi1|150310|fgenesh2_kg.C_sca_34000006		LTKPAPEFTAQAVVDGDFK	19	1	2033.05	yes	yes	5.101e-05	146.16	10	0										1			10	0										1			262090
>jgi|Lotgi1|140786|e_gw1.151.5.1		LTNSLTGFYYSR	12	0	1420.7	yes	yes	2.5154e-45	320.33	5.96	3.13	6	7	7	8	12	5	7	6	10	4	3	4	5.96	3.13	6	7	7	8	12	5	7	6	10	4	3	4	3886800000
>jgi|Lotgi1|103152|e_gw1.1.406.1	1;2	LTPPNPIIEANAGFHGEMSMEK	22	0	2382.13	yes	yes	0.00070369	100.35	9	0									1				9	0									1				736630
>jgi|Lotgi1|235988|estExt_fgenesh2_pg.C_sca_730030		LTQWAICSK	9	0	1105.56	yes	yes	1.089e-05	228.05	6	1.41				1	1	1	1	1					6	1.41				1	1	1	1	1					25937000
>jgi|Lotgi1|223043|estExt_Genewise1Plus.C_sca_880146;>jgi|Lotgi1|202077|estExt_Genewise1.C_sca_2180072;>jgi|Lotgi1|197703|estExt_Genewise1.C_sca_880158;>jgi|Lotgi1|220547|estExt_Genewise1Plus.C_sca_630094;>jgi|Lotgi1|182889|estExt_Genewise1.C_sca_50206;>j	205	LTTPTYGDLNHLVSATMSGVTTCLR	25	0	2707.33	no	no	9.6677e-05	119.31	7.5	0.5							1	1					NaN	NaN													3617500
>jgi|Lotgi1|232714|estExt_fgenesh2_pg.C_sca_310076		LTTSSPQTATTPR	13	0	1359.7	yes	yes	5.0708e-07	203.49	3.62	1.32		2	2	2	1	1							3.62	1.32		2	2	2	1	1							6061100
>jgi|Lotgi1|209340|estExt_Genewise1Plus.C_sca_30274		LVADPDRFPSGIK	13	1	1413.76	yes	yes	1.5502e-08	214.44	8	0.632							1	3	1				8	0.632							1	3	1				14089000
>jgi|Lotgi1|236952|estExt_fgenesh2_pg.C_sca_900076		LVAPFPGNIR	10	0	1082.62	yes	yes	0.00016937	179.89	1.5	0.5	1	1											1.5	0.5	1	1											2225500
>jgi|Lotgi1|106548|e_gw1.5.688.1		LVASTDSNDFTIDGASGLISSK	22	0	2197.07	yes	yes	1.31e-08	156.11	2	0		1											2	0		1											349870
>jgi|Lotgi1|160173|fgenesh2_pg.C_sca_23000191		LVDCGDRPLPQGTCGYR	17	1	1962.9	yes	yes	3.4069e-57	326.69	4.67	2.16	1	3	1	3	4	4			2				4.67	2.16	1	3	1	3	4	4			2				123150000
>jgi|Lotgi1|230068|estExt_fgenesh2_pg.C_sca_100317		LVDIYDDLPAGIK	13	0	1430.77	yes	yes	0.00010477	159.94	6.78	3.55	1	1		1		1		1	2	1		1	6.78	3.55	1	1		1		1		1	2	1		1	15355000
>jgi|Lotgi1|114561|e_gw1.19.150.1		LVDNDLAELNK	11	0	1242.65	yes	yes	4.9238e-19	272.62	6.58	2.98	2	2	2	2	1	5	5	4	3	2	1	2	6.58	2.98	2	2	2	2	1	5	5	4	3	2	1	2	2564600000
>jgi|Lotgi1|114561|e_gw1.19.150.1		LVDNDLAELNKR	12	1	1398.75	yes	yes	1.3994e-76	382.58	5.72	2.81	4	6	5	8	6	6	8	7	5	4	1	1	5.72	2.81	4	6	5	8	6	6	8	7	5	4	1	1	1508400000
>jgi|Lotgi1|123611|e_gw1.44.160.1		LVEAFQFTDK	10	0	1196.61	yes	yes	0.0021833	143.86	10	0										1			10	0										1			127760
>jgi|Lotgi1|234405|estExt_fgenesh2_pg.C_sca_500078		LVEHVSPCEYR	11	0	1387.66	yes	yes	1.1814e-15	269.49	9.2	0.98								1	3		1		9.2	0.98								1	3		1		7931700
>jgi|Lotgi1|230007|estExt_fgenesh2_pg.C_sca_100209		LVFLGEQSVGK	11	0	1175.65	yes	yes	0.00048955	165.83	10	0										2			10	0										2			865360
>jgi|Lotgi1|69892|gw1.49.115.1		LVGGAGPYAGR	11	0	1016.54	yes	yes	1.8383e-09	233	7.4	2.42				1	1				2	1			7.4	2.42				1	1				2	1			9405400
>jgi|Lotgi1|236770|estExt_fgenesh2_pg.C_sca_870051		LVGLLILK	8	0	867.616	yes	yes	0.0024973	190.52	5.26	3.07	3	3	3	1	2	2	2	3	2	1	1		5.26	3.07	3	3	3	1	2	2	2	3	2	1	1		267890000
>jgi|Lotgi1|239125|estExt_fgenesh2_pg.C_sca_1950011		LVINPGDCPK	10	0	1111.57	yes	yes	0.00088759	161.37	2	0		1											2	0		1											3533600
>jgi|Lotgi1|239125|estExt_fgenesh2_pg.C_sca_1950011		LVINPGDCPKPDK	13	1	1451.74	yes	yes	6.3654e-14	234.27	5.03	3.06	10	11	8	3	10	8	7	4	6	2	2	2	5.03	3.06	10	11	8	3	10	8	7	4	6	2	2	2	5768600000
>jgi|Lotgi1|239125|estExt_fgenesh2_pg.C_sca_1950011		LVINPGDCPKPDKNIVICLIYQK	23	2	2696.44	yes	yes	4.0967e-21	206.97	3.38	1.49	1	2	1	1	3								3.38	1.49	1	2	1	1	3								193610000
>jgi|Lotgi1|201878|estExt_Genewise1.C_sca_2030008		LVLEVAQHLGENTVR	15	0	1676.92	yes	yes	0.00013714	138.94	8	0								1					8	0								1					115240
>jgi|Lotgi1|209107|estExt_Genewise1Plus.C_sca_20912		LVLGVPWYGYR	11	0	1321.72	yes	yes	1.3053e-19	282.71	7.13	1.15					1	4	4	4	2				7.13	1.15					1	4	4	4	2				48251000
>jgi|Lotgi1|209261|estExt_Genewise1Plus.C_sca_30137	237	LVLPIESLMAPK	12	0	1309.77	yes	yes	0.00014675	157.95	6.5	2.86	1	2	2	6	3	3	3	4	3	4	3		6.5	2.86	1	2	2	6	3	3	3	4	3	4	3		182310000
>jgi|Lotgi1|236183|estExt_fgenesh2_pg.C_sca_760074		LVNDGCGGEYNYCCTPNHYR	20	0	2447.97	yes	yes	4.6676e-17	207.5	10.2	0.829									1	1	2		10.2	0.829									1	1	2		13037000
>jgi|Lotgi1|236183|estExt_fgenesh2_pg.C_sca_760074		LVNDGCGGEYNYCCTPNHYRPYPYTQR	27	1	3353.41	yes	yes	2.81e-10	158.02	10.4	0.8									1	1	3		10.4	0.8									1	1	3		120940000
>jgi|Lotgi1|236952|estExt_fgenesh2_pg.C_sca_900076		LVNLPAENK	9	0	996.56	yes	yes	0.00031183	205.75	4.14	3.18	1	2	2					1		1			4.14	3.18	1	2	2					1		1			2074800
>jgi|Lotgi1|158316|fgenesh2_pg.C_sca_16000284;>jgi|Lotgi1|176424|fgenesh2_pg.C_sca_1280000001		LVNQQPQVQR	10	0	1208.66	yes	no	2.5615e-09	242.49	2.89	1.45	2	2	2	1	2								2.89	1.45	2	2	2	1	2								4939500
>jgi|Lotgi1|234387|estExt_fgenesh2_pg.C_sca_500042		LVPPYNTGGR	10	0	1072.57	yes	yes	3.3069e-05	199.48	8.92	1.52						2	2	6	8	3	4	1	8.92	1.52						2	2	6	8	3	4	1	500570000
>jgi|Lotgi1|150310|fgenesh2_kg.C_sca_34000006		LVQAFQFTDK	10	0	1195.62	yes	yes	0.00029979	174.85	9.83	1.07								1	1	2	2		9.83	1.07								1	1	2	2		5588500
>jgi|Lotgi1|191640|estExt_Genewise1.C_sca_410075		LVQAPNSYFMDVK	13	0	1510.75	yes	yes	0.0063229	89.548	12	0												1	12	0												1	715910
>jgi|Lotgi1|237709|estExt_fgenesh2_pg.C_sca_1150053		LVQLFDEYPK	10	0	1250.65	yes	yes	0.0003613	172.47	9	0									2				9	0									2				1843500
>jgi|Lotgi1|205205|estExt_fgenesh2_kg.C_sca_1490003		LVQNCLWTLR	10	0	1301.69	yes	yes	0.008712	130.96	11	0											1		11	0											1		0
>jgi|Lotgi1|235988|estExt_fgenesh2_pg.C_sca_730030		LVQYQGR	7	0	862.466	yes	yes	0.0098766	172.54	6	0						1							6	0						1							240930
>jgi|Lotgi1|159264|fgenesh2_pg.C_sca_20000004		LVSALEETQIVVSNLR	16	0	1769.99	yes	yes	2.1501e-66	344.99	7.21	2.44	1		1	1	4	4	4	3	4	4	2		7.21	2.44	1		1	1	4	4	4	3	4	4	2		104330000
>jgi|Lotgi1|230493|estExt_fgenesh2_pg.C_sca_120332		LVSTASEPETQK	12	0	1288.65	yes	yes	0.00075297	143.61	8.5	0.5								1	1				8.5	0.5								1	1				357610
>jgi|Lotgi1|174003|fgenesh2_pg.C_sca_179000009		LVSVDQPLPPPAPK	14	0	1456.83	yes	yes	0.0078112	95.018	5	0					1								5	0					1								898210
>jgi|Lotgi1|222542|estExt_Genewise1Plus.C_sca_820192		LVSWYDNEYGYSNR	14	0	1764.77	yes	yes	3.9253e-19	192.05	8.5	0.866							1		3				8.5	0.866							1		3				1710800
>jgi|Lotgi1|175663|fgenesh2_pg.C_sca_336000001		LVSYYYFIR	9	0	1222.64	yes	yes	0.0010808	174.17	8.5	0.5								1	1				8.5	0.5								1	1				1430800
>jgi|Lotgi1|233779|estExt_fgenesh2_pg.C_sca_430124		LVYNPDYKK	9	1	1138.6	yes	yes	0.0021741	174.17	10	0										1			10	0										1			258540
>jgi|Lotgi1|232880|estExt_fgenesh2_pg.C_sca_330023		LVYSTTRPER	10	1	1220.65	yes	yes	0.006418	150.28	2.5	0.5		1	1										2.5	0.5		1	1										1697500
>jgi|Lotgi1|234865|estExt_fgenesh2_pg.C_sca_560073		LYDLKPVAK	9	1	1045.62	yes	yes	0.0025214	188.29	6.25	2.49			1			2				1			6.25	2.49			1			2				1			31318000
>jgi|Lotgi1|235549|estExt_fgenesh2_pg.C_sca_660066		LYFALYDTGK	10	0	1189.6	yes	yes	0.00023588	177.32	6.8	3.21	2	3	2	2	4	2	3	5	4	3	3	2	6.8	3.21	2	3	2	2	4	2	3	5	4	3	3	2	595980000
>jgi|Lotgi1|159694|fgenesh2_pg.C_sca_21000164		LYGSSVLQGFNPENCDIPSEHDVPR	25	0	2829.3	yes	yes	1.403e-51	260.05	1	0	1												1	0	1												348450
>jgi|Lotgi1|209340|estExt_Genewise1Plus.C_sca_30274		LYMSMADR	8	0	985.436	yes	yes	0.0062258	123.96	8	0								2					8	0								2					698580
>jgi|Lotgi1|232880|estExt_fgenesh2_pg.C_sca_330023		LYQFPFR	7	0	969.507	yes	yes	0.0020915	207.99	3	0			1										3	0			1										2739600
>jgi|Lotgi1|236770|estExt_fgenesh2_pg.C_sca_870051		LYQQLNTEFR	10	0	1310.66	yes	yes	1.2098e-16	275.32	6.59	3.02	1	3	2	2	3	2	3	4	4	2	2	1	6.59	3.02	1	3	2	2	3	2	3	4	4	2	2	1	252060000
>jgi|Lotgi1|229407|estExt_fgenesh2_pg.C_sca_70021		LYQVEYAFK	9	0	1159.59	yes	yes	0.006598	134.91	10	0										1			10	0										1			534030
>jgi|Lotgi1|224583|estExt_Genewise1Plus.C_sca_1180027		LYSDEELLER	10	0	1265.61	yes	yes	0.0046586	130.96	9	0									1				9	0									1				1462900
>jgi|Lotgi1|115607|e_gw1.21.53.1		LYYSADDFPGDVNEGLIGPLLICR	24	0	2696.32	yes	yes	9.8189e-52	268.4	3.55	1.16	1	1	2	5	2								3.55	1.16	1	1	2	5	2								149720000
>jgi|Lotgi1|162861|fgenesh2_pg.C_sca_36000089	99	MADVVDCQCLVLSR	14	0	1664.77	yes	yes	2.6524e-07	206.51	5	0					1								5	0					1								2176900
>jgi|Lotgi1|109284|e_gw1.10.19.1	15	MAGLQDLVDSLK	12	0	1288.67	yes	yes	7.1394e-15	170.72	1.67	0.471	1	2											1.67	0.471	1	2											741180
>jgi|Lotgi1|109284|e_gw1.10.19.1	15	MAGLQDLVDSLKDTNETLENHNNELR	26	1	2968.42	yes	yes	5.343e-31	213.51	7	0							1						7	0							1						268090
>jgi|Lotgi1|152688|fgenesh2_pg.C_sca_2000108	73;74	MAMPGFGFGSGLGNFPNPR	19	0	1952.9	yes	yes	1.7563e-20	145.29	12	0												1	12	0												1	1141400
>jgi|Lotgi1|234885|estExt_fgenesh2_pg.C_sca_560116	374	MAPSVETICSTQSPLLNPR	19	0	2100.03	yes	yes	9.4964e-191	452.61	8.94	2.15		1		1	1	1	6	9	9	7	6	6	8.94	2.15		1		1	1	1	6	9	9	7	6	6	386830000
>jgi|Lotgi1|184255|estExt_Genewise1.C_sca_80549	163	MDATANELADVK	12	0	1276.6	yes	yes	2.7599e-09	210.38	7	0							2						7	0							2						1764500
>jgi|Lotgi1|188534|estExt_Genewise1.C_sca_240373	171	MDATQAELVEER	12	0	1390.64	yes	yes	6.3681e-11	225.56	8.67	0.471								1	2				8.67	0.471								1	2				805400
>jgi|Lotgi1|218952|estExt_Genewise1Plus.C_sca_500038	256	MDETYDCIVLGTGLK	15	0	1713.8	yes	yes	4.8432e-06	183.66	8	0								1					8	0								1					661520
>jgi|Lotgi1|234303|estExt_fgenesh2_pg.C_sca_490063	355	MDFAQAENDGR	11	0	1252.51	yes	yes	1.1207e-05	192.32	11.2	0.4											4	1	11.2	0.4											4	1	1458400
>jgi|Lotgi1|239271|estExt_fgenesh2_pg.C_sca_2180008	507	MDSTEPPYSESR	12	0	1397.58	yes	yes	2.4145e-14	241.58	9	1								1		1			9	1								1		1			285650
>jgi|Lotgi1|236770|estExt_fgenesh2_pg.C_sca_870051	419	MEIFYHWIAR	10	0	1364.67	yes	yes	1.7537e-07	230.07	5.53	2.85	5	2	3	4	5	4	4	4	4	2	1		5.53	2.85	5	2	3	4	5	4	4	4	4	2	1		174720000
>jgi|Lotgi1|141290|e_gw1.158.1.1	67;68	METAMENTPMLKR	13	1	1550.73	yes	yes	0.0011857	112.15	8	0								1					8	0								1					249190
>jgi|Lotgi1|115607|e_gw1.21.53.1	26	MEYIQYTDDSYGQK	14	0	1739.73	yes	yes	1.5994e-18	256.4	3.36	1.23	1	3	3	4	3								3.36	1.23	1	3	3	4	3								21717000
>jgi|Lotgi1|106937|e_gw1.6.157.1		MFFLQVK	7	0	911.494	yes	yes	0.0093023	153.52	10	1									1		1		10	1									1		1		530590
>jgi|Lotgi1|194019|estExt_Genewise1.C_sca_560181	183	MFVELNPDPDK	11	0	1303.61	yes	yes	0.0012183	138.11	8.5	0.5								1	1				8.5	0.5								1	1				213460
>jgi|Lotgi1|236952|estExt_fgenesh2_pg.C_sca_900076	428	MGAILDLLDILGLDESK	17	0	1814.97	yes	yes	7.2741e-11	210.56	1	0	1												1	0	1												1067000
>jgi|Lotgi1|228268|estExt_fgenesh2_pg.C_sca_20156	281	MGMNQPYGPDR	11	0	1264.53	yes	yes	1.3329e-32	315.96	5.1	2.86	7	4	1	4	7	6	5	4	1	1	1	1	5.1	2.86	7	4	1	4	7	6	5	4	1	1	1	1	38466000
>jgi|Lotgi1|174920|fgenesh2_pg.C_sca_225000003	145	MGVNDYDGGYQER	13	0	1502.61	yes	yes	1.1211e-56	331.45	5.43	2.26	4	4	2	5	8	10	10	3	5				5.43	2.26	4	4	2	5	8	10	10	3	5				437300000
>jgi|Lotgi1|209261|estExt_Genewise1Plus.C_sca_30137		MIALPYPK	8	0	931.52	yes	yes	0.0093626	137.77	9.5	0.5									1	1			9.5	0.5									1	1			1613300
>jgi|Lotgi1|108898|e_gw1.9.258.1	13	MITDEDEEYK	10	0	1271.52	yes	yes	0.0025348	129.1	9	0									2				9	0									2				697850
>jgi|Lotgi1|108898|e_gw1.9.258.1	13	MITDEDEEYKVADNGDLIIK	20	1	2310.09	yes	yes	2.3239e-23	238.62	9	0									2				9	0									2				2603700
>jgi|Lotgi1|115147|e_gw1.20.479.1	20	MITPEAADPK	10	0	1071.53	yes	no	0.0010672	143.86	2.92	1.32	2	3	3	2	2								2.92	1.32	2	3	3	2	2								66911000
>jgi|Lotgi1|115147|e_gw1.20.479.1	21	MITPEASDPK	10	0	1087.52	yes	yes	0.0010672	143.86	2.5	1.32	2	3	1	1	1								2.5	1.32	2	3	1	1	1								9796400
>jgi|Lotgi1|154590|fgenesh2_pg.C_sca_6000093	76	MKEVNFQSELDK	12	1	1466.71	yes	yes	0.00051082	159.94	9	0									3				9	0									3				3175200
>jgi|Lotgi1|228268|estExt_fgenesh2_pg.C_sca_20156	282;283;284	MLGISPHGHMMNR	13	0	1479.69	yes	yes	0.00020956	123.8	7.5	3.84	1								2		1		7.5	3.84	1								2		1		5292800
>jgi|Lotgi1|239174|estExt_fgenesh2_pg.C_sca_2010016	497	MLPLMAALR	9	0	1014.57	yes	yes	0.00017597	209.12	5.78	3.7	14	4	5	5	7	5	6	4	4	4	5	6	5.78	3.7	14	4	5	5	7	5	6	4	4	4	5	6	944640000
>jgi|Lotgi1|140786|e_gw1.151.5.1	62	MLQFIMGER	9	0	1123.55	yes	yes	1.2283e-09	257.26	4.56	2.65	7	11	6	9	11	6	4	2	3	2	2		4.56	2.65	7	11	6	9	11	6	4	2	3	2	2		1405700000
>jgi|Lotgi1|163448|fgenesh2_pg.C_sca_40000002	109	MLQYIESLIISR	12	0	1464.8	yes	yes	5.8369e-07	196.7	8.33	1.89							2				1		8.33	1.89							2				1		4135100
>jgi|Lotgi1|233408|estExt_fgenesh2_pg.C_sca_390087	344	MLYTASADVLK	11	0	1210.63	yes	yes	0.00061511	150.85	10.4	0.8									1	1	3		10.4	0.8									1	1	3		9449200
>jgi|Lotgi1|239174|estExt_fgenesh2_pg.C_sca_2010016	498;499;500;501;502;503	MMLPMLMGGMDMK	13	0	1484.64	yes	yes	1.4575e-05	170.72	9.77	3.77	2										7	4	9.77	3.77	2										7	4	50978000
>jgi|Lotgi1|201174|estExt_Genewise1.C_sca_1660017		MNPEYDYLFK	10	0	1318.59	yes	yes	0.0031037	116.52	10.5	0.5										1	1		10.5	0.5										1	1		1018500
>jgi|Lotgi1|237510|estExt_fgenesh2_pg.C_sca_1090023	440;441	MPCAPGTNYFMDTCSCSTFAK	21	0	2444.96	yes	yes	3.3749e-70	210.9	7	2.92		1						1	2				7	2.92		1						1	2				43768000
>jgi|Lotgi1|109284|e_gw1.10.19.1	16	MPQESQKPVLIK	12	1	1396.77	yes	yes	0.00019952	172.34	8	0								1					8	0								1					137570
>jgi|Lotgi1|237303|estExt_fgenesh2_pg.C_sca_1020012	438	MPYGQAPAVYDGDFQLVQSNSILR	24	0	2668.3	yes	yes	0.0012022	89.668	10	0										1			10	0										1			180650
>jgi|Lotgi1|235549|estExt_fgenesh2_pg.C_sca_660066		MRDTPTPGDETYK	13	1	1509.68	yes	yes	0.0050827	108.37	9	0									1				9	0									1				250260
>jgi|Lotgi1|223043|estExt_Genewise1Plus.C_sca_880146;>jgi|Lotgi1|202077|estExt_Genewise1.C_sca_2180072;>jgi|Lotgi1|197703|estExt_Genewise1.C_sca_880158;>jgi|Lotgi1|220547|estExt_Genewise1Plus.C_sca_630094;>jgi|Lotgi1|204297|estExt_fgenesh2_kg.C_sca_460025	206	MSATFIGNSTAIQELFK	17	0	1856.93	yes	no	4.3331e-26	262	7.4	0.49							3	2					7.4	0.49							3	2					12993000
>jgi|Lotgi1|228264|estExt_fgenesh2_pg.C_sca_20144	280	MSNGIGFNPHPTDCDK	16	0	1788.76	yes	yes	2.4723e-19	254.96	3.86	1.81	1	1	1	1	1	2							3.86	1.81	1	1	1	1	1	2							28397000
>jgi|Lotgi1|236770|estExt_fgenesh2_pg.C_sca_870051	420	MSNTINSLQIK	11	0	1247.65	yes	yes	4.5544e-20	283.75	6.15	3.22	4	5	5	4	6	6	5	5	3	5	3	3	6.15	3.22	4	5	5	4	6	6	5	5	3	5	3	3	493300000
>jgi|Lotgi1|203020|estExt_fgenesh2_kg.C_sca_20001		MSPEQILLR	9	0	1085.59	yes	yes	0.0043372	128.1	8.5	0.5								1	1				8.5	0.5								1	1				473380
>jgi|Lotgi1|158113|fgenesh2_pg.C_sca_16000081	84	MSSTLQDIGK	10	0	1078.53	yes	yes	1.1391e-05	204.92	8.4	3.12	1	1				1	1	1	3	3	3	1	8.4	3.12	1	1				1	1	1	3	3	3	1	53697000
>jgi|Lotgi1|206060|estExt_fgenesh2_pm.C_sca_120032	227	MTNLGWTITK	10	0	1163.6	yes	yes	0.00029452	165.83	9	0									2				9	0									2				4925100
>jgi|Lotgi1|162872|fgenesh2_pg.C_sca_36000100	105	MTTLIQTDK	9	0	1049.54	yes	yes	0.00063492	171.38	5	3.65	1	2	2	1					1	1	1		5	3.65	1	2	2	1					1	1	1		25802000
>jgi|Lotgi1|235549|estExt_fgenesh2_pg.C_sca_660066	396	MTVEMTPFPPFDGR	14	0	1623.74	yes	yes	5.3192e-36	294.58	7.78	2.64	4	2	1		1	6	6	14	16	8	4	2	7.78	2.64	4	2	1		1	6	6	14	16	8	4	2	279710000
>jgi|Lotgi1|232714|estExt_fgenesh2_pg.C_sca_310076	319	MTYLIGGIDDTR	12	0	1353.66	yes	yes	1.0699e-41	327.01	6.97	2.68	1		1	2	5	5	5	2	3	1	1	3	6.97	2.68	1		1	2	5	5	5	2	3	1	1	3	122360000
>jgi|Lotgi1|238560|estExt_fgenesh2_pg.C_sca_1510007	467	MVNFFLGENIFR	12	0	1485.74	yes	yes	1.409e-34	309.21	4.09	1.81	2	3	3	4	6	2	1	1					4.09	1.81	2	3	3	4	6	2	1	1					723360000
>jgi|Lotgi1|141887|e_gw1.169.3.1	69	MVNTPIPHSLKSEAKK	16	2	1778.97	yes	yes	0.0028796	119.01	12	0												1	12	0												1	2009700
>jgi|Lotgi1|238560|estExt_fgenesh2_pg.C_sca_1510007	468;469	MWMKDPENYR	10	1	1368.6	yes	yes	0.0022309	156.94	5	0					3								5	0					3								6542800
>jgi|Lotgi1|122269|e_gw1.40.42.1	39	MWSEVTPLK	9	0	1089.55	yes	yes	0.0013014	155.01	7	0							1						7	0							1						2253000
>jgi|Lotgi1|233348|estExt_fgenesh2_pg.C_sca_380029		MYMSSFIQQK	10	0	1261.58	yes	yes	0.0020113	145.92	6	0						1							6	0						1							5002400
>jgi|Lotgi1|235988|estExt_fgenesh2_pg.C_sca_730030	411	MYNVLISLQK	10	0	1207.66	yes	yes	2.7103e-10	253.62	5.27	1.48		1		1	5	2	1	1					5.27	1.48		1		1	5	2	1	1					28906000
>jgi|Lotgi1|238526|estExt_fgenesh2_pg.C_sca_1490037	457	MYSLDTVNFLGGK	13	0	1443.71	yes	yes	2.7908e-65	360.26	4.79	2.69	13	14	16	17	14	12	11	8	4	5	2	1	4.79	2.69	13	14	16	17	14	12	11	8	4	5	2	1	9384100000
>jgi|Lotgi1|235548|estExt_fgenesh2_pg.C_sca_660065		NADCGLEIAK	10	0	1089.51	yes	yes	9.4936e-06	213.37	7.18	2.87		2	2		2	2	3	3	3	2	2	1	7.18	2.87		2	2		2	2	3	3	3	2	2	1	455330000
>jgi|Lotgi1|203845|estExt_fgenesh2_kg.C_sca_250008	209;210	NADMAEDMQSESIECATTALEK	22	0	2443.02	yes	yes	7.1237e-05	122.57	12	0												1	12	0												1	124820
>jgi|Lotgi1|109284|e_gw1.10.19.1		NAQLEQELDVYR	12	0	1476.72	yes	yes	4.9394e-14	241.58	7	0.707						1	2	1					7	0.707						1	2	1					6890100
>jgi|Lotgi1|204921|estExt_fgenesh2_kg.C_sca_960001		NASLQAELNEQR	12	0	1371.67	yes	yes	0.00011846	170.72	8.5	1.5							1			1			8.5	1.5							1			1			420210
>jgi|Lotgi1|201174|estExt_Genewise1.C_sca_1660017	192;193	NATNVEQAFMTMAAEIK	17	0	1867.88	yes	yes	1.236e-44	171.87	10	0										1			10	0										1			49836
>jgi|Lotgi1|199248|estExt_Genewise1.C_sca_1150102	190;191	NAYASMGYNLSPQFAQMVTYK	21	0	2383.1	yes	yes	3.2219e-08	162.4	10	0										1			10	0										1			119700
>jgi|Lotgi1|237510|estExt_fgenesh2_pg.C_sca_1090023		NCAIQIGR	8	0	930.471	yes	yes	6.4527e-06	260.01	9.92	1.44							1	1	3	3	3	2	9.92	1.44							1	1	3	3	3	2	30663000
>jgi|Lotgi1|174003|fgenesh2_pg.C_sca_179000009	131	NCAMIDFFK	9	0	1144.5	yes	yes	0.00036501	182.57	5.83	2.72	1	4	3	1	4	3	4	3	3	3			5.83	2.72	1	4	3	1	4	3	4	3	3	3			342290000
>jgi|Lotgi1|160173|fgenesh2_pg.C_sca_23000191		NCVTSSYCPDGK	12	0	1386.55	yes	yes	1.3343e-11	194.6	4.33	2.05	1	1	2	4		3			1				4.33	2.05	1	1	2	4		3			1				17249000
>jgi|Lotgi1|233420|estExt_fgenesh2_pg.C_sca_390106		NDDETSDIIDDILDIVEDAK	20	0	2247.03	yes	yes	8.8332e-48	294.38	7	0							3						7	0							3						983990
>jgi|Lotgi1|59617|gw1.6.93.1;>jgi|Lotgi1|107438|e_gw1.6.90.1		NDELHQENVR	10	0	1252.58	yes	no	0.0003613	172.47	6	0						1							6	0						1							131680
>jgi|Lotgi1|236770|estExt_fgenesh2_pg.C_sca_870051		NDIPNNDHIIAFTGYGLQK	19	0	2129.05	yes	yes	2.5393e-05	139.65	4	1.87	1			1	1	1							4	1.87	1			1	1	1							15526000
>jgi|Lotgi1|204240|estExt_fgenesh2_kg.C_sca_430013		NDIYAEGLHFR	11	0	1333.64	yes	yes	0.0071391	122.26	9	0									1				9	0									1				339110
>jgi|Lotgi1|158113|fgenesh2_pg.C_sca_16000081	85	NDQSWMTAVR	10	0	1206.55	yes	yes	0.00023355	167.97	9.6	0.8									3	1	1		9.6	0.8									3	1	1		12905000
>jgi|Lotgi1|115607|e_gw1.21.53.1		NDQSYIGSVYK	11	0	1272.6	yes	yes	1.7916e-06	198.87	4.85	2.43	2	2	3	3	1	3	2	3	1				4.85	2.43	2	2	3	3	1	3	2	3	1				229030000
>jgi|Lotgi1|174920|fgenesh2_pg.C_sca_225000003		NDVEYDDDSVGER	13	0	1511.6	yes	yes	8.3778e-27	272.38	5.4	2.24	1	1	1	2	2	3	3		2				5.4	2.24	1	1	1	2	2	3	3		2				58789000
>jgi|Lotgi1|235621|estExt_fgenesh2_pg.C_sca_670079		NDVLATELEIK	11	0	1243.67	yes	yes	0.00033738	170.72	10.6	1.5								1		1	1	2	10.6	1.5								1		1	1	2	5184200
>jgi|Lotgi1|83160|gw1.21.261.1		NDVNTELVVFNK	12	0	1390.71	yes	yes	1.6571e-22	272.38	4.89	2.67	4	4	5	5	6	2	3	3	3	2			4.89	2.67	4	4	5	5	6	2	3	3	3	2			337780000
>jgi|Lotgi1|239125|estExt_fgenesh2_pg.C_sca_1950011		NEDGCEICK	9	0	1123.43	yes	yes	0.00050314	196.55	3.27	1.86	3	1	2	2	2		1						3.27	1.86	3	1	2	2	2		1						17864000
>jgi|Lotgi1|233200|estExt_fgenesh2_pg.C_sca_350163		NELPYLTGNQCAQCSASR	18	0	2067.91	yes	yes	0	599.53	7.97	2.29	1		1		2	3	8	9	5	4	2	3	7.97	2.29	1		1		2	3	8	9	5	4	2	3	255730000
>jgi|Lotgi1|234865|estExt_fgenesh2_pg.C_sca_560073	370	NEMDIGQLR	9	0	1074.51	yes	yes	0.00037956	202.54	4	0.816			1	1	1								4	0.816			1	1	1								5834100
>jgi|Lotgi1|83160|gw1.21.261.1		NENGPSLSDPSCIPWVYR	18	0	2089.95	yes	yes	3.7381e-71	335.9	3.78	1.08		3	4	5	6								3.78	1.08		3	4	5	6								68399000
>jgi|Lotgi1|232880|estExt_fgenesh2_pg.C_sca_330023		NFCDDIDR	8	0	1053.42	yes	yes	0.0030686	186.87	2.5	0.5		1	1										2.5	0.5		1	1										1586300
>jgi|Lotgi1|225601|estExt_Genewise1Plus.C_sca_1460061		NFDEILR	7	0	905.461	yes	yes	0.008659	175.75	10	0										1			10	0										1			133360
>jgi|Lotgi1|228639|estExt_fgenesh2_pg.C_sca_30298		NFDYENAEK	9	0	1128.47	yes	yes	0.0058986	137	9	0									2				9	0									2				1607600
>jgi|Lotgi1|157827|fgenesh2_pg.C_sca_15000165		NFGVIASCSGWCGCR	15	0	1729.71	yes	yes	0.00021116	136.27	11	0											1		11	0											1		120740
>jgi|Lotgi1|173200|fgenesh2_pg.C_sca_151000011	119	NFHSNLPSYQMGSTQIR	17	0	1978.93	yes	yes	2.8185e-119	397.86	7.28	3.26	5	4	2	2	6	5	5	7	11	7	6	5	7.28	3.26	5	4	2	2	6	5	5	7	11	7	6	5	1923200000
>jgi|Lotgi1|189089|estExt_Genewise1.C_sca_270169		NFLEEGWSK	9	0	1108.52	yes	yes	0.0053541	139.19	9	0									1				9	0									1				4478200
>jgi|Lotgi1|229482|estExt_fgenesh2_pg.C_sca_70303		NFSHNFFDGK	10	0	1211.54	yes	yes	1.5198e-07	213.37	10.3	0.471										2	1		10.3	0.471										2	1		664550
>jgi|Lotgi1|59949|gw1.35.62.1		NFVQNIVR	8	0	988.545	yes	yes	0.00028188	216.42	8	0								1					8	0								1					603930
>jgi|Lotgi1|239125|estExt_fgenesh2_pg.C_sca_1950011		NGCEICECQDSPIIPHNFGCPTPPSR	26	0	3041.29	yes	yes	3.8014e-32	225.18	3.25	1.39	1	2	1	2	2								3.25	1.39	1	2	1	2	2								204420000
>jgi|Lotgi1|239125|estExt_fgenesh2_pg.C_sca_1950011		NGCPTCQCK	9	0	1123.42	yes	no	0.0095871	125.96	5	0					1								5	0					1								407870
>jgi|Lotgi1|209261|estExt_Genewise1Plus.C_sca_30137		NGEASVSIPMTELK	14	0	1474.73	yes	yes	5.7546e-05	176.29	4.67	2.62	1					1	1						4.67	2.62	1					1	1						6359800
>jgi|Lotgi1|235549|estExt_fgenesh2_pg.C_sca_660066		NGGVCVETKPECACGTR	17	1	1893.81	yes	yes	6.277e-12	221.14	7.88	1.05						1	2	2	3				7.88	1.05						1	2	2	3				34635000
>jgi|Lotgi1|174920|fgenesh2_pg.C_sca_225000003	146;147;148	NGISNMNIMDFLDNLDMDLNFK	22	0	2573.16	yes	yes	7.0507e-107	365.66	6.4	0.8					1	1	3						6.4	0.8					1	1	3						90855000
>jgi|Lotgi1|234885|estExt_fgenesh2_pg.C_sca_560116		NGLLSDLVGK	10	0	1014.57	yes	yes	0.0011711	156.94	7.26	3.31	3	1			1	2	4	3	3	2	2	2	7.26	3.31	3	1			1	2	4	3	3	2	2	2	64119000
>jgi|Lotgi1|235548|estExt_fgenesh2_pg.C_sca_660065	393	NGNPMPVPVNLGDELR	16	0	1720.86	yes	yes	0	397.12	5.65	2.47	4	6	7	6	10	8	13	8	7	3			5.65	2.47	4	6	7	6	10	8	13	8	7	3			971570000
>jgi|Lotgi1|239574|estExt_fgenesh2_pg.C_sca_3420002		NGVGFLSHTSDCTK	14	0	1521.69	yes	yes	5.0904e-05	177.93	3.57	1.18		2	1	2	2								3.57	1.18		2	1	2	2								38066000
>jgi|Lotgi1|173200|fgenesh2_pg.C_sca_151000011		NGYPPSYMTPSPR	13	0	1465.67	yes	yes	0.0075473	138.71	9	0									1				9	0									1				0
>jgi|Lotgi1|114561|e_gw1.19.150.1		NHCIHPAVIAAIASR	15	0	1628.86	yes	yes	7.5685e-138	431.43	5.79	2.95	7	10	6	9	11	9	12	9	7	4	6	1	5.79	2.95	7	10	6	9	11	9	12	9	7	4	6	1	3971500000
>jgi|Lotgi1|184255|estExt_Genewise1.C_sca_80549		NHILLFVNK	9	0	1096.64	yes	yes	0.008873	128.1	7	0							1						7	0							1						236790
>jgi|Lotgi1|227996|estExt_fgenesh2_pg.C_sca_10362		NHLGPGSLIDPR	12	0	1274.67	yes	yes	0.0031201	120.68	11.5	0.5											1	1	11.5	0.5											1	1	20131000
>jgi|Lotgi1|162872|fgenesh2_pg.C_sca_36000100		NIDSTTDVYELAIASYVLTR	20	0	2243.13	yes	yes	1.398e-16	198.13	7	0							1						7	0							1						274390
>jgi|Lotgi1|235988|estExt_fgenesh2_pg.C_sca_730030		NIEFVNNER	9	0	1133.55	yes	yes	8.6708e-05	220.24	5.57	2.06		1		1	1	2	1		1				5.57	2.06		1		1	1	2	1		1				43060000
>jgi|Lotgi1|239188|estExt_fgenesh2_pg.C_sca_2050005		NIEYMNK	7	0	910.422	yes	yes	0.0055906	168.43	5.25	0.829				1	1	2							5.25	0.829				1	1	2							6775400
>jgi|Lotgi1|231869|estExt_fgenesh2_pg.C_sca_230185		NIFNPTER	8	0	989.493	yes	yes	0.0011213	201.59	3.56	1.42		3	2	1	2	1							3.56	1.42		3	2	1	2	1							21067000
>jgi|Lotgi1|189380|estExt_Genewise1.C_sca_290015	176;177	NIGMVYSGMGPDYR	14	0	1558.69	yes	yes	0.00022083	122.42	10	0										1			10	0										1			523930
>jgi|Lotgi1|235899|estExt_fgenesh2_pg.C_sca_710087		NILAINQDPLGHQATLK	17	0	1845.01	yes	yes	4.0704e-12	212.18	8	0								2					8	0								2					1941900
>jgi|Lotgi1|235609|estExt_fgenesh2_pg.C_sca_670059	399	NIMINNPTQR	10	0	1199.61	yes	yes	9.105e-07	224.88	9	2.11				1			2	2	2	2	3	1	9	2.11				1			2	2	2	2	3	1	7251100
>jgi|Lotgi1|228639|estExt_fgenesh2_pg.C_sca_30298		NIPEQIPIGCCK	12	0	1427.69	yes	yes	0.00082051	141.93	9	0									1				9	0									1				59324
>jgi|Lotgi1|228268|estExt_fgenesh2_pg.C_sca_20156	285	NIPLTPGVMR	10	0	1096.61	yes	yes	0.00098315	145.92	8.64	2.79	1					1	2	2	2	2	2	2	8.64	2.79	1					1	2	2	2	2	2	2	61674000
>jgi|Lotgi1|228882|estExt_fgenesh2_pg.C_sca_50013		NIQPPQYQTR	10	0	1243.63	yes	yes	3.8094e-26	260.58	7.33	1.18					1	2	3	4	2				7.33	1.18					1	2	3	4	2				13023000
>jgi|Lotgi1|239125|estExt_fgenesh2_pg.C_sca_1950011		NIVICLIYQK	10	0	1262.71	yes	yes	5.5447e-10	253.62	4.41	2.38	7	12	12	10	16	8	6	2	2	1	1	1	4.41	2.38	7	12	12	10	16	8	6	2	2	1	1	1	2053800000
>jgi|Lotgi1|214616|estExt_Genewise1Plus.C_sca_230056;>jgi|Lotgi1|116115|e_gw1.23.184.1		NLAEILSER	9	0	1043.56	yes	no	0.00015917	213.71	9.25	0.433									3	1			9.25	0.433									3	1			978800
>jgi|Lotgi1|236952|estExt_fgenesh2_pg.C_sca_900076		NLASALYSEVLDAVLSGQAADTFK	24	0	2482.26	yes	yes	1.3754e-300	510.64	6.33	2.59	1	1		1		2	2	2	3				6.33	2.59	1	1		1		2	2	2	3				15959000
>jgi|Lotgi1|234865|estExt_fgenesh2_pg.C_sca_560073		NLCSLCGGEQFCHR	14	0	1736.72	yes	yes	5.4587e-09	214.44	5	0.707				1	2	1							5	0.707				1	2	1							32985000
>jgi|Lotgi1|223558|estExt_Genewise1Plus.C_sca_970107;CON__ENSEMBL:ENSBTAP00000016242		NLDIERPTYTNLNR	14	1	1717.87	no	no	1.5036e-90	387	7.42	2.35		1	1		1	2	4	4	4		1	1	NaN	NaN													46141000
>jgi|Lotgi1|234488|estExt_fgenesh2_pg.C_sca_520002		NLDVCCPPSGSAK	13	0	1403.62	yes	yes	2.7578e-06	195.68	8.5	2.78		1					1	1	1	2	2		8.5	2.78		1					1	1	1	2	2		5324200
>jgi|Lotgi1|231046|estExt_fgenesh2_pg.C_sca_170090	310	NLDYIAFQHHMR	12	0	1543.74	yes	yes	2.2149e-13	239.07	8.96	1.6						3	2	4	8	5	4	1	8.96	1.6						3	2	4	8	5	4	1	156090000
>jgi|Lotgi1|169146|fgenesh2_pg.C_sca_82000088		NLDYSFTDILR	11	0	1355.67	yes	yes	1.4052e-10	241.23	8	0								1					8	0								1					217810
>jgi|Lotgi1|209261|estExt_Genewise1Plus.C_sca_30137		NLEIIIQTDK	10	0	1185.66	yes	yes	0.00047778	167.97	6.12	0.781					2	3	3						6.12	0.781					2	3	3						27810000
>jgi|Lotgi1|209261|estExt_Genewise1Plus.C_sca_30137		NLEIIIQTDKK	11	1	1313.76	yes	yes	5.7821e-09	227.97	6.5	2.25	1					4	3		1	1			6.5	2.25	1					4	3		1	1			25006000
>jgi|Lotgi1|236770|estExt_fgenesh2_pg.C_sca_870051	421	NLHYTEGYDNMCR	13	0	1671.68	yes	yes	1.4755e-146	451.65	4.76	2.16	2	3	4	4	6	3	3	3	1				4.76	2.16	2	3	4	4	6	3	3	3	1				475790000
>jgi|Lotgi1|236952|estExt_fgenesh2_pg.C_sca_900076;>jgi|Lotgi1|173550|fgenesh2_pg.C_sca_164000001		NLINYEWGTK	10	0	1236.61	yes	no	0.0021833	143.86	2	0		1											2	0		1											769640
>jgi|Lotgi1|238560|estExt_fgenesh2_pg.C_sca_1510007	470	NLLLNAMACTK	11	0	1247.64	yes	yes	0.00070489	148.96	7	2.83					4						2		7	2.83					4						2		66324000
>jgi|Lotgi1|236955|estExt_fgenesh2_pg.C_sca_900081		NLLQGGTLNLK	11	0	1169.68	yes	yes	2.9451e-15	266.47	7.86	0.639							2	4	1				7.86	0.639							2	4	1				10850000
>jgi|Lotgi1|236770|estExt_fgenesh2_pg.C_sca_870051		NLLSLPR	7	0	811.492	yes	yes	0.0058983	183.46	1	0	2												1	0	2												48183000
>jgi|Lotgi1|163637|fgenesh2_pg.C_sca_40000191		NLNPTNVK	8	0	898.487	yes	yes	0.0030686	186.87	5.5	0.5					1	1							5.5	0.5					1	1							919640
>jgi|Lotgi1|98299|gw1.10.595.1		NLNVIIVNWQEGAK	14	0	1596.86	yes	yes	0.00011162	143.17	7	0							1						7	0							1						5768300
>jgi|Lotgi1|219492|estExt_Genewise1Plus.C_sca_540059		NLPAFFAR	8	0	934.502	yes	yes	0.0036064	183.43	8.67	0.471								1	2				8.67	0.471								1	2				2138900
>jgi|Lotgi1|232880|estExt_fgenesh2_pg.C_sca_330023		NLQSQITGLLVER	13	0	1469.82	yes	yes	2.0637e-63	350.51	4.27	2.8	2	2	2	1			2	1	1				4.27	2.8	2	2	2	1			2	1	1				12954000
>jgi|Lotgi1|104069|e_gw1.2.545.1		NLQYYDISAK	10	0	1213.6	yes	yes	0.001032	159.11	9.5	0.5									2	2			9.5	0.5									2	2			2586900
>jgi|Lotgi1|231818|estExt_fgenesh2_pg.C_sca_230030		NLTEILSER	9	0	1073.57	yes	yes	0.0017524	163.72	9	0									1				9	0									1				80756
>jgi|Lotgi1|239125|estExt_fgenesh2_pg.C_sca_1950011		NLVCPPVCAIYCPNGNVLDK	20	0	2302.09	yes	yes	1.1548e-47	292.29	3.15	1.83	3	3	2	1	3		1						3.15	1.83	3	3	2	1	3		1						175760000
>jgi|Lotgi1|238560|estExt_fgenesh2_pg.C_sca_1510007		NLVWEFITK	9	0	1148.62	yes	yes	0.0053541	139.19	4	2.45	1	1		1	1			1					4	2.45	1	1		1	1			1					88373000
>jgi|Lotgi1|158316|fgenesh2_pg.C_sca_16000284;>jgi|Lotgi1|176424|fgenesh2_pg.C_sca_1280000001	87	NMFKPLSPQSPGFTPLER	18	1	2045.04	yes	no	3.2887e-09	179.41	1.5	0.5	1	1											1.5	0.5	1	1											5791700
>jgi|Lotgi1|156601|fgenesh2_pg.C_sca_11000287	81	NMLDEDVGLR	10	0	1160.55	yes	yes	0.00089584	148.05	7	0							2						7	0							2						6670600
>jgi|Lotgi1|238400|estExt_fgenesh2_pg.C_sca_1440037		NNCAYFIR	8	0	1056.48	yes	yes	7.3849e-05	239.85	8.75	0.433								1	3				8.75	0.433								1	3				16058000
>jgi|Lotgi1|229175|estExt_fgenesh2_pg.C_sca_50437	292	NNEENDAVEDMLK	13	0	1519.65	yes	yes	2.2622e-09	212.38	6.15	0.853				1	3	8	8						6.15	0.853				1	3	8	8						130700000
>jgi|Lotgi1|131935|e_gw1.77.174.1;>jgi|Lotgi1|60316|gw1.617.1.1		NNINFLTADGAK	12	0	1276.64	yes	no	1.473e-05	185.71	7.33	0.745						1	2	3					7.33	0.745						1	2	3					9127500
>jgi|Lotgi1|226175|estExt_Genewise1Plus.C_sca_1660040		NNIWCVEIPVK	11	0	1370.7	yes	yes	0.00019537	176.83	10.7	0.471										1	2		10.7	0.471										1	2		8459100
>jgi|Lotgi1|218952|estExt_Genewise1Plus.C_sca_500038		NNYYGGESASITPLDQFYQK	20	0	2294.05	yes	yes	8.2428e-08	161.66	8	0								1					8	0								1					688840
>jgi|Lotgi1|113221|e_gw1.16.216.1		NPCEGIDCPSGFQK	14	0	1607.67	yes	yes	3.8774e-69	352.64	10	0										1			10	0										1			504960
>jgi|Lotgi1|156599|fgenesh2_pg.C_sca_11000285	79	NPFVDVDMK	9	0	1063.5	yes	yes	0.0014332	152.59	7	0							1						7	0							1						3871100
>jgi|Lotgi1|158379|fgenesh2_pg.C_sca_17000030		NPIIIFNR	8	0	985.571	yes	yes	0.0055959	172.26	1	0	1												1	0	1												1732300
>jgi|Lotgi1|174920|fgenesh2_pg.C_sca_225000003		NPSIGCIR	8	0	915.46	yes	yes	3.9488e-05	235.46	5.9	2.56	1	2	1	2	3	3	3	2	2	2			5.9	2.56	1	2	1	2	3	3	3	2	2	2			363690000
>jgi|Lotgi1|174920|fgenesh2_pg.C_sca_225000003		NPSIGCIRDGCCK	13	1	1535.66	yes	yes	0.00088821	144.65	6.5	0.5						1	1						6.5	0.5						1	1						3785700
>jgi|Lotgi1|209261|estExt_Genewise1Plus.C_sca_30137	238	NPSIGVGMTSDVAELTVFK	19	0	1963.99	yes	yes	2.5381e-72	337.07	7.06	2.86	1	1	1		3			3	5	3			7.06	2.86	1	1	1		3			3	5	3			13762000
>jgi|Lotgi1|181237|estExt_Genewise1.C_sca_10721		NPVPLSELHR	10	0	1160.63	yes	yes	2.8158e-05	202.21	4.57	2.06		1	1	2	2				1				4.57	2.06		1	1	2	2				1				15270000
>jgi|Lotgi1|234884|estExt_fgenesh2_pg.C_sca_560115	372	NQAMYPQNQQSFPNQQK	17	0	2049.93	yes	yes	1.5439e-12	215.5	3.8	1.17		1	1	1	2								3.8	1.17		1	1	1	2								5256500
>jgi|Lotgi1|239189|estExt_fgenesh2_pg.C_sca_2050009		NQDANFCNSNDVYCNPDYGTSIGR	24	0	2780.12	yes	yes	2.4567e-84	317.4	9	0.577								1	4	1			9	0.577								1	4	1			9373000
>jgi|Lotgi1|238526|estExt_fgenesh2_pg.C_sca_1490037		NQGQPAVR	8	0	868.452	yes	yes	0.0011213	201.59	4.17	1.86	1		1	1	2		1						4.17	1.86	1		1	1	2		1						3653100
>jgi|Lotgi1|238526|estExt_fgenesh2_pg.C_sca_1490037		NQISDNIDITK	11	0	1259.64	yes	yes	2.0501e-19	280.63	4.6	2.73	7	12	5	10	7	8	5	2	3	2	1	1	4.6	2.73	7	12	5	10	7	8	5	2	3	2	1	1	8208100000
>jgi|Lotgi1|238526|estExt_fgenesh2_pg.C_sca_1490037		NQISDNIDITKVGIDAGAK	19	1	1971.03	yes	yes	5.0656e-09	171.67	1.5	0.5	1	1											1.5	0.5	1	1											2206700
>jgi|Lotgi1|236952|estExt_fgenesh2_pg.C_sca_900076		NQLSELGLVTTGTLQQLR	18	0	1970.08	yes	yes	5.7018e-109	388.19	1	0	1												1	0	1												2323600
>jgi|Lotgi1|239170|estExt_fgenesh2_pg.C_sca_2010012		NQNIGGGGGGGGGVLGGGQSQFAK	24	0	2073	yes	yes	6.3353e-58	272.82	7.21	3.92	2	2	2	2	1	2	1	1	2	1	3	5	7.21	3.92	2	2	2	2	1	2	1	1	2	1	3	5	225900000
>jgi|Lotgi1|235120|estExt_fgenesh2_pg.C_sca_590106		NRAPGLLNAASVK	13	1	1309.75	yes	yes	0.00058561	137.17	3	0			1										3	0			1										363620
>jgi|Lotgi1|239339|estExt_fgenesh2_pg.C_sca_2240004		NRPQASQPYGETAYSSK	17	1	1882.88	yes	yes	1.637e-07	185.02	4	0				2									4	0				2									2635000
>jgi|Lotgi1|231004|estExt_fgenesh2_pg.C_sca_160274	305	NSDLILTEDMK	11	0	1277.62	yes	yes	9.5498e-05	176.83	12	0												1	12	0												1	867680
>jgi|Lotgi1|230493|estExt_fgenesh2_pg.C_sca_120332	302	NSEGHVAPLPNMFSSYDFDDDGVISK	26	0	2840.26	yes	yes	2.2119e-25	207.89	9	0									1				9	0									1				168690
>jgi|Lotgi1|235621|estExt_fgenesh2_pg.C_sca_670079	401	NSLQNIINAYMSIAADYEAQAGILEVR	27	0	2966.48	yes	yes	4.3349e-116	348.52	7.67	0.471							1	2					7.67	0.471							1	2					3364200
>jgi|Lotgi1|219492|estExt_Genewise1Plus.C_sca_540059	260	NSMTGLGTDEDTIINILVTHDNEQR	25	0	2785.32	yes	yes	1.2542e-134	386.88	9	0									1				9	0									1				7574900
>jgi|Lotgi1|204747|estExt_fgenesh2_kg.C_sca_790016		NSPIPVTIVPNN	12	0	1263.68	yes	yes	3.0275e-07	201.46	11.5	0.5											1	1	11.5	0.5											1	1	4459800
>jgi|Lotgi1|229175|estExt_fgenesh2_pg.C_sca_50437		NSPIYLIDSESSPSR	15	0	1663.81	yes	yes	1.3869e-63	336.42	6.35	3.42	4	4	2	3	3	5	4	2	3	4	4	2	6.35	3.42	4	4	2	3	3	5	4	2	3	4	4	2	293980000
>jgi|Lotgi1|105757|e_gw1.4.297.1		NSSQDEYGTAAYK	13	0	1432.61	yes	yes	3.9779e-09	214.44	4.5	3.5	1							1					4.5	3.5	1							1					683330
>jgi|Lotgi1|223043|estExt_Genewise1Plus.C_sca_880146;>jgi|Lotgi1|202077|estExt_Genewise1.C_sca_2180072;>jgi|Lotgi1|197703|estExt_Genewise1.C_sca_880158;>jgi|Lotgi1|220547|estExt_Genewise1Plus.C_sca_630094;>jgi|Lotgi1|182889|estExt_Genewise1.C_sca_50206;>j		NSSYFVEWIPNNVK	14	0	1695.83	no	no	8.9312e-22	258.33	7.33	0.471							2	1					NaN	NaN													4145200
>jgi|Lotgi1|239125|estExt_fgenesh2_pg.C_sca_1950011		NSVNELVK	8	0	901.487	yes	yes	0.0018612	194.59	5.64	2.14	1		1		3	2	2	1	1				5.64	2.14	1		1		3	2	2	1	1				548870000
>jgi|Lotgi1|159264|fgenesh2_pg.C_sca_20000004		NTAGCSFLPHTYWTFK	16	0	1928.89	yes	yes	7.1784e-08	200.01	5.86	0.99				1	1	3	2						5.86	0.99				1	1	3	2						47911000
>jgi|Lotgi1|239125|estExt_fgenesh2_pg.C_sca_1950011		NTECTATNNAVNDVCCPTCSPVLCK	25	0	2884.19	yes	yes	1.1285e-30	224.05	4.79	2.3	1	2	1	3	2	1	2	1	1				4.79	2.3	1	2	1	3	2	1	2	1	1				243440000
>jgi|Lotgi1|184255|estExt_Genewise1.C_sca_80549		NTFDGDFTVEK	11	0	1271.57	yes	yes	0.0092669	119.16	8	0								1					8	0								1					509840
>jgi|Lotgi1|209261|estExt_Genewise1Plus.C_sca_30137		NTGLHVVSDALIYQHK	16	0	1793.94	yes	yes	6.188e-210	486.02	6.26	2.93	1	4	2	2	7	5		4	5	3		2	6.26	2.93	1	4	2	2	7	5		4	5	3		2	122110000
>jgi|Lotgi1|173200|fgenesh2_pg.C_sca_151000011		NTICVAPVSQPR	12	0	1340.69	yes	yes	2.8505e-28	296.97	7.56	2.87	1	3	2	3	3	6	4	7	8	7	5	3	7.56	2.87	1	3	2	3	3	6	4	7	8	7	5	3	753090000
>jgi|Lotgi1|158379|fgenesh2_pg.C_sca_17000030		NTSLHEQPGSVLLNVTK	17	0	1835.97	yes	yes	0.0014382	114.74	2	0		1											2	0		1											2081100
>jgi|Lotgi1|229427|estExt_fgenesh2_pg.C_sca_70053		NTVPDQVVEVHSSDVAK	17	0	1822.91	yes	yes	4.3287e-07	136.51	6	0.816					1	1	1						6	0.816					1	1	1						2702500
>jgi|Lotgi1|184255|estExt_Genewise1.C_sca_80549		NVASGNDDVPFGITSDDSVFK	21	0	2183	yes	yes	4.7409e-11	172.2	7	0							1						7	0							1						686420
>jgi|Lotgi1|233397|estExt_fgenesh2_pg.C_sca_390071		NVCCGTGYTLHITSK	15	0	1709.79	yes	yes	6.0331e-07	199.27	8.36	1.3						1	2	2	5		1		8.36	1.3						1	2	2	5		1		86550000
>jgi|Lotgi1|232880|estExt_fgenesh2_pg.C_sca_330023		NVFQSPFVFTYK	12	0	1475.74	yes	yes	0.0020612	126.67	2	0.816	1	1	1										2	0.816	1	1	1										8397500
>jgi|Lotgi1|238400|estExt_fgenesh2_pg.C_sca_1440037		NVFTAAGQR	9	0	962.493	yes	yes	0.00037956	202.54	9.44	0.831								1	4	3	1		9.44	0.831								1	4	3	1		54371000
>jgi|Lotgi1|239005|estExt_fgenesh2_pg.C_sca_1830012;>jgi|Lotgi1|239006|estExt_fgenesh2_pg.C_sca_1830013	477	NVGSPSIGDVMGDGVHVAFYTGYR	24	0	2497.17	no	no	3.3383e-68	301.09	10.5	1.27							1	2	4	6	14	7	NaN	NaN													292110000
>jgi|Lotgi1|209340|estExt_Genewise1Plus.C_sca_30274		NVIAINQDPLGIQGK	15	0	1578.87	yes	yes	1.146e-12	228.21	7.8	0.4							1	4					7.8	0.4							1	4					20288000
>jgi|Lotgi1|239574|estExt_fgenesh2_pg.C_sca_3420002		NVIDGECNR	9	0	1075.47	yes	yes	0.00064699	188.29	3.67	1.43	1	2	2	3	3	1							3.67	1.43	1	2	2	3	3	1							14740000
>jgi|Lotgi1|238844|estExt_fgenesh2_pg.C_sca_1750005		NVIEDPNILK	10	0	1153.63	yes	yes	0.0092035	129.1	9	0									1				9	0									1				0
>jgi|Lotgi1|118304|e_gw1.28.357.1		NVLNNFLVEGK	11	0	1245.67	yes	yes	0.0047512	129.7	10	0										2			10	0										2			625950
>jgi|Lotgi1|108036|e_gw1.8.544.1	12	NVMHGNYLSGDDDNVK	16	0	1776.77	yes	yes	1.8091e-18	244.14	7	0							1						7	0							1						207210
>jgi|Lotgi1|183614|estExt_Genewise1.C_sca_60290	160;161	NVMVGSYGPKPDLQSYTTPEDEAPSGMLAR	30	1	3209.5	yes	yes	2.0506e-135	350.64	9.8	0.4									1	4			9.8	0.4									1	4			8403600
>jgi|Lotgi1|128992|e_gw1.63.279.1		NVNDYIPTVYGLGMHVEVR	19	0	2175.08	yes	yes	0.0089763	76.85	10	0										1			10	0										1			59220
>jgi|Lotgi1|159264|fgenesh2_pg.C_sca_20000004		NVVLPSR	7	0	783.46	yes	yes	0.0072465	179.47	6	0						1							6	0						1							1941100
>jgi|Lotgi1|216416|estExt_Genewise1Plus.C_sca_330065		NWDDASVQHDIK	12	0	1426.65	yes	yes	0.00013473	168.79	6	0						1							6	0						1							1197600
>jgi|Lotgi1|238560|estExt_fgenesh2_pg.C_sca_1510007		NWDQIFK	7	0	949.466	yes	yes	0.00196	229.15	6.27	3.16	1		1	2	2			2	1		2		6.27	3.16	1		1	2	2			2	1		2		75640000
>jgi|Lotgi1|238082|estExt_fgenesh2_pg.C_sca_1300004	444	NWEHGDTAANDNDAMDSPFSVLGIN	25	0	2689.14	yes	yes	5.6267e-67	296.87	8.11	1.45							3	5				1	8.11	1.45							3	5				1	190290000
>jgi|Lotgi1|84059|gw1.130.114.1		NYQTPLEPNTPNEK	14	0	1643.78	yes	yes	2.488e-09	221.28	3.5	1.66	1	2	1	1	2	1							3.5	1.66	1	2	1	1	2	1							15473000
>jgi|Lotgi1|115607|e_gw1.21.53.1		NYYLSIEER	9	0	1185.57	yes	yes	2.7528e-06	238.48	3.87	1.98	3	4	3	5	3	2	2	1					3.87	1.98	3	4	3	5	3	2	2	1					238590000
>jgi|Lotgi1|174003|fgenesh2_pg.C_sca_179000009		PAAYVQR	7	0	803.429	yes	yes	0.0030295	235.31	5	0					3								5	0					3								994820
>jgi|Lotgi1|162872|fgenesh2_pg.C_sca_36000100	102	PADFNMGIDIR	11	0	1247.6	yes	yes	2.0839e-07	185.71	6	2.14		1		1		1	3		1				6	2.14		1		1		1	3		1				17282000
>jgi|Lotgi1|239125|estExt_fgenesh2_pg.C_sca_1950011		PADNPGVCQYVPPLAQCSNFQNK	23	0	2603.19	yes	yes	8.0413e-174	434	3.92	2.05	7	7	9	6	6	7	4	2					3.92	2.05	7	7	9	6	6	7	4	2					3094400000
>jgi|Lotgi1|239125|estExt_fgenesh2_pg.C_sca_1950011		PADNPGVCQYVPPLAQCSNFQNKR	24	1	2759.29	yes	yes	2.569e-74	304.18	3.33	1.49	1	1	1	1	2								3.33	1.49	1	1	1	1	2								80056000
>jgi|Lotgi1|233420|estExt_fgenesh2_pg.C_sca_390106		PALNFNSIYK	10	0	1165.61	yes	yes	1.1638e-38	339.26	5.25	2.76	2	3	4	3	4	3	3	2	2		2		5.25	2.76	2	3	4	3	4	3	3	2	2		2		383630000
>jgi|Lotgi1|233420|estExt_fgenesh2_pg.C_sca_390106		PALNFNSIYKDSR	13	1	1523.77	yes	yes	7.9076e-95	396.9	7	0							1						7	0							1						320200
>jgi|Lotgi1|236770|estExt_fgenesh2_pg.C_sca_870051		PANPPRPLAPR	11	1	1184.68	yes	yes	3.8838e-44	337.9	5.33	2.61	3	4	4	3	7	5	4	4	3	1	1		5.33	2.61	3	4	4	3	7	5	4	4	3	1	1		173240000
>jgi|Lotgi1|235497|estExt_fgenesh2_pg.C_sca_650036		PAPTYAAPTK	10	0	1015.53	yes	yes	8.6709e-05	185.97	7.29	3.34	1	2	1	1	1	2	2	2	2	3	2	2	7.29	3.34	1	2	1	1	1	2	2	2	2	3	2	2	283940000
>jgi|Lotgi1|235497|estExt_fgenesh2_pg.C_sca_650036		PAPTYAAPTKSTKPK	15	2	1556.86	yes	yes	4.0853e-06	201.02	9.5	0.5									2	2			9.5	0.5									2	2			2534200
>jgi|Lotgi1|238526|estExt_fgenesh2_pg.C_sca_1490037		PAQLTIPAR	9	0	965.566	yes	yes	8.3021e-06	231.37	8.2	3.63	1	2	2	1	1		1	2	2	4	4	5	8.2	3.63	1	2	2	1	1		1	2	2	4	4	5	304700000
>jgi|Lotgi1|238526|estExt_fgenesh2_pg.C_sca_1490037	458	PAQLTIPARPGYNDVSMIYDGQNLK	25	1	2760.39	yes	yes	3.9082e-120	370.92	8.47	3.8	6	4	2	3	3	4	2	2	4	7	17	18	8.47	3.8	6	4	2	3	3	4	2	2	4	7	17	18	1121500000
>jgi|Lotgi1|238526|estExt_fgenesh2_pg.C_sca_1490037	458	PAQLTIPARPGYNDVSMIYDGQNLKAK	27	2	2959.52	yes	yes	7.8887e-142	378.77	11	0											1		11	0											1		758830
>jgi|Lotgi1|236770|estExt_fgenesh2_pg.C_sca_870051		PATATNDIFNR	11	0	1218.6	yes	yes	7.7121e-07	165.83	3	0			1										3	0			1										255100
>jgi|Lotgi1|236689|estExt_fgenesh2_pg.C_sca_850101		PAYQPPPPTVVR	12	0	1320.72	yes	yes	1.0017e-12	235.67	7.82	1.27					1	1	1	4	4				7.82	1.27					1	1	1	4	4				12960000
>jgi|Lotgi1|239125|estExt_fgenesh2_pg.C_sca_1950011		PCPEGLVCCPEGCGSICKPPVNIPNPK	27	1	3035.38	yes	yes	4.869e-25	208.93	4.23	2.36	1	4		2	3	1		1	1				4.23	2.36	1	4		2	3	1		1	1				218840000
>jgi|Lotgi1|173138|fgenesh2_pg.C_sca_149000038		PCPFGTFWDQNAVTCSNAANVICR	24	0	2784.22	yes	yes	1.9851e-148	399.99	4	1			3	3	1	1							4	1			3	3	1	1							79608000
>jgi|Lotgi1|217342|estExt_Genewise1Plus.C_sca_390115		PDHAQYLTAEQQDELRK	17	1	2040.99	yes	yes	8.6701e-48	307.28	8	0								1					8	0								1					157240
>jgi|Lotgi1|193969|estExt_Genewise1.C_sca_560109		PESLVSVLGK	10	0	1027.59	yes	yes	2.7022e-07	233	12	0												2	12	0												2	601830
>jgi|Lotgi1|232880|estExt_fgenesh2_pg.C_sca_330023		PFCAYLDR	8	0	1040.47	yes	yes	3.6424e-05	249.58	2.33	0.471		2	1										2.33	0.471		2	1										6067800
>jgi|Lotgi1|162872|fgenesh2_pg.C_sca_36000100		PFFVSLNLPSSVK	13	0	1433.79	yes	yes	4.2002e-05	175.91	2.5	1.5	1			1									2.5	1.5	1			1									1401200
>jgi|Lotgi1|159264|fgenesh2_pg.C_sca_20000004		PFLNLQK	7	0	858.496	yes	yes	1.7667e-08	291.18	6.67	0.943						2		1					6.67	0.943						2		1					8701900
>jgi|Lotgi1|233397|estExt_fgenesh2_pg.C_sca_390071	341	PFSFQSLMPK	10	0	1180.6	yes	yes	0.00020558	170.18	9	0									1				9	0									1				1038000
>jgi|Lotgi1|233420|estExt_fgenesh2_pg.C_sca_390106		PGAVAEDDKESK	12	1	1244.59	yes	yes	2.3993e-23	285.83	4.29	1.93	2	2	2	2	3	4	2						4.29	1.93	2	2	2	2	3	4	2						50685000
>jgi|Lotgi1|233420|estExt_fgenesh2_pg.C_sca_390106		PGAVAEDDKESKK	13	2	1372.68	yes	yes	4.8873e-06	201.46	7	0							1						7	0							1						313310
>jgi|Lotgi1|239125|estExt_fgenesh2_pg.C_sca_1950011	480	PGMCPVPPHPSAVLCAIDSK	20	0	2132.02	yes	yes	1.426e-128	399.21	4.04	2.3	7	7	7	6	7	2	4	4	1				4.04	2.3	7	7	7	6	7	2	4	4	1				1320700000
>jgi|Lotgi1|239125|estExt_fgenesh2_pg.C_sca_1950011	482	PGMCPVPPR	9	0	1009.48	yes	yes	4.4224e-08	246.35	3.38	1.73	3	2	4	3	2	1	1						3.38	1.73	3	2	4	3	2	1	1						13212000
>jgi|Lotgi1|239125|estExt_fgenesh2_pg.C_sca_1950011	482	PGMCPVPPRPSAVLCSIDSK	20	1	2167.06	yes	yes	1.1692e-65	328.16	3.39	1.93	5	8	6	2	6	1	2	1					3.39	1.93	5	8	6	2	6	1	2	1					738140000
>jgi|Lotgi1|239125|estExt_fgenesh2_pg.C_sca_1950011	482	PGMCPVPPRPSAVLCSIDSKDECTNDR	27	2	3057.38	yes	yes	0.00010665	115.46	2.67	0.471		1	2										2.67	0.471		1	2										16525000
>jgi|Lotgi1|226726|estExt_Genewise1Plus.C_sca_1950014		PGNFQFR	7	0	864.424	yes	yes	0.002684	223.6	4.17	1.95	1	1			2	2							4.17	1.95	1	1			2	2							6504600
>jgi|Lotgi1|232714|estExt_fgenesh2_pg.C_sca_310076		PGNPNGPIFLDGLGPAGVR	19	0	1846.97	yes	yes	6.9029e-24	242.38	4.33	0.471				2	1								4.33	0.471				2	1								7137500
>jgi|Lotgi1|163637|fgenesh2_pg.C_sca_40000191		PGNYFSGLR	9	0	1009.5	yes	yes	1.2283e-09	257.26	7.9	3	1	1	1	1	2	3	3	3	4	4	2	4	7.9	3	1	1	1	1	2	3	3	3	4	4	2	4	121420000
>jgi|Lotgi1|239125|estExt_fgenesh2_pg.C_sca_1950011		PGTCPVPPDPSAVLCSIDSK	20	0	2095.99	yes	yes	2.2447e-19	215	3.5	1.5		2			2								3.5	1.5		2			2								10060000
>jgi|Lotgi1|239125|estExt_fgenesh2_pg.C_sca_1950011		PGTCPVPPDPSAVLCSIDSKDECTNDNDCPIDLK	34	1	3785.65	yes	yes	6.2121e-35	200.01	5	0					1								5	0					1								14805000
>jgi|Lotgi1|239125|estExt_fgenesh2_pg.C_sca_1950011		PGVCPVPPQPLAVLCSIDSK	20	0	2133.1	yes	yes	1.6355e-65	316.16	3.77	2.06	6	8	7	7	8	2	2	2	1				3.77	2.06	6	8	7	7	8	2	2	2	1				800010000
>jgi|Lotgi1|239125|estExt_fgenesh2_pg.C_sca_1950011		PGVCPVPPQPLAVLCSIDSKDECTNDR	27	1	3023.42	yes	yes	1.4162e-103	338.31	3.9	1.37	1	1	1	2	5								3.9	1.37	1	1	1	2	5								114740000
>jgi|Lotgi1|239125|estExt_fgenesh2_pg.C_sca_1950011		PGVCPVPPQPLAVLCSIDSKDECTNDRECPIDLK	34	2	3878.83	yes	yes	4.5618e-17	80.359	3	1.22		2	1		1								3	1.22		2	1		1								138900000
>jgi|Lotgi1|238526|estExt_fgenesh2_pg.C_sca_1490037	458	PGYNDVSMIYDGQNLK	16	0	1812.84	yes	yes	2.2912e-177	456.8	9.46	3.1	1	3	2	2		2		3	4	8	18	14	9.46	3.1	1	3	2	2		2		3	4	8	18	14	783110000
>jgi|Lotgi1|238526|estExt_fgenesh2_pg.C_sca_1490037	458	PGYNDVSMIYDGQNLKAK	18	1	2011.97	yes	yes	3.1618e-35	279.85	11.5	0.5											3	3	11.5	0.5											3	3	9869700
>jgi|Lotgi1|238526|estExt_fgenesh2_pg.C_sca_1490037	458	PGYNDVSMIYDGQNLKAKVNDIAR	24	2	2680.33	yes	yes	2.1661e-24	211.99	11	0											1		11	0											1		1460000
>jgi|Lotgi1|173138|fgenesh2_pg.C_sca_149000038	116	PHWMCLGQR	9	0	1183.54	yes	yes	5.3573e-08	250.62	3.74	1.64	6	9	7	11	12	7	1						3.74	1.64	6	9	7	11	12	7	1						476500000
>jgi|Lotgi1|237996|estExt_fgenesh2_pg.C_sca_1270024	442	PIAPTLPPTPPPPMVKPPSITWR	23	1	2489.39	yes	yes	2.7043e-34	240.29	9.67	0.471									1	2			9.67	0.471									1	2			1274700
>jgi|Lotgi1|233199|estExt_fgenesh2_pg.C_sca_350161		PIGSKPITVTTAAK	14	1	1382.81	yes	yes	6.1264e-43	309.33	6.67	2.75	1					1	1	1	2				6.67	2.75	1					1	1	1	2				3422400
>jgi|Lotgi1|238430|estExt_fgenesh2_pg.C_sca_1460006		PILEILLR	8	0	965.627	yes	yes	0.0024973	190.52	8.67	0.471								1	2				8.67	0.471								1	2				2339600
>jgi|Lotgi1|209340|estExt_Genewise1Plus.C_sca_30274		PILYSCSWPAYTAHPNYPAIAK	22	0	2519.23	yes	yes	4.6919e-62	305	8	0								2					8	0								2					1928000
>jgi|Lotgi1|239159|estExt_fgenesh2_pg.C_sca_2000011		PISPVIK	7	0	752.48	yes	yes	0.0036381	194.42	10	0										1			10	0										1			572170
>jgi|Lotgi1|157827|fgenesh2_pg.C_sca_15000165		PISPVLPISPAGGLPLR	17	0	1683.01	yes	yes	1.0996e-09	200.01	11	0											2		11	0											2		577170
>jgi|Lotgi1|157827|fgenesh2_pg.C_sca_15000165		PISPVLPISPAGGLPLRPSIK	21	1	2108.27	yes	yes	2.0837e-218	392.41	8.27	3.67	4	1	2	1	1	1		3	4	6	9	5	8.27	3.67	4	1	2	1	1	1		3	4	6	9	5	419030000
>jgi|Lotgi1|157827|fgenesh2_pg.C_sca_15000165		PISPVLPISPAGGLPLRPSIKDR	23	2	2379.4	yes	yes	1.31e-05	145.61	11	0											1		11	0											1		88594
>jgi|Lotgi1|173200|fgenesh2_pg.C_sca_151000011	120;121;122;123	PITNNMATNVPGNMPGAMPNMR	22	0	2327.06	yes	yes	0.00054243	105.38	9.67	0.471									1	2			9.67	0.471									1	2			2582900
>jgi|Lotgi1|233199|estExt_fgenesh2_pg.C_sca_350161		PITVTTAAK	9	0	900.528	yes	yes	0.00064699	188.29	7.67	1.25						1		1	1				7.67	1.25						1		1	1				1973900
>jgi|Lotgi1|236770|estExt_fgenesh2_pg.C_sca_870051		PIVGLPHLPQQPLVGLSHLQQR	22	0	2426.39	yes	yes	1.0709e-106	371.41	4	2.16	1				1	1							4	2.16	1				1	1							6968200
>jgi|Lotgi1|236952|estExt_fgenesh2_pg.C_sca_900076		PIYFTVVGR	9	0	1050.59	yes	yes	0.0044996	125.96	3	0			1										3	0			1										0
>jgi|Lotgi1|239125|estExt_fgenesh2_pg.C_sca_1950011	482	PKPGMCPVPPR	11	1	1234.63	yes	yes	2.8696e-06	201.1	3.2	1.54	2	2	1	2	3								3.2	1.54	2	2	1	2	3								10154000
>jgi|Lotgi1|239125|estExt_fgenesh2_pg.C_sca_1950011	482	PKPGMCPVPPRPSAVLCSIDSK	22	2	2392.21	yes	yes	1.2733e-24	222.06	3.25	1.68	3	3	3	3	3		1						3.25	1.68	3	3	3	3	3		1						209300000
>jgi|Lotgi1|239125|estExt_fgenesh2_pg.C_sca_1950011		PKPGVCPVPPQPLAVLCSIDSK	22	1	2358.24	yes	yes	4.0864e-24	139.04	4	0				1									4	0				1									18154000
>jgi|Lotgi1|239125|estExt_fgenesh2_pg.C_sca_1950011		PKPGVCPVPPQPLAVLCSIDSKDECTNDR	29	2	3248.56	yes	yes	9.3913e-97	231.6	3	1.5	2	1	2	1	2								3	1.5	2	1	2	1	2								96740000
>jgi|Lotgi1|191640|estExt_Genewise1.C_sca_410075		PLATDLLHPSLEDEK	15	0	1676.86	yes	yes	6.1965e-45	314.24	12	0												3	12	0												3	2002900
>jgi|Lotgi1|235610|estExt_fgenesh2_pg.C_sca_670062		PLATQIANSNR	11	0	1183.63	yes	yes	5.8527e-15	261.48	3	1		1		1									3	1		1		1									515640
>jgi|Lotgi1|237510|estExt_fgenesh2_pg.C_sca_1090023		PLLYLPFDSDVR	12	0	1433.76	yes	yes	6.1822e-34	301.42	5.91	3.37	4	6	4	4	3	4	3	3	3	6	3	1	5.91	3.37	4	6	4	4	3	4	3	3	3	6	3	1	1374500000
>jgi|Lotgi1|238082|estExt_fgenesh2_pg.C_sca_1300004		PLQDLNDRPVFLVR	14	1	1680.93	yes	yes	2.7034e-21	261.28	7.78	2.9	1						2	4			1	1	7.78	2.9	1						2	4			1	1	45205000
>jgi|Lotgi1|174003|fgenesh2_pg.C_sca_179000009		PLSSPQVVYAQSPR	14	0	1527.8	yes	yes	2.7084e-51	319.37	3.72	1.8	2	6	3	6	5	2			1				3.72	1.8	2	6	3	6	5	2			1				125040000
>jgi|Lotgi1|172698|fgenesh2_pg.C_sca_140000010		PLVDSFR	7	0	832.444	yes	yes	0.0040419	192.46	3.5	1.12		1	1	1	1								3.5	1.12		1	1	1	1								2391700
>jgi|Lotgi1|236770|estExt_fgenesh2_pg.C_sca_870051		PLVSLPLHPR	10	0	1127.68	yes	yes	3.3422e-275	343.73	5.28	2.83	5	5	3	6	6	6	4	4	3	2	2		5.28	2.83	5	5	3	6	6	6	4	4	3	2	2		502870000
>jgi|Lotgi1|235497|estExt_fgenesh2_pg.C_sca_650036	391	PMYQMIR	7	0	937.451	yes	yes	0.0010224	229.16	6.33	3.77	1								2				6.33	3.77	1								2				14357000
>jgi|Lotgi1|238526|estExt_fgenesh2_pg.C_sca_1490037		PNIPVIDTPK	10	0	1092.62	yes	yes	0.0011711	156.94	4.71	2.35	2	2	4	2	3	3	1	3	1				4.71	2.35	2	2	4	2	3	3	1	3	1				554630000
>jgi|Lotgi1|230510|estExt_fgenesh2_pg.C_sca_120364		PNLGIYNPSR	10	0	1129.59	yes	yes	4.3779e-13	268.12	8.67	1.7					1		1	1	3	2	1		8.67	1.7					1		1	1	3	2	1		8688700
>jgi|Lotgi1|174065|fgenesh2_pg.C_sca_180000029	136	PNMVCQHINGIQSK	14	0	1624.78	yes	yes	2.6524e-07	206.51	12	0												1	12	0												1	46275
>jgi|Lotgi1|230510|estExt_fgenesh2_pg.C_sca_120364		PRPNLGIYNPSR	12	1	1382.74	yes	yes	2.5281e-10	223.21	8.32	3.64	2	1			1	2		1	2	2	5	3	8.32	3.64	2	1			1	2		1	2	2	5	3	60197000
>jgi|Lotgi1|239125|estExt_fgenesh2_pg.C_sca_1950011		PSAVLCSIDSK	11	0	1175.59	yes	yes	1.2476e-11	244.16	4.64	2.8	3	4	3	2	2		3	2	3				4.64	2.8	3	4	3	2	2		3	2	3				330680000
>jgi|Lotgi1|239125|estExt_fgenesh2_pg.C_sca_1950011		PSAVLCSIDSKDECTNDR	18	1	2065.9	yes	yes	8.2983e-35	278.01	3.3	1.27	1	2	2	3	2								3.3	1.27	1	2	2	3	2								60495000
>jgi|Lotgi1|122269|e_gw1.40.42.1		PSFELNPLDR	10	0	1186.6	yes	yes	2.3303e-05	204.92	7	0							1						7	0							1						447130
>jgi|Lotgi1|236690|estExt_fgenesh2_pg.C_sca_850102		PSGNFAIPTALR	12	0	1242.67	yes	yes	3.8128e-41	317.14	2.2	1.17	2	1	1	1									2.2	1.17	2	1	1	1									8000100
>jgi|Lotgi1|236770|estExt_fgenesh2_pg.C_sca_870051		PSIGVSGSVK	10	0	929.518	yes	yes	4.4413e-07	227.25	5.08	2.84	2	1	1	1	2	1		2	2				5.08	2.84	2	1	1	1	2	1		2	2				93742000
>jgi|Lotgi1|193211|estExt_Genewise1.C_sca_510020	179	PSSILYGMYNDQTPNKK	17	1	1954.95	yes	yes	2.8401e-16	238.63	7.67	0.471							1	2					7.67	0.471							1	2					2747700
>jgi|Lotgi1|203020|estExt_fgenesh2_kg.C_sca_20001		PSTVNWDVVHK	11	0	1280.65	yes	yes	4.1629e-05	187.85	6	0						1							6	0						1							3193700
>jgi|Lotgi1|228882|estExt_fgenesh2_pg.C_sca_50013		PTCEVAEVER	10	0	1188.54	yes	yes	1.1453e-09	250.34	7.3	1.79					2	2	2	1	1	2			7.3	1.79					2	2	2	1	1	2			12716000
>jgi|Lotgi1|236952|estExt_fgenesh2_pg.C_sca_900076	429	PTKPSNDFSDIEYPEMK	17	1	1996.91	yes	yes	4.1855e-08	191.09	7	0							1						7	0							1						2519900
>jgi|Lotgi1|193211|estExt_Genewise1.C_sca_510020		PVDWFIIYK	9	0	1179.63	yes	yes	0.0058986	137	8	0								1					8	0								1					243370
>jgi|Lotgi1|162872|fgenesh2_pg.C_sca_36000100		PVEGHLDLR	9	0	1034.55	yes	yes	8.3021e-06	231.37	2.87	1.41	3	4	3	2	3								2.87	1.41	3	4	3	2	3								26101000
>jgi|Lotgi1|236689|estExt_fgenesh2_pg.C_sca_850101		PVETNTIYR	9	0	1091.56	yes	yes	0.0051468	123.92	11	0											1		11	0											1		0
>jgi|Lotgi1|228882|estExt_fgenesh2_pg.C_sca_50013	288	PVKPMPTYSTNR	12	1	1389.71	yes	yes	3.2924e-05	183.64	7	0.894						2	1	2					7	0.894						2	1	2					1490600
>jgi|Lotgi1|209261|estExt_Genewise1Plus.C_sca_30137		PVSGLAEIR	9	0	940.534	yes	yes	9.7279e-12	272.29	5	1.73		1	1	1	1	2	2						5	1.73		1	1	1	1	2	2						34128000
>jgi|Lotgi1|237510|estExt_fgenesh2_pg.C_sca_1090023		PVSYQPQKPDCR	12	1	1473.7	yes	yes	2.4497e-58	356.92	7.08	3.04		2	1			1	1	2	2	2	1		7.08	3.04		2	1			1	1	2	2	2	1		34236000
>jgi|Lotgi1|237510|estExt_fgenesh2_pg.C_sca_1090023		PVSYQPQKPDCRPLLYLPFDSDVR	24	2	2889.45	yes	yes	6.4974e-84	326.31	5.64	3.1	1	5	3	1	3	2	1	3	2	3	1		5.64	3.1	1	5	3	1	3	2	1	3	2	3	1		516230000
>jgi|Lotgi1|238526|estExt_fgenesh2_pg.C_sca_1490037		PVVNQPR	7	0	808.456	yes	yes	0.0018208	213.35	3.43	1.59	1	1	2	1	1	1							3.43	1.59	1	1	2	1	1	1							1817100
>jgi|Lotgi1|228882|estExt_fgenesh2_pg.C_sca_50013	289	PYAFMNHHPSQNFHR	15	0	1881.85	yes	yes	2.0201e-29	282.57	7	1.28					2	2	2	4	1				7	1.28					2	2	2	4	1				8967900
>jgi|Lotgi1|174920|fgenesh2_pg.C_sca_225000003	142	PYNTPSDDVNEMIK	14	0	1621.73	yes	yes	1.9698e-60	341.59	5.7	2.84	6	3	2	3	4	10	7	3	3	3	2		5.7	2.84	6	3	2	3	4	10	7	3	3	3	2		676050000
>jgi|Lotgi1|236183|estExt_fgenesh2_pg.C_sca_760074		PYPYTQR	7	0	923.45	yes	yes	0.0098766	172.54	11	0											2		11	0											2		588260
>jgi|Lotgi1|234387|estExt_fgenesh2_pg.C_sca_500042		QADAATAAL	9	0	830.413	yes	yes	0.001497	166.17	9	0									1				9	0									1				942290
>jgi|Lotgi1|231426|estExt_fgenesh2_pg.C_sca_190203;>jgi|Lotgi1|231427|estExt_fgenesh2_pg.C_sca_190205		QAGDAEFQAK	10	0	1063.49	no	no	0.00023355	167.97	10.5	0.5										1	1		NaN	NaN													926410
>jgi|Lotgi1|238526|estExt_fgenesh2_pg.C_sca_1490037		QAGLLFGACNGYANFR	16	0	1757.83	yes	yes	2.8058e-65	336.42	10.9	1.84	1								1	6	14	15	10.9	1.84	1								1	6	14	15	692590000
>jgi|Lotgi1|159331|fgenesh2_pg.C_sca_20000071		QAIIAQAIESLK	12	0	1283.74	yes	yes	2.9266e-41	320.33	3.93	1.98	3	5	6	6	2	5	2		1				3.93	1.98	3	5	6	6	2	5	2		1				312890000
>jgi|Lotgi1|233820|estExt_fgenesh2_pg.C_sca_440059		QAINPVYPYPK	11	0	1288.68	yes	yes	0.0071391	122.26	10	0										1			10	0										1			188750
>jgi|Lotgi1|222012|estExt_Genewise1Plus.C_sca_770007		QASPNIVIALAGNK	14	0	1394.79	yes	yes	6.3975e-05	167.3	10	0										3			10	0										3			519180
>jgi|Lotgi1|228264|estExt_fgenesh2_pg.C_sca_20144		QCGQGLFWDQDLLTCNYPAAVQCR	24	0	2899.28	yes	yes	2.5185e-66	293.7	5.2	0.748				1	2	2							5.2	0.748				1	2	2							74150000
>jgi|Lotgi1|230854|estExt_fgenesh2_pg.C_sca_160031		QCVENGIIYEDGEQFK	16	0	1927.86	yes	yes	6.2039e-30	273.86	8.5	1.36						2		1	5	2			8.5	1.36						2		1	5	2			34937000
>jgi|Lotgi1|114561|e_gw1.19.150.1		QDNLAYAGVR	10	0	1105.55	yes	yes	6.5852e-54	369.67	6.31	3.14	5	7	3	5	7	6	8	7	7	6	3	3	6.31	3.14	5	7	3	5	7	6	8	7	7	6	3	3	1308900000
>jgi|Lotgi1|238560|estExt_fgenesh2_pg.C_sca_1510007		QDTSGFVISQR	11	0	1236.61	yes	yes	1.4765e-44	334.14	3.71	1.39	1	2	3	3	4	1							3.71	1.39	1	2	3	3	4	1							135220000
>jgi|Lotgi1|140786|e_gw1.151.5.1		QEAVLTISR	9	0	1015.57	yes	yes	2.1529e-15	298.22	3.5	1.77	2	4	4	3	3	1		1					3.5	1.77	2	4	4	3	3	1		1					128950000
>jgi|Lotgi1|89537|gw1.18.444.1	522	QENAMDNTAADFR	13	0	1481.62	yes	yes	1.2537e-32	291.36	9.38	0.484									5	3			9.38	0.484									5	3			7339600
>jgi|Lotgi1|158316|fgenesh2_pg.C_sca_16000284;>jgi|Lotgi1|176424|fgenesh2_pg.C_sca_1280000001	88	QEVHSLASHPSSMNLR	16	0	1791.87	yes	no	2.0335e-07	193.96	4.36	2.12	1	2	1	5	2	1		1	1				4.36	2.12	1	2	1	5	2	1		1	1				16138000
>jgi|Lotgi1|236952|estExt_fgenesh2_pg.C_sca_900076		QEVIDELK	8	0	972.513	yes	yes	0.0047248	177.1	1	0	1												1	0	1												625580
>jgi|Lotgi1|205506|estExt_fgenesh2_kg.C_sca_8540001;>jgi|Lotgi1|202971|estExt_fgenesh2_kg.C_sca_10023		QEYDESGPAIVHR	13	0	1499.7	no	no	8.4192e-120	433.53	7.25	2.95	2	3	3	4	4	8	9	12	5	2	5	7	NaN	NaN													409190000
>jgi|Lotgi1|193218|estExt_Genewise1.C_sca_510040;CON__P60712;>jgi|Lotgi1|215510|estExt_Genewise1Plus.C_sca_280246		QEYDESGPSIVHR	13	0	1515.7	no	no	4.2687e-85	387	9.05	1.76							4	6	2	2	2	3	NaN	NaN													20970000
>jgi|Lotgi1|99852|gw1.32.299.1		QFCGLPIVR	9	0	1088.58	yes	yes	4.0134e-10	242.31	5.35	3.49	14	14	14	11	10	5	8	7	4	6	5	8	5.35	3.49	14	14	14	11	10	5	8	7	4	6	5	8	16791000000
>jgi|Lotgi1|236770|estExt_fgenesh2_pg.C_sca_870051		QFEETLSR	8	0	1008.49	yes	yes	0.0023095	183.43	6.73	2.34		1		1	2	1		2	4				6.73	2.34		1		1	2	1		2	4				28832000
>jgi|Lotgi1|236952|estExt_fgenesh2_pg.C_sca_900076		QFFTASLDKR	10	1	1211.63	yes	yes	0.0012835	154.84	2	0		1											2	0		1											712010
>jgi|Lotgi1|239170|estExt_fgenesh2_pg.C_sca_2010012	485;486;487;488;489	QFGENPLAAMTLMGNQNIDPMTLIALSGGENMQAIIPIIMR	41	0	4413.2	yes	yes	1.4649e-111	289.55	11.2	0.882									1	2	6	7	11.2	0.882									1	2	6	7	129530000
>jgi|Lotgi1|226838|estExt_Genewise1Plus.C_sca_2060022		QFNCGFLETSAK	12	0	1400.64	yes	yes	0.00082051	141.93	10	0										1			10	0										1			259380
>jgi|Lotgi1|239189|estExt_fgenesh2_pg.C_sca_2050009		QFNEGSLSVANDPTGGSR	18	0	1834.84	yes	yes	7.4313e-138	408.93	9.43	1.38							2	4	6	6	3	2	9.43	1.38							2	4	6	6	3	2	36170000
>jgi|Lotgi1|163670|fgenesh2_pg.C_sca_41000032		QFNIWLAQTAHSK	13	0	1542.79	yes	yes	5.1215e-05	159.94	10	0										3			10	0										3			1988200
>jgi|Lotgi1|234884|estExt_fgenesh2_pg.C_sca_560115		QFTQPQQQLNPNR	13	0	1597.8	yes	yes	1.0776e-21	258.81	3.5	1.12		2	2	2	2								3.5	1.12		2	2	2	2								19783000
>jgi|Lotgi1|164755|fgenesh2_pg.C_sca_47000040		QGLQNRPHPDY	11	1	1323.63	yes	yes	0.00148	139.96	9	0									1				9	0									1				62957
>jgi|Lotgi1|238526|estExt_fgenesh2_pg.C_sca_1490037		QGSSGTATFVSNSGTSGQQGGSGSSNIR	28	0	2615.18	yes	yes	0	642.41	5.57	2.99	13	17	22	19	13	10	13	18	20	10	5	1	5.57	2.99	13	17	22	19	13	10	13	18	20	10	5	1	2479500000
>jgi|Lotgi1|233348|estExt_fgenesh2_pg.C_sca_380029		QHFACKPLEDCTK	13	1	1632.74	yes	yes	8.8161e-09	212.38	5	0					3								5	0					3								11800000
>jgi|Lotgi1|194019|estExt_Genewise1.C_sca_560181		QIDYETVTTFER	12	0	1500.71	yes	yes	0.00013473	168.79	8.75	0.433								1	3				8.75	0.433								1	3				1520100
>jgi|Lotgi1|140786|e_gw1.151.5.1	63	QIETNLALDISVLMVK	16	0	1785.99	yes	yes	8.2436e-38	293.64	4	1.35	1		4	1	5	1							4	1.35	1		4	1	5	1							76347000
>jgi|Lotgi1|163448|fgenesh2_pg.C_sca_40000002		QIISDDILNSVLETFK	16	0	1833.97	yes	yes	3.9348e-40	226.17	4.5	2.6	1		1				2						4.5	2.6	1		1				2						1080100
>jgi|Lotgi1|239159|estExt_fgenesh2_pg.C_sca_2000011	483	QISAMDSK	8	0	878.417	yes	yes	0.0033113	117.02	9.5	0.866								1		3			9.5	0.866								1		3			903730
>jgi|Lotgi1|239159|estExt_fgenesh2_pg.C_sca_2000011	483	QISAMDSKLDK	11	1	1234.62	yes	yes	0.00033678	172.69	10	0										1			10	0										1			487840
>jgi|Lotgi1|123611|e_gw1.44.160.1		QITVNDLPVGR	11	0	1210.67	yes	yes	1.4052e-10	241.23	10.2	1.59					1			2	4	7	6	6	10.2	1.59					1			2	4	7	6	6	27250000
>jgi|Lotgi1|174652|fgenesh2_pg.C_sca_207000018		QIYQQQLAHR	10	0	1283.67	yes	yes	2.5728e-05	193.75	2	0		2											2	0		2											1772400
>jgi|Lotgi1|205030|estExt_fgenesh2_kg.C_sca_1120002		QLDLAVPLLTK	11	0	1209.73	yes	yes	2.8743e-09	227.97	8.65	2.3	1					1	1	2	5	5	2		8.65	2.3	1					1	1	2	5	5	2		116640000
>jgi|Lotgi1|59617|gw1.6.93.1;>jgi|Lotgi1|107438|e_gw1.6.90.1		QLEELKADLADAKEPEK	17	2	1925.99	yes	no	6.8573e-20	250.59	6	0						1							6	0						1							2918800
>jgi|Lotgi1|238526|estExt_fgenesh2_pg.C_sca_1490037		QLEWTIIGPNGQLLR	15	0	1736.96	yes	yes	2.8855e-87	374.88	5.05	2.66	9	12	10	14	11	10	11	7	8	4	1		5.05	2.66	9	12	10	14	11	10	11	7	8	4	1		2958000000
>jgi|Lotgi1|106937|e_gw1.6.157.1		QLFDQVVK	8	0	975.539	yes	yes	7.1393e-05	194.59	7.75	0.829							2	1	1				7.75	0.829							2	1	1				1270100
>jgi|Lotgi1|223558|estExt_Genewise1Plus.C_sca_970107;CON__ENSEMBL:ENSBTAP00000016242;>jgi|Lotgi1|198301|estExt_Genewise1.C_sca_970131;>jgi|Lotgi1|237161|estExt_fgenesh2_pg.C_sca_970042		QLFHPEQLITGK	12	0	1409.77	no	no	7.7219e-42	325.18	6.2	1.83		1	1	1	1	2	5	4					NaN	NaN													30435000
>jgi|Lotgi1|229543|estExt_fgenesh2_pg.C_sca_80085		QLFVPIHEYSR	11	0	1387.72	yes	yes	8.6971e-09	224.52	8.3	2.57	3					2	4	6	9	9	3	1	8.3	2.57	3					2	4	6	9	9	3	1	253380000
>jgi|Lotgi1|233200|estExt_fgenesh2_pg.C_sca_350163		QLILTNR	7	0	856.513	yes	yes	2.3406e-09	299.86	7.57	1.29				1		1	3	6	3				7.57	1.29				1		1	3	6	3				66125000
>jgi|Lotgi1|238082|estExt_fgenesh2_pg.C_sca_1300004		QLIPFHPVWPICK	13	0	1633.88	yes	yes	6.7199e-23	269.89	6.23	2.18	1	2	3	2	4	6	9	8	2	2			6.23	2.18	1	2	3	2	4	6	9	8	2	2			520820000
>jgi|Lotgi1|128992|e_gw1.63.279.1		QLLDQVEQITK	11	0	1313.72	yes	yes	7.0997e-12	249.56	10.5	0.5										1	1		10.5	0.5										1	1		665410
>jgi|Lotgi1|234884|estExt_fgenesh2_pg.C_sca_560115	373	QLLGTQYDTMSPALK	15	0	1664.84	yes	yes	8.6029e-09	197.56	4.33	0.471				2	1								4.33	0.471				2	1								12385000
>jgi|Lotgi1|162872|fgenesh2_pg.C_sca_36000100		QLLVRPEGIR	10	1	1179.71	yes	yes	3.3109e-05	208.22	3.72	2.25	3	6	4	5	4		1		1	1			3.72	2.25	3	6	4	5	4		1		1	1			224160000
>jgi|Lotgi1|230170|estExt_fgenesh2_pg.C_sca_110106	299	QLMVYPVPNK	10	0	1187.64	yes	yes	3.7603e-06	216.09	7	0							1						7	0							1						809810
>jgi|Lotgi1|140786|e_gw1.151.5.1		QLNANHEVIPPIHR	14	0	1636.88	yes	yes	1.9329e-288	522.64	4.8	2.62	10	12	12	14	16	5	7	9	6	5			4.8	2.62	10	12	12	14	16	5	7	9	6	5			2945100000
>jgi|Lotgi1|229248|estExt_fgenesh2_pg.C_sca_60046		QLQHVLLSVPVSESVR	16	0	1790.01	yes	yes	3.0535e-08	201.6	8.67	0.471								1	2				8.67	0.471								1	2				1026900
>jgi|Lotgi1|184255|estExt_Genewise1.C_sca_80549		QLVPIWDELGEK	12	0	1425.75	yes	yes	0.00011846	170.72	7	0							2						7	0							2						3445100
>jgi|Lotgi1|239170|estExt_fgenesh2_pg.C_sca_2010012	490	QMLLMDALFK	10	0	1208.63	yes	yes	3.8054e-06	210.75	6.61	3.6	8	11	9	11	8	10	7	8	7	7	13	12	6.61	3.6	8	11	9	11	8	10	7	8	7	7	13	12	1315500000
>jgi|Lotgi1|233200|estExt_fgenesh2_pg.C_sca_350163		QNFLNSFGLHDK	12	0	1418.69	yes	yes	2.8505e-28	296.97	6.94	3.07	6	7	4	7	7	9	10	17	12	9	8	5	6.94	3.07	6	7	4	7	7	9	10	17	12	9	8	5	2121700000
>jgi|Lotgi1|162872|fgenesh2_pg.C_sca_36000100		QNLDGSFTEQGTIIDR	16	0	1792.86	yes	yes	2.5645e-18	247.99	5.5	1.5				1			1						5.5	1.5				1			1						6027000
>jgi|Lotgi1|231869|estExt_fgenesh2_pg.C_sca_230185		QNPQSTAQHPFNCAQFIK	18	0	2115	yes	yes	2.4288e-09	178.07	3.75	1.79		3	1	2		1	1						3.75	1.79		3	1	2		1	1						28030000
>jgi|Lotgi1|238831|estExt_fgenesh2_pg.C_sca_1730025		QNYNTWLR	8	0	1093.53	yes	yes	3.2388e-07	270.54	7.82	3.46	2	4	1	1	1	3	3	1	6	6	6	4	7.82	3.46	2	4	1	1	1	3	3	1	6	6	6	4	94516000
>jgi|Lotgi1|236770|estExt_fgenesh2_pg.C_sca_870051		QPAPPVPPRPIVGLPHLPQQPLVGLSHLQQR	31	1	3365.92	yes	yes	3.9784e-152	202.85	4.25	2.01	2	1	1	1	4	1	2						4.25	2.01	2	1	1	1	4	1	2						88104000
>jgi|Lotgi1|236770|estExt_fgenesh2_pg.C_sca_870051		QPAPPVPPRPIVGLPHLPQQPLVGLSHLQQRPLVSLPLHPR	41	2	4475.59	yes	yes	1.5222e-68	239.26	5	0					1								5	0					1								6193300
>jgi|Lotgi1|229175|estExt_fgenesh2_pg.C_sca_50437		QPAQVAVYCIK	11	0	1275.66	yes	yes	1.585e-05	190.05	6.67	0.471						2	4						6.67	0.471						2	4						25961000
>jgi|Lotgi1|77105|gw1.32.154.1		QPDTYSPVGSQPER	14	0	1559.72	yes	yes	7.9167e-36	298.27	4.14	2.69	25	31	29	33	16	9	7	9	7	3	2	4	4.14	2.69	25	31	29	33	16	9	7	9	7	3	2	4	17231000000
>jgi|Lotgi1|228882|estExt_fgenesh2_pg.C_sca_50013	290	QPMQQLPSGQVR	12	0	1367.7	yes	yes	6.6493e-13	227.97	6.46	2.31	2	1		1	1	4	6	5	4				6.46	2.31	2	1		1	1	4	6	5	4				38640000
>jgi|Lotgi1|228882|estExt_fgenesh2_pg.C_sca_50013		QPPPTHYQHGPPNQPIVQQHR	21	0	2455.23	yes	yes	3.8869e-62	313.11	7.5	0.906						2	5	5	2				7.5	0.906						2	5	5	2				32711000
>jgi|Lotgi1|238526|estExt_fgenesh2_pg.C_sca_1490037	459	QPSVMKIGGGQVK	13	1	1327.73	yes	yes	4.1739e-27	280.33	6.2	3.16		3		1			1	1	3	1			6.2	3.16		3		1			1	1	3	1			13828000
>jgi|Lotgi1|238526|estExt_fgenesh2_pg.C_sca_1490037	459	QPSVMKIGGGQVKIGSGQPSVVK	23	2	2280.26	yes	yes	2.3676e-06	148.44	9	0									1				9	0									1				123470
>jgi|Lotgi1|233200|estExt_fgenesh2_pg.C_sca_350163		QPTATGQPTLSQPR	14	0	1480.76	yes	yes	7.291e-91	377.81	7.22	2.59	2	1	2	1	3	3	5	9	8	4	1	1	7.22	2.59	2	1	2	1	3	3	5	9	8	4	1	1	123990000
>jgi|Lotgi1|174652|fgenesh2_pg.C_sca_207000018		QPTIQQPSIVAADLINPLK	19	0	2045.15	yes	yes	5.9135e-14	136.48	3.5	1.5		1			1								3.5	1.5		1			1								2684600
>jgi|Lotgi1|234865|estExt_fgenesh2_pg.C_sca_560073		QPVTEWATCNLAR	13	0	1544.74	yes	yes	0.00077902	123.8	6	0						1							6	0						1							8592800
>jgi|Lotgi1|158316|fgenesh2_pg.C_sca_16000284;>jgi|Lotgi1|176424|fgenesh2_pg.C_sca_1280000001		QPYQEPQVR	9	0	1143.57	yes	no	0.00063492	168.72	3.67	1.25		1		1	1								3.67	1.25		1		1	1								2776500
>jgi|Lotgi1|158316|fgenesh2_pg.C_sca_16000284;>jgi|Lotgi1|176424|fgenesh2_pg.C_sca_1280000001		QPYQPQQVQR	10	0	1270.64	yes	no	0.0017319	134.91	2	0		1											2	0		1											346260
>jgi|Lotgi1|228882|estExt_fgenesh2_pg.C_sca_50013		QQEYNINQPYLQSEPINQPQSYTQR	25	0	3065.45	yes	yes	4.4043e-75	305.49	7.75	0.661							3	4	1				7.75	0.661							3	4	1				13956000
>jgi|Lotgi1|89537|gw1.18.444.1		QQIIVHELGHAIGMIHEHQRPDR	23	1	2713.4	yes	yes	0.0060563	81.967	9	0									1				9	0									1				1105500
>jgi|Lotgi1|228882|estExt_fgenesh2_pg.C_sca_50013		QQIVSYGNR	9	0	1063.54	yes	yes	0.00058284	171.38	7.67	0.471							1	2					7.67	0.471							1	2					2259100
>jgi|Lotgi1|239170|estExt_fgenesh2_pg.C_sca_2010012		QQMQQQMR	8	0	1076.49	yes	yes	0.0057264	105.95	6.5	5.5	1											1	6.5	5.5	1											1	136890
>jgi|Lotgi1|174652|fgenesh2_pg.C_sca_207000018		QQPSSVQNPHLQTR	14	0	1618.82	yes	yes	0.00041337	130.01	2.5	0.5		1	1										2.5	0.5		1	1										1535900
>jgi|Lotgi1|142814|e_gw1.186.23.1		QQQHQSLQLTQK	12	0	1465.76	yes	no	2.69e-88	403.94	2	0		2											2	0		2											2846100
>jgi|Lotgi1|228882|estExt_fgenesh2_pg.C_sca_50013		QQREPEVEIANPR	13	1	1564.8	yes	yes	0.0076792	131.37	6	0						1							6	0						1							379100
>jgi|Lotgi1|162872|fgenesh2_pg.C_sca_36000100		QQSFLVQHYELPK	13	0	1615.84	yes	yes	1.5977e-54	336.42	4.98	2.7	5	6	6	5	4	4	5	4	7				4.98	2.7	5	6	6	5	4	4	5	4	7				298410000
>jgi|Lotgi1|229175|estExt_fgenesh2_pg.C_sca_50437	293	QQSLSEDSMAQLTNTEIK	18	0	2021.96	yes	yes	5.5508e-83	352.85	6.71	1.02					1	6	9			1			6.71	1.02					1	6	9			1			63898000
>jgi|Lotgi1|163448|fgenesh2_pg.C_sca_40000002		QQVHQPGVCQGR	12	0	1392.67	yes	yes	6.5857e-05	168.79	6.67	0.471						1	2						6.67	0.471						1	2						1997200
>jgi|Lotgi1|158316|fgenesh2_pg.C_sca_16000284;>jgi|Lotgi1|176424|fgenesh2_pg.C_sca_1280000001		QRDPITQPR	9	1	1109.59	yes	no	0.0013893	183.57	4.5	2.5		1					1						4.5	2.5		1					1						475750
>jgi|Lotgi1|234387|estExt_fgenesh2_pg.C_sca_500042		QSIQQLLGGQR	11	0	1226.67	yes	yes	2.9355e-215	337.9	7.75	3.21	7	3	2	1	4	4	9	10	13	11	9	7	7.75	3.21	7	3	2	1	4	4	9	10	13	11	9	7	1139000000
>jgi|Lotgi1|162872|fgenesh2_pg.C_sca_36000100		QSLSPTPSGIAK	12	0	1184.64	yes	yes	4.2623e-15	247.72	3.86	1.81	1	4	1	2	3	2	1						3.86	1.81	1	4	1	2	3	2	1						114530000
>jgi|Lotgi1|83160|gw1.21.261.1		QSLTDFYVK	9	0	1099.56	yes	yes	6.4924e-05	216.09	4.79	2.97	2	2	4	4	2				3	2			4.79	2.97	2	2	4	4	2				3	2			38538000
>jgi|Lotgi1|238082|estExt_fgenesh2_pg.C_sca_1300004		QSPIDIPDVK	10	0	1110.59	yes	yes	2.8782e-05	194.67	7.21	2.97	2	2	2	1	3	3	5	6	5	4	3	2	7.21	2.97	2	2	2	1	3	3	5	6	5	4	3	2	569360000
>jgi|Lotgi1|140786|e_gw1.151.5.1		QSQEHAEKDILLR	13	1	1565.82	yes	yes	0	627.59	5.64	3.02	6	12	10	15	19	5	7	7	9	7	5	3	5.64	3.02	6	12	10	15	19	5	7	7	9	7	5	3	2472400000
>jgi|Lotgi1|191692|estExt_Genewise1.C_sca_420015		QSSTAPFPEQAEVTVK	16	0	1717.85	yes	yes	9.2162e-07	192.63	9	0									1				9	0									1				176010
>jgi|Lotgi1|239189|estExt_fgenesh2_pg.C_sca_2050009		QSVNCLSTR	9	0	1063.51	yes	yes	0.0014332	152.59	9.25	1.79							1		2			1	9.25	1.79							1		2			1	1667900
>jgi|Lotgi1|239188|estExt_fgenesh2_pg.C_sca_2050005		QTENLLYGR	9	0	1092.56	yes	yes	1.1381e-24	328.5	6.88	3.32	3	6	7	5	7	4	7	7	7	7	7	6	6.88	3.32	3	6	7	5	7	4	7	7	7	7	7	6	3134300000
>jgi|Lotgi1|238082|estExt_fgenesh2_pg.C_sca_1300004		QTENTLNGR	9	0	1031.5	yes	yes	0.0011723	157.54	8	0								1					8	0								1					301460
>jgi|Lotgi1|235988|estExt_fgenesh2_pg.C_sca_730030		QTEVDHIWTELTR	13	0	1626.8	yes	yes	0.00011169	158.31	9	0									4				9	0									4				10524000
>jgi|Lotgi1|234865|estExt_fgenesh2_pg.C_sca_560073	371	QTGWILPVGFLIAHGQMAK	19	0	2066.11	yes	yes	2.3148e-14	210.36	5	0					1								5	0					1								5879800
>jgi|Lotgi1|239574|estExt_fgenesh2_pg.C_sca_3420002		QTIVVPTIYQPQTAVPEVLR	20	0	2251.26	yes	yes	1.032e-88	359.68	3.5	1.2		3	2	2	3								3.5	1.2		3	2	2	3								70860000
>jgi|Lotgi1|238326|estExt_fgenesh2_pg.C_sca_1410005		QTSAFAANISDWSK	14	0	1524.72	yes	yes	0.0021489	111.39	10	0										1			10	0										1			183290
>jgi|Lotgi1|233200|estExt_fgenesh2_pg.C_sca_350163		QTVAAASKPTVTNTGSK	17	1	1659.88	yes	yes	3.4666e-104	377.16	4.8	2.4	2	2	1	1	2	2	3	2					4.8	2.4	2	2	1	1	2	2	3	2					40952000
>jgi|Lotgi1|236952|estExt_fgenesh2_pg.C_sca_900076		QTVPGYEPFEGQR	13	0	1506.71	yes	yes	2.6198e-12	227.53	7	0							2						7	0							2						1342300
>jgi|Lotgi1|174920|fgenesh2_pg.C_sca_225000003		QVDDLNSSTR	10	0	1133.53	yes	yes	1.1638e-38	339.26	5.49	2.55	4	3	3	5	5	7	6	4	4	2			5.49	2.55	4	3	3	5	5	7	6	4	4	2			584750000
>jgi|Lotgi1|232714|estExt_fgenesh2_pg.C_sca_310076		QVIDCEGVFGECK	13	0	1539.67	yes	yes	2.2191e-12	229.72	4.92	1.5		1	1	3	2	3	2						4.92	1.5		1	1	3	2	3	2						56621000
>jgi|Lotgi1|105848|e_gw1.4.256.1		QVLICGYGEVGK	12	0	1321.67	yes	yes	0.0058155	129.7	7	0							1						7	0							1						192390
>jgi|Lotgi1|238831|estExt_fgenesh2_pg.C_sca_1730025	473	QVMPLGEVGEDPGK	14	0	1454.71	yes	yes	3.2551e-08	201.02	8.39	3.33	1	2	1			1	2	1	3	5	4	3	8.39	3.33	1	2	1			1	2	1	3	5	4	3	59467000
>jgi|Lotgi1|238831|estExt_fgenesh2_pg.C_sca_1730025	473	QVMPLGEVGEDPGKR	15	1	1610.81	yes	yes	1.4735e-53	319.37	6.43	3.56	7	6	3	4	6	5	4	4	6	6	6	4	6.43	3.56	7	6	3	4	6	5	4	4	6	6	6	4	1392900000
>jgi|Lotgi1|186317|estExt_Genewise1.C_sca_150132		QVPGIYVR	8	0	930.529	yes	yes	0.0070154	151.75	9	0									2				9	0									2				544170
>jgi|Lotgi1|229248|estExt_fgenesh2_pg.C_sca_60046		QVTAIDKDAAPFNR	14	1	1544.79	yes	yes	2.9788e-28	282.57	9	0									1				9	0									1				353660
>jgi|Lotgi1|150310|fgenesh2_kg.C_sca_34000006		QVTINDLPVGR	11	0	1210.67	yes	yes	0.0012584	150.85	10	0										1			10	0										1			309120
>jgi|Lotgi1|174003|fgenesh2_pg.C_sca_179000009		QWSVNTGLNK	10	0	1145.58	yes	yes	3.6085e-07	218.9	6.6	0.49						2	3						6.6	0.49						2	3						19292000
>jgi|Lotgi1|174003|fgenesh2_pg.C_sca_179000009	132	QYAMDMATAFPK	12	0	1372.62	yes	yes	5.1242e-06	183.64	5.96	2.4	2	3	2	6	7	5	7	7	4	3			5.96	2.4	2	3	2	6	7	5	7	7	4	3			287580000
>jgi|Lotgi1|205030|estExt_fgenesh2_kg.C_sca_1120002		QYGSLTWVTTSHIGQWK	17	0	1990.99	yes	yes	2.8934e-05	150.16	9.5	0.5									1	1			9.5	0.5									1	1			3233300
>jgi|Lotgi1|162872|fgenesh2_pg.C_sca_36000100		QYLELGYQK	9	0	1140.58	yes	yes	4.9839e-12	279.15	4.1	2.02	1	6	3	2	2	3	4						4.1	2.02	1	6	3	2	2	3	4						103130000
>jgi|Lotgi1|209261|estExt_Genewise1Plus.C_sca_30137		QYLNFNTK	8	0	1026.51	yes	yes	0.0002202	220.39	5.38	1.58		1		1	1	3	2						5.38	1.58		1		1	1	3	2						24689000
>jgi|Lotgi1|99791|gw1.32.297.1		RACGLYIVR	9	1	1106.6	yes	yes	7.1533e-45	374.15	6.12	3.19	6	7	8	8	7	8	8	7	7	7	4	4	6.12	3.19	6	7	8	8	7	8	8	7	7	7	4	4	8760000000
>jgi|Lotgi1|231046|estExt_fgenesh2_pg.C_sca_170090		RAHPLQVELYQTIHAYGPIIADAYVHVPETAK	32	1	3599.89	yes	yes	2.228e-34	201.82	8.6	1.62						1		1	2		1		8.6	1.62						1		1	2		1		54181000
>jgi|Lotgi1|234387|estExt_fgenesh2_pg.C_sca_500042	357	RAMEPNKPYWHNR	13	2	1697.82	yes	yes	3.3095e-05	190.56	7.25	1.79					1	1			2				7.25	1.79					1	1			2				2515200
>jgi|Lotgi1|228882|estExt_fgenesh2_pg.C_sca_50013		RAPSGYGPPSSQNCPVGHIPDFQR	24	1	2623.24	yes	yes	6.9253e-23	201.37	7.6	0.8							3	1	1				7.6	0.8							3	1	1				19693000
>jgi|Lotgi1|239125|estExt_fgenesh2_pg.C_sca_1950011		RCDLVEPK	8	1	1015.51	yes	yes	4.3618e-05	253.3	3.33	1.6	1	1	1	2		1							3.33	1.6	1	1	1	2		1							18131000
>jgi|Lotgi1|239125|estExt_fgenesh2_pg.C_sca_1950011	480	RCDLVEPKPGMCPVPPHPSAVLCAIDSK	28	2	3129.52	yes	yes	4.4979e-21	193.4	3.78	1.75	1	2	1	1	2	2							3.78	1.75	1	2	1	1	2	2							148220000
>jgi|Lotgi1|239125|estExt_fgenesh2_pg.C_sca_1950011		RCDLVRPK	8	2	1042.57	yes	no	4.8045e-07	279.15	4	1.15		1	1	1	3								4	1.15		1	1	1	3								18210000
>jgi|Lotgi1|160173|fgenesh2_pg.C_sca_23000191		RCTEASEIFDPSLR	14	1	1679.79	yes	yes	0.00015577	162.6	3.5	0.5			1	1									3.5	0.5			1	1									2541600
>jgi|Lotgi1|238082|estExt_fgenesh2_pg.C_sca_1300004	443	RDGFDDLIEMIQDVQEFEEEDGPCANVK	28	1	3297.44	yes	yes	7.393e-34	216.46	7.25	0.433							3	1					7.25	0.433							3	1					45382000
>jgi|Lotgi1|140660|e_gw1.149.31.1	50	REGTAMIAVGIGDQVFMDELR	21	1	2307.14	yes	yes	7.2802e-94	358.34	5.29	2.77	4	12	13	15	9	8	8	9	6	4	3	1	5.29	2.77	4	12	13	15	9	8	8	9	6	4	3	1	1221900000
>jgi|Lotgi1|109908|e_gw1.11.685.1		RELQHTIQSLK	11	1	1351.76	yes	yes	3.4558e-37	322.17	9	0									1				9	0									1				515240
>jgi|Lotgi1|236689|estExt_fgenesh2_pg.C_sca_850101		REYYNQPPEPAVQQR	15	1	1873.91	yes	yes	3.7321e-07	208.24	8.5	0.5								1	1				8.5	0.5								1	1				1246000
>jgi|Lotgi1|236183|estExt_fgenesh2_pg.C_sca_760074		RGGTCFDIR	9	1	1080.51	yes	yes	0.00077739	202.21	10.1	0.943									4	1	5		10.1	0.943									4	1	5		43220000
>jgi|Lotgi1|162562|fgenesh2_pg.C_sca_34000165		RGPPGPPGPPRPPGPL	16	2	1544.86	yes	yes	4.1738e-05	176.29	12	0												1	12	0												1	2532600
>jgi|Lotgi1|233199|estExt_fgenesh2_pg.C_sca_350161	327	RGTGAMNVLR	10	1	1073.58	yes	yes	5.7879e-06	197.1	6.29	1.03					2	2	2	1					6.29	1.03					2	2	2	1					4011900
>jgi|Lotgi1|154590|fgenesh2_pg.C_sca_6000093		RHDNLLEGALFTSVHCGVQK	20	1	2280.14	yes	yes	0.00025917	126.88	9	0									1				9	0									1				1079800
>jgi|Lotgi1|150028|fgenesh2_kg.C_sca_22000007		RIPDYGYTR	9	1	1139.57	yes	yes	0.0010121	196.55	7	0							1						7	0							1						486550
>jgi|Lotgi1|229543|estExt_fgenesh2_pg.C_sca_80085		RIPFSYPLLLK	11	1	1345.81	yes	yes	1.271e-07	216.87	9.08	0.73								3	6	4			9.08	0.73								3	6	4			51715000
>jgi|Lotgi1|239125|estExt_fgenesh2_pg.C_sca_1950011		RKCDADFECPFYEK	14	2	1863.79	yes	yes	0.00069877	165.73	5	0					1								5	0					1								29395000
>jgi|Lotgi1|106937|e_gw1.6.157.1	10	RKPDTIEVQQMK	12	2	1471.78	yes	yes	2.9e-23	286.04	5.33	0.943				1		2							5.33	0.943				1		2							1128000
>jgi|Lotgi1|140786|e_gw1.151.5.1		RLAHQWTNLVSPK	13	1	1548.85	yes	yes	2.0601e-63	355.56	4	2.27	6	6	3	7	9	4		1	1		1		4	2.27	6	6	3	7	9	4		1	1		1		1117200000
>jgi|Lotgi1|101611|gw1.56.268.1		RLGDFGNVR	9	1	1032.55	yes	yes	2.1639e-23	319.96	6.13	2.98	1	4	4	3	6	4	3	4	2	3	3	1	6.13	2.98	1	4	4	3	6	4	3	4	2	3	3	1	152120000
>jgi|Lotgi1|238831|estExt_fgenesh2_pg.C_sca_1730025		RLGLPIGEPGEDVGK	15	1	1535.83	yes	yes	2.9161e-05	185.27	7.31	2.78	1			1	1	1	3	1	2	2		1	7.31	2.78	1			1	1	1	3	1	2	2		1	122120000
>jgi|Lotgi1|238831|estExt_fgenesh2_pg.C_sca_1730025		RLGLPIGEPGEDVGKR	16	2	1691.93	yes	yes	9.413e-36	260.87	7.92	3.08	2	3	1	1	3	2	7	5	7	7	4	6	7.92	3.08	2	3	1	1	3	2	7	5	7	7	4	6	252660000
>jgi|Lotgi1|154424|fgenesh2_pg.C_sca_5000464		RLISSVYYQNQR	12	1	1525.8	yes	yes	3.3335e-22	272.38	10	0										2			10	0										2			1196200
>jgi|Lotgi1|238082|estExt_fgenesh2_pg.C_sca_1300004	444	RNWEHGDTAANDNDAMDSPFSVLGIN	26	1	2845.24	yes	yes	2.4901e-57	262.41	7	0.816						1	1	1					7	0.816						1	1	1					16547000
>jgi|Lotgi1|236689|estExt_fgenesh2_pg.C_sca_850101		RPAQPAPPPQQQR	13	1	1469.79	yes	yes	0.00031436	150.94	6	0						1							6	0						1							181800
>jgi|Lotgi1|77105|gw1.32.154.1		RPDTYSPR	8	1	990.488	yes	yes	4.0271e-32	358.53	3.27	1.71	5	3	4	4	3	3							3.27	1.71	5	3	4	4	3	3							107910000
>jgi|Lotgi1|190462|estExt_Genewise1.C_sca_340038;>jgi|Lotgi1|177006|fgenesh2_pg.C_sca_11077000001		RPETLYFHSQAR	12	1	1503.76	yes	no	0.00014987	175.91	6	0						1							6	0						1							415110
>jgi|Lotgi1|236689|estExt_fgenesh2_pg.C_sca_850101		RPEVNTVYQR	10	1	1260.66	yes	yes	6.9796e-07	230.46	9.5	1.12							1	1	3	5	2		9.5	1.12							1	1	3	5	2		6108000
>jgi|Lotgi1|236770|estExt_fgenesh2_pg.C_sca_870051		RPFVLHLVR	9	1	1135.7	yes	yes	1.8998e-09	260.58	3.93	1.98	2	2	2	2	3	2		1					3.93	1.98	2	2	2	2	3	2		1					92004000
>jgi|Lotgi1|236770|estExt_fgenesh2_pg.C_sca_870051		RPFVLHLVRPTTGR	14	2	1647.97	yes	yes	1.7403e-27	280.98	4.09	2.02	2	4	3	4	4	2	1	2					4.09	2.02	2	4	3	4	4	2	1	2					426710000
>jgi|Lotgi1|228264|estExt_fgenesh2_pg.C_sca_20144		RPGVPVVGVVITDGISK	17	1	1691.99	yes	yes	1.1599e-118	397.86	5.6	2.44	5	7	3	3	16	18	8	7	2	4	2		5.6	2.44	5	7	3	3	16	18	8	7	2	4	2		1296600000
>jgi|Lotgi1|228264|estExt_fgenesh2_pg.C_sca_20144		RPGVPVVGVVITDGISKDQAATAQQAAIAR	30	2	2987.65	yes	yes	2.0598e-12	113.54	7	0							1						7	0							1						325650
>jgi|Lotgi1|229818|estExt_fgenesh2_pg.C_sca_90208		RPITISIMDK	10	1	1172.66	yes	yes	6.0677e-05	201.1	6	0						1							6	0						1							2113600
>jgi|Lotgi1|173200|fgenesh2_pg.C_sca_151000011	120;121;122;123	RPITNNMATNVPGNMPGAMPNMR	23	1	2483.17	yes	yes	8.7997e-28	215.88	9.31	1.07							1	2	3	6	1		9.31	1.07							1	2	3	6	1		59730000
>jgi|Lotgi1|233201|estExt_fgenesh2_pg.C_sca_350164	339	RPLIETLSSPMGNDAFR	17	1	1902.96	yes	yes	1.5381e-07	175.45	8.33	0.471								2	1				8.33	0.471								2	1				1577000
>jgi|Lotgi1|236770|estExt_fgenesh2_pg.C_sca_870051		RPWQFSICSIR	11	1	1448.73	yes	yes	1.4403e-130	462.68	5.7	2.01		1	3	2	6	3	3	2	3				5.7	2.01		1	3	2	6	3	3	2	3				172560000
>jgi|Lotgi1|238560|estExt_fgenesh2_pg.C_sca_1510007		RQDTSGFVISQR	12	1	1392.71	yes	yes	1.1922e-49	342.56	4.56	0.685			1	2	6								4.56	0.685			1	2	6								73392000
>jgi|Lotgi1|131935|e_gw1.77.174.1		RQDVHYQGSLTNLETVK	17	1	1987.01	yes	yes	4.0901e-57	321.15	8.33	0.471								2	1				8.33	0.471								2	1				4913600
>jgi|Lotgi1|238082|estExt_fgenesh2_pg.C_sca_1300004		RQSPIDIPDVK	11	1	1266.69	yes	yes	0.0001017	185.71	6.44	2.17	1				1	1	2	4					6.44	2.17	1				1	1	2	4					15904000
>jgi|Lotgi1|228264|estExt_fgenesh2_pg.C_sca_20144		RSQCALQVGR	10	1	1173.6	yes	yes	2.8846e-32	323.62	4.78	0.916			1	2	4	2							4.78	0.916			1	2	4	2							6387000
>jgi|Lotgi1|238560|estExt_fgenesh2_pg.C_sca_1510007		RTSVLATR	8	1	902.53	yes	yes	0.00015796	238.48	5	0					1								5	0					1								114970
>jgi|Lotgi1|109284|e_gw1.10.19.1		RVIDELAGEK	10	1	1128.61	yes	yes	1.0838e-06	172.69	1	0	1												1	0	1												378150
>jgi|Lotgi1|238082|estExt_fgenesh2_pg.C_sca_1300004		RYFIENVHFHVGVR	14	1	1771.93	yes	yes	0.00015911	159.64	8	0								1					8	0								1					1213700
>jgi|Lotgi1|217766|estExt_Genewise1Plus.C_sca_420174		SAALIQQSTAVK	12	0	1215.68	yes	yes	1.1941e-06	196.7	10.5	0.5										1	1		10.5	0.5										1	1		882740
>jgi|Lotgi1|236952|estExt_fgenesh2_pg.C_sca_900076		SAAQFLLDK	9	0	991.534	yes	yes	0.0017524	163.72	2	0		1											2	0		1											1609200
>jgi|Lotgi1|236952|estExt_fgenesh2_pg.C_sca_900076		SADHPLILDITPPIAGK	17	0	1756.97	yes	yes	0.001822	124.45	2	0		1											2	0		1											252460
>jgi|Lotgi1|132223|e_gw1.78.94.1		SAEEADSLITGVK	13	0	1318.66	yes	yes	0.00010477	159.94	9	0									1				9	0									1				510870
>jgi|Lotgi1|205379|estExt_fgenesh2_kg.C_sca_2180002;>jgi|Lotgi1|145856|e_gw1.517.5.1		SAFDEAITCLDTLNEDSYK	19	0	2190.96	yes	no	2.3151e-83	350.61	9	0									1				9	0									1				4480900
>jgi|Lotgi1|174003|fgenesh2_pg.C_sca_179000009		SAFSTTDDCGQK	12	0	1315.54	yes	yes	1.4842e-34	312.52	5.11	1.66		2	1	3	4	4	3	1					5.11	1.66		2	1	3	4	4	3	1					22048000
>jgi|Lotgi1|140786|e_gw1.151.5.1	64	SALVMYANLMGK	12	0	1296.66	yes	yes	1.0963e-12	227.97	4.98	3.08	7	6	6	7	8	1	4	3	3	3	2	1	4.98	3.08	7	6	6	7	8	1	4	3	3	3	2	1	1426600000
>jgi|Lotgi1|140786|e_gw1.151.5.1	64	SALVMYANLMGKPSDNR	17	1	1865.91	yes	yes	1.0783e-28	222.79	6.29	2.29			1	3	6		1	1	3	2			6.29	2.29			1	3	6		1	1	3	2			173690000
>jgi|Lotgi1|173200|fgenesh2_pg.C_sca_151000011		SAQFSSSGWGTSPAAQNPWSFNR	23	0	2469.11	yes	yes	3.5913e-51	275.86	9	0									1				9	0									1				2565000
>jgi|Lotgi1|233201|estExt_fgenesh2_pg.C_sca_350164	340	SASNAADMYALK	12	0	1240.58	yes	yes	1.2737e-05	181.62	9	0									1				9	0									1				174240
>jgi|Lotgi1|235610|estExt_fgenesh2_pg.C_sca_670062		SATGIPGLAPPGLTGEQLSQLLTSTK	26	0	2536.37	yes	yes	5.3023e-19	188.38	3	1		1		1									3	1		1		1									5556400
>jgi|Lotgi1|206952|estExt_fgenesh2_pm.C_sca_550014		SAVSSWFSSWRTTSNDK	17	1	1944.9	yes	yes	4.3549e-17	148.91	7	0							1						7	0							1						12702000
>jgi|Lotgi1|176496|fgenesh2_pg.C_sca_1638000001		SDAGVYICK	9	0	1011.47	yes	yes	0.0095871	125.96	5	0					1								5	0					1								1328400
>jgi|Lotgi1|204915|estExt_fgenesh2_kg.C_sca_950004	215	SDDQIAEMFLGTDSNNDKK	19	1	2126.94	yes	yes	4.6722e-06	150.57	10	0										1			10	0										1			74765
>jgi|Lotgi1|235120|estExt_fgenesh2_pg.C_sca_590106	388	SDEIDDIDDAVFGDNLDILDEFDLDDAAEQLMIEK	35	0	3955.76	yes	yes	7.0471e-34	183.25	5	0					1								5	0					1								2246200
>jgi|Lotgi1|193969|estExt_Genewise1.C_sca_560109		SDFSGISPER	10	0	1093.5	yes	yes	0.0020113	145.92	12	0												1	12	0												1	45202
>jgi|Lotgi1|234386|estExt_fgenesh2_pg.C_sca_500041		SDGHWYELK	9	0	1133.51	yes	yes	7.6352e-12	275.32	8.39	2.12	2					3	8	6	13	10	3	1	8.39	2.12	2					3	8	6	13	10	3	1	389870000
>jgi|Lotgi1|205030|estExt_fgenesh2_kg.C_sca_1120002		SDILGELLFK	10	0	1133.63	yes	yes	0.00042058	170.18	9.25	0.433									3	1			9.25	0.433									3	1			111800000
>jgi|Lotgi1|203293|estExt_fgenesh2_kg.C_sca_90018		SDKTDTNWAVLK	12	1	1376.69	yes	yes	4.5655e-18	266.42	11	0											2		11	0											2		2057500
>jgi|Lotgi1|232714|estExt_fgenesh2_pg.C_sca_310076	320	SDMSGSDDKCDEEVLLFEEK	20	1	2331.97	yes	yes	5.0734e-56	308.42	4.3	1.79	1	1	1	2	2	2	1						4.3	1.79	1	1	1	2	2	2	1						68136000
>jgi|Lotgi1|228882|estExt_fgenesh2_pg.C_sca_50013		SDSCALLNCPQGTK	14	0	1549.69	yes	yes	1.6049e-09	223.31	6.2	1.72			1			1	2	1					6.2	1.72			1			1	2	1					14011000
>jgi|Lotgi1|209261|estExt_Genewise1Plus.C_sca_30137		SDYSFSAFGDR	11	0	1250.52	yes	yes	2.9681e-06	197.1	4.25	1.98	1	1	1	1	1	2	1						4.25	1.98	1	1	1	1	1	2	1						7315000
>jgi|Lotgi1|238358|estExt_fgenesh2_pg.C_sca_1420009		SEANTLAAQSSGAQR	15	0	1489.71	yes	yes	7.748e-98	386	6.38	3.23	4	6	6	5	6	7	7	5	6	6	4	4	6.38	3.23	4	6	6	5	6	7	7	5	6	6	4	4	203500000
>jgi|Lotgi1|234302|estExt_fgenesh2_pg.C_sca_490062		SEAYSTDNPGYK	12	0	1330.57	yes	yes	0.0020612	126.67	10	0										2			10	0										2			790540
>jgi|Lotgi1|154020|fgenesh2_pg.C_sca_5000060		SEDIHDDFAQLR	12	0	1444.66	yes	yes	5.5504e-34	302.91	3.44	1.9	3	4	1	3	2	2	1						3.44	1.9	3	4	1	3	2	2	1						110570000
>jgi|Lotgi1|184255|estExt_Genewise1.C_sca_80549		SEDVPALR	8	0	885.456	yes	yes	0.0030686	186.87	6	0.816					1	1	1						6	0.816					1	1	1						1473500
>jgi|Lotgi1|129390|e_gw1.64.333.1		SEEALETVLK	10	0	1117.59	yes	yes	0.0011711	156.94	11	0											2		11	0											2		3946400
>jgi|Lotgi1|154590|fgenesh2_pg.C_sca_6000093		SENIVTLVSR	10	0	1116.61	yes	yes	2.7022e-07	233	9.14	0.639								1	4	2			9.14	0.639								1	4	2			22337000
>jgi|Lotgi1|236770|estExt_fgenesh2_pg.C_sca_870051		SESLIPDSR	9	0	1002.5	yes	yes	6.8191e-10	253.3	4.7	2.27	3	3	3	3	4	4	3	4					4.7	2.27	3	3	3	3	4	4	3	4					145580000
>jgi|Lotgi1|189089|estExt_Genewise1.C_sca_270169		SESLLITELK	10	0	1131.64	yes	yes	0.002349	141.88	9.33	0.471									2	1			9.33	0.471									2	1			8107200
>jgi|Lotgi1|235120|estExt_fgenesh2_pg.C_sca_590106		SETAAAVSAIVK	12	0	1145.63	yes	yes	0.00095003	138.71	4.5	2.32		3	2	3	4				1	1			4.5	2.32		3	2	3	4				1	1			110610000
>jgi|Lotgi1|229175|estExt_fgenesh2_pg.C_sca_50437		SETEQYALIK	10	0	1180.6	yes	yes	0.0021833	143.86	4.5	1.8		1		1	1		1						4.5	1.8		1		1	1		1						14419000
>jgi|Lotgi1|140786|e_gw1.151.5.1	65	SFAAASQMEPDFAR	14	0	1526.68	yes	yes	8.8632e-96	355.56	4.95	2.71	9	10	7	8	12	7	9	7	5	1	1	1	4.95	2.71	9	10	7	8	12	7	9	7	5	1	1	1	3727900000
>jgi|Lotgi1|172331|fgenesh2_pg.C_sca_131000024		SFAEDLNER	9	0	1079.49	yes	yes	0.00031183	205.75	10	0										1			10	0										1			110350
>jgi|Lotgi1|232022|estExt_fgenesh2_pg.C_sca_250045		SFAISDLPR	9	0	1004.53	yes	yes	0.0053541	139.19	6	0						1							6	0						1							11493000
>jgi|Lotgi1|159264|fgenesh2_pg.C_sca_20000004	91	SFAQIFVMYQDGNVR	15	0	1773.85	yes	yes	2.725e-13	235.21	6	0						4							6	0						4							7766900
>jgi|Lotgi1|218952|estExt_Genewise1Plus.C_sca_500038		SFDATTHFETTCDDVVDTFER	21	0	2492.04	yes	yes	3.6951e-20	208.26	8	0								1					8	0								1					429770
>jgi|Lotgi1|238082|estExt_fgenesh2_pg.C_sca_1300004		SFDGEAHIVHIR	12	0	1379.69	yes	yes	4.1918e-87	396.62	6.86	2.87	5	7	6	6	10	9	13	21	12	11	7	3	6.86	2.87	5	7	6	6	10	9	13	21	12	11	7	3	2041200000
>jgi|Lotgi1|205030|estExt_fgenesh2_kg.C_sca_1120002		SFDGVAYDR	9	0	1028.46	yes	yes	6.3016e-08	249.53	9.38	0.696								1	3	4			9.38	0.696								1	3	4			52914000
>jgi|Lotgi1|233583|estExt_fgenesh2_pg.C_sca_410033		SFFNVVR	7	0	867.46	yes	yes	0.0050091	187.77	9.5	0.5									1	1			9.5	0.5									1	1			5556200
>jgi|Lotgi1|238526|estExt_fgenesh2_pg.C_sca_1490037	460	SFITGSGMWK	10	0	1112.53	yes	yes	0.00057245	156.94	5.15	2.71	3	7	3	4	5	5	3	4	4	2			5.15	2.71	3	7	3	4	5	5	3	4	4	2			2506300000
>jgi|Lotgi1|238526|estExt_fgenesh2_pg.C_sca_1490037	460	SFITGSGMWKIVGPDGR	17	1	1806.91	yes	yes	4.6907e-15	228.48	4.14	1.36		1	1	3		2							4.14	1.36		1	1	3		2							7515400
>jgi|Lotgi1|64460|gw1.45.99.1	518	SFIYMSDDALTNEDK	15	0	1747.76	yes	yes	3.319e-05	147.87	8	0								1					8	0								1					107870
>jgi|Lotgi1|162872|fgenesh2_pg.C_sca_36000100		SFLAADAVR	9	0	948.503	yes	yes	0.00037956	202.54	8.33	2.98		1						1	1	2	1		8.33	2.98		1						1	1	2	1		7715100
>jgi|Lotgi1|140786|e_gw1.151.5.1		SFNQLWFNK	9	0	1182.58	yes	yes	8.0135e-15	290.13	5.33	3.07	3	4	3	3	3	4	3	2	2		2	1	5.33	3.07	3	4	3	3	3	4	3	2	2		2	1	2026800000
>jgi|Lotgi1|140786|e_gw1.151.5.1		SFNQLWFNKALGR	13	1	1579.83	yes	yes	5.9356e-16	243.01	4.67	0.471				1	2								4.67	0.471				1	2								4290600
>jgi|Lotgi1|209261|estExt_Genewise1Plus.C_sca_30137		SFRPCTPYTFSAR	13	1	1588.75	yes	yes	5.5962e-20	243.13	6.33	2.91		1	1	1		1	3		1			1	6.33	2.91		1	1	1		1	3		1			1	29171000
>jgi|Lotgi1|239339|estExt_fgenesh2_pg.C_sca_2240004	510	SFSNLPGMSAELK	13	0	1379.68	yes	yes	1.348e-06	195.68	8	0								2					8	0								2					2709600
>jgi|Lotgi1|133595|e_gw1.85.51.1		SFVNQYDAVMDYK	13	0	1578.7	yes	yes	0.0078552	86.313	11	0											1		11	0											1		260620
>jgi|Lotgi1|234387|estExt_fgenesh2_pg.C_sca_500042	362;363;364;365	SFVPYIPPDPMSTMYSSLSQVSSMSQNMR	29	0	3266.48	yes	yes	4.0186e-85	267.32	9.08	0.73								3	6	4			9.08	0.73								3	6	4			52118000
>jgi|Lotgi1|108036|e_gw1.8.544.1		SGANSGLAFR	10	0	978.488	yes	yes	0.0020113	145.92	6	0						1							6	0						1							195010
>jgi|Lotgi1|199248|estExt_Genewise1.C_sca_1150102		SGFIDCNELR	10	0	1209.54	yes	yes	0.0003613	172.47	10	0										1			10	0										1			353890
>jgi|Lotgi1|217885|estExt_Genewise1Plus.C_sca_430053		SGFIIPVFQER	11	0	1291.69	yes	yes	0.0022627	138.11	7	0							2						7	0							2						2162800
>jgi|Lotgi1|144968|e_gw1.276.10.1		SGFNHVEEVFKPK	13	1	1516.77	yes	yes	7.0664e-09	221.28	6	0						1							6	0						1							1661500
>jgi|Lotgi1|131935|e_gw1.77.174.1		SGGDNIVFRPPNTR	14	1	1528.77	yes	yes	1.3058e-08	219.29	7.17	0.687						1	3	2					7.17	0.687						1	3	2					7731700
>jgi|Lotgi1|203487|estExt_fgenesh2_kg.C_sca_140018		SGGLDVLALKEEDVTK	16	1	1672.89	yes	yes	0.0018435	121.28	8	0								1					8	0								1					415010
>jgi|Lotgi1|238526|estExt_fgenesh2_pg.C_sca_1490037		SGINIQGATTGGNTDSVDTSK	21	0	2021.95	yes	yes	0	538.65	3.69	1.99	10	45	27	40	13	7	7	3	5	2			3.69	1.99	10	45	27	40	13	7	7	3	5	2			5060200000
>jgi|Lotgi1|238526|estExt_fgenesh2_pg.C_sca_1490037		SGINIQGATTGGNTDSVDTSKNQISDNIDITK	32	1	3263.58	yes	yes	0	326.37	2.5	0.5		1	1										2.5	0.5		1	1										873870
>jgi|Lotgi1|221343|estExt_Genewise1Plus.C_sca_700096		SGIYHHTELLDR	12	0	1439.72	yes	yes	0.0052325	113.47	7	0							1						7	0							1						103800
>jgi|Lotgi1|235621|estExt_fgenesh2_pg.C_sca_670079	402	SGMIGTAAMESR	12	0	1209.55	yes	yes	9.2793e-08	201.1	4.67	2.4	3	4	2	4	4	3	2	4	1				4.67	2.4	3	4	2	4	4	3	2	4	1				21479000
>jgi|Lotgi1|228264|estExt_fgenesh2_pg.C_sca_20144		SGNGNYVENEGVFVIGGK	18	0	1838.88	yes	yes	6.5482e-19	235.83	7.1	2.02				1	2	2		1	3	1			7.1	2.02				1	2	2		1	3	1			35518000
>jgi|Lotgi1|236952|estExt_fgenesh2_pg.C_sca_900076		SGPTINQPINLDDQDDPAK	19	0	2036.97	yes	yes	4.1864e-24	248.01	1	0	1												1	0	1												736900
>jgi|Lotgi1|234387|estExt_fgenesh2_pg.C_sca_500042		SGQPLEVTIK	10	0	1070.6	yes	yes	0.00024837	176.83	8.17	0.898							2	1	3				8.17	0.898							2	1	3				64126000
>jgi|Lotgi1|234387|estExt_fgenesh2_pg.C_sca_500042		SGQPLEVTIKR	11	1	1226.7	yes	yes	1.5567e-07	214.48	8.8	0.872							1	2	5	2			8.8	0.872							1	2	5	2			22002000
>jgi|Lotgi1|159264|fgenesh2_pg.C_sca_20000004		SGSTTGTVVR	10	0	963.499	yes	yes	0.0051856	141.88	6	0						2							6	0						2							161800
>jgi|Lotgi1|206546|estExt_fgenesh2_pm.C_sca_320021		SGTFGQDLYSSLVAPHYK	18	0	1968.96	yes	yes	2.7593e-05	141.85	8	0								1					8	0								1					186150
>jgi|Lotgi1|224185|estExt_Genewise1Plus.C_sca_1110027	269;270;271	SGTGISAMAVMRPELIMK	18	1	1890.97	yes	yes	1.5885e-12	202.89	11	0											1		11	0											1		234150
>jgi|Lotgi1|238526|estExt_fgenesh2_pg.C_sca_1490037		SGTGNFPQTLDLSNLLNQVK	20	0	2145.11	yes	yes	2.0233e-302	533.03	4.84	2.35	1	3	2	3	3	2	2	1	2				4.84	2.35	1	3	2	3	3	2	2	1	2				170110000
>jgi|Lotgi1|238526|estExt_fgenesh2_pg.C_sca_1490037		SGTGNFPQTLDLSNLLNQVKPTGR	24	1	2556.33	yes	yes	0	691.15	5.47	3.2	11	13	13	13	7	6	10	11	9	4	6	3	5.47	3.2	11	13	13	13	7	6	10	11	9	4	6	3	16753000000
>jgi|Lotgi1|238526|estExt_fgenesh2_pg.C_sca_1490037		SGTGQIPQNLR	11	0	1169.62	yes	yes	1.2031e-62	352.73	6.12	3.24	6	8	7	7	4	6	8	8	8	6	4	3	6.12	3.24	6	8	7	7	4	6	8	8	8	6	4	3	5979300000
>jgi|Lotgi1|115607|e_gw1.21.53.1		SGTLNANNKPINFTR	15	1	1645.85	yes	yes	5.3369e-28	273.83	4.75	0.433				1	3								4.75	0.433				1	3								18700000
>jgi|Lotgi1|238526|estExt_fgenesh2_pg.C_sca_1490037	461	SGVGNSIPANVINELMGNTR	20	0	2042.02	yes	yes	0	621.67	5.71	3.16	15	22	19	20	17	16	20	15	13	13	7	8	5.71	3.16	15	22	19	20	17	16	20	15	13	13	7	8	14326000000
>jgi|Lotgi1|197490|estExt_Genewise1.C_sca_870043		SGVYQHTSGAALGGHAVK	18	0	1738.88	yes	yes	9.1467e-11	185.62	9	0									1				9	0									1				137120
>jgi|Lotgi1|217320|estExt_Genewise1Plus.C_sca_390079		SHPHTVIENIDAGEVEIPDE	20	0	2200.03	yes	yes	0.0040893	93.754	10	0										1			10	0										1			637460
>jgi|Lotgi1|83160|gw1.21.261.1		SHVNFPR	7	0	855.435	yes	yes	0.002321	205.41	5.5	0.5					1	1							5.5	0.5					1	1							1805500
>jgi|Lotgi1|109561|e_gw1.10.408.1		SIAECLADELINAAK	15	0	1616.81	yes	yes	6.8307e-07	197.56	10	0										1			10	0										1			97748
>jgi|Lotgi1|203020|estExt_fgenesh2_kg.C_sca_20001	208	SIAPGDSNVNMR	12	0	1259.59	yes	yes	1.8322e-18	263.54	6.33	1.25				1		2	2	1					6.33	1.25				1		2	2	1					2444600
>jgi|Lotgi1|162872|fgenesh2_pg.C_sca_36000100	106	SIDFNPPTDIVPDTMK	16	0	1788.86	yes	yes	4.912e-46	306.71	3.27	1.21	1	2	3	3	2								3.27	1.21	1	2	3	3	2								29353000
>jgi|Lotgi1|159735|fgenesh2_pg.C_sca_21000205		SIDIIVNHIK	10	0	1150.67	yes	yes	0.0003613	172.47	10	0										1			10	0										1			147720
>jgi|Lotgi1|203293|estExt_fgenesh2_kg.C_sca_90018		SIGDTESLR	9	0	976.483	yes	yes	0.00018554	202.54	11	0.632										1	3	1	11	0.632										1	3	1	6115000
>jgi|Lotgi1|140773|e_gw1.151.14.1;>jgi|Lotgi1|207783|estExt_fgenesh2_pm.C_sca_1510001;>jgi|Lotgi1|225865|estExt_Genewise1Plus.C_sca_1510034;>jgi|Lotgi1|89979|gw1.4208.2.1		SIGLSNFNAEQVGR	14	0	1490.75	yes	no	1.6049e-09	223.31	8.67	0.471								1	2				8.67	0.471								1	2				4470900
>jgi|Lotgi1|239447|estExt_fgenesh2_pg.C_sca_2510014		SIGYCCPYPVTEEWVK	16	0	1986.89	yes	yes	2.3352e-10	215.5	9.55	2.06						2			4	1	1	3	9.55	2.06						2			4	1	1	3	73723000
>jgi|Lotgi1|229818|estExt_fgenesh2_pg.C_sca_90208		SIIGGYGQTNADQILK	16	0	1676.87	yes	yes	0.0013465	131.26	7.33	1.7					1			1	1				7.33	1.7					1			1	1				2630900
>jgi|Lotgi1|234884|estExt_fgenesh2_pg.C_sca_560115		SILTGTADITK	11	0	1118.62	yes	yes	0.0017925	145.34	7.27	2.72		1	1	2	2	3	3	2	2	3	2	1	7.27	2.72		1	1	2	2	3	3	2	2	3	2	1	308130000
>jgi|Lotgi1|83160|gw1.21.261.1		SINGIGFSNLNGLK	14	0	1432.77	yes	yes	4.8563e-06	195.68	4	0				1									4	0				1									5029900
>jgi|Lotgi1|235549|estExt_fgenesh2_pg.C_sca_660066		SIPGGFFNCYCNAAFFGK	18	0	2055.9	yes	yes	1.0695e-10	183.58	8.62	0.484								3	5				8.62	0.484								3	5				58371000
>jgi|Lotgi1|238526|estExt_fgenesh2_pg.C_sca_1490037	462	SIPLTGKIEMR	11	1	1243.7	yes	yes	0.002747	148.96	11	0											1		11	0											1		780650
>jgi|Lotgi1|214936|estExt_Genewise1Plus.C_sca_250001		SITILEGGAETGFR	14	0	1449.75	yes	yes	2.1397e-19	206.51	8	0								2					8	0								2					820350
>jgi|Lotgi1|236952|estExt_fgenesh2_pg.C_sca_900076		SITLPSLPDSTR	12	0	1285.69	yes	yes	1.473e-05	185.71	5.12	3.66	2	2						1	3				5.12	3.66	2	2						1	3				4961000
>jgi|Lotgi1|109284|e_gw1.10.19.1		SIVEQAIGTR	10	0	1072.59	yes	yes	0.00029979	174.85	8.4	0.8							1	1	3				8.4	0.8							1	1	3				1662700
>jgi|Lotgi1|186095|estExt_Genewise1.C_sca_140132		SIYPSLEDMK	10	0	1181.56	yes	yes	0.0077122	90.629	9	0									1				9	0									1				206310
>jgi|Lotgi1|237143|estExt_fgenesh2_pg.C_sca_960048		SKDDSHIARPSDCESFEK	18	2	2106.93	yes	yes	6.2151e-60	323.08	9.67	0.816									5	2	2		9.67	0.816									5	2	2		19869000
[truncated: 727 more rows]
