# Supplementary material for: In-depth proteomic analysis of a mollusc shell: acid-soluble and acid-insoluble matrix of the limpet Lottia gigantea
Source: Proteome Sci. 2012 Jun 13;10:28. doi: 10.1186/1477-5956-10-28 (PMC3374290; doi:10.1186/1477-5956-10-28)
Supplement: Additional file 13 — Proteins identified in acid-insoluble matrix C. Xls-file containing MaxQuant output data such as Lotgi1 entries grouped together because of sequence identity, number of sequence-unique and non-unique peptides, sequence coverage, protein length and molecular weight, PEP values and gel slice origin of peptides for protein identification. [file 1477-5956-10-28-S13.xls]

## Sheet: proteinGroups
Additional file 13: Proteins identified in acid-insoluble matrix C
Protein IDs	Proteins	Peptides	Razor + unique Peptides	Unique Peptides	Sequence Coverage [%]	Unique + Razor Sequence Coverage [%]	Unique Sequence Coverage [%]	Mol. Weight [kDa]	Sequence Length	Slice Average	Slice 1	Slice 2	Slice 3	Slice 4	Slice 5	Slice 6	Slice 7	Slice 8	Slice 9	Slice 10	Slice 11	Slice 12	PEP	Intensity	Only identified by site	Reverse	Contaminant
>jgi|Lotgi1|101611|gw1.56.268.1	1	4	4	4	44	44	44	11.221	109	5.6	12	13	16	18	30	25	20	15	9	12	6		8.1481e-181	7443600000
>jgi|Lotgi1|102397|e_gw1.1.358.1	1	6	6	6	36.1	36.1	36.1	31.421	291	8.55							2	7	12	1			7.6298e-153	97940000
>jgi|Lotgi1|103152|e_gw1.1.406.1	1	1	1	1	6.2	6.2	6.2	23.511	210	9									3				1.8765e-06	2763100
>jgi|Lotgi1|104069|e_gw1.2.545.1	1	3	3	3	16.9	16.9	16.9	23.727	207	9.2									4	1			2.4585e-16	4607400
>jgi|Lotgi1|105456|e_gw1.4.60.1	1	2	2	2	9.7	9.7	9.7	25.633	227	9.67									1	2			2.9408e-09	2262800
>jgi|Lotgi1|105757|e_gw1.4.297.1	1	7	7	6	31.6	31.6	27.5	31.02	269	7.24	1	1		2	1		13	20	3	1			4.2118e-164	131740000
>jgi|Lotgi1|105848|e_gw1.4.256.1	1	2	2	2	5.3	5.3	5.3	50.643	457	7							2						1.0554e-08	5169900
>jgi|Lotgi1|106548|e_gw1.5.688.1	1	2	2	2	7.1	7.1	7.1	41.37	381	1.5	1	1											4.044e-19	2449800
>jgi|Lotgi1|106937|e_gw1.6.157.1;>jgi|Lotgi1|107124|e_gw1.6.273.1	2	14	14	14	50	50	50	37.315	316	6.19	3	3	3	4	10	13	12	24	1		1		4.7173e-196	141870000
>jgi|Lotgi1|107327|e_gw1.6.64.1	1	2	2	2	10.2	10.2	10.2	22.408	197	10										2			5.4691e-05	726550
>jgi|Lotgi1|59617|gw1.6.93.1;>jgi|Lotgi1|107438|e_gw1.6.90.1	2	3	3	3	26.5	26.5	26.5	12.049	102	5.75					1	3							1.9854e-37	2756000
>jgi|Lotgi1|108036|e_gw1.8.544.1	1	4	4	4	13.1	13.1	13.1	56.94	503	6.27				2		2	7						3.8415e-90	27322000
>jgi|Lotgi1|108787|e_gw1.9.514.1	1	1	1	1	6.3	6.3	6.3	22.869	207	10										1			0.00084709	264280
>jgi|Lotgi1|108898|e_gw1.9.258.1	1	2	2	2	14.7	14.7	14.7	22.779	197	8.67								2	4				3.4411e-70	17289000
>jgi|Lotgi1|109284|e_gw1.10.19.1;>jgi|Lotgi1|204921|estExt_fgenesh2_kg.C_sca_960001	2	6	6	6	21.2	21.2	21.2	51.873	457	6.55			1	2			4	3	1				2.6743e-36	21153000
>jgi|Lotgi1|109426|e_gw1.10.553.1;>jgi|Lotgi1|96166|gw1.10.542.1	2	5	5	5	27	27	27	26.582	237	6.28	4	4	4	6	4	8	19	9	4	3	2	2	3.6153e-96	521850000
>jgi|Lotgi1|109908|e_gw1.11.685.1;>jgi|Lotgi1|176394|fgenesh2_pg.C_sca_1164000001	2	6	6	6	30.1	30.1	30.1	24.328	206	8.61							1	8	13	1			8.8595e-61	46906000
>jgi|Lotgi1|110513|e_gw1.11.62.1	1	1	1	1	8.1	8.1	8.1	14	124	9									2				0.0002329	2872400
>jgi|Lotgi1|111562|e_gw1.13.50.1	1	1	1	1	1.6	1.6	1.6	91.865	811	5					1								0.0010121	1031600
>jgi|Lotgi1|112071|e_gw1.15.264.1	1	2	2	2	13.7	13.7	13.7	20.775	183	7.75							1	3					4.7766e-23	5784300
>jgi|Lotgi1|112328|e_gw1.15.161.1	1	1	1	1	6.2	6.2	6.2	26.218	224	9									1				0.0001497	331810
>jgi|Lotgi1|113221|e_gw1.16.216.1	1	3	3	3	14.2	14.2	14.2	27.104	240	9.43								1	2	4			3.1723e-34	12602000
>jgi|Lotgi1|113304|e_gw1.17.156.1	1	2	2	2	6.2	6.2	6.2	35.421	322	5.8	1	1						1	2				1.2481e-08	3068200
>jgi|Lotgi1|113440|e_gw1.17.241.1	1	1	1	1	2.5	2.5	2.5	70.773	633	3.5		1	1	1	1								1.2659e-12	1578800
>jgi|Lotgi1|114561|e_gw1.19.150.1	1	11	11	11	69.6	69.6	69.6	20.292	184	5.72	23	26	25	36	34	40	68	26	20	20	5	4	0	19442000000
>jgi|Lotgi1|115147|e_gw1.20.479.1	1	7	7	7	37.9	37.9	37.9	34.259	319	2.2	14	14	5	4	3								1.52e-209	301460000
>jgi|Lotgi1|115450|e_gw1.21.366.1	1	4	4	4	9	9	9	62.903	543	7					1	2	2		2				7.1035e-31	16987000
>jgi|Lotgi1|115607|e_gw1.21.53.1	1	42	42	42	67.5	67.5	67.5	85.149	763	4.48	56	108	120	200	147	55	64	67	24	9	3		0	14677000000
>jgi|Lotgi1|115714|e_gw1.22.148.1	1	5	5	5	13.8	13.8	13.8	50.046	448	7.73							5	4	2				1.3279e-35	41607000
>jgi|Lotgi1|115853|e_gw1.22.86.1;>jgi|Lotgi1|159977|fgenesh2_pg.C_sca_22000188	2	1	1	1	5.6	5.6	5.6	32.236	286	9									1				0.00011843	203460
>jgi|Lotgi1|116841|e_gw1.25.502.1	1	1	1	1	13.2	13.2	13.2	13.337	121	8								1					3.7451e-05	330060
>jgi|Lotgi1|118304|e_gw1.28.357.1	1	4	4	4	28.7	28.7	28.7	20.909	188	9.17									5	1			1.3936e-19	4392600
>jgi|Lotgi1|120072|e_gw1.33.359.1	1	1	1	1	3.4	3.4	3.4	45.978	412	7							1						1.5268e-17	536130
>jgi|Lotgi1|120210|e_gw1.33.165.1	1	2	2	2	11.8	11.8	11.8	31.267	280	9									3				1.1153e-27	2277200
>jgi|Lotgi1|121721|e_gw1.38.143.1	1	1	1	1	5	5	5	27.971	240	8								1					6.9719e-05	5244500
>jgi|Lotgi1|122269|e_gw1.40.42.1	1	13	13	13	29	29	29	51.55	438	7.06						5	21	3	2				1.0109e-125	164080000
>jgi|Lotgi1|123129|e_gw1.42.68.1	1	2	2	2	5.4	5.4	5.4	58.055	500	6						2							9.0366e-31	2534100
>jgi|Lotgi1|123168|e_gw1.43.215.1	1	2	2	2	5	5	5	60.157	519	7							2						5.0837e-19	3141500
>jgi|Lotgi1|123611|e_gw1.44.160.1	1	2	2	2	13.8	13.8	13.8	18.829	167	10						2		2	3	7	7	4	9.8439e-16	33805000
>jgi|Lotgi1|123691|e_gw1.44.26.1	1	3	3	2	18.8	18.8	11.5	19.588	165	8.56							1	2	6				3.305e-11	15153000
>jgi|Lotgi1|123902|e_gw1.45.230.1	1	1	1	1	17.5	17.5	17.5	6.8728	57	10										1			0.00073385	708090
>jgi|Lotgi1|124263|e_gw1.46.75.1	1	4	4	4	6.8	6.8	6.8	71.517	635	5.73					6	8		1					4.6779e-27	62240000
>jgi|Lotgi1|234561|estExt_fgenesh2_pg.C_sca_520131;>jgi|Lotgi1|162671|fgenesh2_pg.C_sca_35000072;>jgi|Lotgi1|233138|estExt_fgenesh2_pg.C_sca_350080;>jgi|Lotgi1|126004|e_gw1.52.177.1;>jgi|Lotgi1|104946|e_gw1.3.534.1;>jgi|Lotgi1|80461|gw1.233.28.1	6	3	3	3	44.7	44.7	44.7	59.861	533	7.82	1	1	2	1	2	3	4	4	4	4	3	4	1.5719e-32	86798000
>jgi|Lotgi1|126264|e_gw1.53.255.1	1	1	1	1	3.2	3.2	3.2	48.985	435	6						1							1.4483e-09	791480
>jgi|Lotgi1|128992|e_gw1.63.279.1	1	1	1	1	5.2	5.2	5.2	24.82	213	10										1			0.00090539	239550
>jgi|Lotgi1|129390|e_gw1.64.333.1	1	1	1	1	8.7	8.7	8.7	13.16	115	10										1			0.0016211	564090
>jgi|Lotgi1|131044|e_gw1.72.141.1	1	1	1	1	4.9	4.9	4.9	36.827	324	9									1				8.4161e-19	1023600
>jgi|Lotgi1|131935|e_gw1.77.174.1;>jgi|Lotgi1|60316|gw1.617.1.1	2	15	15	15	53.8	53.8	53.8	41.934	366	7.06	4				1	4	35	15	3	3	1		0	282780000
>jgi|Lotgi1|132223|e_gw1.78.94.1	1	1	1	1	6.2	6.2	6.2	34.102	307	8								1					1.7534e-22	1534100
>jgi|Lotgi1|132853|e_gw1.81.44.1	1	4	4	4	22.1	22.1	22.1	24.779	226	10										4			8.3027e-13	1804200
>jgi|Lotgi1|132911|e_gw1.81.134.1	1	1	1	1	17.1	17.1	17.1	7.875	70	2.5		1	1										0.0016281	10102000
>jgi|Lotgi1|133595|e_gw1.85.51.1	1	4	4	4	24.1	24.1	24.1	19.517	166	9.74								3	12	8	6	2	2.8595e-136	51380000
>jgi|Lotgi1|134569|e_gw1.91.41.1;>jgi|Lotgi1|134533|e_gw1.91.43.1	2	5	5	5	15.5	15.5	15.5	50.116	438	7.25							7		1				3.3679e-45	21554000
>jgi|Lotgi1|134694|e_gw1.92.27.1;>jgi|Lotgi1|239707|estExt_fgenesh2_pg.C_sca_8510001	2	1	1	1	3.7	3.7	3.7	41.39	376	10										1			1.0085e-06	629530
>jgi|Lotgi1|134773|e_gw1.93.138.1	1	2	1	1	13	5.6	5.6	19.141	162	9									1				4.5068e-05	126460
>jgi|Lotgi1|135362|e_gw1.97.135.1	1	1	1	1	2.9	2.9	2.9	42.709	373	8								1					3.18e-06	408140
>jgi|Lotgi1|135551|e_gw1.98.105.1;>jgi|Lotgi1|223635|estExt_Genewise1Plus.C_sca_980068;>jgi|Lotgi1|223639|estExt_Genewise1Plus.C_sca_980077;>jgi|Lotgi1|223645|estExt_Genewise1Plus.C_sca_980084;>jgi|Lotgi1|135434|e_gw1.98.109.1	5	3	3	3	5	5	5	95.819	841	5.5		1		1			1		1				2.7898e-11	6854800
>jgi|Lotgi1|137014|e_gw1.111.65.1	1	2	2	2	12.1	12.1	12.1	26.241	231	9.67									1	2			2.4161e-07	964890
>jgi|Lotgi1|138283|e_gw1.124.106.1	1	1	1	1	3.5	3.5	3.5	127.48	1146	5					1								0.00077879	0
>jgi|Lotgi1|140099|e_gw1.143.36.1	1	1	1	1	5.8	5.8	5.8	27.57	242	4				1									0.0015583	1510300
>jgi|Lotgi1|140660|e_gw1.149.31.1	1	8	8	8	31.1	31.1	31.1	33.531	305	5.02	58	95	87	113	79	57	44	51	37	31	21	13	0	62296000000
>jgi|Lotgi1|140773|e_gw1.151.14.1;>jgi|Lotgi1|207783|estExt_fgenesh2_pm.C_sca_1510001;>jgi|Lotgi1|225865|estExt_Genewise1Plus.C_sca_1510034;>jgi|Lotgi1|89979|gw1.4208.2.1	4	3	3	3	15.5	15.5	15.5	34.441	304	8								4					1.1471e-40	7302400
>jgi|Lotgi1|140786|e_gw1.151.5.1	1	51	51	51	64.1	64.1	64.1	101.66	875	4.85	131	159	154	279	241	102	103	107	71	40	29	13	0	61522000000
>jgi|Lotgi1|141698|e_gw1.165.8.1	1	4	4	4	13.5	13.5	13.5	36.883	333	6.8						1	4						4.001e-14	8075900
>jgi|Lotgi1|142206|e_gw1.176.16.1	1	4	4	4	14.9	14.9	14.9	40.345	356	8.91							1	4	4		1	1	5.9255e-23	18905000
>jgi|Lotgi1|142681|e_gw1.184.79.1	1	9	9	9	39.3	39.3	39.3	35.719	321	8.18							1	13	2	1			5.5388e-132	17399000
>jgi|Lotgi1|142790|e_gw1.186.49.1	1	2	2	2	33.5	33.5	33.5	20.891	182	1	2												9.8673e-06	873850
>jgi|Lotgi1|142814|e_gw1.186.23.1	1	2	2	2	11.5	11.5	11.5	38.324	322	2.33		2	1										1.5099e-36	8809200
>jgi|Lotgi1|143247|e_gw1.195.12.1	1	2	2	2	25.8	25.8	25.8	27.938	252	8								2					7.7439e-82	7482800
>jgi|Lotgi1|144813|e_gw1.265.12.1	1	1	1	1	1.1	1.1	1.1	403	3645	4				1									0.0014083	0
>jgi|Lotgi1|144968|e_gw1.276.10.1	1	3	3	3	20.1	20.1	20.1	20.914	184	5.57	2	2	1	2	6	1	2	3	3	1			1.9588e-42	66559000
>jgi|Lotgi1|176498|fgenesh2_pg.C_sca_1673000001;>jgi|Lotgi1|145440|e_gw1.324.2.1;>jgi|Lotgi1|146472|e_gw1.829.18.1;>jgi|Lotgi1|147117|e_gw1.2012.14.1;>jgi|Lotgi1|147816|e_gw1.4467.3.1;>jgi|Lotgi1|147849|e_gw1.4597.21.1;>jgi|Lotgi1|148546|e_gw1.9711.8.1;>j	12	2	2	2	8.2	8.2	8.2	22.048	194	10								1	2	4	2	1	1.7863e-08	25563000
>jgi|Lotgi1|181153|estExt_Genewise1.C_sca_10585;>jgi|Lotgi1|146485|e_gw1.829.35.1;>jgi|Lotgi1|147122|e_gw1.2012.3.1;>jgi|Lotgi1|147263|e_gw1.2197.10.1;>jgi|Lotgi1|147368|e_gw1.2348.3.1;>jgi|Lotgi1|147730|e_gw1.4137.3.1;>jgi|Lotgi1|147766|e_gw1.4307.4.1;>j	37	3	3	3	27.5	27.5	27.5	14.932	142	10.5									2	3	4	2	1.0663e-132	19380000
>jgi|Lotgi1|150028|fgenesh2_kg.C_sca_22000007	1	3	3	3	9.8	9.8	9.8	50.552	440	7.62							5	1	2				1.2842e-29	33482000
>jgi|Lotgi1|150144|fgenesh2_kg.C_sca_26000011	1	4	4	4	18	18	18	39.771	361	7.78							2	7					3.4433e-139	27551000
>jgi|Lotgi1|150160|fgenesh2_kg.C_sca_27000005	1	4	4	4	11.8	11.8	11.8	53.749	484	6.4				1			4						3.4599e-23	13564000
>jgi|Lotgi1|150310|fgenesh2_kg.C_sca_34000006	1	3	3	3	20.2	20.2	20.2	22.255	198	9.5							1	1	4	7		1	1.3837e-15	17629000
>jgi|Lotgi1|152688|fgenesh2_pg.C_sca_2000108	1	1	1	1	13.9	13.9	13.9	14.39	137	11.5											1	1	1.5399e-39	3336200
>jgi|Lotgi1|152699|fgenesh2_pg.C_sca_2000119	1	1	1	1	4.3	4.3	4.3	27.643	253	8.67								1	2				7.5717e-13	4608000
>jgi|Lotgi1|152728|fgenesh2_pg.C_sca_2000148	1	1	1	1	1.4	1.4	1.4	87.306	776	4			1		1								0.0015385	16908000
>jgi|Lotgi1|152799|fgenesh2_pg.C_sca_2000219	1	11	11	11	35.3	35.3	35.3	41.883	380	5.39				2	14	11	1						1.2657e-55	205870000
>jgi|Lotgi1|153233|fgenesh2_pg.C_sca_3000136	1	1	1	1	4.1	4.1	4.1	33.537	293	5					1								8.6116e-09	464580
>jgi|Lotgi1|153858|fgenesh2_pg.C_sca_4000317	1	1	1	1	4.8	4.8	4.8	22.439	207	10										1			0.00072084	606420
>jgi|Lotgi1|154020|fgenesh2_pg.C_sca_5000060	1	15	15	15	34.5	34.5	34.5	72.768	669	3.67	9	27	19	28	31	3	6	1					0	1106800000
>jgi|Lotgi1|154166|fgenesh2_pg.C_sca_5000206	1	3	3	3	24.8	24.8	24.8	16.547	145	10.8										2	7		4.5197e-26	9871200
>jgi|Lotgi1|154423|fgenesh2_pg.C_sca_5000463	1	4	4	4	25.7	25.7	25.7	24.173	214	9.67									2	4			1.144e-64	6204200
>jgi|Lotgi1|154424|fgenesh2_pg.C_sca_5000464	1	5	5	5	16.1	16.1	16.1	26.319	224	9.5								1	6	9			8.6975e-50	19798000
>jgi|Lotgi1|154590|fgenesh2_pg.C_sca_6000093	1	14	14	14	48.8	48.8	48.8	33.197	293	8.62							1	18	30	1			4.3106e-167	145400000
>jgi|Lotgi1|154709|fgenesh2_pg.C_sca_6000212	1	1	1	1	8.1	8.1	8.1	20.974	186	9								1	2	1			1.2898e-09	4197200
>jgi|Lotgi1|154711|fgenesh2_pg.C_sca_6000214	1	2	2	2	2	2	2	129.71	1367	6.67					1		1	1					3.3796e-10	1358200
>jgi|Lotgi1|154712|fgenesh2_pg.C_sca_6000215	1	2	2	2	20.1	20.1	20.1	18.164	164	10										3			5.3027e-142	3780000
>jgi|Lotgi1|154713|fgenesh2_pg.C_sca_6000216	1	2	2	2	9.9	9.9	9.9	25.634	223	9.35	2							4	7	11	9	1	4.8112e-43	126860000
>jgi|Lotgi1|155478|fgenesh2_pg.C_sca_8000266	1	1	1	1	1.7	1.7	1.7	101.6	903	8								3					8.8999e-05	15072000
>jgi|Lotgi1|155972|fgenesh2_pg.C_sca_10000005	1	1	1	1	1.9	1.9	1.9	111.82	992	9									1				0.0021023	49864000
>jgi|Lotgi1|156144|fgenesh2_pg.C_sca_10000177	1	2	2	2	10.3	10.3	10.3	39.013	339	7							2						1.1729e-67	3471400
>jgi|Lotgi1|156257|fgenesh2_pg.C_sca_10000290	1	1	1	1	3.9	3.9	3.9	27.274	228	5.24	2	2	3	4	2	3	3	3	3				3.0155e-06	703820000
>jgi|Lotgi1|156599|fgenesh2_pg.C_sca_11000285	1	6	6	6	18.9	18.9	18.9	42.722	365	6.36	1					5	6	2					4.2016e-101	40862000
>jgi|Lotgi1|156601|fgenesh2_pg.C_sca_11000287	1	1	1	1	4.9	4.9	4.9	23.776	206	6.5						1	1						0.0012423	5053200
>jgi|Lotgi1|156771|fgenesh2_pg.C_sca_12000082	1	2	2	2	14.3	14.3	14.3	21.093	182	9								1	2	1			3.7085e-12	3289500
>jgi|Lotgi1|157680|fgenesh2_pg.C_sca_15000018	1	2	1	1	16.7	8.3	8.3	16.035	144	10.8										2	3	1	1.3479e-24	6963900
>jgi|Lotgi1|157827|fgenesh2_pg.C_sca_15000165	1	4	4	3	28.1	28.1	21	18.525	167	8.5	4	1	3	2	2	2	2	6	6	17	15	4	1.6018e-136	533390000
>jgi|Lotgi1|158113|fgenesh2_pg.C_sca_16000081	1	8	8	8	37.6	37.6	37.6	29.11	258	8	4	2	1	2	2	3	7	18	26	9	8	1	0	357660000
>jgi|Lotgi1|158316|fgenesh2_pg.C_sca_16000284;>jgi|Lotgi1|176424|fgenesh2_pg.C_sca_1280000001	2	7	7	7	9.2	9.2	9.2	111.58	1011	4.6		1	2	5	5		1		1				4.2662e-55	31452000
>jgi|Lotgi1|158379|fgenesh2_pg.C_sca_17000030;>jgi|Lotgi1|113666|e_gw1.17.176.1;>jgi|Lotgi1|158394|fgenesh2_pg.C_sca_17000045;>jgi|Lotgi1|113488|e_gw1.17.518.1;>jgi|Lotgi1|158396|fgenesh2_pg.C_sca_17000047	5	15	15	15	8.8	8.8	8.8	259.41	2294	3.2	1	16	2	2		1		1	1	1			5.1671e-127	15559000
>jgi|Lotgi1|158905|fgenesh2_pg.C_sca_18000255	1	5	5	5	22	22	22	40.561	368	7.6							4	6					2.5807e-82	12983000
>jgi|Lotgi1|159171|fgenesh2_pg.C_sca_19000208;>jgi|Lotgi1|159173|fgenesh2_pg.C_sca_19000210;>jgi|Lotgi1|176428|fgenesh2_pg.C_sca_1317000001	3	3	3	3	16.1	16.1	16.1	34.494	305	9.67	1							3	6	6	10	1	5.035e-31	114880000
>jgi|Lotgi1|159264|fgenesh2_pg.C_sca_20000004	1	19	19	19	30.6	30.6	30.6	72.26	637	6.03	15	4	3	14	19	40	30	16	9	8	5	1	8.4621e-264	1745900000
>jgi|Lotgi1|159331|fgenesh2_pg.C_sca_20000071	1	1	1	1	3.4	3.4	3.4	39.608	348	4.18		5	6	7	4	4		1	1				3.7494e-17	453040000
>jgi|Lotgi1|159383|fgenesh2_pg.C_sca_20000123	1	7	7	7	17.8	17.8	17.8	63.334	556	5.78				1	1	6	1						1.331e-141	22059000
>jgi|Lotgi1|159735|fgenesh2_pg.C_sca_21000205	1	2	2	2	16.4	16.4	16.4	21.708	183	10										2			8.5233e-29	1291700
>jgi|Lotgi1|159745|fgenesh2_pg.C_sca_21000215	1	4	4	4	11.6	11.6	11.6	47.945	430	7.2							4	1					1.8137e-46	3349500
>jgi|Lotgi1|160173|fgenesh2_pg.C_sca_23000191	1	10	10	10	45.2	45.2	45.2	28.252	250	4.47	8	12	14	26	9	5	11	9	4				1.1443e-206	848890000
>jgi|Lotgi1|160356|fgenesh2_pg.C_sca_24000170	1	5	5	5	20.7	20.7	20.7	44.609	426	5.99	3	7	10	11	11	12	12	15	11	5	2		0	935540000
>jgi|Lotgi1|160396|fgenesh2_pg.C_sca_25000001;>jgi|Lotgi1|66241|gw1.25.139.1	2	3	3	3	11.6	11.6	11.6	37.121	335	8								4					5.785e-30	8201800
>jgi|Lotgi1|160410|fgenesh2_pg.C_sca_25000015;>jgi|Lotgi1|227927|estExt_fgenesh2_pg.C_sca_10253	2	2	2	2	10.6	10.6	10.6	33.298	302	7.17						2	1	3					7.8019e-09	13808000
>jgi|Lotgi1|160422|fgenesh2_pg.C_sca_25000027	1	1	1	1	18.4	18.4	18.4	24.106	207	3			1										0.0010771	0
>jgi|Lotgi1|161046|fgenesh2_pg.C_sca_27000105	1	1	1	1	28.1	28.1	28.1	15.897	146	4				1									0.00015168	0
>jgi|Lotgi1|161608|fgenesh2_pg.C_sca_30000028;>jgi|Lotgi1|197084|estExt_Genewise1.C_sca_820083	2	4	4	4	7.2	7.2	7.2	83.074	724	6		1		1	4					1		1	1.4142e-32	11025000
>jgi|Lotgi1|161701|fgenesh2_pg.C_sca_30000121	1	2	2	2	10.4	10.4	10.4	31.466	289	9									2				1.5704e-23	1242500
>jgi|Lotgi1|162562|fgenesh2_pg.C_sca_34000165	1	4	4	4	35	35	35	11.593	103	9.15	3						3	3	5	5	12	3	4.0308e-31	101710000
>jgi|Lotgi1|162861|fgenesh2_pg.C_sca_36000089	1	9	9	9	17.3	17.3	17.3	74.909	676	5.38			3	9	16	1		4	4				6.0881e-162	364920000
>jgi|Lotgi1|162872|fgenesh2_pg.C_sca_36000100	1	56	56	56	49.7	49.7	49.7	154.69	1385	4.12	76	118	124	135	82	63	66	31	25	1	2		0	9586800000
>jgi|Lotgi1|162911|fgenesh2_pg.C_sca_36000139	1	1	1	1	2.3	2.3	2.3	39.164	354	3.4	3	2	1	1		1	2						0.00036041	81606000
>jgi|Lotgi1|163303|fgenesh2_pg.C_sca_39000037	1	2	2	2	16.7	16.7	16.7	15.387	138	10									1	3	1		1.5746e-22	2830500
>jgi|Lotgi1|163448|fgenesh2_pg.C_sca_40000002	1	10	10	10	25.6	25.6	25.6	49.693	450	6.37			1	2	1	8	14			1			2.3393e-78	80276000
>jgi|Lotgi1|163596|fgenesh2_pg.C_sca_40000150;>jgi|Lotgi1|203301|estExt_fgenesh2_kg.C_sca_90026	2	2	1	1	6.4	3.5	3.5	44.258	375	8								1					9.3182e-10	776750
>jgi|Lotgi1|163637|fgenesh2_pg.C_sca_40000191	1	19	19	19	41.5	41.5	41.5	69.857	643	5.57	8	20	26	52	55	69	47	23	12	6	9	3	0	16001000000
>jgi|Lotgi1|163670|fgenesh2_pg.C_sca_41000032	1	9	9	9	38.8	38.8	38.8	29.384	255	9.06								8	28	11			2.9625e-272	168240000
>jgi|Lotgi1|164312|fgenesh2_pg.C_sca_44000154	1	1	1	1	3.5	3.5	3.5	42.211	376	7							1						0.00035052	525270
>jgi|Lotgi1|164376|fgenesh2_pg.C_sca_45000041	1	1	1	1	4.7	4.7	4.7	32.243	297	4.67			1	1			1						2.2231e-07	2849600
>jgi|Lotgi1|164518|fgenesh2_pg.C_sca_45000183	1	2	2	2	3.6	3.6	3.6	42.258	361	8								2					1.0126e-05	1150400
>jgi|Lotgi1|164755|fgenesh2_pg.C_sca_47000040	1	2	2	2	9.8	9.8	9.8	27.118	245	8.75								1	3				2.2071e-19	3052400
>jgi|Lotgi1|164956|fgenesh2_pg.C_sca_48000088	1	1	1	1	3.1	3.1	3.1	45.645	423	2.33	1	4	4										1.2038e-27	35743000
>jgi|Lotgi1|165756|fgenesh2_pg.C_sca_53000099	1	1	1	1	2	2	2	73.881	664	9									1				2.4299e-07	647970
>jgi|Lotgi1|166196|fgenesh2_pg.C_sca_56000109	1	2	2	2	3.3	3.3	3.3	85.19	766	6				1				1					4.5031e-05	1460400
>jgi|Lotgi1|166451|fgenesh2_pg.C_sca_58000080	1	4	4	4	40.5	40.5	40.5	18.921	168	9.56									4	5			3.39e-40	9099700
>jgi|Lotgi1|232343|estExt_fgenesh2_pg.C_sca_280082;>jgi|Lotgi1|167171|fgenesh2_pg.C_sca_64000043;>jgi|Lotgi1|167172|fgenesh2_pg.C_sca_64000044;>jgi|Lotgi1|195090|estExt_Genewise1.C_sca_640075;>jgi|Lotgi1|220681|estExt_Genewise1Plus.C_sca_640078	5	1	1	1	4	4	4	35.171	321	9									1				0.00014937	347170
>jgi|Lotgi1|167800|fgenesh2_pg.C_sca_69000100	1	1	1	1	3.5	3.5	3.5	40.74	371	8								1					7.1854e-05	400580
>jgi|Lotgi1|168464|fgenesh2_pg.C_sca_75000082	1	6	6	6	27.3	27.3	27.3	30.424	282	8.62								5	8				5.5553e-57	30443000
>jgi|Lotgi1|168922|fgenesh2_pg.C_sca_80000050	1	3	3	3	17.5	17.5	17.5	24.261	212	10										6			3.3914e-16	5010300
>jgi|Lotgi1|169146|fgenesh2_pg.C_sca_82000088	1	1	1	1	3.2	3.2	3.2	37.786	339	8								2					0.0017239	4726500
>jgi|Lotgi1|169491|fgenesh2_pg.C_sca_86000024	1	3	3	3	13.4	13.4	13.4	37.079	321	8.09							1	8	2				3.8935e-52	32792000
>jgi|Lotgi1|169925|fgenesh2_pg.C_sca_91000003	1	1	1	1	9.1	9.1	9.1	21.793	187	10										1			6.355e-23	557510
>jgi|Lotgi1|171232|fgenesh2_pg.C_sca_112000006	1	1	1	1	1.4	1.4	1.4	67.065	567	4.21	3	6	4	5	3	2	2	2	2				0.00029615	234940000
>jgi|Lotgi1|171717|fgenesh2_pg.C_sca_119000005	1	1	1	1	5.2	5.2	5.2	28.608	252	9									2				4.3142e-05	750850
>jgi|Lotgi1|171918|fgenesh2_pg.C_sca_122000036	1	1	1	1	5.3	5.3	5.3	28.708	264	8								1					0.0014143	761090
>jgi|Lotgi1|172186|fgenesh2_pg.C_sca_128000041	1	1	1	1	4.8	4.8	4.8	29.626	269	7.33						1	1		1				6.3529e-09	7515200
>jgi|Lotgi1|172187|fgenesh2_pg.C_sca_128000042	1	5	5	5	25.3	25.3	25.3	25.632	233	8.04	1					2	4	7	12	2			2.4046e-43	60137000
>jgi|Lotgi1|172698|fgenesh2_pg.C_sca_140000010	1	3	3	3	3.6	3.6	3.6	135.68	1184	4.47	2	1	2	3	3	1	1	1	1				6.6403e-88	47995000
>jgi|Lotgi1|173095|fgenesh2_pg.C_sca_148000046	1	8	8	3	28.8	28.8	11.3	44.091	406	7.91							4	17	2				4.8437e-151	96611000
>jgi|Lotgi1|173138|fgenesh2_pg.C_sca_149000038	1	10	10	10	40.1	40.1	40.1	25.861	232	4.3	32	37	44	52	30	22	14	13	11	6	5		0	22696000000
>jgi|Lotgi1|173200|fgenesh2_pg.C_sca_151000011	1	16	16	16	30.9	30.9	30.9	61.998	563	7.08	26	11	21	27	28	27	42	61	72	40	34	6	0	10009000000
>jgi|Lotgi1|173756|fgenesh2_pg.C_sca_170000019	1	1	1	1	0.8	0.8	0.8	125.78	1072	6.33					3	1		1	1				1.1741e-09	32159000
>jgi|Lotgi1|174003|fgenesh2_pg.C_sca_179000009	1	38	38	38	62.5	62.5	62.5	96.376	882	4.99	46	70	69	139	149	109	98	50	33	10	3	1	0	18841000000
>jgi|Lotgi1|174065|fgenesh2_pg.C_sca_180000029	1	6	6	6	47.7	47.7	47.7	12.057	107	7.8	7	2	1	4	7	8	3	4	7	6	16	10	2.0934e-133	274240000
>jgi|Lotgi1|174652|fgenesh2_pg.C_sca_207000018	1	8	8	8	7.8	7.8	7.8	163.65	1512	3.75	1	4	3		1		2	1					1.1099e-73	13559000
>jgi|Lotgi1|174920|fgenesh2_pg.C_sca_225000003;>jgi|Lotgi1|233333|estExt_fgenesh2_pg.C_sca_370165	2	30	30	30	56.4	56.4	56.4	58.24	516	5.7	84	74	86	112	140	204	230	115	83	44	14	5	0	75507000000
>jgi|Lotgi1|175435|fgenesh2_pg.C_sca_281000006	1	1	1	1	15	15	15	12.707	107	8								2					4.4515e-29	2110800
>jgi|Lotgi1|175663|fgenesh2_pg.C_sca_336000001	1	2	2	2	8.8	8.8	8.8	25.87	216	7.83							1	5					7.8848e-11	7704200
>jgi|Lotgi1|176597|fgenesh2_pg.C_sca_2210000001;>jgi|Lotgi1|176865|fgenesh2_pg.C_sca_5278000001;>jgi|Lotgi1|175696|fgenesh2_pg.C_sca_348000001	3	1	1	1	7.1	7.1	7.1	36.007	309	6						1							0.001169	3239900
>jgi|Lotgi1|175997|fgenesh2_pg.C_sca_619000003;>jgi|Lotgi1|147338|e_gw1.2263.2.1;>jgi|Lotgi1|148145|e_gw1.6373.2.1;>jgi|Lotgi1|148156|e_gw1.6429.8.1;>jgi|Lotgi1|148339|e_gw1.7848.4.1;>jgi|Lotgi1|148688|e_gw1.11499.5.1;>jgi|Lotgi1|176431|fgenesh2_pg.C_sca_	39	11	11	11	42.6	42.6	42.6	23.934	216	9.86	1		1		1	1	1	2	8	5	10	12	2.5127e-60	61571000
>jgi|Lotgi1|176001|fgenesh2_pg.C_sca_623000001	1	6	1	1	41.1	5.9	5.9	21.711	202	8								1					3.1284e-72	292580
>jgi|Lotgi1|176496|fgenesh2_pg.C_sca_1638000001	1	1	1	1	8.3	8.3	8.3	22.291	204	3.38	2	3	2	5	4								4.0523e-34	202200000
>jgi|Lotgi1|176686|fgenesh2_pg.C_sca_2579000001;>jgi|Lotgi1|175476|fgenesh2_pg.C_sca_287000002	2	2	2	2	22.5	22.5	22.5	10.872	102	9.69								3	2	5	2	1	8.5358e-11	31306000
>jgi|Lotgi1|230107|estExt_fgenesh2_pg.C_sca_110025;>jgi|Lotgi1|176992|fgenesh2_pg.C_sca_10047000001	2	2	2	2	13.2	13.2	13.2	17.501	182	10.9										2	5	1	5.7433e-18	34046000
>jgi|Lotgi1|177468|fgenesh2_pm.C_sca_6000013	1	3	3	3	6.3	6.3	6.3	54.247	490	7							3						1.3542e-14	2783300
>jgi|Lotgi1|177837|fgenesh2_pm.C_sca_12000025	1	4	3	2	8.1	6.4	4.6	71.176	653	5.5		2	2	3	1	1			1			2	3.9757e-27	25279000
>jgi|Lotgi1|178880|fgenesh2_pm.C_sca_44000018	1	12	12	12	61.7	61.7	61.7	19.708	167	9.3							2	7	25	28	1		1.2663e-159	217390000
>jgi|Lotgi1|178960|fgenesh2_pm.C_sca_46000032	1	1	1	1	9.4	9.4	9.4	15.14	128	10										2			0.0015831	2085000
>jgi|Lotgi1|181139|estExt_Genewise1.C_sca_10571	1	1	1	1	5.5	5.5	5.5	22.632	201	9.5									1	1			2.0618e-12	2934700
>jgi|Lotgi1|181237|estExt_Genewise1.C_sca_10721	1	8	8	8	30	30	30	38.3	330	6.44	2	1		3	5	4	6	7	4	2			3.3942e-61	156630000
>jgi|Lotgi1|182683|estExt_Genewise1.C_sca_40534	1	2	2	2	6.9	6.9	6.9	47.099	434	7.6					1	1	1	1				1	9.2052e-15	8796500
>jgi|Lotgi1|183052|estExt_Genewise1.C_sca_50416	1	1	1	1	3.6	3.6	3.6	39.881	358	8								1					1.5782e-22	1323500
>jgi|Lotgi1|183148|estExt_Genewise1.C_sca_50554	1	2	2	2	10.8	10.8	10.8	28.195	250	9									3				1.252e-16	1504200
>jgi|Lotgi1|183446|estExt_Genewise1.C_sca_51005	1	4	4	4	36.4	36.4	36.4	14.494	140	10.8										3	7	1	3.9291e-184	21821000
>jgi|Lotgi1|183614|estExt_Genewise1.C_sca_60290	1	7	7	7	52	52	52	22.56	198	9.33								2	18	13			9.5211e-133	60042000
>jgi|Lotgi1|184125|estExt_Genewise1.C_sca_80315	1	1	1	1	3.5	3.5	3.5	35.645	310	9									1				0.0012681	234570
>jgi|Lotgi1|184255|estExt_Genewise1.C_sca_80549	1	11	11	11	28.8	28.8	28.8	56.081	503	7.19						2	16	1	1	1			3.9937e-171	54388000
>jgi|Lotgi1|184532|estExt_Genewise1.C_sca_90271	1	2	2	2	6.3	6.3	6.3	47.664	431	8								2					1.5343e-14	2219200
>jgi|Lotgi1|184680|estExt_Genewise1.C_sca_90464	1	2	2	2	9.9	9.9	9.9	28.718	253	8.75								1	3				2.0703e-09	4815400
>jgi|Lotgi1|185419|estExt_Genewise1.C_sca_110646	1	1	1	1	9.9	9.9	9.9	18.194	161	10										2			1.7697e-08	1264800
>jgi|Lotgi1|186050|estExt_Genewise1.C_sca_140061	1	1	1	1	3.3	3.3	3.3	43.713	395	7							2						1.3219e-06	4556300
>jgi|Lotgi1|186095|estExt_Genewise1.C_sca_140132	1	7	7	7	27.4	27.4	27.4	33.125	303	8.4							1	11	7	1			6.3322e-54	33629000
>jgi|Lotgi1|186156|estExt_Genewise1.C_sca_140275	1	3	3	3	6.8	6.8	6.8	61.741	545	7						2		2					4.5104e-17	3511100
>jgi|Lotgi1|186317|estExt_Genewise1.C_sca_150132	1	6	6	6	30.3	30.3	30.3	30.552	267	8							3	19	3				3.812e-74	95260000
>jgi|Lotgi1|186451|estExt_Genewise1.C_sca_160091	1	2	2	2	9.7	9.7	9.7	30.083	267	9									3				6.8284e-10	5289900
>jgi|Lotgi1|186814|estExt_Genewise1.C_sca_170246	1	1	1	1	1.4	1.4	1.4	110.08	1009	5.5			1					1					0.00047351	557830
>jgi|Lotgi1|186914|estExt_Genewise1.C_sca_170447	1	1	1	1	4.9	4.9	4.9	21.341	185	10										1			0.0014335	428520
>jgi|Lotgi1|187919|estExt_Genewise1.C_sca_210095	1	3	3	3	17.5	17.5	17.5	28.629	251	9									3				2.7083e-14	2507200
>jgi|Lotgi1|188534|estExt_Genewise1.C_sca_240373	1	7	7	7	31.6	31.6	31.6	36.032	332	8.44							1	16	15				2.5609e-92	63087000
>jgi|Lotgi1|188929|estExt_Genewise1.C_sca_260313	1	1	1	1	5.6	5.6	5.6	27.94	249	9									3				0.0003927	2098600
>jgi|Lotgi1|189089|estExt_Genewise1.C_sca_270169	1	10	10	10	41	41	41	33.086	290	8.24	1						4	16	19	1			9.3641e-96	200390000
>jgi|Lotgi1|189380|estExt_Genewise1.C_sca_290015	1	4	4	4	26	26	26	26.29	235	9.8									1	4			1.6602e-49	4548600
>jgi|Lotgi1|189716|estExt_Genewise1.C_sca_300088	1	2	2	2	2.7	2.7	2.7	102.28	879	2.5	1			1									9.1936e-06	3790000
>jgi|Lotgi1|189800|estExt_Genewise1.C_sca_300258	1	1	1	1	2.9	2.9	2.9	48.178	421	7.67							1	2					1.0699e-07	1449400
>jgi|Lotgi1|190233|estExt_Genewise1.C_sca_330027	1	1	1	1	8.3	8.3	8.3	22.226	193	10										1			3.6939e-07	1305900
>jgi|Lotgi1|190284|estExt_Genewise1.C_sca_330111	1	2	2	1	2.7	2.7	2.7	70.07	637	6.75						2	1	1					1.2748e-47	11807000
>jgi|Lotgi1|191640|estExt_Genewise1.C_sca_410075	1	1	1	1	17.9	17.9	17.9	9.3549	84	11.5											1	1	1.5017e-07	805580
>jgi|Lotgi1|191692|estExt_Genewise1.C_sca_420015	1	2	2	2	10.2	10.2	10.2	30.066	275	9									3				2.2298e-06	769200
>jgi|Lotgi1|192237|estExt_Genewise1.C_sca_450185	1	2	2	2	18	18	18	15.222	139	11											2		7.8677e-06	605550
>jgi|Lotgi1|200510|estExt_Genewise1.C_sca_1440010;>jgi|Lotgi1|192316|estExt_Genewise1.C_sca_450283	2	2	2	2	7.6	7.6	7.6	37.297	328	8.33								2	1				2.4562e-12	1624100
>jgi|Lotgi1|192553|estExt_Genewise1.C_sca_460294	1	1	1	1	2.3	2.3	2.3	53.874	484	7							1						0.0013908	893150
>jgi|Lotgi1|192582|estExt_Genewise1.C_sca_460339	1	10	10	10	35.4	35.4	35.4	40.516	362	7.18		3		6	2	3	13	22	7	5			1.378e-135	108950000
>jgi|Lotgi1|192880|estExt_Genewise1.C_sca_480224	1	2	2	2	9.1	9.1	9.1	29.514	264	9									3				5.1825e-09	1496300
>jgi|Lotgi1|193211|estExt_Genewise1.C_sca_510020	1	6	6	6	27	27	27	40.279	348	7.44	1						3	14					5.0316e-144	103630000
>jgi|Lotgi1|193218|estExt_Genewise1.C_sca_510040;>jgi|Lotgi1|204036|estExt_fgenesh2_kg.C_sca_330018;>jgi|Lotgi1|232973|estExt_fgenesh2_pg.C_sca_330197	3	18	4	2	48.9	16.8	10.9	41.791	376	7.44	1						4	9	2				0	92774000
>jgi|Lotgi1|193895|estExt_Genewise1.C_sca_550206	1	2	2	2	12.9	12.9	12.9	23.165	202	9.5									2	2			1.8697e-06	1473800
>jgi|Lotgi1|193923|estExt_Genewise1.C_sca_550244	1	1	1	1	2.6	2.6	2.6	47.187	418	7						1	1	1					0.00010443	2294900
>jgi|Lotgi1|194019|estExt_Genewise1.C_sca_560181;>jgi|Lotgi1|159974|fgenesh2_pg.C_sca_22000185	2	9	9	9	33.7	33.7	33.7	41.618	353	8.06								17	1				5.7817e-120	33117000
>jgi|Lotgi1|194163|estExt_Genewise1.C_sca_570147	1	1	1	1	4.7	4.7	4.7	41.714	379	8								1					3.9512e-09	455310
>jgi|Lotgi1|195070|estExt_Genewise1.C_sca_640029	1	5	5	5	19.8	19.8	19.8	35.222	318	8.17							1	3	2				1.1794e-29	3010900
>jgi|Lotgi1|195134|estExt_Genewise1.C_sca_640153	1	1	1	1	2.4	2.4	2.4	50.806	449	7							1						8.8929e-05	2980100
>jgi|Lotgi1|195517|estExt_Genewise1.C_sca_670288	1	2	2	2	11.9	11.9	11.9	26.25	227	9.33									2	1			3.249e-12	1815700
>jgi|Lotgi1|196407|estExt_Genewise1.C_sca_750091	1	2	2	2	18.7	18.7	18.7	15.97	139	9.33									2	1			7.9982e-06	656840
>jgi|Lotgi1|196504|estExt_Genewise1.C_sca_760060	1	2	2	2	10.3	10.3	10.3	20.074	175	10										2			1.3478e-05	1832100
>jgi|Lotgi1|196809|estExt_Genewise1.C_sca_790222	1	3	3	3	14.1	14.1	14.1	32.701	291	8.25								3	1				6.5285e-27	1411300
>jgi|Lotgi1|197001|estExt_Genewise1.C_sca_810144	1	2	2	2	12.1	12.1	12.1	18.962	165	9.75									1	3			1.5517e-06	2093600
>jgi|Lotgi1|197490|estExt_Genewise1.C_sca_870043	1	1	1	1	5.2	5.2	5.2	37.768	344	8								1					4.3315e-05	322360
>jgi|Lotgi1|197848|estExt_Genewise1.C_sca_900026	1	1	1	1	3	3	3	48.922	435	8								1					8.501e-06	431690
>jgi|Lotgi1|198201|estExt_Genewise1.C_sca_960008	1	2	2	2	13.6	13.6	13.6	23.88	214	9.8									1	4			9.8902e-07	2198500
>jgi|Lotgi1|198301|estExt_Genewise1.C_sca_970131;>jgi|Lotgi1|200360|estExt_Genewise1.C_sca_1400023	2	11	3	1	36.7	8.9	3.6	50.115	450	5.95	2		1	1	2	4	5	4	1				1.4764e-147	60770000
>jgi|Lotgi1|198520|estExt_Genewise1.C_sca_1010029;>jgi|Lotgi1|223760|estExt_Genewise1Plus.C_sca_1010024	2	1	1	1	5.5	5.5	5.5	17.654	164	10.1									2	3	3		9.1309e-05	10488000
>jgi|Lotgi1|198904|estExt_Genewise1.C_sca_1090064	1	1	1	1	9.7	9.7	9.7	17.863	154	10										1			1.1791e-10	275410
>jgi|Lotgi1|199050|estExt_Genewise1.C_sca_1120039	1	1	1	1	1.5	1.5	1.5	93.981	845	5					1								0.00013408	433840
>jgi|Lotgi1|199128|estExt_Genewise1.C_sca_1130031	1	2	2	2	12	12	12	21.166	191	9.8									1	4			1.0618e-29	4184000
>jgi|Lotgi1|200052|estExt_Genewise1.C_sca_1320054	1	1	1	1	6.4	6.4	6.4	23.595	204	9									2				0.00020723	2764700
>jgi|Lotgi1|200505|estExt_Genewise1.C_sca_1430052	1	1	1	1	7.3	7.3	7.3	36.341	342	9									1				2.0333e-79	1809600
>jgi|Lotgi1|201174|estExt_Genewise1.C_sca_1660017	1	3	2	2	18.8	13.4	13.4	22.506	202	10										4			2.9326e-40	1661500
>jgi|Lotgi1|201479|estExt_Genewise1.C_sca_1780057	1	1	1	1	3.6	3.6	3.6	38.965	329	8								1					0.0020138	342980
>jgi|Lotgi1|201878|estExt_Genewise1.C_sca_2030008	1	13	13	13	38.3	38.3	38.3	56.07	520	7						1	26	1					2.4689e-262	77663000
>jgi|Lotgi1|223043|estExt_Genewise1Plus.C_sca_880146;>jgi|Lotgi1|202077|estExt_Genewise1.C_sca_2180072;>jgi|Lotgi1|197703|estExt_Genewise1.C_sca_880158;>jgi|Lotgi1|223078|estExt_Genewise1Plus.C_sca_880181;>jgi|Lotgi1|220547|estExt_Genewise1Plus.C_sca_6300	42	17	17	13	52.2	52.2	44.4	49.997	446	7.18	1	1	1	1	2	8	43	22	4	2		2	0	319840000
>jgi|Lotgi1|202499|estExt_Genewise1.C_sca_2790018	1	1	1	1	5.2	5.2	5.2	30.229	267	8								1					0.0003927	936260
>jgi|Lotgi1|203811|estExt_fgenesh2_kg.C_sca_240005;>jgi|Lotgi1|202874|estExt_Genewise1.C_sca_21760001	2	1	1	1	2.3	2.3	2.3	74.09	653	6						1							9.5698e-05	746350
>jgi|Lotgi1|202951|estExt_fgenesh2_kg.C_sca_10001	1	2	2	2	10.2	10.2	10.2	25.111	226	10.5										2	2		9.84e-12	3770300
>jgi|Lotgi1|203020|estExt_fgenesh2_kg.C_sca_20001	1	14	14	14	29.9	29.9	29.9	70.891	633	6.14	1			2	11	27	14	1	1	1	1		3.4433e-297	190430000
>jgi|Lotgi1|203275|estExt_fgenesh2_kg.C_sca_80038	1	2	2	2	14.6	14.6	14.6	21.53	198	10										2			3.4013e-06	1134300
>jgi|Lotgi1|203293|estExt_fgenesh2_kg.C_sca_90018	1	3	3	3	28.6	28.6	28.6	15.751	140	10.5										4	4		4.376e-17	5599500
>jgi|Lotgi1|203487|estExt_fgenesh2_kg.C_sca_140018;>jgi|Lotgi1|163145|fgenesh2_pg.C_sca_38000050	2	3	3	3	14.3	14.3	14.3	34.421	314	8.18							1	8	1	1			3.3795e-54	8441700
>jgi|Lotgi1|203670|estExt_fgenesh2_kg.C_sca_170029	1	8	8	8	21.6	21.6	21.6	50.459	444	7							11						1.0222e-45	27670000
>jgi|Lotgi1|203680|estExt_fgenesh2_kg.C_sca_180008	1	6	2	1	21.6	7.6	4.5	49.83	449	7							5						7.2638e-115	9829100
>jgi|Lotgi1|203845|estExt_fgenesh2_kg.C_sca_250008;>jgi|Lotgi1|206820|estExt_fgenesh2_pm.C_sca_480015;>jgi|Lotgi1|218332|estExt_Genewise1Plus.C_sca_460075;>jgi|Lotgi1|218336|estExt_Genewise1Plus.C_sca_460079;>jgi|Lotgi1|218759|estExt_Genewise1Plus.C_sca_4	6	1	1	1	12.4	12.4	12.4	10.318	89	11.5											1	1	2.639e-05	542700
>jgi|Lotgi1|203874|estExt_fgenesh2_kg.C_sca_250048	1	1	1	1	6.4	6.4	6.4	23.415	204	10										1			8.3147e-12	483980
>jgi|Lotgi1|203919|estExt_fgenesh2_kg.C_sca_280015	1	2	2	2	21.5	21.5	21.5	11.789	107	11.3										1	3	3	2.2263e-16	6527900
>jgi|Lotgi1|204047|estExt_fgenesh2_kg.C_sca_340011	1	3	3	3	11.7	11.7	11.7	41.731	376	7.6							2	3					3.6725e-61	15871000
>jgi|Lotgi1|204153|estExt_fgenesh2_kg.C_sca_410005	1	2	1	1	11.7	6.3	6.3	23.658	206	10										1			1.2148e-05	286390
>jgi|Lotgi1|204240|estExt_fgenesh2_kg.C_sca_430013	1	2	2	2	7.4	7.4	7.4	32.951	296	8.67								1	2				3.1962e-06	643820
>jgi|Lotgi1|204359|estExt_fgenesh2_kg.C_sca_500014	1	5	5	5	36.9	36.9	36.9	19.7	168	9.67									2	4			5.7147e-31	3584700
>jgi|Lotgi1|204747|estExt_fgenesh2_kg.C_sca_790016	1	7	7	7	47.3	47.3	47.3	15.552	146	10.5								1	4	12	20	3	5.6482e-91	236120000
>jgi|Lotgi1|204770|estExt_fgenesh2_kg.C_sca_820009	1	3	3	3	16.2	16.2	16.2	19.008	173	10.5										3	3		1.6255e-17	2645300
>jgi|Lotgi1|204915|estExt_fgenesh2_kg.C_sca_950004	1	3	3	3	17.4	17.4	17.4	16.528	149	10										3			2.7183e-09	1798900
>jgi|Lotgi1|204983|estExt_fgenesh2_kg.C_sca_1070005	1	1	1	1	5.2	5.2	5.2	25.04	233	7.5							1	1					1.6683e-08	6120400
>jgi|Lotgi1|205030|estExt_fgenesh2_kg.C_sca_1120002	1	7	7	7	33.2	33.2	33.2	23.611	205	8.3	2			1	1	2	6	12	23	13			4.1248e-49	533350000
>jgi|Lotgi1|205379|estExt_fgenesh2_kg.C_sca_2180002;>jgi|Lotgi1|145856|e_gw1.517.5.1	2	10	9	9	35.9	32	32	29.878	259	8.85								4	15	1			1.9205e-141	32827000
>jgi|Lotgi1|205401|estExt_fgenesh2_kg.C_sca_2230002	1	3	3	3	15	15	15	28.707	260	8.75								1	3				4.9311e-12	3038700
>jgi|Lotgi1|205506|estExt_fgenesh2_kg.C_sca_8540001;>jgi|Lotgi1|202971|estExt_fgenesh2_kg.C_sca_10023	2	20	20	2	61.1	61.1	12.5	41.761	375	6.62	19	21	18	26	28	37	60	72	21	16	16	20	0	4344700000
>jgi|Lotgi1|205560|estExt_fgenesh2_pm.C_sca_10063	1	3	3	2	19.8	19.8	14.2	22.209	197	9.5									2	2			1.3149e-10	3275900
>jgi|Lotgi1|205563|estExt_fgenesh2_pm.C_sca_10068	1	2	2	2	9.3	9.3	9.3	37.207	324	8								2					5.3296e-19	1531100
>jgi|Lotgi1|205662|estExt_fgenesh2_pm.C_sca_30050	1	4	4	4	28.6	28.6	28.6	18.747	168	10.1									1	5	2		7.2443e-19	11506000
>jgi|Lotgi1|206060|estExt_fgenesh2_pm.C_sca_120032	1	11	11	11	40.5	40.5	40.5	40.89	351	8.33							4	30	23				2.6721e-229	177050000
>jgi|Lotgi1|206131|estExt_fgenesh2_pm.C_sca_140030	1	2	2	2	4.4	4.4	4.4	53.064	472	8							2			1			2.0486e-15	1164600
>jgi|Lotgi1|206609|estExt_fgenesh2_pm.C_sca_350014	1	2	2	2	9.4	9.4	9.4	47.101	406	7							3						1.1359e-25	6493000
>jgi|Lotgi1|206617|estExt_fgenesh2_pm.C_sca_350024	1	7	7	7	15.2	15.2	15.2	59.496	554	7.18							10		1				1.1115e-40	24816000
>jgi|Lotgi1|206748|estExt_fgenesh2_pm.C_sca_450015	1	1	1	1	2.5	2.5	2.5	59.017	523	6.5						1	1						1.9966e-23	1612300
>jgi|Lotgi1|207050|estExt_fgenesh2_pm.C_sca_610014	1	1	1	1	19.5	19.5	19.5	9.2425	82	11											1		3.4771e-16	597750
>jgi|Lotgi1|207064|estExt_fgenesh2_pm.C_sca_620013	1	5	1	1	11.4	3.4	3.4	49.399	439	12												1	3.2864e-34	2755400
>jgi|Lotgi1|207101|estExt_fgenesh2_pm.C_sca_640026	1	4	4	4	11.8	11.8	11.8	46.876	414	7.5							3	3					6.7144e-21	4393700
>jgi|Lotgi1|207113|estExt_fgenesh2_pm.C_sca_660010	1	2	2	2	13.9	13.9	13.9	22.647	201	10										2			9.5393e-20	963240
>jgi|Lotgi1|207460|estExt_fgenesh2_pm.C_sca_950012	1	1	1	1	5.8	5.8	5.8	49.948	432	5					1								0.00061215	91716000
>jgi|Lotgi1|207549|estExt_fgenesh2_pm.C_sca_1080008	1	11	11	10	50.6	50.6	46.7	29.172	259	8.59	1					1	3	12	28	5		1	8.7797e-222	157010000
>jgi|Lotgi1|208084|estExt_Genewise1Plus.C_sca_10185	1	1	1	1	1.9	1.9	1.9	77.097	680	7							1						0.00068808	4801300
>jgi|Lotgi1|209107|estExt_Genewise1Plus.C_sca_20912	1	13	13	13	45.6	45.6	45.6	41.721	366	7.31	3				1	2	16	37	2				2.6443e-200	290520000
>jgi|Lotgi1|209261|estExt_Genewise1Plus.C_sca_30137;>jgi|Lotgi1|176883|fgenesh2_pg.C_sca_5632000001	2	57	57	57	46.9	46.9	46.9	168.36	1513	5.71	54	59	44	79	113	139	94	106	75	21	8	4	0	8387000000
>jgi|Lotgi1|209340|estExt_Genewise1Plus.C_sca_30274	1	10	10	10	34.6	34.6	34.6	44.752	399	7.3	2						20	24	1				1.37e-135	243690000
>jgi|Lotgi1|209986|estExt_Genewise1Plus.C_sca_50308	1	1	1	1	7.3	7.3	7.3	16.161	151	10.3										2	1		0.00058194	1150500
>jgi|Lotgi1|210455|estExt_Genewise1Plus.C_sca_60068	1	1	1	1	6.7	6.7	6.7	21.809	193	10										1			5.5405e-12	878080
>jgi|Lotgi1|211452|estExt_Genewise1Plus.C_sca_90346	1	7	7	7	10.4	10.4	10.4	91.191	825	4.62	1	1	1	3	4	1		2					4.3915e-65	29218000
>jgi|Lotgi1|211477|estExt_Genewise1Plus.C_sca_90390	1	1	1	1	4.9	4.9	4.9	21.187	184	10										1			0.0014335	603170
>jgi|Lotgi1|212487|estExt_Genewise1Plus.C_sca_120394	1	2	2	2	8.3	8.3	8.3	28.186	254	9									2				2.3746e-06	1056700
>jgi|Lotgi1|212640|estExt_Genewise1Plus.C_sca_130084	1	4	4	4	14.7	14.7	14.7	44.63	416	7.67							2	4					1.3297e-37	4617100
>jgi|Lotgi1|212757|estExt_Genewise1Plus.C_sca_140039	1	6	6	6	30.6	30.6	30.6	22.995	209	9.22								2	10	6			3.3904e-32	33253000
>jgi|Lotgi1|213719|estExt_Genewise1Plus.C_sca_180387	1	3	3	3	10.9	10.9	10.9	33.321	293	7							3						4.0939e-08	11706000
>jgi|Lotgi1|214616|estExt_Genewise1Plus.C_sca_230056;>jgi|Lotgi1|231818|estExt_fgenesh2_pg.C_sca_230030;>jgi|Lotgi1|116115|e_gw1.23.184.1	3	2	2	2	6.6	6.6	6.6	34.645	317	9									4				8.6468e-07	2529900
>jgi|Lotgi1|214936|estExt_Genewise1Plus.C_sca_250001	1	5	4	4	20.4	17.4	17.4	42.179	367	7.69					1		3	11	1				3.8099e-111	24113000
>jgi|Lotgi1|215090|estExt_Genewise1Plus.C_sca_250338	1	3	3	3	8	8	8	60.157	522	6.5						4	4						9.6483e-36	17904000
>jgi|Lotgi1|215219|estExt_Genewise1Plus.C_sca_260309	1	1	1	1	8.6	8.6	8.6	14.656	128	11											2		0.0013381	616980
>jgi|Lotgi1|215510|estExt_Genewise1Plus.C_sca_280246	1	15	1	1	44	8	8	41.802	375	6.69	2			1		2	4	3	3	1			0	172090000
>jgi|Lotgi1|215828|estExt_Genewise1Plus.C_sca_290385	1	1	1	1	7.4	7.4	7.4	16.903	149	11											1		2.5954e-10	1058600
>jgi|Lotgi1|216416|estExt_Genewise1Plus.C_sca_330065	1	4	4	3	6.9	6.9	5.3	73.49	664	6.08			1	2	1	5	1	1				1	3.2494e-41	12019000
>jgi|Lotgi1|216792|estExt_Genewise1Plus.C_sca_350069	1	4	4	4	19.2	19.2	19.2	32.891	281	8.78								2	7				1.908e-50	9957100
>jgi|Lotgi1|217320|estExt_Genewise1Plus.C_sca_390079	1	5	5	5	43.6	43.6	43.6	17.719	165	9.8									2	8			4.1619e-57	11622000
>jgi|Lotgi1|217342|estExt_Genewise1Plus.C_sca_390115	1	5	5	5	18.7	18.7	18.7	39.057	363	8								6					2.1899e-120	8821200
>jgi|Lotgi1|217766|estExt_Genewise1Plus.C_sca_420174	1	4	4	4	31.4	31.4	31.4	21.243	188	9.57									3	4			2.3459e-27	5415200
>jgi|Lotgi1|217885|estExt_Genewise1Plus.C_sca_430053	1	3	3	3	7.8	7.8	7.8	53.63	464	7							5						2.1984e-17	11667000
>jgi|Lotgi1|218116|estExt_Genewise1Plus.C_sca_450094	1	2	2	2	7.8	7.8	7.8	45.212	395	8								2					3.2194e-13	1193000
>jgi|Lotgi1|218948|estExt_Genewise1Plus.C_sca_500034;>jgi|Lotgi1|130390|e_gw1.69.5.1	2	4	4	4	14.1	14.1	14.1	41.024	355	8								5					5.0482e-23	1681300
>jgi|Lotgi1|218952|estExt_Genewise1Plus.C_sca_500038	1	6	6	6	21.4	21.4	21.4	49.432	443	7.7							3	7					4.2328e-40	13910000
>jgi|Lotgi1|219006|estExt_Genewise1Plus.C_sca_500130	1	1	1	1	5.9	5.9	5.9	21.995	187	10										1			0.00010443	379220
>jgi|Lotgi1|219397|estExt_Genewise1Plus.C_sca_530145	1	1	1	1	10	10	10	13.476	120	10.5										1	1		0.00017615	832080
>jgi|Lotgi1|219492|estExt_Genewise1Plus.C_sca_540059	1	4	4	4	18.6	18.6	18.6	35.693	317	8.56								4	5				2.7039e-57	16047000
>jgi|Lotgi1|220774|estExt_Genewise1Plus.C_sca_650023	1	1	1	1	5	5	5	34.987	300	8								1					1.5017e-07	852240
>jgi|Lotgi1|220933|estExt_Genewise1Plus.C_sca_670098;>jgi|Lotgi1|208961|estExt_Genewise1Plus.C_sca_20564	2	2	2	2	4.9	4.9	4.9	50.762	448	7.67							1	2					1.383e-05	1455400
>jgi|Lotgi1|220939|estExt_Genewise1Plus.C_sca_670104	1	1	1	1	2.7	2.7	2.7	69.666	636	7							1						2.987e-05	759170
>jgi|Lotgi1|221163|estExt_Genewise1Plus.C_sca_690031	1	3	3	3	10.1	10.1	10.1	42.372	377	8.33								4	2				2.4056e-11	8854500
>jgi|Lotgi1|221240|estExt_Genewise1Plus.C_sca_690138	1	14	14	14	28.1	28.1	28.1	68.891	616	6.56	2			1	6	25	10					6	4.74e-207	280290000
>jgi|Lotgi1|221343|estExt_Genewise1Plus.C_sca_700096	1	2	2	2	6.7	6.7	6.7	51.743	451	7							5						1.4524e-64	30983000
>jgi|Lotgi1|221777|estExt_Genewise1Plus.C_sca_740162	1	1	1	1	3	3	3	51.802	472	7							1						3.9286e-07	892670
>jgi|Lotgi1|222012|estExt_Genewise1Plus.C_sca_770007	1	2	2	2	13.8	13.8	13.8	23.608	217	9.67									1	2			9.9349e-13	1407200
>jgi|Lotgi1|222130|estExt_Genewise1Plus.C_sca_780101	1	2	2	2	6.1	6.1	6.1	46.663	424	7.5							1	1					3.0854e-23	550010
>jgi|Lotgi1|222442|estExt_Genewise1Plus.C_sca_820013	1	8	7	7	34.8	30.8	30.8	28.703	250	8.79								3	11				3.9496e-197	20448000
>jgi|Lotgi1|222542|estExt_Genewise1Plus.C_sca_820192	1	10	10	9	36.4	36.4	34.3	35.67	332	8.22					1		6	31	18	2			2.8372e-280	177130000
>jgi|Lotgi1|222979|estExt_Genewise1Plus.C_sca_880061	1	4	4	4	18	18	18	22.574	206	8.27	7	1		1	1		6	10	7	17	12	2	2.2551e-26	1240400000
>jgi|Lotgi1|223383|estExt_Genewise1Plus.C_sca_930089	1	3	3	3	16.6	16.6	16.6	23.063	205	9.5									4	4			2.9855e-12	4315800
>jgi|Lotgi1|223434|estExt_Genewise1Plus.C_sca_940073	1	1	1	1	7.5	7.5	7.5	30.939	281	9									1				2.4891e-11	385330
>jgi|Lotgi1|223821|estExt_Genewise1Plus.C_sca_1020090	1	3	3	3	18.3	18.3	18.3	19.311	186	10										3			9.0759e-11	2334800
>jgi|Lotgi1|223917|estExt_Genewise1Plus.C_sca_1040081	1	1	1	1	4.4	4.4	4.4	22.871	204	9									1				0.00054319	413250
>jgi|Lotgi1|224185|estExt_Genewise1Plus.C_sca_1110027	1	1	1	1	11.3	11.3	11.3	16.225	159	10.5										1	1		8.4357e-06	1894500
>jgi|Lotgi1|225073|estExt_Genewise1Plus.C_sca_1310070;>jgi|Lotgi1|217705|estExt_Genewise1Plus.C_sca_410161	2	5	5	5	27.8	27.8	27.8	24.202	216	9.43									4	3			2.7659e-20	3159000
>jgi|Lotgi1|225601|estExt_Genewise1Plus.C_sca_1460061	1	2	2	2	10	10	10	24.267	221	10										2			1.9854e-05	1272400
>jgi|Lotgi1|226175|estExt_Genewise1Plus.C_sca_1660040	1	4	4	4	26.6	26.6	26.6	17.263	158	9.86									6	4	4		9.567e-15	20563000
>jgi|Lotgi1|226384|estExt_Genewise1Plus.C_sca_1750079	1	2	2	1	7.3	7.3	4.2	40.53	354	8								4					2.8071e-28	6782200
>jgi|Lotgi1|226726|estExt_Genewise1Plus.C_sca_1950014	1	5	5	5	16.1	16.1	16.1	32.615	298	4.5			2	3	6	1							1.2396e-17	59286000
>jgi|Lotgi1|226838|estExt_Genewise1Plus.C_sca_2060022;>jgi|Lotgi1|147609|e_gw1.3408.3.1	2	4	4	4	25.9	25.9	25.9	20.876	185	9.78									2	7			3.2758e-11	9771500
>jgi|Lotgi1|227360|estExt_Genewise1Plus.C_sca_2760002	1	5	5	5	17.9	17.9	17.9	37.411	336	5.09	1				8		1	1					1.2809e-22	25830000
>jgi|Lotgi1|227422|estExt_Genewise1Plus.C_sca_2940010	1	1	1	1	24	24	24	12.995	125	11.5											1	1	1.8061e-15	2141800
>jgi|Lotgi1|227782|estExt_fgenesh2_pg.C_sca_10012	1	1	1	1	33.5	33.5	33.5	16.583	158	12												1	1.1716e-07	8567000
>jgi|Lotgi1|227783|estExt_fgenesh2_pg.C_sca_10013	1	4	4	4	26.1	26.1	26.1	15.556	142	8.33	1	1		1	3	1	3	5	3	7	7	1	3.3858e-47	122390000
>jgi|Lotgi1|227996|estExt_fgenesh2_pg.C_sca_10362	1	2	2	2	5.4	5.4	5.4	53.253	482	9.77		2	1	1	1			1	1	4	10	10	4.7469e-51	206010000
>jgi|Lotgi1|228264|estExt_fgenesh2_pg.C_sca_20144	1	13	13	13	33.3	33.3	33.3	64.752	606	5.44	6	8	10	14	26	38	13	10	4	5	1		9.2099e-255	1273800000
>jgi|Lotgi1|228268|estExt_fgenesh2_pg.C_sca_20156	1	7	7	7	44.3	44.3	44.3	21.265	185	6.99	7	4	4	4	9	9	10	13	15	12	8	1	2.7468e-50	355710000
>jgi|Lotgi1|228500|estExt_fgenesh2_pg.C_sca_30042	1	1	1	1	5.2	5.2	5.2	25.137	233	9									2				0.00014659	1670600
>jgi|Lotgi1|228639|estExt_fgenesh2_pg.C_sca_30298	1	2	2	2	7.6	7.6	7.6	30.196	278	8.6								2	3				8.6195e-07	5478300
>jgi|Lotgi1|228722|estExt_fgenesh2_pg.C_sca_40076;>jgi|Lotgi1|237084|estExt_fgenesh2_pg.C_sca_940064	2	4	1	1	27.8	5.6	5.6	20.39	180	10										1			3.3855e-41	107700
>jgi|Lotgi1|228751|estExt_fgenesh2_pg.C_sca_40145	1	1	1	1	9	9	9	27.633	244	8								1					0.00010443	854500
>jgi|Lotgi1|228882|estExt_fgenesh2_pg.C_sca_50013	1	20	20	20	45.9	45.9	45.9	62.948	562	6.82	1	6	5	6	11	28	53	41	20	4			0	1185100000
>jgi|Lotgi1|229002|estExt_fgenesh2_pg.C_sca_50187	1	2	2	2	25.3	25.3	25.3	16.55	146	11										1	2	1	5.588e-14	3422900
>jgi|Lotgi1|229175|estExt_fgenesh2_pg.C_sca_50437	1	20	20	20	42.1	42.1	42.1	56.685	497	6.08	6	14	12	34	33	65	74	17	9	9	9	5	0	3023200000
>jgi|Lotgi1|229193|estExt_fgenesh2_pg.C_sca_50469	1	1	1	1	4.6	4.6	4.6	26.844	240	9.33									2	1			5.1123e-11	4020500
>jgi|Lotgi1|229248|estExt_fgenesh2_pg.C_sca_60046	1	3	3	3	2.2	2.2	2.2	205.4	1844	8								4					7.9371e-22	2472800
>jgi|Lotgi1|229407|estExt_fgenesh2_pg.C_sca_70021	1	5	5	5	25.6	25.6	25.6	27.305	246	9									8				3.1822e-17	11867000
>jgi|Lotgi1|229427|estExt_fgenesh2_pg.C_sca_70053	1	8	8	8	19.8	19.8	19.8	66.188	605	5.94					2	15	1						4.2854e-231	87619000
>jgi|Lotgi1|229482|estExt_fgenesh2_pg.C_sca_70303	1	2	2	2	11.6	11.6	11.6	23.771	207	10										2			3.2776e-13	3092100
>jgi|Lotgi1|229513|estExt_fgenesh2_pg.C_sca_80023	1	3	3	3	14.3	14.3	14.3	35.706	314	8.44								5	4				9.9783e-71	12411000
>jgi|Lotgi1|229543|estExt_fgenesh2_pg.C_sca_80085	1	9	9	9	33.7	33.7	33.7	24.224	202	7.64	7	1	5	3	6	10	14	28	34	21	4	2	1.2337e-100	1644200000
>jgi|Lotgi1|229608|estExt_fgenesh2_pg.C_sca_80217	1	3	3	3	15.7	15.7	15.7	36.469	319	8.33								2	1				1.688e-28	3764900
>jgi|Lotgi1|229818|estExt_fgenesh2_pg.C_sca_90208	1	15	15	15	27.5	27.5	27.5	82.386	749	5.95					11	22		3	1				1.6357e-146	184970000
>jgi|Lotgi1|229862|estExt_fgenesh2_pg.C_sca_90290	1	3	3	3	21.9	21.9	21.9	17.704	155	10									2	4		1	1.4242e-09	2640800
>jgi|Lotgi1|229990|estExt_fgenesh2_pg.C_sca_100185	1	1	1	1	8.8	8.8	8.8	12.289	114	5.94	1	1	1	1	2	3	3	3	2				5.2749e-22	233640000
>jgi|Lotgi1|230007|estExt_fgenesh2_pg.C_sca_100209;>jgi|Lotgi1|223895|estExt_Genewise1Plus.C_sca_1040047;>jgi|Lotgi1|199507|estExt_Genewise1.C_sca_1190063	3	2	2	2	11.1	11.1	11.1	23.459	208	9.57									3	4			9.4962e-11	10819000
>jgi|Lotgi1|230068|estExt_fgenesh2_pg.C_sca_100317	1	5	5	5	27	27	27	33.176	289	8.19					1	1	1	4	9				2.1035e-93	36357000
>jgi|Lotgi1|230301|estExt_fgenesh2_pg.C_sca_110330	1	3	3	3	19.8	19.8	19.8	21.394	192	9.67									1	2			9.7311e-21	3947300
>jgi|Lotgi1|230492|estExt_fgenesh2_pg.C_sca_120331	1	6	6	6	37.9	37.9	37.9	25.132	224	7.68	2	2		1	1		2	5	6	7	2		2.3382e-80	38183000
>jgi|Lotgi1|230510|estExt_fgenesh2_pg.C_sca_120364	1	5	5	5	20.8	20.8	20.8	23.578	207	8.57	1	1			2	3	3	4	11	11	5	1	1.8315e-28	88131000
>jgi|Lotgi1|230589|estExt_fgenesh2_pg.C_sca_130293	1	3	3	3	42.8	42.8	42.8	16.215	145	10.4										3	2		1.1571e-60	4069600
>jgi|Lotgi1|230838|estExt_fgenesh2_pg.C_sca_150334	1	6	6	6	3.9	3.9	3.9	259.38	2332	3.89		1	1	5	2								5.861e-175	8856200
>jgi|Lotgi1|230854|estExt_fgenesh2_pg.C_sca_160031;>jgi|Lotgi1|176463|fgenesh2_pg.C_sca_1465000001	2	3	3	3	27.5	27.5	27.5	16.486	149	6.31	3	5	3	3	2	2	6	12	11	1			3.044e-168	932840000
>jgi|Lotgi1|231009|estExt_fgenesh2_pg.C_sca_160281	1	4	4	4	29.2	29.2	29.2	15.224	137	9.68	1					1	1	4	9	9	12	4	3.4221e-17	338680000
>jgi|Lotgi1|231046|estExt_fgenesh2_pg.C_sca_170090	1	6	6	6	36	36	36	25	214	8.34	3	1	1		1	1	10	20	22	12	8	1	0	1477900000
>jgi|Lotgi1|231159|estExt_fgenesh2_pg.C_sca_180056	1	1	1	1	4.6	4.6	4.6	40.296	351	8								1					2.5306e-07	152570
>jgi|Lotgi1|231395|estExt_fgenesh2_pg.C_sca_190155	1	7	7	7	31.9	31.9	31.9	44.028	405	6.51		4	2	3	4	10	25	16	3				3.1775e-197	435630000
>jgi|Lotgi1|231426|estExt_fgenesh2_pg.C_sca_190203	1	3	3	1	22.5	22.5	6.2	18.178	160	10.4										4	3		5.6131e-19	6479500
>jgi|Lotgi1|231427|estExt_fgenesh2_pg.C_sca_190205	1	3	1	1	33.6	11.8	11.8	13.305	119	10										1			6.0858e-23	159880
>jgi|Lotgi1|231475|estExt_fgenesh2_pg.C_sca_200019	1	2	2	2	5.2	5.2	5.2	57.933	504	6.5						1	1						9.1625e-27	1064300
>jgi|Lotgi1|231498|estExt_fgenesh2_pg.C_sca_200049;>jgi|Lotgi1|135017|e_gw1.94.63.1	2	2	2	2	14.9	14.9	14.9	20.006	175	10.5										1	1		1.4609e-05	595710
>jgi|Lotgi1|231504|estExt_fgenesh2_pg.C_sca_200058;>jgi|Lotgi1|231503|estExt_fgenesh2_pg.C_sca_200057	2	1	1	1	5.1	5.1	5.1	38.258	334	9									1				1.1349e-05	1541500
>jgi|Lotgi1|231772|estExt_fgenesh2_pg.C_sca_210244	1	3	3	3	6.9	6.9	6.9	53.641	476	7							3						1.5924e-44	9937100
>jgi|Lotgi1|231819|estExt_fgenesh2_pg.C_sca_230031	1	3	3	3	13.4	13.4	13.4	37.911	337	8.2								4	1				3.2664e-54	3461900
>jgi|Lotgi1|231862|estExt_fgenesh2_pg.C_sca_230174	1	4	4	4	3.3	3.3	3.3	131.58	1271	9.08								2	8	3			1.2945e-31	11597000
>jgi|Lotgi1|231865|estExt_fgenesh2_pg.C_sca_230179	1	3	3	3	15.4	15.4	15.4	33.951	306	10.1									4	4	6		8.2395e-32	24122000
>jgi|Lotgi1|231869|estExt_fgenesh2_pg.C_sca_230185	1	30	30	30	32.3	32.3	32.3	119.22	1061	4.21	14	29	28	57	22	28	17	8	2				0	1306900000
>jgi|Lotgi1|232022|estExt_fgenesh2_pg.C_sca_250045	1	6	6	6	12.6	12.6	12.6	66.392	604	5.8					2	8							7.3271e-68	36663000
>jgi|Lotgi1|232029|estExt_fgenesh2_pg.C_sca_250060	1	1	1	1	5.4	5.4	5.4	26.502	241	9.5									1	1			2.4316e-05	771630
>jgi|Lotgi1|232331|estExt_fgenesh2_pg.C_sca_280068	1	1	1	1	9.3	9.3	9.3	13.411	118	11											1		0.0013908	463990
>jgi|Lotgi1|232714|estExt_fgenesh2_pg.C_sca_310076	1	19	19	19	22.5	22.5	22.5	123.88	1104	4.91	1	19	23	40	35	27	14	8	6	2	3		0	1693000000
>jgi|Lotgi1|232880|estExt_fgenesh2_pg.C_sca_330023	1	11	11	11	6.6	6.6	6.6	249.51	2198	2.53		12	4				1						1.8244e-69	17040000
>jgi|Lotgi1|233095|estExt_fgenesh2_pg.C_sca_340181	1	1	1	1	3.5	3.5	3.5	32.683	284	9									1				0.0014472	285580
>jgi|Lotgi1|233112|estExt_fgenesh2_pg.C_sca_350043	1	1	1	1	0.1	0.1	0.1	1208.8	10830	5.95		1		2	4	4	5	3					0.001079	364440000
>jgi|Lotgi1|233199|estExt_fgenesh2_pg.C_sca_350161	1	23	23	23	76.1	76.1	76.1	38.976	355	6.4	42	43	39	63	51	69	102	139	82	47	24	4	0	26863000000
>jgi|Lotgi1|233200|estExt_fgenesh2_pg.C_sca_350163	1	29	29	29	71.1	71.1	71.1	35.354	318	6.62	41	49	36	59	61	87	127	143	94	62	39	8	0	23432000000
>jgi|Lotgi1|233201|estExt_fgenesh2_pg.C_sca_350164	1	6	6	6	14.8	14.8	14.8	64.718	574	8							1	8	1				4.1359e-94	25399000
>jgi|Lotgi1|233348|estExt_fgenesh2_pg.C_sca_380029	1	12	12	12	23.3	23.3	23.3	65.742	592	4.97			3	15	31	13	3						2.8818e-277	776950000
>jgi|Lotgi1|233390|estExt_fgenesh2_pg.C_sca_390050	1	2	2	2	8	8	8	32.687	339	8.43								4	3				1.2668e-48	15484000
>jgi|Lotgi1|233392|estExt_fgenesh2_pg.C_sca_390059	1	2	2	2	16.9	16.9	16.9	17.907	166	9.5									2	2			1.2737e-06	3909600
>jgi|Lotgi1|233397|estExt_fgenesh2_pg.C_sca_390071	1	6	6	6	40.2	40.2	40.2	23.344	219	7	7	6	5	4	3	10	14	20	25	10	5		9.9901e-281	1720600000
>jgi|Lotgi1|233408|estExt_fgenesh2_pg.C_sca_390087	1	6	6	6	46.4	46.4	46.4	17.168	151	10.1								1	3	9	6		7.506e-98	34596000
>jgi|Lotgi1|233420|estExt_fgenesh2_pg.C_sca_390106	1	15	15	15	45.9	45.9	45.9	44.375	394	5.67	30	41	55	70	79	128	144	57	31	14	7	6	0	119180000000
>jgi|Lotgi1|233451|estExt_fgenesh2_pg.C_sca_390160	1	2	2	2	30.8	30.8	30.8	11.114	107	10.9										3	4	2	1.8372e-70	20524000
>jgi|Lotgi1|233461|estExt_fgenesh2_pg.C_sca_400001	1	6	6	6	10.1	10.1	10.1	77.649	702	5.69	10	17	17	18	10	7	5	5	9	12	10	6	1.3708e-121	2110000000
>jgi|Lotgi1|233524|estExt_fgenesh2_pg.C_sca_400105	1	1	1	1	7.5	7.5	7.5	25.034	226	9									3				1.2661e-15	3990700
>jgi|Lotgi1|233583|estExt_fgenesh2_pg.C_sca_410033	1	7	7	7	25.4	25.4	25.4	27.095	240	9.12				1				8	13	7	5		3.8121e-72	122400000
>jgi|Lotgi1|233779|estExt_fgenesh2_pg.C_sca_430124	1	8	8	8	51.6	51.6	51.6	24.873	215	9.53									7	8			4.6615e-98	18572000
>jgi|Lotgi1|233820|estExt_fgenesh2_pg.C_sca_440059	1	3	3	3	14.7	14.7	14.7	25.646	224	9									4				2.1327e-10	3117400
>jgi|Lotgi1|234041|estExt_fgenesh2_pg.C_sca_460095	1	2	2	2	10.3	10.3	10.3	30.569	273	9									4				2.0458e-11	3417300
>jgi|Lotgi1|234302|estExt_fgenesh2_pg.C_sca_490062	1	3	3	3	18.1	18.1	18.1	17.069	155	9.82									3	7	1		7.0945e-50	9692400
>jgi|Lotgi1|234303|estExt_fgenesh2_pg.C_sca_490063	1	1	1	1	9.1	9.1	9.1	13.274	121	11											2		7.1389e-14	1630800
>jgi|Lotgi1|234386|estExt_fgenesh2_pg.C_sca_500041	1	3	3	3	7.8	7.8	7.8	33.297	306	7.51	4				3	3	9	13	17	3	1		3.6994e-17	717440000
>jgi|Lotgi1|234387|estExt_fgenesh2_pg.C_sca_500042	1	14	14	14	60.6	60.6	60.6	28.999	254	7.48	14	6	6	9	11	22	32	53	68	18	15	6	0	6558400000
>jgi|Lotgi1|234402|estExt_fgenesh2_pg.C_sca_500071	1	1	1	1	3.5	3.5	3.5	34.097	312	8.5								1	1				1.5423e-12	544820
>jgi|Lotgi1|234405|estExt_fgenesh2_pg.C_sca_500078	1	13	13	13	44.4	44.4	44.4	35.003	311	8.24	1			1	1	1	4	22	30	1	1		2.676e-246	317300000
>jgi|Lotgi1|234481|estExt_fgenesh2_pg.C_sca_510144	1	5	5	5	11.3	11.3	11.3	71.569	626	6.43			1			3	1	1	1				3.4201e-78	6962600
>jgi|Lotgi1|234488|estExt_fgenesh2_pg.C_sca_520002	1	6	6	6	28.9	28.9	28.9	19.78	190	8.42	1	1	1		1	1		3	11	11	1		3.6122e-36	43459000
>jgi|Lotgi1|234508|estExt_fgenesh2_pg.C_sca_520053	1	6	6	6	43.8	43.8	43.8	23.266	201	9.7									3	7			2.4209e-49	11329000
>jgi|Lotgi1|234845|estExt_fgenesh2_pg.C_sca_560041	1	6	6	6	22	22	22	28	250	9.09							1	3	14	2	1	1	1.3107e-40	36247000
>jgi|Lotgi1|234865|estExt_fgenesh2_pg.C_sca_560073	1	21	21	21	34.1	34.1	34.1	81.388	734	4.85	13	7	7	19	38	35	8	4	3	2			1.9456e-264	1047500000
>jgi|Lotgi1|234884|estExt_fgenesh2_pg.C_sca_560115	1	6	6	6	10.2	10.2	10.2	98.163	928	5.66	1	5	9	8	10	5	6	7	4	5	1		5.3358e-86	1066100000
>jgi|Lotgi1|234885|estExt_fgenesh2_pg.C_sca_560116	1	6	6	6	29.2	29.2	29.2	31.022	291	7.57	8	3	3	6	7	8	13	20	21	16	11	6	9.3273e-250	2712200000
>jgi|Lotgi1|235120|estExt_fgenesh2_pg.C_sca_590106	1	42	42	42	51.7	51.7	51.7	126.37	1144	4.75	44	67	64	103	101	23	25	40	42	14	5	2	0	9139700000
>jgi|Lotgi1|235169|estExt_fgenesh2_pg.C_sca_600086	1	1	1	1	2.5	2.5	2.5	50.689	448	9.5									1	1			0.0017239	325690
>jgi|Lotgi1|235497|estExt_fgenesh2_pg.C_sca_650036	1	12	12	12	31.2	31.2	31.2	27.166	247	6.46	29	16	15	19	29	24	38	43	53	31	6	4	1.6031e-221	12728000000
>jgi|Lotgi1|235548|estExt_fgenesh2_pg.C_sca_660065	1	11	11	11	28	28	28	75.113	682	5.95	11	16	16	23	19	24	41	27	19	6	8	1	0	10718000000
>jgi|Lotgi1|235549|estExt_fgenesh2_pg.C_sca_660066	1	19	19	19	9	9	9	269.6	2399	6.93	32	11	13	14	17	18	59	110	73	24	8	1	0	6543400000
>jgi|Lotgi1|235609|estExt_fgenesh2_pg.C_sca_670059	1	4	4	4	15.2	15.2	15.2	39.064	349	8.95						1	6	4	2	3	3	3	1.992e-176	52456000
>jgi|Lotgi1|235610|estExt_fgenesh2_pg.C_sca_670062	1	10	10	10	19.2	19.2	19.2	57.179	557	5.72	4	14	12	24	15	9	13	10	11	4	8	3	9.2217e-255	1008700000
>jgi|Lotgi1|235621|estExt_fgenesh2_pg.C_sca_670079	1	9	9	9	32	32	32	31.106	303	6.3	14	18	18	20	17	15	31	30	21	19	13	4	0	2052300000
>jgi|Lotgi1|235690|estExt_fgenesh2_pg.C_sca_680060	1	9	9	9	18.6	18.6	18.6	65.663	569	8.56							3	9	9	4			2.1611e-96	26626000
>jgi|Lotgi1|235694|estExt_fgenesh2_pg.C_sca_680068	1	3	3	3	25.6	25.6	25.6	19.784	172	10.7									1	2	7	1	5.3886e-28	9691900
>jgi|Lotgi1|235865|estExt_fgenesh2_pg.C_sca_710052	1	5	5	5	28.2	28.2	28.2	24.401	220	9.38								2	6	8			1.8544e-182	100150000
>jgi|Lotgi1|235899|estExt_fgenesh2_pg.C_sca_710087	1	1	1	1	4.2	4.2	4.2	44.503	401	8								1					9.8986e-28	2144000
>jgi|Lotgi1|235900|estExt_fgenesh2_pg.C_sca_710090	1	1	1	1	7.2	7.2	7.2	32.284	293	9									2				0.001047	1318200
>jgi|Lotgi1|235969|estExt_fgenesh2_pg.C_sca_720095	1	4	4	4	33.3	33.3	33.3	13.083	123	10.2	2								1	7	17	5	3.3261e-68	79118000
>jgi|Lotgi1|235988|estExt_fgenesh2_pg.C_sca_730030	1	20	20	20	25.2	25.2	25.2	107.88	955	5.77	6	3	4	10	31	35	12	14	12				5.0859e-223	763380000
>jgi|Lotgi1|236183|estExt_fgenesh2_pg.C_sca_760074	1	10	10	10	62.7	62.7	62.7	18.679	161	8.94	3	1			2	2	7	11	19	27	16	2	2.0008e-259	569310000
>jgi|Lotgi1|236204|estExt_fgenesh2_pg.C_sca_770019	1	5	5	2	35.3	35.3	13.6	20.621	184	10									1	7	1		3.7839e-44	11062000
>jgi|Lotgi1|236318|estExt_fgenesh2_pg.C_sca_790076;>jgi|Lotgi1|132348|e_gw1.79.237.1	2	2	2	2	5.6	5.6	5.6	67.23	624	6.33						2	1						7.1088e-23	2931900
>jgi|Lotgi1|236462|estExt_fgenesh2_pg.C_sca_820006	1	6	6	6	16.7	16.7	16.7	37.393	341	8.2							1	6	3				3.5804e-131	11822000
>jgi|Lotgi1|236689|estExt_fgenesh2_pg.C_sca_850101	1	10	10	10	44.2	44.2	44.2	35.077	317	8.36						1	4	21	7	5	1		1.1031e-264	109800000
>jgi|Lotgi1|236690|estExt_fgenesh2_pg.C_sca_850102	1	2	2	2	6.1	6.1	6.1	47.636	440	3	1	2	3	4									4.0937e-76	35315000
>jgi|Lotgi1|236691|estExt_fgenesh2_pg.C_sca_850103	1	3	3	3	5.5	5.5	5.5	111.32	1035	3			3										1.0027e-55	7263600
>jgi|Lotgi1|236770|estExt_fgenesh2_pg.C_sca_870051	1	31	31	31	43.3	43.3	43.3	83.895	756	5.3	48	39	41	71	74	85	51	53	38	12	9	1	0	8998800000
>jgi|Lotgi1|236812|estExt_fgenesh2_pg.C_sca_870115	1	1	1	1	1.4	1.4	1.4	107.59	957	4				1									8.1401e-05	8639000
>jgi|Lotgi1|236815|estExt_fgenesh2_pg.C_sca_870118	1	1	1	1	13.7	13.7	13.7	12.771	117	11										1	1	1	0.0010285	3341900
>jgi|Lotgi1|236952|estExt_fgenesh2_pg.C_sca_900076;>jgi|Lotgi1|173550|fgenesh2_pg.C_sca_164000001;>jgi|Lotgi1|176774|fgenesh2_pg.C_sca_3794000001	3	39	39	39	7.1	7.1	7.1	834.33	7473	5.91	9	7	9	2	3	6	25	19	12				0	371910000
>jgi|Lotgi1|236955|estExt_fgenesh2_pg.C_sca_900081	1	4	4	4	10.5	10.5	10.5	46.73	409	7	2						6	8	2				1.1054e-26	58592000
>jgi|Lotgi1|237103|estExt_fgenesh2_pg.C_sca_950032	1	2	2	2	17.6	17.6	17.6	23.732	210	9.5									2	2			7.7037e-19	3747000
>jgi|Lotgi1|237142|estExt_fgenesh2_pg.C_sca_960047	1	5	1	1	16.2	8.1	8.1	18.37	160	9									1				2.7755e-45	342750
>jgi|Lotgi1|237143|estExt_fgenesh2_pg.C_sca_960048	1	8	8	4	41.4	41.4	32.9	17.455	152	8.67	4					3	10	20	34	22	12		4.1933e-221	754490000
>jgi|Lotgi1|237152|estExt_fgenesh2_pg.C_sca_970022	1	3	3	3	13.5	13.5	13.5	40.27	379	3.62		1	1	6									2.0019e-152	72952000
>jgi|Lotgi1|237161|estExt_fgenesh2_pg.C_sca_970042	1	12	6	3	39.8	16.7	7.3	50.108	450	7.05					2		15	3	1				4.4208e-162	125890000
>jgi|Lotgi1|237446|estExt_fgenesh2_pg.C_sca_1070041	1	4	4	4	17.3	17.3	17.3	29.843	272	9									4				2.9868e-13	2483300
>jgi|Lotgi1|237510|estExt_fgenesh2_pg.C_sca_1090023	1	11	11	11	77.9	77.9	77.9	23.606	213	6.6	12	21	14	11	8	8	16	27	28	18	14	5	0	4781100000
>jgi|Lotgi1|237709|estExt_fgenesh2_pg.C_sca_1150053	1	5	5	5	21	21	21	34.156	314	8.37								12	7				9.4359e-84	25812000
>jgi|Lotgi1|237778|estExt_fgenesh2_pg.C_sca_1170035	1	2	2	2	12.7	12.7	12.7	20.644	181	10.2									1	3	2		4.2035e-06	3704500
>jgi|Lotgi1|237996|estExt_fgenesh2_pg.C_sca_1270024	1	2	2	2	19	19	19	20.827	195	7.18	4	4	3	4	3	3	4	6	13	13	3	1	6.0659e-55	3190300000
>jgi|Lotgi1|238082|estExt_fgenesh2_pg.C_sca_1300004	1	37	37	37	71.1	71.1	71.1	44.717	395	6.39	63	53	65	87	88	115	207	261	98	47	25	14	0	91422000000
>jgi|Lotgi1|238085|estExt_fgenesh2_pg.C_sca_1300008	1	1	1	1	2.3	2.3	2.3	44.309	388	5					1								0.0014507	0
>jgi|Lotgi1|238094|estExt_fgenesh2_pg.C_sca_1300025	1	6	6	6	49.4	49.4	49.4	19.247	170	9.72							2	2	5	8	8		6.0527e-67	51150000
>jgi|Lotgi1|238160|estExt_fgenesh2_pg.C_sca_1330023	1	1	1	1	1.8	1.8	1.8	77.808	684	7.8						1	2	1			1		0.00069274	70263000
>jgi|Lotgi1|238326|estExt_fgenesh2_pg.C_sca_1410005	1	7	7	7	38.2	38.2	38.2	27.177	251	9.08									11	1			1.5664e-63	19879000
>jgi|Lotgi1|238358|estExt_fgenesh2_pg.C_sca_1420009	1	10	10	10	43.1	43.1	43.1	24.517	232	5.75	15	38	42	63	43	27	29	30	28	26	23	6	0	11535000000
>jgi|Lotgi1|238400|estExt_fgenesh2_pg.C_sca_1440037	1	11	11	11	44.9	44.9	44.9	32.592	301	8.42	3						11	32	50	11	2		0	1675200000
>jgi|Lotgi1|238415|estExt_fgenesh2_pg.C_sca_1450008	1	4	4	4	12.6	12.6	12.6	51.504	460	7.12							7	1					4.3076e-78	30266000
>jgi|Lotgi1|238430|estExt_fgenesh2_pg.C_sca_1460006	1	4	4	4	11.2	11.2	11.2	39.243	338	8.33								6	3				5.0037e-19	5804200
>jgi|Lotgi1|238526|estExt_fgenesh2_pg.C_sca_1490037	1	60	60	60	63.1	63.1	63.1	108	1042	5.48	178	230	247	300	192	166	181	147	116	107	125	67	0	164990000000
>jgi|Lotgi1|238560|estExt_fgenesh2_pg.C_sca_1510007	1	25	25	25	27.9	27.9	27.9	112.09	969	4.73	23	35	34	60	68	11	18	16	16	11	4	1	1.5976e-266	5596900000
>jgi|Lotgi1|238590|estExt_fgenesh2_pg.C_sca_1530022;>jgi|Lotgi1|238591|estExt_fgenesh2_pg.C_sca_1530030	2	1	1	1	4.6	4.6	4.6	29.264	261	9									1				0.00054028	265060
>jgi|Lotgi1|238760|estExt_fgenesh2_pg.C_sca_1660028	1	2	2	2	13.2	13.2	13.2	18.457	167	9.75								1		2	1		1.1857e-05	3062200
>jgi|Lotgi1|238831|estExt_fgenesh2_pg.C_sca_1730025	1	10	10	10	27.4	27.4	27.4	24.278	219	7.77	12	10	6	12	11	10	18	26	28	33	38	9	2.4086e-97	3146700000
>jgi|Lotgi1|238840|estExt_fgenesh2_pg.C_sca_1740013	1	1	1	1	1.7	1.7	1.7	115.22	1004	12												1	3.0081e-05	589580
>jgi|Lotgi1|238844|estExt_fgenesh2_pg.C_sca_1750005	1	3	3	3	4.2	4.2	4.2	108.71	974	7.57							4	2	1				5.1993e-18	23160000
>jgi|Lotgi1|238970|estExt_fgenesh2_pg.C_sca_1800027	1	1	1	1	12.4	12.4	12.4	13.821	121	10.3								2	1	4	7	1	4.9648e-38	91801000
>jgi|Lotgi1|238978|estExt_fgenesh2_pg.C_sca_1810013	1	2	2	2	6.8	6.8	6.8	36.882	337	8								2					1.4299e-10	693520
>jgi|Lotgi1|239005|estExt_fgenesh2_pg.C_sca_1830012	1	5	5	4	50.9	50.9	36	17.857	161	9.51	1		1	1	2	2	6	9	17	21	24	11	0	1023200000
>jgi|Lotgi1|239006|estExt_fgenesh2_pg.C_sca_1830013	1	2	1	1	24.2	9.3	9.3	17.635	161	10.6									1	2	3	1	2.9904e-96	9509100
>jgi|Lotgi1|239125|estExt_fgenesh2_pg.C_sca_1950011	1	81	81	81	75.6	75.6	75.6	103.45	953	4.3	217	179	219	284	248	151	122	89	48	14	9	6	0	205730000000
>jgi|Lotgi1|239159|estExt_fgenesh2_pg.C_sca_2000011	1	5	5	5	36.8	36.8	36.8	22.358	201	9.1	1				1		2	10	11	17	4	2	1.4373e-94	689030000
>jgi|Lotgi1|239170|estExt_fgenesh2_pg.C_sca_2010012	1	5	5	5	68.3	68.3	68.3	15.12	145	7.99	13	6	7	6	7	11	9	8	12	19	29	25	0	2005100000
>jgi|Lotgi1|239174|estExt_fgenesh2_pg.C_sca_2010016	1	6	6	6	36	36	36	18.762	186	7.57	24	6	7	3	10	8	16	12	16	19	36	19	1.3274e-76	3247200000
>jgi|Lotgi1|239188|estExt_fgenesh2_pg.C_sca_2050005	1	16	16	16	34.1	34.1	34.1	71.24	633	5.32	47	48	42	77	85	92	63	44	38	19	8	4	0	40361000000
>jgi|Lotgi1|239189|estExt_fgenesh2_pg.C_sca_2050009;>jgi|Lotgi1|143482|e_gw1.205.21.1	2	8	8	8	39	39	39	30.674	272	9.14	1			1			5	16	30	14	14	3	1.1132e-236	373540000
>jgi|Lotgi1|239271|estExt_fgenesh2_pg.C_sca_2180008	1	3	3	3	7.5	7.5	7.5	51.045	468	9.05				1		1	3	2	3	4	2	3	3.0439e-25	26226000
>jgi|Lotgi1|239338|estExt_fgenesh2_pg.C_sca_2230009	1	2	2	2	14.1	14.1	14.1	20.485	185	10										2			3.135e-16	831240
>jgi|Lotgi1|239339|estExt_fgenesh2_pg.C_sca_2240004	1	10	10	10	24.5	24.5	24.5	66.556	609	5.12	1	2	3	10	4	1	4	7					3.5123e-196	135730000
>jgi|Lotgi1|239447|estExt_fgenesh2_pg.C_sca_2510014	1	5	5	5	41.4	41.4	41.4	19.834	191	7.64	3		1			1	5	9	9	3	2		4.1618e-62	316360000
>jgi|Lotgi1|239574|estExt_fgenesh2_pg.C_sca_3420002	1	39	39	39	58.3	58.3	58.3	82.813	760	5.16	24	60	62	132	88	17	22	44	30	31	21	3	0	11905000000
>jgi|Lotgi1|60147|gw1.214.8.1	1	1	1	1	18.8	18.8	18.8	9.4844	80	8								1					9.5698e-05	1232800
>jgi|Lotgi1|66392|gw1.152.11.1	1	1	1	1	13	13	13	16.2	154	8								3					9.1208e-21	6293700
>jgi|Lotgi1|66515|gw1.224.21.1	1	1	1	1	6.5	6.5	6.5	24.229	216	6.4				2	2		3	2	1				1.0259e-05	38365000
>jgi|Lotgi1|67729|gw1.89.89.1	1	1	1	1	11.2	11.2	11.2	15.375	134	9									2				5.8951e-05	1211700
>jgi|Lotgi1|69892|gw1.49.115.1	1	4	4	4	44.7	44.7	44.7	11.289	103	5	1	2	5	9	5	2	2	5	2				7.1465e-23	142370000
>jgi|Lotgi1|77105|gw1.32.154.1	1	7	7	7	61.3	61.3	61.3	18.529	173	4.04	59	56	55	59	37	32	26	18	11	2	1	4	9.5175e-252	65129000000
>jgi|Lotgi1|77902|gw1.49.160.1	1	1	1	1	7.8	7.8	7.8	13.136	115	5.64		1	2	3	3			2	2	1			4.6315e-38	58038000
>jgi|Lotgi1|83160|gw1.21.261.1	1	21	21	21	72.3	72.3	72.3	37.116	332	4.97	18	34	41	66	42	21	20	19	25	14	4		0	4205400000
>jgi|Lotgi1|84059|gw1.130.114.1	1	1	1	1	6	6	6	24.796	234	4	1		1	1	2	1							3.9286e-07	18498000
>jgi|Lotgi1|89537|gw1.18.444.1	1	1	1	1	13.7	13.7	13.7	10.8	95	8.86								2	4	1			3.1351e-25	9813700
>jgi|Lotgi1|95501|gw1.76.152.1	1	1	1	1	4.1	4.1	4.1	32.823	290	7.5							1	1					1.5096e-05	2092100
>jgi|Lotgi1|96129|gw1.47.328.1	1	2	2	2	10.9	10.9	10.9	31.822	284	8								2					3.5753e-41	1351200
>jgi|Lotgi1|97333|gw1.2.1014.1	1	1	1	1	7.5	7.5	7.5	16.417	146	8								1					0.00026217	577200
>jgi|Lotgi1|97454|gw1.25.477.1	1	1	1	1	8.2	8.2	8.2	17.934	158	8							1	1	1				1.66e-11	6085700
>jgi|Lotgi1|98299|gw1.10.595.1	1	6	6	6	42.5	42.5	42.5	16.949	153	6.36				2	2	13	14	2					3.8599e-118	409650000
>jgi|Lotgi1|98300|gw1.10.596.1;>jgi|Lotgi1|70058|gw1.10.228.1	2	6	6	6	51	51	51	15.975	147	5.44	7	21	26	26	16	17	21	25	19	7	1		6.8551e-177	2705300000
>jgi|Lotgi1|99791|gw1.32.297.1	1	6	6	6	72.8	72.8	72.8	10.108	92	5.25	34	33	33	39	39	30	27	23	20	15	8	9	0	87282000000
>jgi|Lotgi1|99809|gw1.32.298.1	1	3	3	3	29.3	29.3	29.3	10.414	92	5.33	16	20	27	30	26	20	22	23	18	11	2	1	2.8134e-70	5480300000
>jgi|Lotgi1|99852|gw1.32.299.1	1	7	7	7	83.2	83.2	83.2	10.851	95	5.05	40	44	63	72	51	36	33	29	27	15	15	7	0	85175000000
