# Supplementary material for: In-depth proteomic analysis of a mollusc shell: acid-soluble and acid-insoluble matrix of the limpet Lottia gigantea
Source: Proteome Sci. 2012 Jun 13;10:28. doi: 10.1186/1477-5956-10-28 (PMC3374290; doi:10.1186/1477-5956-10-28)
Supplement: Additional file 14 — Peptides identified in acid-insoluble matrix C. Xls-file containing MaxQuant output data concerning peptides, such as peptide sequence, mass, score, PEP and distribution among gel slices. [file 1477-5956-10-28-S14.xls]

## Sheet: peptides_insol_C
Additional file 14: Peptides identified in acid-insoluble matrix C
Proteins	Oxidation (M) Site IDs	Sequence	A Count	R Count	N Count	Length	Missed Cleavages	Mass	Unique (Groups)	Unique (Proteins)	PEP	Score	Slice Average	Slice Std. Dev.	Slice 1	Slice 2	Slice 3	Slice 4	Slice 5	Slice 6	Slice 7	Slice 8	Slice 9	Slice 10	Slice 11	Slice 12	Unique Slice Average	Unique Slice Std. Dev.	Unique Slice 1	Unique Slice 2	Unique Slice 3	Unique Slice 4	Unique Slice 5	Unique Slice 6	Unique Slice 7	Unique Slice 8	Unique Slice 9	Unique Slice 10	Unique Slice 11	Unique Slice 12	Intensity
>jgi|Lotgi1|238400|estExt_fgenesh2_pg.C_sca_1440037	533	AAAAGIHMFAVSSNGGSPGFEFLGK	5	0	1	25	0	2422.17	yes	yes	1.4e-133	344.14	8.5	0.5								2	2				8.5	0.5								2	2				33143000
>jgi|Lotgi1|236462|estExt_fgenesh2_pg.C_sca_820006		AAADATLTQTTAQLESIGR	5	1	0	19	0	1916.98	yes	yes	2.65e-54	278.01	8.5	0.5								1	1				8.5	0.5								1	1				828740
>jgi|Lotgi1|177468|fgenesh2_pm.C_sca_6000013		AAAHIEDSLLR	3	1	0	11	0	1194.64	yes	yes	2e-09	221.89	7	0							1						7	0							1						1205500
>jgi|Lotgi1|154020|fgenesh2_pg.C_sca_5000060	87	AAAMEPPPVIPLNK	3	0	1	14	0	1446.79	yes	yes	4.88e-06	155.15	3.67	1.25		1		1	1								3.67	1.25		1		1	1								4886100
>jgi|Lotgi1|237510|estExt_fgenesh2_pg.C_sca_1090023		AAAVTVPSEDTEWR	3	1	0	14	0	1530.73	yes	yes	6.24e-29	269.89	6.88	3.38	2	5	5	4	3	2	4	5	6	5	6	3	6.88	3.38	2	5	5	4	3	2	4	5	6	5	6	3	2064800000
>jgi|Lotgi1|229407|estExt_fgenesh2_pg.C_sca_70021		AAEIEVGVVSK	2	0	0	11	0	1100.61	yes	yes	0.003169	134.59	9	0									2				9	0									2				1604100
>jgi|Lotgi1|239574|estExt_fgenesh2_pg.C_sca_3420002		AAELQCPFGLYWNNEIFSCDYPR	2	1	2	23	0	2849.26	yes	yes	5.81e-08	133.47	4.67	0.471				1	2								4.67	0.471				1	2								76511000
>jgi|Lotgi1|207549|estExt_fgenesh2_pm.C_sca_1080008		AAFDDAIAELDTLSEDSYK	4	0	0	19	0	2072.94	yes	yes	1.39e-62	288.77	9	0.535								1	5	1			9	0.535								1	5	1			41000000
>jgi|Lotgi1|233200|estExt_fgenesh2_pg.C_sca_350163	400	AAITSMVYEK	2	0	0	10	0	1111.56	yes	yes	7.54e-09	239.2	6.69	2.69	2	1	2	3	2	6	5	6	3	3	3		6.69	2.69	2	1	2	3	2	6	5	6	3	3	3		2075100000
>jgi|Lotgi1|233200|estExt_fgenesh2_pg.C_sca_350163	400	AAITSMVYEKEIGDQLVGR	2	1	0	19	1	2079.07	yes	yes	5.85e-29	217.84	7.75	0.433							1	3					7.75	0.433							1	3					15375000
>jgi|Lotgi1|230838|estExt_fgenesh2_pg.C_sca_150334		AALENVALFR	3	1	1	10	0	1102.61	yes	yes	1.2e-07	253.62	5	0					1								5	0					1								639870
>jgi|Lotgi1|232022|estExt_fgenesh2_pg.C_sca_250045		AALHDITEAEWR	3	1	0	12	0	1410.69	yes	yes	5.64e-14	223.21	5.5	0.5					1	1							5.5	0.5					1	1							3742500
>jgi|Lotgi1|235120|estExt_fgenesh2_pg.C_sca_590106	453;454	AALMGNLMAFSK	3	0	1	12	0	1252.63	yes	yes	0.00034877	143.61	5.25	1.85				3	4					1			5.25	1.85				3	4					1			34684000
>jgi|Lotgi1|235120|estExt_fgenesh2_pg.C_sca_590106		AANNDNNDDLSAEEIR	3	1	4	16	0	1759.76	yes	yes	4.2e-46	291.33	3.2	1.36	3	4	3	6	4								3.2	1.36	3	4	3	6	4								507300000
>jgi|Lotgi1|235548|estExt_fgenesh2_pg.C_sca_660065		AAPDNEVILHETLTVLDPR	2	1	1	19	0	2102.1	yes	yes	6.82e-18	186.95	10	0										1			10	0										1			2314200
>jgi|Lotgi1|235988|estExt_fgenesh2_pg.C_sca_730030		AAPEPDDCVPVSDTEFCTSTLK	2	0	0	22	0	2438.06	yes	yes	2.35e-21	184.41	8.5	0.5								3	3				8.5	0.5								3	3				15556000
>jgi|Lotgi1|203670|estExt_fgenesh2_kg.C_sca_170029		AAPVTWEQQR	2	1	0	10	0	1184.59	yes	yes	0.00038228	182.57	7	0							1						7	0							1						2007300
>jgi|Lotgi1|192582|estExt_Genewise1.C_sca_460339		AAQYCQQLESER	2	1	0	12	0	1481.66	yes	yes	8.68e-06	187.85	7.67	0.471							1	2					7.67	0.471							1	2					2281000
>jgi|Lotgi1|160173|fgenesh2_pg.C_sca_23000191		AASVSFCQSGSTPNLAFK	3	0	1	18	0	1870.89	yes	yes	3.82e-21	205.88	4	1.8	1	2	2	4	1	1	2						4	1.8	1	2	2	4	1	1	2						69127000
>jgi|Lotgi1|154020|fgenesh2_pg.C_sca_5000060		AATIEPLFSETGDK	2	0	0	14	0	1477.73	yes	yes	2.83e-07	128.67	3.75	1.09		1		2	1								3.75	1.09		1		2	1								12649000
>jgi|Lotgi1|154020|fgenesh2_pg.C_sca_5000060		AATIEPLFSETVDK	2	0	0	14	0	1519.78	yes	yes	1.84e-07	181.32	4	1		1	1	3	3								4	1		1	1	3	3								37697000
>jgi|Lotgi1|204359|estExt_fgenesh2_kg.C_sca_500014		AATLKPYLNAVR	3	1	1	12	1	1315.76	yes	yes	0.00016777	172.69	10	0										1			10	0										1			761590
>jgi|Lotgi1|235610|estExt_fgenesh2_pg.C_sca_670062		AATTIQNLK	2	0	1	9	0	958.545	yes	yes	1.61e-05	223.75	3	0.816		1	1	1									3	0.816		1	1	1									4066500
>jgi|Lotgi1|182683|estExt_Genewise1.C_sca_40534		AAVPSGASTGIYEAIELR	4	1	0	18	0	1803.94	yes	yes	4.19e-12	167.88	7.75	2.68					1	1		1				1	7.75	2.68					1	1		1				1	5454800
>jgi|Lotgi1|99791|gw1.32.297.1		ACGLYIVR	1	1	0	8	0	950.501	yes	yes	4.36e-07	270.82	5.06	2.89	7	7	8	6	9	6	7	3	3	3	2	1	5.06	2.89	7	7	8	6	9	6	7	3	3	3	2	1	48756000000
>jgi|Lotgi1|239125|estExt_fgenesh2_pg.C_sca_1950011	567	ACPNVLCYMYCEYGFER	1	1	1	17	0	2230.89	yes	yes	3.23e-58	308.88	4.4	2.58	5	3	2	3	3	2	3	3	1				4.4	2.58	5	3	2	3	3	2	3	3	1				1103200000
>jgi|Lotgi1|232880|estExt_fgenesh2_pg.C_sca_330023		ACQDLNDIFR	1	1	1	10	0	1250.57	yes	yes	0.0026119	148.05	2	0		1											2	0		1											723570
>jgi|Lotgi1|115607|e_gw1.21.53.1	22	ADAMELYPGTSESVIMEANNAGK	4	0	2	23	0	2397.08	yes	yes	6.62e-119	340.49	4.5	2.3	3	4	7	15	6		2	3	2	2			4.5	2.3	3	4	7	15	6		2	3	2	2			348040000
>jgi|Lotgi1|115607|e_gw1.21.53.1		ADANAYIK	3	0	1	8	0	864.434	yes	yes	0.0024848	205.75	4	0				1									4	0				1									4836200
>jgi|Lotgi1|229513|estExt_fgenesh2_pg.C_sca_80023		ADDKVDGYCFNIK	1	0	1	13	1	1543.7	yes	yes	1.1e-19	243.13	8.5	0.5								2	2				8.5	0.5								2	2				3851000
>jgi|Lotgi1|235988|estExt_fgenesh2_pg.C_sca_730030		ADFVQNNGDHVLIGVK	1	0	2	16	0	1724.88	yes	yes	7.1e-24	233.33	5.67	0.471					1	2							5.67	0.471					1	2							11436000
>jgi|Lotgi1|235621|estExt_fgenesh2_pg.C_sca_670079		ADIAEAAK	4	0	0	8	0	787.408	yes	yes	0.0040615	197.99	1	0	1												1	0	1												1575600
>jgi|Lotgi1|235621|estExt_fgenesh2_pg.C_sca_670079		ADIAEAAKNDVLATELEIK	5	0	1	19	1	2013.06	yes	yes	8.37e-29	219.29	10	0										1			10	0										1			413240
>jgi|Lotgi1|178880|fgenesh2_pm.C_sca_44000018		ADIALPGVK	2	0	0	9	0	882.517	yes	yes	0.0072966	150.28	9	0									3				9	0									3				8402400
>jgi|Lotgi1|163637|fgenesh2_pg.C_sca_40000191		ADIGEVIQDVLGDVAETLVDIQAGEK	3	0	0	26	0	2696.38	yes	yes	9.23e-50	232.73	4.67	2.62	1					1	1						4.67	2.62	1					1	1						4396400
>jgi|Lotgi1|59617|gw1.6.93.1;>jgi|Lotgi1|107438|e_gw1.6.90.1		ADLADAKEPEK	3	0	0	11	1	1185.59	yes	no	0.008544	136.32	6	0						1							6	0						1							290740
>jgi|Lotgi1|233348|estExt_fgenesh2_pg.C_sca_380029		ADNCQQYAPQIER	2	1	1	13	0	1591.7	yes	yes	1.93e-35	344.43	4.62	1.11			2	1	3	2							4.62	1.11			2	1	3	2							86876000
>jgi|Lotgi1|228264|estExt_fgenesh2_pg.C_sca_20144		ADPCQNYHISSYK	1	0	1	13	0	1581.69	yes	yes	8.7e-09	203.49	6	1					3	3	1	1					6	1					3	3	1	1					81031000
>jgi|Lotgi1|123691|e_gw1.44.26.1		ADVALPGFHK	2	0	0	10	0	1053.56	yes	yes	0.0016211	156.94	8.33	0.943							1		2				8.33	0.943							1		2				3381900
>jgi|Lotgi1|233201|estExt_fgenesh2_pg.C_sca_350164	405	AEEMAGEFGIPTYYQK	2	0	0	16	0	1832.83	yes	yes	1.21e-07	155.42	8	0								2					8	0								2					5138700
>jgi|Lotgi1|204915|estExt_fgenesh2_kg.C_sca_950004		AEFLNECVEK	1	0	1	10	0	1237.56	yes	yes	0.0036577	143.86	10	0										1			10	0										1			984850
>jgi|Lotgi1|174003|fgenesh2_pg.C_sca_179000009		AEGLPAYCR	2	1	0	9	0	1035.48	yes	yes	0.00054319	202.54	5.27	1.81		1	1	2	2	1	3	1					5.27	1.81		1	1	2	2	1	3	1					99544000
>jgi|Lotgi1|168922|fgenesh2_pg.C_sca_80000050		AEGSLPGLTFDFLR	1	1	0	14	0	1521.78	yes	yes	5.56e-05	140.31	10	0										1			10	0										1			2342000
>jgi|Lotgi1|162872|fgenesh2_pg.C_sca_36000100	126;127	AEMEMFSDVPNAIK	2	0	1	14	0	1580.72	yes	yes	1.23e-06	165.7	3	1.22	1		1	2									3	1.22	1		1	2									52039000
>jgi|Lotgi1|204359|estExt_fgenesh2_kg.C_sca_500014		AENFFILR	1	1	1	8	0	1008.54	yes	yes	0.0055252	191.36	10	0										1			10	0										1			873110
>jgi|Lotgi1|115607|e_gw1.21.53.1		AEVGENIEIFFK	1	0	1	12	0	1394.71	yes	yes	1.51e-06	192.55	4.82	2.06		3	4	4	4	1	3	2	1				4.82	2.06		3	4	4	4	1	3	2	1				129760000
>jgi|Lotgi1|160396|fgenesh2_pg.C_sca_25000001;>jgi|Lotgi1|66241|gw1.25.139.1	116	AEVKPTASNMLK	2	0	1	12	1	1287.69	yes	no	0.0078981	113.47	8	0								1					8	0								1					506570
>jgi|Lotgi1|235900|estExt_fgenesh2_pg.C_sca_710090		AEVTPDETKPNHLIVAVTSDR	2	1	1	21	1	2291.18	yes	yes	0.001047	109.38	9	0									2				9	0									2				1318200
>jgi|Lotgi1|228264|estExt_fgenesh2_pg.C_sca_20144		AEVYIPFDDDVAIDK	2	0	0	15	0	1708.82	yes	yes	3.3e-07	159.64	4.86	2.45	2	3	2	3	3	4		3	2				4.86	2.45	2	3	2	3	3	4		3	2				200340000
>jgi|Lotgi1|239159|estExt_fgenesh2_pg.C_sca_2000011		AEWIWTSGWSGQHK	1	0	0	14	0	1671.78	yes	yes	1.57e-07	183.08	9	0.816								1	1	1			9	0.816								1	1	1			5147700
>jgi|Lotgi1|83160|gw1.21.261.1		AFDENQSWFIDSDLSR	1	1	1	16	0	1928.85	yes	yes	6.71e-48	204.86	4.2	1.78		1	3	4			1	1					4.2	1.78		1	3	4			1	1					42079000
>jgi|Lotgi1|238082|estExt_fgenesh2_pg.C_sca_1300004		AFGEPCISYDVR	1	1	0	12	0	1412.64	yes	yes	7.07e-17	266.47	5.94	3.25	6	4	5	6	3	4	8	7	2	3	3	3	5.94	3.25	6	4	5	6	3	4	8	7	2	3	3	3	5498600000
>jgi|Lotgi1|131935|e_gw1.77.174.1		AFIDDLHSGK	1	0	0	10	0	1101.55	yes	yes	0.0085213	130.96	8	0								1					8	0								1					2455800
>jgi|Lotgi1|235120|estExt_fgenesh2_pg.C_sca_590106		AFSVDQLK	1	0	0	8	0	906.481	yes	yes	0.002554	205.41	8.75	0.433								1	3				8.75	0.433								1	3				17117000
>jgi|Lotgi1|232880|estExt_fgenesh2_pg.C_sca_330023	388	AGDMWLILNR	1	1	1	10	0	1187.61	yes	yes	0.0012423	148.05	2.5	0.5		1	1										2.5	0.5		1	1										999240
>jgi|Lotgi1|193218|estExt_Genewise1.C_sca_510040;>jgi|Lotgi1|204036|estExt_fgenesh2_kg.C_sca_330018;>jgi|Lotgi1|232973|estExt_fgenesh2_pg.C_sca_330197;>jgi|Lotgi1|205506|estExt_fgenesh2_kg.C_sca_8540001;>jgi|Lotgi1|202971|estExt_fgenesh2_kg.C_sca_10023;>j		AGFAGDDAPR	3	1	0	10	0	975.441	no	no	5.34e-08	245.93	7.4	1.8					1	2	3	3				1	NaN	NaN													10438000
>jgi|Lotgi1|132853|e_gw1.81.44.1	51	AGGSASSMLQPLLDNQIGFK	2	0	1	20	0	2033.03	yes	yes	1.09e-05	127.88	10	0										1			10	0										1			299910
>jgi|Lotgi1|222542|estExt_Genewise1Plus.C_sca_820192		AGIALNDNFVK	2	0	2	11	0	1160.62	yes	yes	0.00043766	167.97	7.43	1.18					1		2	3	1				7.43	1.18					1		2	3	1				32375000
>jgi|Lotgi1|232022|estExt_fgenesh2_pg.C_sca_250045		AGIVITDGASHEK	2	0	0	13	0	1296.67	yes	yes	9.53e-05	125.22	6	0						2							6	0						2							6551900
>jgi|Lotgi1|150160|fgenesh2_kg.C_sca_27000005		AGKPVDDFIDQLVPYLEK	1	0	0	18	1	2046.07	yes	yes	1.69e-06	147.24	7	0							1						7	0							1						9483900
>jgi|Lotgi1|200505|estExt_Genewise1.C_sca_1430052		AGLAGPLSGPGPFTVFGPDNAAFGK	4	0	1	25	0	2344.19	yes	yes	2.03e-79	268.4	9	0									1				9	0									1				1809600
>jgi|Lotgi1|181153|estExt_Genewise1.C_sca_10585;>jgi|Lotgi1|146485|e_gw1.829.35.1;>jgi|Lotgi1|147122|e_gw1.2012.3.1;>jgi|Lotgi1|147263|e_gw1.2197.10.1;>jgi|Lotgi1|147368|e_gw1.2348.3.1;>jgi|Lotgi1|147730|e_gw1.4137.3.1;>jgi|Lotgi1|147766|e_gw1.4307.4.1;>j		AGLQFPVGR	1	1	0	9	0	943.524	yes	no	2.8e-06	238.48	10.5	0.957									1	2	2	1	10.5	0.957									1	2	2	1	9793700
>jgi|Lotgi1|235120|estExt_fgenesh2_pg.C_sca_590106		AGPFIIYLDDDEIDEIK	1	0	0	17	0	1964.96	yes	yes	6.86e-08	151.44	4	1.41		1			2								4	1.41		1			2								32141000
>jgi|Lotgi1|235120|estExt_fgenesh2_pg.C_sca_590106		AGPFIIYLDDDEIDEIKFTPK	1	0	0	21	1	2438.23	yes	yes	3.09e-20	180.49	5	0					1								5	0					1								24622000
>jgi|Lotgi1|239574|estExt_fgenesh2_pg.C_sca_3420002		AGVGLFNGNNK	1	0	3	11	0	1089.56	yes	yes	4.13e-06	197.1	6.5	3.5			1							1			6.5	3.5			1							1			7751800
>jgi|Lotgi1|135551|e_gw1.98.105.1		AGVLGYLEDLRDER	1	2	0	14	1	1604.82	yes	yes	0.00348	119.76	4	0				1									4	0				1									4922100
>jgi|Lotgi1|235694|estExt_fgenesh2_pg.C_sca_680068		AHGCTYWK	1	0	0	8	0	1021.44	yes	yes	0.0086514	179.47	11	0											1		11	0											1		215810
>jgi|Lotgi1|166196|fgenesh2_pg.C_sca_56000109		AHGGPGFLGWHR	1	1	0	12	0	1290.64	yes	yes	0.0061631	110.14	4	0				1									4	0				1									245080
>jgi|Lotgi1|201878|estExt_Genewise1.C_sca_2030008		AHGGYSVFAGVGER	2	1	0	14	0	1405.67	yes	yes	0.0037842	107.18	7	0							1						7	0							1						1640000
>jgi|Lotgi1|231046|estExt_fgenesh2_pg.C_sca_170090		AHPLQVELYQTIHAYGPIIADAYVHVPETAK	5	0	0	31	0	3443.79	yes	yes	2.98e-252	444.47	7.67	2.72	2						1	4	6	2			7.67	2.72	2						1	4	6	2			430040000
>jgi|Lotgi1|200510|estExt_Genewise1.C_sca_1440010;>jgi|Lotgi1|192316|estExt_Genewise1.C_sca_450283		AHQVVEDGYEFFAK	2	0	0	14	0	1638.77	yes	no	1.89e-07	123.64	8	0								1					8	0								1					712850
>jgi|Lotgi1|235865|estExt_fgenesh2_pg.C_sca_710052		AIAESASCFTQGLNDLSSNPTYDEFK	3	0	2	26	0	2864.28	yes	yes	6.67e-69	253.5	9.33	0.745								1	2	3			9.33	0.745								1	2	3			34496000
>jgi|Lotgi1|161701|fgenesh2_pg.C_sca_30000121		AIAQELGYGPVLR	2	1	0	13	0	1385.77	yes	yes	8.7e-09	203.49	9	0									1				9	0									1				754930
>jgi|Lotgi1|218952|estExt_Genewise1Plus.C_sca_500038		AICILNHPVPNTK	1	0	2	13	0	1475.79	yes	yes	7.19e-05	163.34	8	0								1					8	0								1					1092200
>jgi|Lotgi1|237161|estExt_fgenesh2_pg.C_sca_970042		AIFVDLEPTVVDEVR	1	1	0	15	0	1700.9	no	no	1.21e-10	126.1	7	0							1						NaN	NaN													2701600
>jgi|Lotgi1|229193|estExt_fgenesh2_pg.C_sca_50469		AIGDQVAYNFR	2	1	1	11	0	1252.62	yes	yes	5.11e-11	230.07	9.33	0.471									2	1			9.33	0.471									2	1			4020500
>jgi|Lotgi1|234387|estExt_fgenesh2_pg.C_sca_500042		AIGYDAFGSVEER	2	1	0	13	0	1412.66	yes	yes	8.77e-26	299.9	6.88	3.08	2	3	2	2	1	1	3	3	10	3	2		6.88	3.08	2	3	2	2	1	1	3	3	10	3	2		743320000
>jgi|Lotgi1|236952|estExt_fgenesh2_pg.C_sca_900076		AIHYHFTVK	1	0	0	9	0	1114.59	yes	yes	0.00034353	205.75	5	0					2								5	0					2								3036500
>jgi|Lotgi1|211452|estExt_Genewise1Plus.C_sca_90346		AIILYGLTLAK	2	0	0	11	0	1174.73	yes	yes	0.0026329	138.11	5	0.816				1	1	1							5	0.816				1	1	1							8971000
>jgi|Lotgi1|204747|estExt_fgenesh2_kg.C_sca_790016		AILGSVSEFVVR	1	1	0	12	0	1275.72	yes	yes	0.00011615	172.69	10.5	1.16								1	1	2	5	2	10.5	1.16								1	1	2	5	2	88731000
>jgi|Lotgi1|231009|estExt_fgenesh2_pg.C_sca_160281	369	AILPMGCTTQK	1	0	0	11	0	1218.61	yes	yes	2.4e-06	194.67	9.71	1.39							1	2	3	3	4	1	9.71	1.39							1	2	3	3	4	1	99452000
>jgi|Lotgi1|163448|fgenesh2_pg.C_sca_40000002		AISIPLSQVQIK	1	0	0	12	0	1295.78	yes	yes	0.00011615	172.69	6.5	0.5						2	2						6.5	0.5						2	2						20852000
>jgi|Lotgi1|229818|estExt_fgenesh2_pg.C_sca_90208		AIYKPNQVIK	1	0	1	10	1	1172.69	yes	yes	0.0016231	177.32	5.5	0.5					1	1							5.5	0.5					1	1							3276300
>jgi|Lotgi1|200052|estExt_Genewise1.C_sca_1320054		AIYPNYTIGEVAK	2	0	1	13	0	1437.75	yes	yes	0.00020723	137.17	9	0									2				9	0									2				2764700
>jgi|Lotgi1|218952|estExt_Genewise1Plus.C_sca_500038		AKDWNVDLIPK	1	0	1	11	1	1297.7	yes	yes	0.0042068	150.94	7.5	0.5							1	1					7.5	0.5							1	1					1980800
>jgi|Lotgi1|216416|estExt_Genewise1Plus.C_sca_330065	305	AKFEELNMDLFR	1	1	1	12	1	1511.74	yes	yes	0.00044524	161.62	12	0												1	12	0												1	300550
>jgi|Lotgi1|209261|estExt_Genewise1Plus.C_sca_30137	287	AKVPVAVPGEPVPIEPVMER	2	1	0	20	1	2113.16	yes	yes	4.04e-11	162.4	4.86	1.81	1			1	2	2	1						4.86	1.81	1			1	2	2	1						110960000
>jgi|Lotgi1|209340|estExt_Genewise1Plus.C_sca_30274		ALADYVHNK	2	0	1	9	0	1029.52	yes	yes	0.0022013	177.1	8	0								2					8	0								2					1982700
>jgi|Lotgi1|233348|estExt_fgenesh2_pg.C_sca_380029		ALAGVEQIQR	2	1	0	10	0	1083.6	yes	yes	5.34e-08	228.05	4.75	0.968			1	2	3	2							4.75	0.968			1	2	3	2							223910000
>jgi|Lotgi1|212640|estExt_Genewise1Plus.C_sca_130084		ALDNPNRPFLAILGGAK	3	1	2	17	1	1765.98	yes	yes	4.65e-11	173.25	7.5	0.5							1	1					7.5	0.5							1	1					1559600
>jgi|Lotgi1|235120|estExt_fgenesh2_pg.C_sca_590106	455	ALDTDDIDEMDDDALEDSDLDFDIDDDEPLGLAIGR	3	1	0	36	0	3966.68	yes	yes	1.53e-27	150.95	4	1.22		1		1	2								4	1.22		1		1	2								34982000
>jgi|Lotgi1|239188|estExt_fgenesh2_pg.C_sca_2050005		ALDTILNHLK	1	0	1	10	0	1136.66	yes	yes	1.3e-10	319.96	5.92	2.88	3	6	5	6	8	6	6	6	6	3	3	1	5.92	2.88	3	6	5	6	8	6	6	6	6	3	3	1	9751700000
>jgi|Lotgi1|239188|estExt_fgenesh2_pg.C_sca_2050005		ALDTILNHLKDLIEFTEEEHVCR	1	1	1	23	1	2794.4	yes	yes	3.5e-09	135.28	4.67	2.62	1					1	1						4.67	2.62	1					1	1						106960000
>jgi|Lotgi1|203020|estExt_fgenesh2_kg.C_sca_20001		ALEIAELR	2	1	0	8	0	913.523	yes	yes	0.002554	205.41	5	0					1								5	0					1								857860
>jgi|Lotgi1|189800|estExt_Genewise1.C_sca_300258		ALGVLNTVLLTR	1	1	1	12	0	1268.78	yes	yes	1.07e-07	203.4	7.67	0.471							1	2					7.67	0.471							1	2					1449400
>jgi|Lotgi1|229862|estExt_fgenesh2_pg.C_sca_90290		ALIDGPASGVVR	2	1	0	12	0	1153.65	yes	yes	0.00039526	157.95	9.67	0.471									1	2			9.67	0.471									1	2			1439600
>jgi|Lotgi1|207064|estExt_fgenesh2_pm.C_sca_620013	275	ALLVDLEPGTMDSVR	1	1	0	15	0	1614.83	yes	yes	0.0015252	114.82	12	0												1	12	0												1	2755400
>jgi|Lotgi1|233524|estExt_fgenesh2_pg.C_sca_400105		ALPTSDYPGEIDIDTVK	1	0	0	17	0	1832.9	yes	yes	1.27e-15	186.49	9	0									3				9	0									3				3990700
>jgi|Lotgi1|140660|e_gw1.149.31.1		ALQGLVQSLR	1	1	0	10	0	1083.64	yes	yes	5.94e-10	332.65	5.36	3.07	5	9	5	9	6	7	5	4	3	3	3	2	5.36	3.07	5	9	5	9	6	7	5	4	3	3	3	2	8637800000
>jgi|Lotgi1|231046|estExt_fgenesh2_pg.C_sca_170090		ALSCYNSVWGNDAIVANSDR	3	1	3	20	0	2211	yes	yes	1.34e-82	315.54	8.75	0.829								2	1	1			8.75	0.829								2	1	1			16936000
>jgi|Lotgi1|209107|estExt_Genewise1Plus.C_sca_20912		ALTSLVAETNQK	2	0	1	12	0	1273.69	yes	yes	6.03e-19	298.1	7	2.16	1						2	6					7	2.16	1						2	6					60407000
>jgi|Lotgi1|231869|estExt_fgenesh2_pg.C_sca_230185		ALTSYYLSCASGR	2	1	0	13	0	1447.68	yes	yes	5.43e-23	280.23	4.48	1.86	1	4	2	4	4	5	2	1					4.48	1.86	1	4	2	4	4	5	2	1					139130000
>jgi|Lotgi1|223043|estExt_Genewise1Plus.C_sca_880146;>jgi|Lotgi1|202077|estExt_Genewise1.C_sca_2180072;>jgi|Lotgi1|197703|estExt_Genewise1.C_sca_880158;>jgi|Lotgi1|223078|estExt_Genewise1Plus.C_sca_880181;>jgi|Lotgi1|220547|estExt_Genewise1Plus.C_sca_6300	232	ALTVPELTQQMFDAK	2	0	0	15	0	1690.86	yes	no	4.76e-09	176.29	7	0							2						7	0							2						4944300
>jgi|Lotgi1|238358|estExt_fgenesh2_pg.C_sca_1420009		ALVEALDSNSIDNAEDVADDIADKVDDINNAVK	6	0	4	33	1	3470.65	yes	yes	1.87e-258	437.52	4.06	1.14	1		3	6	5	1							4.06	1.14	1		3	6	5	1							898050000
>jgi|Lotgi1|159735|fgenesh2_pg.C_sca_21000205	112	AMAHDLIISDETLDGLASNR	3	1	1	20	0	2141.04	yes	yes	3.26e-26	202.03	10	0										1			10	0										1			679360
>jgi|Lotgi1|238400|estExt_fgenesh2_pg.C_sca_1440037	534	AMDAIIDLHASSTR	3	1	0	14	0	1499.74	yes	yes	1.32e-17	223.31	8.91	0.668								3	6	2			8.91	0.668								3	6	2			79196000
>jgi|Lotgi1|238400|estExt_fgenesh2_pg.C_sca_1440037	534	AMDAIIDLHASSTRPAAAK	6	1	0	19	1	1938	yes	yes	1.75e-33	226.88	8.33	1.94	1						3	5	8	3	1		8.33	1.94	1						3	5	8	3	1		561410000
>jgi|Lotgi1|234387|estExt_fgenesh2_pg.C_sca_500042	430	AMEPNKPYWHNR	1	1	2	12	1	1541.72	yes	yes	2.34e-07	201.1	7.36	1.82	1				2	5	5	6	8	1			7.36	1.82	1				2	5	5	6	8	1			240570000
>jgi|Lotgi1|234386|estExt_fgenesh2_pg.C_sca_500041	429	AMGPDAFGSAEER	3	1	0	13	0	1336.57	yes	yes	0.00010197	135.66	8.67	0.471								1	2				8.67	0.471								1	2				1707200
>jgi|Lotgi1|205662|estExt_fgenesh2_pm.C_sca_30050	268	AMLGETNPLASKPGSIR	2	1	1	17	1	1740.92	yes	yes	2.03e-08	161.63	10	0.632									1	3	1		10	0.632									1	3	1		6724800
>jgi|Lotgi1|174003|fgenesh2_pg.C_sca_179000009	155	AMNIVNLHVR	1	1	2	10	0	1165.64	yes	yes	1.59e-08	257.02	5.56	2.41	2	5	6	15	7	11	10	6	3	3	1	1	5.56	2.41	2	5	6	15	7	11	10	6	3	3	1	1	1448900000
>jgi|Lotgi1|175997|fgenesh2_pg.C_sca_619000003;>jgi|Lotgi1|147338|e_gw1.2263.2.1;>jgi|Lotgi1|148145|e_gw1.6373.2.1;>jgi|Lotgi1|148156|e_gw1.6429.8.1;>jgi|Lotgi1|148339|e_gw1.7848.4.1;>jgi|Lotgi1|148688|e_gw1.11499.5.1;>jgi|Lotgi1|176431|fgenesh2_pg.C_sca_	181;182	AMSIMNSFVNDIFER	1	1	2	15	0	1772.82	yes	no	4.35e-09	174.68	9.5	0.5									1	1			9.5	0.5									1	1			641600
>jgi|Lotgi1|140786|e_gw1.151.5.1	57	AMVWDMVK	1	0	0	8	0	978.467	yes	yes	0.007106	168.99	5	0					1								5	0					1								52059000
>jgi|Lotgi1|203020|estExt_fgenesh2_kg.C_sca_20001		ANQLSDEQVAELR	2	1	1	13	0	1471.73	yes	yes	4.61e-12	216.54	6	0						1							6	0						1							2419100
>jgi|Lotgi1|236691|estExt_fgenesh2_pg.C_sca_850103		APAQYQYPQHAPAPAGPIYSTYK	5	0	0	23	0	2518.23	yes	yes	4.21e-05	105.38	3	0			1										3	0			1										1749900
>jgi|Lotgi1|106937|e_gw1.6.157.1		APDFVFYAPR	2	1	0	10	0	1181.59	yes	yes	1.61e-06	218.9	4.86	2.85	1	1	1	1				3					4.86	2.85	1	1	1	1				3					21554000
>jgi|Lotgi1|166196|fgenesh2_pg.C_sca_56000109		APEFSGSGSYPVR	1	1	0	13	0	1352.64	yes	yes	0.0073066	100.72	8	0								1					8	0								1					1215300
>jgi|Lotgi1|235120|estExt_fgenesh2_pg.C_sca_590106		APGLLNAASVK	3	0	1	11	0	1039.6	yes	yes	1.5e-13	283.75	3.67	1.7	2	2	3	3	3	1	1						3.67	1.7	2	2	3	3	3	1	1						692990000
>jgi|Lotgi1|229990|estExt_fgenesh2_pg.C_sca_100185		APLLFTNSIR	1	1	1	10	0	1130.64	yes	yes	5.27e-22	283.17	5.94	2.29	1	1	1	1	2	3	3	3	2				5.94	2.29	1	1	1	1	2	3	3	3	2				233640000
>jgi|Lotgi1|168464|fgenesh2_pg.C_sca_75000082		APPSFSDLGK	1	0	0	10	0	1017.51	yes	yes	0.0085213	130.96	9	0									1				9	0									1				1674300
>jgi|Lotgi1|228882|estExt_fgenesh2_pg.C_sca_50013		APSGYGPPSSQNCPVGHIPDFQR	1	1	1	23	0	2467.13	yes	yes	3.94e-150	398.05	7.5	1.12						2	2	2	2				7.5	1.12						2	2	2	2				90889000
>jgi|Lotgi1|235690|estExt_fgenesh2_pg.C_sca_680060	488;489	APYLVMMNAR	2	1	1	10	0	1164.58	yes	yes	0.0082618	105.78	8	0								1					8	0								1					750380
>jgi|Lotgi1|225073|estExt_Genewise1Plus.C_sca_1310070;>jgi|Lotgi1|217705|estExt_Genewise1Plus.C_sca_410161		AQIWDTAGQER	2	1	0	11	0	1273.61	yes	no	0.0013908	150.85	10	0										1			10	0										1			524750
>jgi|Lotgi1|140786|e_gw1.151.5.1	58;59;60	AQLIDDAMTLAASNMVHMNIAVLTLR	5	1	2	26	0	2811.44	yes	yes	4.3e-42	218.76	5.8	1.99		1		2	2		2	3					5.8	1.99		1		2	2		2	3					81927000
>jgi|Lotgi1|233200|estExt_fgenesh2_pg.C_sca_350163	401	AQNMNCLLWSEK	1	0	2	12	0	1492.68	yes	yes	3.71e-10	209.89	6.41	2.71	3	2	2	3	3	5	7	7	4	3	2		6.41	2.71	3	2	2	3	3	5	7	7	4	3	2		1251300000
>jgi|Lotgi1|174652|fgenesh2_pg.C_sca_207000018		AQQPNQPNFVIHPR	1	1	2	14	0	1644.85	yes	yes	3.93e-07	127.37	3	0			1										3	0			1										1181900
>jgi|Lotgi1|236689|estExt_fgenesh2_pg.C_sca_850101		AQQRPVETNTIYR	1	2	1	13	1	1574.82	yes	yes	3.63e-63	404.6	9.11	0.994								3	3	2	1		9.11	0.994								3	3	2	1		21137000
>jgi|Lotgi1|229175|estExt_fgenesh2_pg.C_sca_50437		AQSPDGAFIDIR	2	1	0	12	0	1288.64	yes	yes	3.44e-17	255.29	5.58	2.82	2	3	1	4	3	4	2	2	2	2	1		5.58	2.82	2	3	1	4	3	4	2	2	2	2	1		343610000
>jgi|Lotgi1|163303|fgenesh2_pg.C_sca_39000037		AQTEDEPDTTITR	1	1	0	13	0	1475.67	yes	yes	1.62e-20	247.72	10	0.707									1	2	1		10	0.707									1	2	1		2206700
>jgi|Lotgi1|230068|estExt_fgenesh2_pg.C_sca_100317		AQTTDIDYQAFLGELK	2	0	0	16	0	1811.89	yes	yes	3.6e-48	187.98	9	0									3				9	0									3				3893800
>jgi|Lotgi1|238094|estExt_fgenesh2_pg.C_sca_1300025		AQWTEVNNQVIPDNTLIVNVR	1	1	4	21	0	2422.26	yes	yes	1.98e-41	227.29	11	0											1		11	0											1		2197900
>jgi|Lotgi1|235120|estExt_fgenesh2_pg.C_sca_590106		AQYDSLEPSQK	1	0	0	11	0	1264.59	yes	yes	8.89e-05	181.25	8.29	0.7							1	3	3				8.29	0.7							1	3	3				30952000
>jgi|Lotgi1|115450|e_gw1.21.366.1		ARPPPSQDFSDIFQK	1	1	0	15	1	1731.86	yes	yes	1.47e-20	145.17	9	0									2				9	0									2				703350
>jgi|Lotgi1|114561|e_gw1.19.150.1		ASNKLVDNDLAELNK	2	0	3	15	1	1642.85	yes	yes	5.44e-06	117.92	7	0							1						7	0							1						896970
>jgi|Lotgi1|239159|estExt_fgenesh2_pg.C_sca_2000011		ASNNDWTVASAVTIPDNTEVVAVYCK	4	0	3	26	0	2823.34	yes	yes	1.83e-49	228.63	9	0.707								1	2	1			9	0.707								1	2	1			23016000
>jgi|Lotgi1|160356|fgenesh2_pg.C_sca_24000170	115	ASNSGQMGQGQIAGQGQIGVPGQR	2	1	1	24	0	2325.12	yes	yes	8.43e-114	326.83	7.5	0.5							2	2					7.5	0.5							2	2					20683000
>jgi|Lotgi1|173095|fgenesh2_pg.C_sca_148000046;>jgi|Lotgi1|176001|fgenesh2_pg.C_sca_623000001		ASSFCSGGCQAIADTGTSLLAGPSDEIAK	5	0	0	29	0	2870.31	no	no	1.88e-49	212.36	8	0								1					NaN	NaN													4507800
>jgi|Lotgi1|231865|estExt_fgenesh2_pg.C_sca_230179		ASYGQSGNIDVLDNVK	1	0	2	16	0	1678.82	yes	yes	1.86e-15	200.01	10.2	0.748									1	2	2		10.2	0.748									1	2	2		9086800
>jgi|Lotgi1|232880|estExt_fgenesh2_pg.C_sca_330023		ASYLFLTYQHCQINR	1	1	1	15	0	1912.93	yes	yes	1.82e-05	146.5	2	0		1											2	0		1											818040
>jgi|Lotgi1|209261|estExt_Genewise1Plus.C_sca_30137		ASYTLTAQIEHGSSNDPTVVVASKPVNIR	3	1	2	29	1	3053.58	yes	yes	3.97e-79	264.84	4.11	1.91	1	1	2	1	1	2	1						4.11	1.91	1	1	2	1	1	2	1						95577000
>jgi|Lotgi1|221240|estExt_Genewise1Plus.C_sca_690138	316	ATDNEMSNLIAK	2	0	2	12	0	1305.62	yes	yes	5.24e-14	227.97	6.33	0.471						2	1						6.33	0.471						2	1						15630000
>jgi|Lotgi1|154020|fgenesh2_pg.C_sca_5000060		ATEIESPSSETTNK	1	0	1	14	0	1492.69	yes	yes	7.62e-31	221.28	3.38	1.32	1	1	2	2	2								3.38	1.32	1	1	2	2	2								18526000
>jgi|Lotgi1|154020|fgenesh2_pg.C_sca_5000060		ATEVEFPLSETISK	1	0	0	14	0	1549.79	yes	yes	1e-10	206.51	3.56	1.5	1	2	1	1	4								3.56	1.5	1	2	1	1	4								272510000
>jgi|Lotgi1|83160|gw1.21.261.1		ATGEVDFVK	1	0	0	9	0	964.487	yes	yes	0.0030436	168.72	6	0						1							6	0						1							5107800
>jgi|Lotgi1|228264|estExt_fgenesh2_pg.C_sca_20144		ATHLSNFR	1	1	1	8	0	944.483	yes	yes	0.00029615	255.16	5.67	0.471					2	4							5.67	0.471					2	4							6783400
>jgi|Lotgi1|122269|e_gw1.40.42.1		ATIDLAFR	2	1	0	8	0	905.497	yes	yes	0.0076103	183.43	7	0							1						7	0							1						1066100
>jgi|Lotgi1|229427|estExt_fgenesh2_pg.C_sca_70053		ATISLSPTVQETK	1	0	0	13	0	1373.74	yes	yes	8.02e-07	190.56	6	0						2							6	0						2							7946900
>jgi|Lotgi1|140786|e_gw1.151.5.1		ATIYCTAIR	2	1	0	9	0	1067.54	yes	yes	2.8e-06	272.29	5.52	3.03	3	4	2	4	3	3	3	3	2	2	2		5.52	3.03	3	4	2	4	3	3	3	3	2	2	2		2898300000
>jgi|Lotgi1|142681|e_gw1.184.79.1		ATLISPFVGR	1	1	0	10	0	1059.61	yes	yes	1.59e-08	239.2	8.5	0.957							1	2	2	1			8.5	0.957							1	2	2	1			4589700
>jgi|Lotgi1|162872|fgenesh2_pg.C_sca_36000100		ATPDDSIDLIVSGK	1	0	0	14	0	1429.73	yes	yes	2.83e-07	141.73	2.86	0.99	1	1	3	2									2.86	0.99	1	1	3	2									45595000
>jgi|Lotgi1|162872|fgenesh2_pg.C_sca_36000100		ATPDDSIDLIVSGKPR	1	1	0	16	1	1682.88	yes	yes	7.09e-19	218.95	3.25	1.41	3	3	5	5	3	1							3.25	1.41	3	3	5	5	3	1							478550000
>jgi|Lotgi1|233348|estExt_fgenesh2_pg.C_sca_380029		ATQCYQTSNIR	1	1	1	11	0	1340.61	yes	yes	1.24e-05	192.32	5	0					1								5	0					1								2040600
>jgi|Lotgi1|235120|estExt_fgenesh2_pg.C_sca_590106		ATSSTLTCDQVK	1	0	0	12	0	1309.62	yes	yes	0.00077271	141.93	9	0									1				9	0									1				692070
>jgi|Lotgi1|109284|e_gw1.10.19.1		ATTLEEEVDFLK	1	0	0	12	0	1393.7	yes	yes	0.0018237	128.17	7.5	0.5							1	1					7.5	0.5							1	1					6529000
>jgi|Lotgi1|162872|fgenesh2_pg.C_sca_36000100		ATYTFGKPVEGHLDLR	1	1	0	16	1	1802.93	yes	yes	1.03e-12	189.5	4.95	2.22	1	3	1	4	3	2	3	2	1				4.95	2.22	1	3	1	4	3	2	3	2	1				332830000
>jgi|Lotgi1|235120|estExt_fgenesh2_pg.C_sca_590106		AVAAYGGQINTWEPSVINHLGR	3	1	2	22	0	2352.2	yes	yes	4.7e-77	283.79	9	0									2				9	0									2				7797500
>jgi|Lotgi1|206617|estExt_fgenesh2_pm.C_sca_350024		AVDSLVPIGR	1	1	0	10	0	1025.59	yes	yes	0.0031448	145.92	7	0							1						7	0							1						1346000
>jgi|Lotgi1|212487|estExt_Genewise1Plus.C_sca_120394		AVENSGTAIGIR	2	1	1	12	0	1186.63	yes	yes	0.00039526	157.95	9	0									1				9	0									1				752460
>jgi|Lotgi1|193218|estExt_Genewise1.C_sca_510040;>jgi|Lotgi1|205506|estExt_fgenesh2_kg.C_sca_8540001;>jgi|Lotgi1|202971|estExt_fgenesh2_kg.C_sca_10023;>jgi|Lotgi1|215510|estExt_Genewise1Plus.C_sca_280246;CON__P60712		AVFPSIVGR	1	1	0	9	0	944.544	no	no	0.00019595	209.12	6	2.83	1	1		2		2	3	2				1	NaN	NaN													103290000
>jgi|Lotgi1|193218|estExt_Genewise1.C_sca_510040;>jgi|Lotgi1|205506|estExt_fgenesh2_kg.C_sca_8540001;>jgi|Lotgi1|202971|estExt_fgenesh2_kg.C_sca_10023;>jgi|Lotgi1|215510|estExt_Genewise1Plus.C_sca_280246;CON__P60712		AVFPSIVGRPR	1	2	0	11	1	1197.7	no	no	9.35e-13	250.34	7.38	2.28			2	1		3	4	6	3			2	NaN	NaN													120510000
>jgi|Lotgi1|198301|estExt_Genewise1.C_sca_970131;>jgi|Lotgi1|200360|estExt_Genewise1.C_sca_1400023		AVFVDLEPTVVDEVR	1	1	0	15	0	1686.88	no	no	1.21e-10	186.91	7	0.816						1	1	1					NaN	NaN													4290400
>jgi|Lotgi1|217320|estExt_Genewise1Plus.C_sca_390079		AVGGEVPATASLAPK	4	0	0	15	0	1366.75	yes	yes	0.00819	103.75	10	0										2			10	0										2			2025400
>jgi|Lotgi1|223043|estExt_Genewise1Plus.C_sca_880146;>jgi|Lotgi1|202077|estExt_Genewise1.C_sca_2180072;>jgi|Lotgi1|197703|estExt_Genewise1.C_sca_880158;>jgi|Lotgi1|223078|estExt_Genewise1Plus.C_sca_880181;>jgi|Lotgi1|220547|estExt_Genewise1Plus.C_sca_6300	233	AVLVDLEPGTMDSVR	1	1	0	15	0	1600.81	yes	no	2.72e-08	164.13	7.89	2.33					1	1	4	1				2	7.89	2.33					1	1	4	1				2	29245000
>jgi|Lotgi1|229407|estExt_fgenesh2_pg.C_sca_70021		AVNQGGLTSVAVR	2	1	1	13	0	1270.7	yes	yes	1.65e-05	175.91	9	0									2				9	0									2				3017300
>jgi|Lotgi1|166451|fgenesh2_pg.C_sca_58000080		AVPDLPGYYSNNQYVGR	1	1	2	17	0	1911.91	yes	yes	2.45e-06	147.68	9.33	0.471									2	1			9.33	0.471									2	1			4641000
>jgi|Lotgi1|163670|fgenesh2_pg.C_sca_41000032		AVQLGCDGVEPDNVDGYSNK	1	0	2	20	0	2135.94	yes	yes	5.58e-69	281.6	9.08	0.759								3	5	4			9.08	0.759								3	5	4			45335000
>jgi|Lotgi1|228264|estExt_fgenesh2_pg.C_sca_20144		AVSDDISSYEQFVR	1	1	0	14	0	1614.75	yes	yes	6.93e-44	240.74	6.18	1.27					4	4	1	1	1				6.18	1.27					4	4	1	1	1				99322000
>jgi|Lotgi1|217766|estExt_Genewise1Plus.C_sca_420174		AVYAHFPINVVITDEGQR	2	1	1	18	0	2028.04	yes	yes	4.58e-07	147.68	9.25	0.433									3	1			9.25	0.433									3	1			2922300
>jgi|Lotgi1|209261|estExt_Genewise1Plus.C_sca_30137		AVYDGDTDVTISQTLTAFR	2	1	0	19	0	2072.01	yes	yes	1.7e-75	333.17	6.67	2.45	1	1			4	3		2	7				6.67	2.45	1	1			4	3		2	7				61109000
>jgi|Lotgi1|217342|estExt_Genewise1Plus.C_sca_390115		AWAGQDANLGK	3	0	1	11	0	1129.55	yes	yes	0.0012681	152.81	8	0								1					8	0								1					1422200
>jgi|Lotgi1|221240|estExt_Genewise1Plus.C_sca_690138		AYAPILFQLISSELDPVK	2	0	0	18	0	2003.1	yes	yes	4.69e-35	249.38	8.15	3.11				1	1	5	1					5	8.15	3.11				1	1	5	1					5	33885000
>jgi|Lotgi1|183148|estExt_Genewise1.C_sca_50554		AYGVYLQDLGHSLR	1	1	0	14	0	1590.82	yes	yes	1.38e-12	141.73	9	0									2				9	0									2				823260
>jgi|Lotgi1|189089|estExt_Genewise1.C_sca_270169		AYKDFDIPK	1	0	0	9	1	1095.56	yes	yes	4.48e-05	224.88	9	0									3				9	0									3				4234800
>jgi|Lotgi1|196504|estExt_Genewise1.C_sca_760060		AYLQQLR	1	1	0	7	0	890.497	yes	yes	0.009691	192.46	10	0										1			10	0										1			1429600
>jgi|Lotgi1|227782|estExt_fgenesh2_pg.C_sca_10012	331;332;333;334;335;336	AYMGQGGAGAAAGGMPSIPNFMGAGGAGGIPGMGNFMGGGAGGANFANMFGSW	10	0	4	53	0	4811.07	yes	yes	1.17e-07	59.478	12	0												1	12	0												1	8567000
>jgi|Lotgi1|233779|estExt_fgenesh2_pg.C_sca_430124	420	AYMSGPNFIK	1	0	1	10	0	1126.55	yes	yes	0.0074486	120.07	9	0									1				9	0									1				3254000
>jgi|Lotgi1|231772|estExt_fgenesh2_pg.C_sca_210244		AYNTGLIVR	1	1	1	9	0	1005.56	yes	yes	0.0024955	174.17	7	0							1						7	0							1						2314200
>jgi|Lotgi1|228268|estExt_fgenesh2_pg.C_sca_20156		AYPGLYNRPTTAPNAYSK	3	1	2	18	1	1982.98	yes	yes	7.34e-20	195.43	9.29	0.7								1	3	3			9.29	0.7								1	3	3			22449000
>jgi|Lotgi1|230492|estExt_fgenesh2_pg.C_sca_120331		AYSIADVDGDGELSPK	2	0	0	16	0	1635.76	yes	yes	1.27e-12	179.02	8.3	2.37		1					1	2	3	2	1		8.3	2.37		1					1	2	3	2	1		13969000
>jgi|Lotgi1|238400|estExt_fgenesh2_pg.C_sca_1440037	535	CAGGTLYDMNIER	1	1	1	13	0	1498.65	yes	yes	2.17e-09	205.57	8.6	0.8							1	3	5	1			8.6	0.8							1	3	5	1			146590000
>jgi|Lotgi1|232331|estExt_fgenesh2_pg.C_sca_280068		CAQGLTDEVDR	1	1	0	11	0	1262.56	yes	yes	0.0013908	150.85	11	0											1		11	0											1		463990
>jgi|Lotgi1|239125|estExt_fgenesh2_pg.C_sca_1950011		CATSDECVNDLQCPGNELCCAASGCSR	3	1	2	27	0	3090.17	yes	yes	1.62e-181	399.42	3.95	2.25	3	5	3	2	3	2	2	2					3.95	2.25	3	5	3	2	3	2	2	2					2006100000
>jgi|Lotgi1|239125|estExt_fgenesh2_pg.C_sca_1950011		CCDHPCGK	0	0	0	8	0	1032.36	yes	yes	0.0084645	180.18	5	0					1								5	0					1								445970
>jgi|Lotgi1|239125|estExt_fgenesh2_pg.C_sca_1950011		CCPTSCGNFCQAPSPK	1	0	1	16	0	1869.73	yes	yes	5.5e-73	380.34	4.14	2.13	4	4	4	3	4	4	4	1					4.14	2.13	4	4	4	3	4	4	4	1					3005800000
>jgi|Lotgi1|239125|estExt_fgenesh2_pg.C_sca_1950011		CCPTSCGNFCQAPSPKPADNPGVCQYVPPLAQCSNFQNK	3	0	4	39	1	4454.91	yes	yes	0.0045665	53.091	2	0		1											2	0		1											7997400
>jgi|Lotgi1|239125|estExt_fgenesh2_pg.C_sca_1950011		CDADFECPFYEK	1	0	0	12	0	1579.6	yes	yes	2.7e-17	250.18	3.27	1.6	2	2	2	2	2	1							3.27	1.6	2	2	2	2	2	1							3042600000
>jgi|Lotgi1|239125|estExt_fgenesh2_pg.C_sca_1950011	568	CDLVEPKPGMCPVPPHPSAVLCAIDSK	2	0	0	27	1	2973.42	yes	yes	1.15e-36	197.31	3.7	1.92	6	1	5	5	6	2	1	1					3.7	1.92	6	1	5	5	6	2	1	1					1681500000
>jgi|Lotgi1|239125|estExt_fgenesh2_pg.C_sca_1950011		CDLVRPK	0	1	0	7	1	886.469	yes	no	1.3e-18	224.62	5.22	1.31			1	2	2	2	2						5.22	1.31			1	2	2	2	2						0
>jgi|Lotgi1|239125|estExt_fgenesh2_pg.C_sca_1950011		CDLVRPKPGVCPVPPQPLAVLCSIDSK	1	1	0	27	2	3001.56	yes	yes	2.88e-44	216.46	3.9	2.02	1	2	2	1	2	1		1					3.9	2.02	1	2	2	1	2	1		1					153200000
>jgi|Lotgi1|226175|estExt_Genewise1Plus.C_sca_1660040		CDSSICYLVK	0	0	0	10	0	1243.56	yes	yes	6.52e-05	199.61	10	0.816									2	2	2		10	0.816									2	2	2		12722000
>jgi|Lotgi1|143247|e_gw1.195.12.1		CDTDYDCSDDGEELCCPTTCGR	0	1	0	22	0	2684.9	yes	yes	1.37e-51	240.29	8	0								1					8	0								1					1414900
>jgi|Lotgi1|239574|estExt_fgenesh2_pg.C_sca_3420002		CDWATPVAYCCPQGHR	2	1	0	16	0	1976.81	yes	yes	5.48e-48	304.62	6.75	1.79					2			1	1				6.75	1.79					2			1	1				73259000
>jgi|Lotgi1|234405|estExt_fgenesh2_pg.C_sca_500078		CENGVVAEVVK	1	0	1	11	0	1202.6	yes	yes	8.07e-13	250.18	8.5	0.5								1	1				8.5	0.5								1	1				4911800
>jgi|Lotgi1|205379|estExt_fgenesh2_kg.C_sca_2180002;>jgi|Lotgi1|145856|e_gw1.517.5.1		CFDSLVFYLK	0	0	0	10	0	1290.63	yes	no	0.0085213	130.96	9	0									1				9	0									1				488550
>jgi|Lotgi1|162872|fgenesh2_pg.C_sca_36000100		CFVEVTDYYQPSK	0	0	0	13	0	1634.73	yes	yes	8.02e-07	190.56	4.29	2.25	1	1	1	1		1	2						4.29	2.25	1	1	1	1		1	2						40123000
>jgi|Lotgi1|234508|estExt_fgenesh2_pg.C_sca_520053		CGGQSAGGVFSFIR	1	1	0	14	0	1441.68	yes	yes	0.0003927	130.01	10	0										1			10	0										1			648190
>jgi|Lotgi1|83160|gw1.21.261.1		CGTTTVCETLR	0	1	0	11	0	1296.58	yes	yes	7.22e-11	227.25	5.04	2.58	2	3	4	3	2	2	3	3	3				5.04	2.58	2	3	4	3	2	2	3	3	3				155440000
>jgi|Lotgi1|238970|estExt_fgenesh2_pg.C_sca_1800027		CHPDLVCVNATGFEK	1	0	1	15	0	1745.79	yes	yes	4.96e-38	293.6	10.3	1.12								2	1	4	7	1	10.3	1.12								2	1	4	7	1	91801000
>jgi|Lotgi1|236183|estExt_fgenesh2_pg.C_sca_760074		CHSYYDVCWTR	0	1	0	11	0	1545.61	yes	yes	4.66e-13	290.32	9.5	1.37							2	4	4	6	5	1	9.5	1.37							2	4	4	6	5	1	110300000
>jgi|Lotgi1|235969|estExt_fgenesh2_pg.C_sca_720095		CIADLQNVDYQNPK	1	0	2	14	0	1676.78	yes	yes	4.1e-31	240.74	10.2	2.43	1								1	5	7	3	10.2	2.43	1								1	5	7	3	50958000
>jgi|Lotgi1|189089|estExt_Genewise1.C_sca_270169		CIEDLYNAFNK	1	0	2	11	0	1385.63	yes	yes	4.71e-13	244.16	8.33	0.471								2	1				8.33	0.471								2	1				6438300
>jgi|Lotgi1|234845|estExt_fgenesh2_pg.C_sca_560041		CLAAGPHLR	2	1	0	9	0	993.518	yes	yes	0.0012402	191.36	9	0									2				9	0									2				762330
>jgi|Lotgi1|237161|estExt_fgenesh2_pg.C_sca_970042		CLDISRPSYTNLNR	0	2	2	14	1	1707.84	yes	yes	0.0042951	118.48	7	0							1						7	0							1						1956100
>jgi|Lotgi1|156599|fgenesh2_pg.C_sca_11000285		CLQDNPVDK	0	0	1	9	0	1087.5	yes	yes	0.0082987	148.05	6	0						1							6	0						1							540190
>jgi|Lotgi1|235120|estExt_fgenesh2_pg.C_sca_590106		CLSSSLHEETISK	0	0	0	13	0	1489.71	yes	yes	1.42e-15	229.72	5.64	3.01	1	3	3	3	3			3	3	3			5.64	3.01	1	3	3	3	3			3	3	3			392330000
>jgi|Lotgi1|235969|estExt_fgenesh2_pg.C_sca_720095	494	CMENVINTCAALGDNK	2	0	3	16	0	1808.79	yes	yes	1.01e-23	226.17	11	0.667										2	5	2	11	0.667										2	5	2	11316000
>jgi|Lotgi1|235969|estExt_fgenesh2_pg.C_sca_720095	494;495	CMENVINTCAALGDNKESVQKPLDMAK	3	0	3	27	2	3035.42	yes	yes	4.46e-10	111.83	11	0											2		11	0											2		3387400
>jgi|Lotgi1|209340|estExt_Genewise1Plus.C_sca_30274		CNIDCTNDPDNCISEK	0	0	3	16	0	1953.75	yes	yes	1.13e-12	180.54	7.75	0.433							1	3					7.75	0.433							1	3					6469400
>jgi|Lotgi1|239005|estExt_fgenesh2_pg.C_sca_1830012	565	CNIFINDVMK	0	0	2	10	0	1252.59	yes	yes	0.00034285	172.47	9.75	1.2								2	1	2	3		9.75	1.2								2	1	2	3		72468000
>jgi|Lotgi1|205506|estExt_fgenesh2_kg.C_sca_8540001	261;262;263	CPEAMFQPSFLGMESAGIHETTYNSIMK	2	0	1	28	0	3175.41	no	no	1.02e-05	79.762	8	0								1					NaN	NaN													757440
>jgi|Lotgi1|238094|estExt_fgenesh2_pg.C_sca_1300025		CPFTTYLVEV	0	0	0	10	0	1227.58	yes	yes	0.0042549	141.47	10	0										1			10	0										1			1808800
>jgi|Lotgi1|160356|fgenesh2_pg.C_sca_24000170		CPPAPGSDSQLCSVVVTYTPTR	1	1	0	22	0	2391.12	yes	yes	1.8e-68	274.32	6.8	2.23		1	1	1	3	3	1	5	3	2			6.8	2.23		1	1	1	3	3	1	5	3	2			111480000
>jgi|Lotgi1|239125|estExt_fgenesh2_pg.C_sca_1950011		CPPPSGDAGLCVITEASCFPGR	2	1	0	22	0	2347.04	yes	yes	1.97e-60	257.99	3.53	2.03	3	2	2	4	3				1				3.53	2.03	3	2	2	4	3				1				197430000
>jgi|Lotgi1|234405|estExt_fgenesh2_pg.C_sca_500078		CPSNFVFDPDTQNCR	0	1	2	15	0	1855.76	yes	yes	4.01e-63	372.02	8.43	0.728							1	2	4				8.43	0.728							1	2	4				17425000
>jgi|Lotgi1|186317|estExt_Genewise1.C_sca_150132	198	CPTPGMNNLVSVGGQHQGVYGFPR	0	1	2	24	0	2571.21	yes	yes	3.14e-14	153.14	8	0								2					8	0								2					3846100
>jgi|Lotgi1|150144|fgenesh2_kg.C_sca_26000011	82	CPVLMITGTK	0	0	0	10	0	1118.58	yes	yes	0.0028515	134.91	8	0								1					8	0								1					516670
>jgi|Lotgi1|239125|estExt_fgenesh2_pg.C_sca_1950011		CPVNDKFGPCVITK	0	0	1	14	1	1633.8	yes	yes	1.14e-09	202.81	4	0				1									4	0				1									11538000
>jgi|Lotgi1|239125|estExt_fgenesh2_pg.C_sca_1950011		CQEPLPK	0	0	0	7	0	870.427	yes	yes	0.003645	260.01	4.2	1.97	3		2	2	4	2	2						4.2	1.97	3		2	2	4	2	2						72397000
>jgi|Lotgi1|233461|estExt_fgenesh2_pg.C_sca_400001	418	CQSGHHEGMAVDLK	1	0	0	14	0	1567.69	yes	yes	1.65e-30	293.6	4.91	2.81		2	1	4	2					1	1		4.91	2.81		2	1	4	2					1	1		7875100
>jgi|Lotgi1|234884|estExt_fgenesh2_pg.C_sca_560115	448	CRPGFVYDQHVSMCQPDSTWTPPEIICKPR	0	2	0	30	2	3660.67	yes	yes	1.73e-24	157.88	7	0							1						7	0							1						6925400
>jgi|Lotgi1|233200|estExt_fgenesh2_pg.C_sca_350163	402;403	CSDMTNMVCLFEPK	0	0	1	14	0	1730.71	yes	yes	3.87e-18	230.18	7.44	2.22	2			2	2	5	10	8	6	6	2		7.44	2.22	2			2	2	5	10	8	6	6	2		693380000
>jgi|Lotgi1|174065|fgenesh2_pg.C_sca_180000029		CSIHDILACR	1	1	0	10	0	1243.58	yes	yes	0.0036577	143.86	11.3	0.471											2	1	11.3	0.471											2	1	1842000
>jgi|Lotgi1|174065|fgenesh2_pg.C_sca_180000029		CSIHDILACRPIPK	1	1	0	14	1	1678.86	yes	yes	1.97e-28	269.33	7.5	3.72	2				3	2			1	1	3	2	7.5	3.72	2				3	2			1	1	3	2	64302000
>jgi|Lotgi1|239125|estExt_fgenesh2_pg.C_sca_1950011		CSLHNDNCNSNFDCPNGK	0	0	5	18	0	2151.82	yes	yes	2.02e-83	377.16	3.38	1.32	1	1	2	2	2								3.38	1.32	1	1	2	2	2								53147000
>jgi|Lotgi1|239125|estExt_fgenesh2_pg.C_sca_1950011		CSNDHDCPIDLK	0	0	1	12	0	1472.6	yes	yes	1.02e-66	422.47	4.82	2.47	3	5	6	4	6	3	4	4	2	1			4.82	2.47	3	5	6	4	6	3	4	4	2	1			5034200000
>jgi|Lotgi1|232714|estExt_fgenesh2_pg.C_sca_310076		CSSVQANAAGQANR	4	1	2	14	0	1432.65	yes	yes	2.11e-38	335.87	4.58	1.43		2	3	3	5	5	1						4.58	1.43		2	3	3	5	5	1						11678000
>jgi|Lotgi1|233392|estExt_fgenesh2_pg.C_sca_390059	410	CTCQMPETGTL	0	0	0	11	0	1296.51	yes	yes	0.0069148	114.84	10	0										1			10	0										1			1250000
>jgi|Lotgi1|160173|fgenesh2_pg.C_sca_23000191		CTEASEIFDPSLR	1	1	0	13	0	1523.69	yes	yes	5.98e-24	231.97	4.4	1.74		1	2	4	1		1	1					4.4	1.74		1	2	4	1		1	1					60854000
>jgi|Lotgi1|160173|fgenesh2_pg.C_sca_23000191		CTEASEIFDPSLRR	1	2	0	14	1	1679.79	yes	yes	0.0010356	130.01	4	0				1									4	0				1									1523000
>jgi|Lotgi1|235497|estExt_fgenesh2_pg.C_sca_650036		CTNICGK	0	0	1	7	0	851.363	yes	yes	0.0074755	198.6	10	0										1			10	0										1			1264200
>jgi|Lotgi1|235548|estExt_fgenesh2_pg.C_sca_660065		CVIDGTGQSNLNDNIGTVSVDQR	0	1	3	23	0	2461.15	yes	yes	8.3e-125	356.76	5.89	2.01	1	1	1	4	4	4	8	2	3				5.89	2.01	1	1	1	4	4	4	8	2	3				841510000
>jgi|Lotgi1|233397|estExt_fgenesh2_pg.C_sca_390071	412	CVKPFSFQSLMPK	0	0	0	13	1	1567.79	yes	yes	2.96e-08	197.56	7.31	2.67	1	1				1	1	3	5	1			7.31	2.67	1	1				1	1	3	5	1			124810000
>jgi|Lotgi1|233451|estExt_fgenesh2_pg.C_sca_390160		CVLAQSTEQDGLCNALGIESAK	3	0	1	22	0	2363.11	yes	yes	2.24e-68	272.82	11	0.707										2	4	2	11	0.707										2	4	2	14909000
>jgi|Lotgi1|173200|fgenesh2_pg.C_sca_151000011		CVLNDCGACSQEFYIGK	1	0	1	17	0	2019.85	yes	yes	2.24e-82	375.72	6.78	3.09	3	1	3	3	4	1	3	6	4	5	4		6.78	3.09	3	1	3	3	4	1	3	6	4	5	4		877100000
>jgi|Lotgi1|231869|estExt_fgenesh2_pg.C_sca_230185		CVYFLDADCQSR	1	1	0	12	0	1532.64	yes	yes	0.0043837	117.67	3	0			1										3	0			1										398810
>jgi|Lotgi1|231869|estExt_fgenesh2_pg.C_sca_230185		CVYFLDADCQSRPVPR	1	2	0	16	1	1981.91	yes	yes	3.09e-18	199.27	6.4	2.42			1	1				2	1				6.4	2.42			1	1				2	1				10369000
>jgi|Lotgi1|238082|estExt_fgenesh2_pg.C_sca_1300004		CWFKLEFPR	0	1	0	9	1	1281.63	yes	yes	0.0049132	185.37	8	0								1					8	0								1					961650
>jgi|Lotgi1|209107|estExt_Genewise1Plus.C_sca_20912		CYDYYALSK	1	0	0	9	0	1181.51	yes	yes	0.0066659	152.59	8	0								1					8	0								1					8625100
>jgi|Lotgi1|233420|estExt_fgenesh2_pg.C_sca_390106		DADDHRPIADIR	2	2	0	12	1	1392.67	yes	yes	9.21e-77	437.16	5.76	2.44	6	10	12	15	15	19	24	17	11	4	1	1	5.76	2.44	6	10	12	15	15	19	24	17	11	4	1	1	35429000000
>jgi|Lotgi1|203020|estExt_fgenesh2_kg.C_sca_20001		DAEATAFANWINR	4	1	2	13	0	1477.69	yes	yes	9.26e-31	325.18	5.67	0.471					1	2							5.67	0.471					1	2							2754800
>jgi|Lotgi1|177837|fgenesh2_pm.C_sca_12000025		DAGTIAGLNVLR	2	1	1	12	0	1198.67	no	no	0.00017615	168.79	8.33	3.3				1					1			1	NaN	NaN													1166300
>jgi|Lotgi1|228722|estExt_fgenesh2_pg.C_sca_40076		DAILIVFANK	2	0	1	10	0	1102.64	yes	yes	0.0097147	129.1	10	0										1			10	0										1			107700
>jgi|Lotgi1|232880|estExt_fgenesh2_pg.C_sca_330023		DALCQDLAK	2	0	0	9	0	1032.49	yes	yes	0.0004321	166.17	2	0		1											2	0		1											0
>jgi|Lotgi1|174920|fgenesh2_pg.C_sca_225000003		DALEWAVNAGK	3	0	1	11	0	1172.58	yes	yes	8.82e-08	192.32	5.35	2.47	4	3	3	3	5	9	6	3	2	2			5.35	2.47	4	3	3	3	5	9	6	3	2	2			4190900000
>jgi|Lotgi1|150160|fgenesh2_kg.C_sca_27000005	84	DALGLTHPEMTK	1	0	0	12	0	1311.65	yes	yes	0.00095781	126.67	7	0							2						7	0							2						2367000
>jgi|Lotgi1|238430|estExt_fgenesh2_pg.C_sca_1460006		DALQILQQQNK	1	0	1	11	0	1297.7	yes	yes	2.95e-09	187.85	8	0								1					8	0								1					409250
>jgi|Lotgi1|53031|gw1.20.5.1	612	DAMLHSGVYDK	1	0	0	11	0	1234.57	yes	yes	0.0035866	123.88	11	0											1		11	0											1		242400
>jgi|Lotgi1|158113|fgenesh2_pg.C_sca_16000081	98	DAPDVESPGPEYSHMAHLHSDGLNR	2	1	1	25	0	2730.21	yes	yes	9.55e-69	260.05	8.57	0.495								3	4				8.57	0.495								3	4				19627000
>jgi|Lotgi1|218952|estExt_Genewise1Plus.C_sca_500038		DAQSCQIIIPQHQVNR	1	1	1	16	0	1905.95	yes	yes	2.13e-23	226.17	7.5	0.5							1	1					7.5	0.5							1	1					5748100
>jgi|Lotgi1|234302|estExt_fgenesh2_pg.C_sca_490062		DASDRLDFNQAQNDGR	2	2	2	16	1	1820.8	yes	yes	3.74e-35	260.14	9.67	0.471									1	2			9.67	0.471									1	2			2010600
>jgi|Lotgi1|236204|estExt_fgenesh2_pg.C_sca_770019		DAVLLIFANK	2	0	1	10	0	1102.64	yes	yes	0.0016211	156.94	10	0										1			10	0										1			675740
>jgi|Lotgi1|222442|estExt_Genewise1Plus.C_sca_820013		DAYNDAYQCAK	3	0	1	11	0	1317.53	yes	yes	0.00070726	161.76	9	0									1				9	0									1				443800
>jgi|Lotgi1|239574|estExt_fgenesh2_pg.C_sca_3420002	607	DCDPMLHISFNNGVR	0	1	2	15	0	1773.79	yes	yes	1.21e-10	126.1	5.33	1.89				2				1					5.33	1.89				2				1					4721400
>jgi|Lotgi1|231869|estExt_fgenesh2_pg.C_sca_230185		DCKPLPTGAAR	2	1	0	11	1	1184.6	yes	yes	0.001073	170.72	4	0				1									4	0				1									292000
>jgi|Lotgi1|131935|e_gw1.77.174.1		DDCLFHAAIGTVSANER	3	1	1	17	0	1874.86	yes	yes	3.42e-55	289.52	7	0							1						7	0							1						7260100
>jgi|Lotgi1|239574|estExt_fgenesh2_pg.C_sca_3420002		DDCSGPQQKPSGVVEK	0	0	0	16	1	1729.79	yes	yes	4.37e-30	251.21	4.73	2.31	2	4	4	5	5	2	3	3	2				4.73	2.31	2	4	4	5	5	2	3	3	2				251910000
>jgi|Lotgi1|233420|estExt_fgenesh2_pg.C_sca_390106	416	DDDDDDDDEDDLFDEINDIFDDVMDDDIEEDGDDIHDVEK	0	0	1	40	0	4703.74	yes	yes	2.28e-05	41.476	4	0				1									4	0				1									2312700
>jgi|Lotgi1|184255|estExt_Genewise1.C_sca_80549		DDDFDKHLEQFK	0	0	0	12	1	1535.69	yes	yes	0.0024629	140.3	7	0							2						7	0							2						5633800
>jgi|Lotgi1|237143|estExt_fgenesh2_pg.C_sca_960048		DDSHIARPSDCESFEK	1	1	0	16	1	1891.8	yes	yes	3.19e-45	285.55	8.88	2.03	1						2	5	6	6	4		8.88	2.03	1						2	5	6	6	4		98962000
>jgi|Lotgi1|239125|estExt_fgenesh2_pg.C_sca_1950011		DECTNDNDCPIDLK	0	0	2	14	0	1707.67	yes	yes	1.95e-28	254.06	4.67	2.41	2	4	3	3	3	2	4	1	2				4.67	2.41	2	4	3	3	3	2	4	1	2				4529400000
>jgi|Lotgi1|109908|e_gw1.11.685.1		DEFQEFPNR	0	1	1	9	0	1180.51	yes	yes	0.0030436	168.72	9	0									1				9	0									1				1888600
>jgi|Lotgi1|183614|estExt_Genewise1.C_sca_60290	188	DEMILDLTGDKDTIK	0	0	0	15	1	1705.84	yes	yes	2.56e-15	209.99	9.6	0.49									2	3			9.6	0.49									2	3			5925600
>jgi|Lotgi1|183614|estExt_Genewise1.C_sca_60290	188	DEMILDLTGDKDTIKK	0	0	0	16	2	1833.94	yes	yes	1.7e-12	179.02	9.44	0.497									5	4			9.44	0.497									5	4			10428000
>jgi|Lotgi1|234405|estExt_fgenesh2_pg.C_sca_500078		DETLNIAR	1	1	1	8	0	930.477	yes	yes	0.0067063	186.87	9	0									1				9	0									1				702020
>jgi|Lotgi1|239574|estExt_fgenesh2_pg.C_sca_3420002		DEVLVSNGDCGVK	0	0	1	13	0	1390.64	yes	yes	0.0028317	110.86	4	0				1									4	0				1									907350
>jgi|Lotgi1|174920|fgenesh2_pg.C_sca_225000003		DFMDQIK	0	0	0	7	0	895.411	yes	yes	6.08e-05	292.96	5.93	1.98	1			2	3	3	2	3	1				5.93	1.98	1			2	3	3	2	3	1				729550000
>jgi|Lotgi1|212757|estExt_Genewise1Plus.C_sca_140039	298	DFMIQGGDFTR	0	1	0	11	0	1285.58	yes	yes	1.46e-13	241.23	9.29	0.7								1	3	3			9.29	0.7								1	3	3			19490000
>jgi|Lotgi1|217885|estExt_Genewise1Plus.C_sca_430053		DFTAEFYQPAQWAK	3	0	0	14	0	1700.78	yes	yes	3.84e-06	167.3	7	0							1						7	0							1						2118100
>jgi|Lotgi1|183446|estExt_Genewise1.C_sca_51005		DFTPFQASGIVLGGVK	1	0	0	16	0	1634.87	yes	yes	2.79e-05	142.57	11	0											1		11	0											1		909710
>jgi|Lotgi1|144813|e_gw1.265.12.1		DGAFTLTTEFNNGALACDCNIDGSLSFNCDSFGGQCECR	3	1	4	39	0	4379.76	yes	yes	0.0014083	2.5848	4	0				1									4	0				1									0
>jgi|Lotgi1|239125|estExt_fgenesh2_pg.C_sca_1950011		DGCEICACR	1	1	0	9	0	1139.42	yes	yes	3.02e-06	253.3	2.67	1.41	3	1	2	2	1								2.67	1.41	3	1	2	2	1								321630000
>jgi|Lotgi1|163637|fgenesh2_pg.C_sca_40000191		DGEADIAEIVAK	3	0	0	12	0	1229.61	yes	yes	3.44e-31	274.69	5.94	2.75	3	2	3	9	6	8	6	4	3	2	2	2	5.94	2.75	3	2	3	9	6	8	6	4	3	2	2	2	2323300000
>jgi|Lotgi1|239125|estExt_fgenesh2_pg.C_sca_1950011		DGFCPAQPDPTLVDCASLR	2	1	0	19	0	2117.95	yes	yes	3.87e-51	248.01	4.21	2.47	6	8	6	9	6	4	2	2	3		1		4.21	2.47	6	8	6	9	6	4	2	2	3		1		13779000000
>jgi|Lotgi1|238082|estExt_fgenesh2_pg.C_sca_1300004	530	DGFDDLIEMIQDVQEFEEEDGPCANVK	1	0	1	27	0	3141.34	yes	yes	4.71e-193	422.53	6.25	2.08	1	2	3	8	8	6	15	11	4	3			6.25	2.08	1	2	3	8	8	6	15	11	4	3			3271800000
>jgi|Lotgi1|115450|e_gw1.21.366.1		DGFIQPEDGLLK	0	0	0	12	0	1330.68	yes	yes	0.0020138	126.67	7	0							1						7	0							1						2508300
>jgi|Lotgi1|108036|e_gw1.8.544.1		DGHLVDTLEDDAK	1	0	0	13	0	1426.66	yes	yes	1.42e-15	229.72	6.29	1.03				1		2	4						6.29	1.03				1		2	4						13984000
>jgi|Lotgi1|174920|fgenesh2_pg.C_sca_225000003		DGIVDEIVPQYYR	0	1	0	13	0	1565.77	yes	yes	4.03e-24	263.81	5.97	2.55	6	6	6	10	12	15	17	11	9	6	1	1	5.97	2.55	6	6	6	10	12	15	17	11	9	6	1	1	7875100000
>jgi|Lotgi1|152799|fgenesh2_pg.C_sca_2000219		DGKFPTIPDFVK	0	0	0	12	1	1362.72	yes	yes	0.0072248	123.8	5	0					1								5	0					1								4542200
>jgi|Lotgi1|152799|fgenesh2_pg.C_sca_2000219		DGNTPAIPDFAK	2	0	1	12	0	1244.6	yes	yes	0.00088454	137.17	5	0					1								5	0					1								10989000
>jgi|Lotgi1|140660|e_gw1.149.31.1		DGTDTALGIAEVR	2	1	0	13	0	1316.66	yes	yes	1.93e-47	371.34	5.4	3.36	15	18	18	19	12	9	6	9	9	8	11	5	5.4	3.36	15	18	18	19	12	9	6	9	9	8	11	5	10037000000
>jgi|Lotgi1|228264|estExt_fgenesh2_pg.C_sca_20144	338;339	DGTNTALAIAEMNDMVAAQR	5	1	2	20	0	2090.97	yes	yes	4.83e-40	229.69	5.5	0.5					2	2							5.5	0.5					2	2							18308000
>jgi|Lotgi1|132853|e_gw1.81.44.1		DGVTSEQFPLR	0	1	0	11	0	1247.61	yes	yes	0.0028134	136.32	10	0										1			10	0										1			411110
>jgi|Lotgi1|178880|fgenesh2_pm.C_sca_44000018		DHADGLVEYINK	1	0	1	12	0	1372.66	yes	yes	7.79e-10	209.89	9.8	0.4									1	4			9.8	0.4									1	4			5237600
>jgi|Lotgi1|178880|fgenesh2_pm.C_sca_44000018		DHADGLVEYINKR	1	1	1	13	1	1528.76	yes	yes	1.55e-35	350.51	9.17	0.687								1	3	2			9.17	0.687								1	3	2			14954000
>jgi|Lotgi1|225073|estExt_Genewise1Plus.C_sca_1310070	329	DHADQNIVIMLVGNK	1	0	2	15	0	1665.85	yes	yes	0.001032	117.92	9.5	0.5									1	1			9.5	0.5									1	1			328900
>jgi|Lotgi1|99809|gw1.32.298.1		DHGLPSYNTFR	0	1	1	11	0	1305.61	yes	yes	1.5e-13	290.32	5.45	2.98	4	5	7	6	6	2	3	7	4	3	1	1	5.45	2.98	4	5	7	6	6	2	3	7	4	3	1	1	945570000
>jgi|Lotgi1|99852|gw1.32.299.1		DHGVPPYNWFR	0	1	1	11	0	1386.65	yes	yes	7.38e-21	337.9	5.5	2.89	6	6	8	9	7	6	5	8	7	3	3		5.5	2.89	6	6	8	9	7	6	5	8	7	3	3		6394900000
>jgi|Lotgi1|161701|fgenesh2_pg.C_sca_30000121		DHIDLPGLTGECVLIGR	0	1	0	17	0	1863.95	yes	yes	1.8e-15	183.58	9	0									1				9	0									1				487600
>jgi|Lotgi1|211452|estExt_Genewise1Plus.C_sca_90346		DHIDPTLYEQATR	1	1	0	13	0	1557.74	yes	yes	2.47e-15	147.72	2.5	0.5		1	1										2.5	0.5		1	1										2138400
>jgi|Lotgi1|223434|estExt_Genewise1Plus.C_sca_940073		DHINLAGFAGVNPLVGPNDER	2	1	3	21	0	2204.1	yes	yes	2.49e-11	152.18	9	0									1				9	0									1				385330
>jgi|Lotgi1|237510|estExt_fgenesh2_pg.C_sca_1090023		DHSGNYNYVQNDGVTIHNGAAYFNGHTGLR	2	1	5	30	0	3290.49	yes	yes	5.47e-08	93.966	8	0								2					8	0								2					3990400
>jgi|Lotgi1|140660|e_gw1.149.31.1		DIASSASTLFNVQDFR	2	1	1	16	0	1769.86	yes	yes	1.41e-121	450.53	5.23	3.12	11	14	13	19	10	8	6	8	8	7	3	4	5.23	3.12	11	14	13	19	10	8	6	8	8	7	3	4	19301000000
>jgi|Lotgi1|231009|estExt_fgenesh2_pg.C_sca_160281	370	DICPYTRPMTK	0	1	0	11	1	1380.65	yes	yes	0.0020088	150.85	9.5	0.5									1	1			9.5	0.5									1	1			6744600
>jgi|Lotgi1|188534|estExt_Genewise1.C_sca_240373		DIDVALLVGAQPR	2	1	0	13	0	1365.76	yes	yes	1.27e-08	201.46	8.75	0.433								1	3				8.75	0.433								1	3				6450600
>jgi|Lotgi1|152799|fgenesh2_pg.C_sca_2000219		DIEDGKNPTIPDFVK	0	0	1	15	1	1686.85	yes	yes	3.37e-09	183.66	5.33	0.471					2	1							5.33	0.471					2	1							30790000
>jgi|Lotgi1|168464|fgenesh2_pg.C_sca_75000082		DIFDEGFNYGFTK	0	0	1	13	0	1551.69	yes	yes	9.07e-05	159.94	8.33	0.471								2	1				8.33	0.471								2	1				4347700
>jgi|Lotgi1|196809|estExt_Genewise1.C_sca_790222		DIKDTVNISTEQQTAK	1	0	1	16	1	1789.91	yes	yes	7.31e-22	141.32	9	0									1				9	0									1				321850
>jgi|Lotgi1|233461|estExt_fgenesh2_pg.C_sca_400001		DINAEGGYNR	1	1	2	10	0	1107.49	yes	yes	2.47e-08	233	2.33	1.11	2	1	2	1									2.33	1.11	2	1	2	1									11593000
>jgi|Lotgi1|189089|estExt_Genewise1.C_sca_270169	203;204	DISGMMYDTFEELETFFESINR	0	1	1	22	0	2673.16	yes	yes	0.00026376	97.284	8	0								1					8	0								1					470080
>jgi|Lotgi1|193923|estExt_Genewise1.C_sca_550244		DITYFIQQLLR	0	1	0	11	0	1408.77	yes	yes	0.00010443	179	7	0.816						1	1	1					7	0.816						1	1	1					2294900
>jgi|Lotgi1|233200|estExt_fgenesh2_pg.C_sca_350163		DIVENLNK	0	0	2	8	0	943.497	yes	yes	0.00038389	227.44	6.33	2.62	1	1	1	1	2	3	3	2	2	1	1		6.33	2.62	1	1	1	1	2	3	3	2	2	1	1		2087800000
>jgi|Lotgi1|159264|fgenesh2_pg.C_sca_20000004		DIVFSNDGK	0	0	1	9	0	993.477	yes	yes	0.0037107	155.01	7.5	1.5						1			1				7.5	1.5						1			1				929350
>jgi|Lotgi1|239125|estExt_fgenesh2_pg.C_sca_1950011		DKCSNDHDCPIDLK	0	0	1	14	1	1715.72	yes	yes	0	444.51	4.49	2.41	5	4	6	8	2	4	4	4	2				4.49	2.41	5	4	6	8	2	4	4	4	2				5289200000
>jgi|Lotgi1|233200|estExt_fgenesh2_pg.C_sca_350163		DKLCEWYFPR	0	1	0	10	1	1412.65	yes	yes	2.78e-08	286.98	6.94	1.81		1		1	1	3	3	6	3				6.94	1.81		1		1	1	3	3	6	3				96797000
>jgi|Lotgi1|233200|estExt_fgenesh2_pg.C_sca_350163		DKLCEWYFPRPK	0	1	0	12	2	1637.8	yes	yes	1.09e-16	240.74	7.62	0.836						1	5	5	2				7.62	0.836						1	5	5	2				84407000
>jgi|Lotgi1|239125|estExt_fgenesh2_pg.C_sca_1950011		DKNGCEICECQDSPIIPHNFGCPTPPSR	0	1	2	28	1	3284.41	yes	yes	1.09e-97	292.44	2.9	1.45	2	3	1	2	2								2.9	1.45	2	3	1	2	2								1481500000
>jgi|Lotgi1|115607|e_gw1.21.53.1		DLFNGVDLNDPR	0	1	2	12	0	1373.66	yes	yes	6.38e-10	212.15	5.18	1.89		1	3	3	3	2	2	3					5.18	1.89		1	3	3	3	2	2	3					202750000
>jgi|Lotgi1|172698|fgenesh2_pg.C_sca_140000010		DLFPHPFFSDPVTTR	0	1	0	15	0	1774.87	yes	yes	3.47e-25	237.13	5	2.55	1	1		1	2	1		1	1				5	2.55	1	1		1	2	1		1	1				22727000
>jgi|Lotgi1|239159|estExt_fgenesh2_pg.C_sca_2000011		DLHVVGGIK	0	0	0	9	0	936.539	yes	yes	1.48e-05	224.88	8.83	1.38					1		1	5	4	6	1		8.83	1.38					1		1	5	4	6	1		404660000
>jgi|Lotgi1|239188|estExt_fgenesh2_pg.C_sca_2050005		DLIEFTEEEHVCR	0	1	0	13	0	1675.75	yes	yes	2.49e-27	314.05	5.04	2.52	9	8	8	15	17	12	9	7	4	3	1	1	5.04	2.52	9	8	8	15	17	12	9	7	4	3	1	1	3999600000
>jgi|Lotgi1|234865|estExt_fgenesh2_pg.C_sca_560073	441	DLMFTDGINHLIGIGK	0	0	1	16	0	1742.9	yes	yes	3.38e-24	233.33	4.42	2.08	3	3	2	3	4	5	3	1					4.42	2.08	3	3	2	3	4	5	3	1					152360000
>jgi|Lotgi1|158379|fgenesh2_pg.C_sca_17000030;>jgi|Lotgi1|113666|e_gw1.17.176.1;>jgi|Lotgi1|113488|e_gw1.17.518.1		DLQLADLSYTSIYR	1	1	0	14	0	1656.84	yes	no	0.0024275	113.65	2	0		1											2	0		1											338220
>jgi|Lotgi1|237446|estExt_fgenesh2_pg.C_sca_1070041		DLQNVNITLR	0	1	2	10	0	1184.65	yes	yes	0.0002329	188.46	9	0									1				9	0									1				455730
>jgi|Lotgi1|109908|e_gw1.11.685.1		DLTACPKDEFQEFPNR	1	1	1	16	1	1965.89	yes	yes	0.0069903	117.92	9	0									1				9	0									1				237370
>jgi|Lotgi1|159264|fgenesh2_pg.C_sca_20000004		DLTSWGTR	0	1	0	8	0	934.451	yes	yes	0.00066056	220.39	7.33	1.89						2				1			7.33	1.89						2				1			21914000
>jgi|Lotgi1|163637|fgenesh2_pg.C_sca_40000191		DLVEEIREELEEIADK	1	1	0	16	1	1928.96	yes	yes	5.16e-161	488.95	5.36	1.63		1	1	2	3	3	3	1					5.36	1.63		1	1	2	3	3	3	1					153400000
>jgi|Lotgi1|163637|fgenesh2_pg.C_sca_40000191		DLVEEIREELEEIADKDSADVVDK	2	1	0	24	2	2758.34	yes	yes	4.33e-257	513.36	5.5	1.12				4	4	4	4						5.5	1.12				4	4	4	4						652400000
>jgi|Lotgi1|217885|estExt_Genewise1Plus.C_sca_430053		DLVGELATAIR	2	1	0	11	0	1156.65	yes	yes	5.48e-08	208.22	7	0							2						7	0							2						5568900
>jgi|Lotgi1|239574|estExt_fgenesh2_pg.C_sca_3420002		DLVIEVVYEPADR	1	1	0	13	0	1516.78	yes	yes	2.39e-06	184.88	5.25	3.03		4	2	2	3			1	2	1	1		5.25	3.03		4	2	2	3			1	2	1	1		33854000
>jgi|Lotgi1|205506|estExt_fgenesh2_kg.C_sca_8540001;>jgi|Lotgi1|202971|estExt_fgenesh2_kg.C_sca_10023	265	DLYANTVLSGGSTMYPGIADR	2	1	1	21	0	2200.05	no	no	3.73e-85	317.35	6.4	2.45	3			1	3	2	6	8	1		1		NaN	NaN													332290000
>jgi|Lotgi1|193218|estExt_Genewise1.C_sca_510040	210	DLYANTVLSGGTTMFPGIADR	2	1	1	21	0	2198.07	no	no	1.41e-41	222.5	7.75	0.433							1	3					NaN	NaN													12203000
>jgi|Lotgi1|215510|estExt_Genewise1Plus.C_sca_280246;CON__P60712	303	DLYANTVLSGGTTMYPGIADR	2	1	1	21	0	2214.06	no	no	2.06e-06	130.56	10.3	1.7								2			2	2	NaN	NaN													58583000
>jgi|Lotgi1|201878|estExt_Genewise1.C_sca_2030008	228	DMEGQDVLLFIDNIFR	0	1	1	16	0	1923.94	yes	yes	6.84e-31	251.21	7	0							2						7	0							2						1377500
>jgi|Lotgi1|185419|estExt_Genewise1.C_sca_110646	194	DMGDQCQDIGYADHDR	1	1	0	16	0	1894.72	yes	yes	1.77e-08	162.97	10	0										2			10	0										2			1264800
>jgi|Lotgi1|239125|estExt_fgenesh2_pg.C_sca_1950011		DNCYVDSDCPDFR	0	1	1	13	0	1661.61	yes	yes	3.64e-25	305.68	4.38	2.32	5	7	7	8	6	6	4	2	2	1			4.38	2.32	5	7	7	8	6	6	4	2	2	1			5619100000
>jgi|Lotgi1|239125|estExt_fgenesh2_pg.C_sca_1950011		DNCYVDSDCPDFRK	0	1	1	14	1	1789.7	yes	yes	2.01e-34	322.03	4.26	2.26	6	5	4	9	6	5	4	1	1	1			4.26	2.26	6	5	4	9	6	5	4	1	1	1			4075600000
>jgi|Lotgi1|115607|e_gw1.21.53.1		DNEEFFYEDGQR	0	1	1	12	0	1547.62	yes	yes	4.16e-13	223.21	4.67	0.471				1	2								4.67	0.471				1	2								9652400
>jgi|Lotgi1|99791|gw1.32.297.1		DNGLAPYNLYR	1	1	2	11	0	1294.63	yes	yes	2.47e-24	348.89	5.44	3.31	6	7	5	7	6	4	4	3	4	2	3	3	5.44	3.31	6	7	5	7	6	4	4	3	4	2	3	3	12644000000
>jgi|Lotgi1|154020|fgenesh2_pg.C_sca_5000060		DNIGDHVFPIR	0	1	1	11	0	1281.65	yes	yes	6.2e-13	252.39	3.59	1.53	2	5	2	6	6		1						3.59	1.53	2	5	2	6	6		1						95685000
>jgi|Lotgi1|175997|fgenesh2_pg.C_sca_619000003;>jgi|Lotgi1|176928|fgenesh2_pg.C_sca_7041000001;>jgi|Lotgi1|145439|e_gw1.324.28.1;>jgi|Lotgi1|146028|e_gw1.619.24.1;>jgi|Lotgi1|146029|e_gw1.619.16.1;>jgi|Lotgi1|146923|e_gw1.1414.5.1;>jgi|Lotgi1|147261|e_gw1		DNIQGITKPAIR	1	1	1	12	1	1324.75	yes	no	1.04e-09	216.87	10.6	0.979									2	2	5	2	10.6	0.979									2	2	5	2	16102000
>jgi|Lotgi1|175997|fgenesh2_pg.C_sca_619000003;>jgi|Lotgi1|176928|fgenesh2_pg.C_sca_7041000001;>jgi|Lotgi1|145439|e_gw1.324.28.1;>jgi|Lotgi1|146028|e_gw1.619.24.1;>jgi|Lotgi1|146029|e_gw1.619.16.1;>jgi|Lotgi1|146923|e_gw1.1414.5.1;>jgi|Lotgi1|147261|e_gw1		DNIQGITKPAIRR	1	2	1	13	2	1480.85	yes	no	0.00042214	149.31	12	0												2	12	0												2	5048000
>jgi|Lotgi1|207549|estExt_fgenesh2_pm.C_sca_1080008	277	DNLTLWTSDMQGDGSEETPAR	1	1	1	21	0	2322.01	yes	yes	3.15e-27	196.87	9	0									1				9	0									1				1240800
>jgi|Lotgi1|239188|estExt_fgenesh2_pg.C_sca_2050005	594	DNMNFDPINTLFPK	0	0	3	14	0	1664.79	yes	yes	5.37e-43	287.21	5.45	2.18	2	3	2	6	6	8	6	4	2	1			5.45	2.18	2	3	2	6	6	8	6	4	2	1			2127600000
>jgi|Lotgi1|239188|estExt_fgenesh2_pg.C_sca_2050005	594	DNMNFDPINTLFPKTGK	0	0	3	17	1	1950.95	yes	yes	1.84e-11	174.17	5.5	0.5					1	1							5.5	0.5					1	1							4146000
>jgi|Lotgi1|211452|estExt_Genewise1Plus.C_sca_90346		DNSLILQSVVLSDDSR	0	1	1	16	0	1759.9	yes	yes	2.06e-14	125.53	2.5	1.5	1			1									2.5	1.5	1			1									6491400
>jgi|Lotgi1|236689|estExt_fgenesh2_pg.C_sca_850101		DNSNIVFAPPSANPPPVR	2	1	3	18	0	1890.96	yes	yes	9.22e-29	226.88	8	0								1					8	0								1					1773000
>jgi|Lotgi1|103152|e_gw1.1.406.1		DNSVINHLTATVR	1	1	2	13	0	1438.75	yes	yes	1.88e-06	186.72	9	0									3				9	0									3				2763100
>jgi|Lotgi1|162872|fgenesh2_pg.C_sca_36000100		DNVQILYKPYNYYK	0	0	2	14	1	1819.91	yes	yes	1.77e-31	217.35	3.12	2.32	2	3	1				2						3.12	2.32	2	3	1				2						31691000
>jgi|Lotgi1|140786|e_gw1.151.5.1		DPCSSETSTSISK	0	0	0	13	0	1397.6	yes	yes	3.67e-31	333.3	4.23	2.07	5	2	3	6	8	3	2	1	1				4.23	2.07	5	2	3	6	8	3	2	1	1				588020000
>jgi|Lotgi1|140786|e_gw1.151.5.1		DPCSSETSTSISKAR	1	1	0	15	1	1624.74	yes	yes	4.19e-36	275.97	4.33	0.471				2	1								4.33	0.471				2	1								2361500
>jgi|Lotgi1|236955|estExt_fgenesh2_pg.C_sca_900081		DPDHFLFGHK	0	0	0	10	0	1211.57	yes	yes	0.00097609	165.83	8	0								2					8	0								2					3607200
>jgi|Lotgi1|223383|estExt_Genewise1Plus.C_sca_930089		DPEHFPFVVIGNK	0	0	1	13	0	1497.76	yes	yes	2.43e-05	174.1	9.5	0.5									1	1			9.5	0.5									1	1			541870
>jgi|Lotgi1|131044|e_gw1.72.141.1	48	DPEMDKEEEIEAVSLR	1	1	0	16	1	1888.87	yes	yes	8.42e-19	213.82	9	0									1				9	0									1				1023600
>jgi|Lotgi1|140786|e_gw1.151.5.1		DPEQFSK	0	0	0	7	0	849.387	yes	yes	9.86e-05	175.75	4	0				1									4	0				1									0
>jgi|Lotgi1|115607|e_gw1.21.53.1		DPNCITWLYYSAVDK	1	0	1	15	0	1843.85	yes	yes	7.78e-32	240.44	4.14	1.88	2	4	4	8	4	2	2	2					4.14	1.88	2	4	4	8	4	2	2	2					231740000
>jgi|Lotgi1|154424|fgenesh2_pg.C_sca_5000464		DPQCYDEQLVK	0	0	0	11	0	1393.62	yes	yes	7.24e-05	183.64	9.5	0.5									1	1			9.5	0.5									1	1			1363900
>jgi|Lotgi1|172698|fgenesh2_pg.C_sca_140000010		DQLAYLSPEFQHSLHLR	1	1	0	17	0	2053.04	yes	yes	4.24e-56	294.45	3.33	1.25	1		2	2	1								3.33	1.25	1		2	2	1								23108000
>jgi|Lotgi1|207101|estExt_fgenesh2_pm.C_sca_640026		DQNIQALVLAPTR	2	1	1	13	0	1437.79	yes	yes	1.42e-09	141.73	7	0							1						7	0							1						950680
>jgi|Lotgi1|163637|fgenesh2_pg.C_sca_40000191		DSADVVDKIDIESLTDEEVK	1	0	0	20	1	2219.07	yes	yes	8.34e-92	347.86	6	0						1							6	0						1							1625700
>jgi|Lotgi1|194019|estExt_Genewise1.C_sca_560181		DSANIEHATLIK	2	0	1	12	0	1310.68	yes	yes	8.6e-35	358.56	8	0								3					8	0								3					6119100
>jgi|Lotgi1|239125|estExt_fgenesh2_pg.C_sca_1950011		DSCLSDVDCPPGR	0	1	0	13	0	1476.6	yes	yes	4.48e-24	294.13	5.67	3.19	7	8	6	9	5	4	7	8	5	5	3	2	5.67	3.19	7	8	6	9	5	4	7	8	5	5	3	2	15042000000
>jgi|Lotgi1|229175|estExt_fgenesh2_pg.C_sca_50437		DSDDIYTLK	0	0	0	9	0	1068.5	yes	yes	0.00073372	199.48	5.89	1.66			1	1	2	1	2	2					5.89	1.66			1	1	2	1	2	2					143320000
>jgi|Lotgi1|204915|estExt_fgenesh2_kg.C_sca_950004		DSDNSGLLEADEVK	1	0	1	14	0	1490.67	yes	yes	0.0003927	130.01	10	0										1			10	0										1			296930
>jgi|Lotgi1|83160|gw1.21.261.1		DSEGALYVDGTSGSDK	1	0	0	16	0	1599.69	yes	yes	4.45e-29	244.14	5.95	2.97	1	1	3	4	2		1	2	2	4			5.95	2.97	1	1	3	4	2		1	2	2	4			103860000
>jgi|Lotgi1|83160|gw1.21.261.1		DSEGALYVDGTSGSDKYDDFVR	1	1	0	22	1	2395.05	yes	yes	6.97e-16	173.34	4	0				1									4	0				1									4494300
>jgi|Lotgi1|83160|gw1.21.261.1		DSEGALYVDGTSGSDKYDDFVRPGTTQTYIWTIR	1	2	0	34	2	3812.78	yes	yes	2.48e-42	180.83	3.17	1.34	1	1	1	2	1								3.17	1.34	1	1	1	2	1								95049000
>jgi|Lotgi1|196407|estExt_Genewise1.C_sca_750091		DSESSPGEFSISVK	0	0	0	14	0	1467.67	yes	yes	0.0035334	108.37	9.5	0.5									1	1			9.5	0.5									1	1			312690
>jgi|Lotgi1|233420|estExt_fgenesh2_pg.C_sca_390106		DSNDDKNDDETSDIIDDILDIVEDAK	1	0	2	26	1	2921.28	yes	yes	7.14e-166	403.21	5.19	1.87		2	3	3	3	3	5	2					5.19	1.87		2	3	3	3	3	5	2					458400000
>jgi|Lotgi1|192582|estExt_Genewise1.C_sca_460339		DSNLALFGSDTEK	1	0	1	13	0	1395.65	yes	yes	1.07e-16	236.37	7.43	1.84				1		1	1	2	1	1			7.43	1.84				1		1	1	2	1	1			12961000
>jgi|Lotgi1|105757|e_gw1.4.297.1	2	DSNMALFGSDTEK	1	0	1	13	0	1413.61	yes	yes	9.75e-09	197.56	7.71	0.7							3	3	1				7.71	0.7							3	3	1				15433000
>jgi|Lotgi1|102397|e_gw1.1.358.1		DSSAEEILDPEDLSTIDDSGFVK	1	0	0	23	0	2481.13	yes	yes	1.8e-23	188.49	8.5	0.5								1	1				8.5	0.5								1	1				10097000
>jgi|Lotgi1|118304|e_gw1.28.357.1		DSSFPAADFDVVR	2	1	0	13	0	1424.66	yes	yes	0.00084709	123.8	9	0									1				9	0									1				371270
>jgi|Lotgi1|205379|estExt_fgenesh2_kg.C_sca_2180002;>jgi|Lotgi1|145856|e_gw1.517.5.1;>jgi|Lotgi1|207549|estExt_fgenesh2_pm.C_sca_1080008;>jgi|Lotgi1|222442|estExt_Genewise1Plus.C_sca_820013	256	DSTLIMQLLR	0	1	0	10	0	1188.65	no	no	3.35e-09	257.02	7.73	2.26	1					1	3	6	2	1		1	NaN	NaN													32538000
>jgi|Lotgi1|230107|estExt_fgenesh2_pg.C_sca_110025;>jgi|Lotgi1|176992|fgenesh2_pg.C_sca_10047000001		DSVEASANVLAK	3	0	1	12	0	1202.61	yes	no	2.72e-13	227.97	10.8	0.433										1	3		10.8	0.433										1	3		19525000
>jgi|Lotgi1|238094|estExt_fgenesh2_pg.C_sca_1300025	532	DSYITGTMEK	0	0	0	10	0	1143.51	yes	yes	0.0017397	143.86	9.71	1.03								1	2	2	2		9.71	1.03								1	2	2	2		10844000
>jgi|Lotgi1|193218|estExt_Genewise1.C_sca_510040;>jgi|Lotgi1|205506|estExt_fgenesh2_kg.C_sca_8540001;>jgi|Lotgi1|202971|estExt_fgenesh2_kg.C_sca_10023;>jgi|Lotgi1|215510|estExt_Genewise1Plus.C_sca_280246;CON__P60712		DSYVGDEAQSK	1	0	0	11	0	1197.52	no	no	0.00050319	165.83	7.67	0.471							1	2					NaN	NaN													2113600
>jgi|Lotgi1|236770|estExt_fgenesh2_pg.C_sca_870051		DTAPSWTER	1	1	0	9	0	1061.48	yes	yes	0.00034353	205.75	8.8	0.748								2	2	1			8.8	0.748								2	2	1			9817900
>jgi|Lotgi1|115147|e_gw1.20.479.1		DTAVSSTLGQNDLTKPFPDSR	1	1	1	21	1	2248.1	yes	yes	1.19e-48	143.02	1.67	0.471	1	2											1.67	0.471	1	2											12641000
>jgi|Lotgi1|115147|e_gw1.20.479.1		DTAVSSTLGQNVLTK	1	0	1	15	0	1532.8	yes	yes	6.06e-20	226.28	2	0		2											2	0		2											1882900
>jgi|Lotgi1|115147|e_gw1.20.479.1		DTAVSSTLGQNVLTKPFPDSR	1	1	1	21	1	2232.14	yes	yes	1.21e-93	342.8	2	1.06	7	4	3	2									2	1.06	7	4	3	2									212160000
>jgi|Lotgi1|186095|estExt_Genewise1.C_sca_140132		DTEIGEIIDAGGR	1	1	0	13	0	1344.65	yes	yes	5.43e-23	280.23	8.67	0.943								2		1			8.67	0.943								2		1			6407700
>jgi|Lotgi1|233200|estExt_fgenesh2_pg.C_sca_350163		DTGGCQFSQIVWAR	1	1	0	14	0	1623.75	yes	yes	7.59e-91	426.77	6.22	3.11	5	6	5	6	7	7	6	6	7	7	5	1	6.22	3.11	5	6	5	6	7	7	6	6	7	7	5	1	1419300000
>jgi|Lotgi1|194019|estExt_Genewise1.C_sca_560181		DTILQLNLK	0	0	1	9	0	1056.62	yes	yes	0.00034353	205.75	8	0								3					8	0								3					5147300
>jgi|Lotgi1|237510|estExt_fgenesh2_pg.C_sca_1090023	525	DTMFYLDGNLLSGSVNGDSSQTLAGPIQR	1	1	2	29	0	3055.46	yes	yes	8.05e-145	333.79	8.5	0.5								2	2				8.5	0.5								2	2				56087000
>jgi|Lotgi1|83160|gw1.21.261.1		DTNTGLVGVLLTCK	0	0	1	14	0	1489.78	yes	yes	2.85e-71	406.09	4.84	2.6	4	4	5	8	3	2	3	4	5				4.84	2.6	4	4	5	8	3	2	3	4	5				821240000
>jgi|Lotgi1|236952|estExt_fgenesh2_pg.C_sca_900076		DTPCSFVQEPFK	0	0	0	12	0	1453.65	yes	yes	0.0074224	114.83	4	0				1									4	0				1									2493000
>jgi|Lotgi1|235549|estExt_fgenesh2_pg.C_sca_660066		DTPTPGDETYK	0	0	0	11	0	1222.54	yes	yes	0.00058194	163.77	5.89	2.81	2				1		3	2	1				5.89	2.81	2				1		3	2	1				53882000
>jgi|Lotgi1|235549|estExt_fgenesh2_pg.C_sca_660066		DTPTPGDETYKVEITVLHSQTIQTK	0	0	0	25	1	2800.41	yes	yes	1.17e-32	203.63	8.17	0.687							2	6	4				8.17	0.687							2	6	4				147220000
>jgi|Lotgi1|115607|e_gw1.21.53.1	23	DTVGLISGMTK	0	0	0	11	0	1120.58	yes	yes	9.49e-10	221.89	3.85	1.75	2	8	9	8	6	4	2		1				3.85	1.75	2	8	9	8	6	4	2		1				642180000
>jgi|Lotgi1|238415|estExt_fgenesh2_pg.C_sca_1450008		DTYNIDEALR	1	1	1	10	0	1208.57	yes	yes	1.79e-07	253.62	7	0							1						7	0							1						4620700
>jgi|Lotgi1|163448|fgenesh2_pg.C_sca_40000002		DVCCFSANICR	1	1	1	11	0	1400.56	yes	yes	4.5e-08	210.75	7	0							1						7	0							1						3127500
>jgi|Lotgi1|212757|estExt_Genewise1Plus.C_sca_140039		DVEIADSGSIK	1	0	0	11	0	1132.56	yes	yes	0.0038545	132.91	9.33	0.943								1		2			9.33	0.943								1		2			3337200
>jgi|Lotgi1|115607|e_gw1.21.53.1		DVESGLIGPLQICR	0	1	0	14	0	1555.8	yes	yes	7.35e-29	267.47	5.56	2.31	2	3	2	6	6	6	4	5	5				5.56	2.31	2	3	2	6	6	6	4	5	5				637180000
>jgi|Lotgi1|132853|e_gw1.81.44.1		DVFISAAER	2	1	0	9	0	1006.51	yes	yes	0.0027758	171.38	10	0										1			10	0										1			715760
>jgi|Lotgi1|235549|estExt_fgenesh2_pg.C_sca_660066		DVFVGHDCSLK	0	0	0	11	0	1275.59	yes	yes	4.33e-05	187.85	6.89	2.7	2	1	1	1	3	2	3	6	5	3	1		6.89	2.7	2	1	1	1	3	2	3	6	5	3	1		641370000
>jgi|Lotgi1|238326|estExt_fgenesh2_pg.C_sca_1410005		DVGATWIILGHSER	1	1	0	14	0	1552.8	yes	yes	0.00055248	127.37	9	0									1				9	0									1				444380
>jgi|Lotgi1|176686|fgenesh2_pg.C_sca_2579000001		DVGVIGGIR	0	1	0	9	0	884.508	yes	yes	0.00054319	202.54	9.7	1.35								3	1	3	2	1	9.7	1.35								3	1	3	2	1	28576000
>jgi|Lotgi1|173200|fgenesh2_pg.C_sca_151000011		DVIEFLGHPNIEK	0	0	1	13	0	1509.78	yes	yes	1.39e-22	256.4	8.5	2.11	1						1	6	5	3	2		8.5	2.11	1						1	6	5	3	2		64105000
>jgi|Lotgi1|237161|estExt_fgenesh2_pg.C_sca_970042		DVNAAIASIK	3	0	1	10	0	1000.56	yes	yes	0.0019507	152.81	7	0							1						7	0							1						5722600
>jgi|Lotgi1|115450|e_gw1.21.366.1		DVQLLNHCFDDIEK	0	0	1	14	0	1744.81	yes	yes	4.35e-06	165.7	6	0						1							6	0						1							4677400
>jgi|Lotgi1|231865|estExt_fgenesh2_pg.C_sca_230179	378	DVSGQPSHILTYMR	0	1	0	14	0	1602.78	yes	yes	2.32e-06	164.13	10	0.816									2	2	2		10	0.816									2	2	2		11737000
>jgi|Lotgi1|230492|estExt_fgenesh2_pg.C_sca_120331	362	DVTQQLNQQGHVTPIPNSFAAYDMNEDGIISR	2	1	3	32	0	3557.68	yes	yes	0.0043177	51.586	10	0										1			10	0										1			326430
>jgi|Lotgi1|163670|fgenesh2_pg.C_sca_41000032		DWDLTSWR	0	1	0	8	0	1077.49	yes	yes	0.0067063	186.87	8	0								2					8	0								2					3643600
>jgi|Lotgi1|202951|estExt_fgenesh2_kg.C_sca_10001	245;246	DWTGMMLDDAVK	1	0	0	12	0	1380.61	yes	yes	0.00046014	129.7	11	0											1		11	0											1		855510
>jgi|Lotgi1|206131|estExt_fgenesh2_pm.C_sca_140030	272;273	DYMEMSAQYK	1	0	0	10	0	1264.51	yes	yes	0.0013283	172.47	7	0							1						7	0							1						400050
>jgi|Lotgi1|239339|estExt_fgenesh2_pg.C_sca_2240004	599	DYVHGGPMYPHASSR	1	1	0	15	0	1672.74	yes	yes	1.65e-25	237.13	7.5	0.5							1	1					7.5	0.5							1	1					2358000
>jgi|Lotgi1|176001|fgenesh2_pg.C_sca_623000001		DYVLVISQASVK	1	0	0	12	0	1320.73	yes	yes	0.0067044	113.47	8	0								1					8	0								1					292580
>jgi|Lotgi1|238082|estExt_fgenesh2_pg.C_sca_1300004		EAANHPQGLLVISIFLSTSK	2	0	1	20	0	2124.16	yes	yes	6.36e-92	340.87	6.2	2.45	3	2	2	3	4	4	4	15	3	1			6.2	2.45	3	2	2	3	4	4	4	15	3	1			1237400000
>jgi|Lotgi1|238082|estExt_fgenesh2_pg.C_sca_1300004		EAANHPQGLLVISIFLSTSKGER	2	1	1	23	1	2466.32	yes	yes	4.05e-106	317.9	7.9	0.7							3	5	2				7.9	0.7							3	5	2				215310000
>jgi|Lotgi1|222442|estExt_Genewise1Plus.C_sca_820013		EAFDSAIAELDNLNKDDYK	3	0	2	19	1	2170.01	yes	yes	1.29e-39	249.66	9	0									1				9	0									1				1310400
>jgi|Lotgi1|66515|gw1.224.21.1		EAITNLHISNLLPK	1	0	2	14	0	1561.88	yes	yes	1.03e-05	155.15	6.4	1.69				2	2		3	2	1				6.4	1.69				2	2		3	2	1				38365000
>jgi|Lotgi1|218952|estExt_Genewise1Plus.C_sca_500038	312	EALGSSLMGLFEK	1	0	0	13	0	1380.7	yes	yes	0.00047468	121.08	8	0								3					8	0								3					2313300
>jgi|Lotgi1|239574|estExt_fgenesh2_pg.C_sca_3420002		EATPTVLAINSVINTEDEDK	2	0	2	20	0	2158.06	yes	yes	1.01e-86	327.02	4.2	0.4				4	1								4.2	0.4				4	1								23938000
>jgi|Lotgi1|239574|estExt_fgenesh2_pg.C_sca_3420002		EATPTVLAINSVINTEDEDKSR	2	1	2	22	1	2401.2	yes	yes	6.06e-100	337.07	3.52	1.14	1	4	3	9	4								3.52	1.14	1	4	3	9	4								527960000
>jgi|Lotgi1|238094|estExt_fgenesh2_pg.C_sca_1300025		EAVFCEVFNAAK	3	0	1	12	0	1383.65	yes	yes	3.23e-14	230.46	9.27	1.42							2	1	3	2	3		9.27	1.42							2	1	3	2	3		31950000
>jgi|Lotgi1|161608|fgenesh2_pg.C_sca_30000028		EAVQNSAFVER	2	1	1	11	0	1248.61	yes	yes	2.88e-12	269.49	5	0					2								5	0					2								3117400
>jgi|Lotgi1|206617|estExt_fgenesh2_pm.C_sca_350024		EAYPGDVFYLHSR	1	1	0	13	0	1552.73	yes	yes	1.35e-06	188.61	7	0							2						7	0							2						8223000
>jgi|Lotgi1|172187|fgenesh2_pg.C_sca_128000042		ECEVVVWVK	0	0	0	9	0	1146.57	yes	yes	0.0066659	152.59	9	0									1				9	0									1				929170
>jgi|Lotgi1|233200|estExt_fgenesh2_pg.C_sca_350163		ECTYQNTNK	0	0	2	9	0	1156.48	yes	yes	0.0053194	157.54	1	0	1												1	0	1												182800
>jgi|Lotgi1|233200|estExt_fgenesh2_pg.C_sca_350163	400	ECTYQNTNKAAITSMVYEK	2	0	2	19	1	2250.03	yes	yes	0.000357	118.33	8	0								1					8	0								1					1458200
>jgi|Lotgi1|101611|gw1.56.268.1		EDAEGNIFQTFEIPNTSIIGPLTIVGK	1	0	2	27	0	2902.5	yes	yes	6.57e-165	382.03	5.62	2.57	3	3	4	6	8	8	5	3	3	4	1		5.62	2.57	3	3	4	6	8	8	5	3	3	4	1		3032600000
>jgi|Lotgi1|219006|estExt_Genewise1Plus.C_sca_500130		EEELLLQDFSR	0	1	0	11	0	1377.68	yes	yes	0.00010443	179	10	0										1			10	0										1			379220
>jgi|Lotgi1|230838|estExt_fgenesh2_pg.C_sca_150334		EEHPTSQIYTGVSHVR	0	1	0	16	0	1838.89	yes	yes	2.44e-15	197.56	4	0				1									4	0				1									1061800
>jgi|Lotgi1|235120|estExt_fgenesh2_pg.C_sca_590106		EEKDDGEGNIKPLVEK	0	0	1	16	2	1798.89	yes	yes	5.34e-72	375.72	4.56	2.3	1	5	6	6	6	2	2	1	1	2			4.56	2.3	1	5	6	6	6	2	2	1	1	2			529570000
>jgi|Lotgi1|109908|e_gw1.11.685.1		EELHEYLDLLESAK	1	0	0	14	0	1687.83	yes	yes	4.82e-34	310.91	8.56	0.831							1	3	4	1			8.56	0.831							1	3	4	1			26485000
>jgi|Lotgi1|238560|estExt_fgenesh2_pg.C_sca_1510007		EELYFNQDHSDIIWVTK	0	0	1	17	0	2136.02	yes	yes	1.01e-06	148.91	5	0					1								5	0					1								783000
>jgi|Lotgi1|235988|estExt_fgenesh2_pg.C_sca_730030	496	EEMGVGLYQDK	0	0	0	11	0	1267.58	yes	yes	0.00020816	167.97	5.5	0.5					1	1							5.5	0.5					1	1							3776900
>jgi|Lotgi1|115607|e_gw1.21.53.1		EFATNQSVDQFNSR	1	1	2	14	0	1641.74	yes	yes	9.32e-06	156.71	4	0				1									4	0				1									832780
>jgi|Lotgi1|209261|estExt_Genewise1Plus.C_sca_30137		EFDLVYYTVLSR	0	1	0	12	0	1503.76	yes	yes	2.16e-20	309.21	7.73	1.63				1		7		4	8	2			7.73	1.63				1		7		4	8	2			86978000
>jgi|Lotgi1|238358|estExt_fgenesh2_pg.C_sca_1420009		EFDTLLDNVIQEVNK	0	0	2	15	0	1775.89	yes	yes	9.72e-89	394.98	5.97	2.88	3	9	12	18	13	8	9	9	10	10	6	1	5.97	2.88	3	9	12	18	13	8	9	9	10	10	6	1	5221400000
>jgi|Lotgi1|144968|e_gw1.276.10.1		EFFGNFFR	0	1	1	8	0	1062.49	yes	yes	0.00041472	224.62	4.5	1.8		1		1	1		1						4.5	1.8		1		1	1		1						4836300
>jgi|Lotgi1|209261|estExt_Genewise1Plus.C_sca_30137		EFFVSLNLPYSVIR	0	1	1	14	0	1682.9	yes	yes	4.78e-48	355.56	5.3	1.99	2	1	2	5	5	6	4	5					5.3	1.99	2	1	2	5	5	6	4	5					263630000
>jgi|Lotgi1|115607|e_gw1.21.53.1		EFHLLFK	0	0	0	7	0	932.512	yes	yes	0.0040953	213.83	6	1.87			1			1	1	1					6	1.87			1			1	1	1					16507000
>jgi|Lotgi1|174920|fgenesh2_pg.C_sca_225000003	168	EFIENMTADIVK	1	0	1	12	0	1408.69	yes	yes	2.95e-17	252.7	5.83	2.52	6	5	7	8	12	12	17	10	8	3	1	1	5.83	2.52	6	5	7	8	12	12	17	10	8	3	1	1	5601100000
>jgi|Lotgi1|215090|estExt_Genewise1Plus.C_sca_250338		EFIQQNPDFLGVK	0	0	1	13	0	1533.78	yes	yes	3.94e-24	265.11	6.33	0.471						2	1						6.33	0.471						2	1						6103400
>jgi|Lotgi1|115714|e_gw1.22.148.1		EFLHATQLSPVVK	1	0	0	13	0	1467.81	yes	yes	8.14e-05	161.62	8	0								1					8	0								1					2716900
>jgi|Lotgi1|203020|estExt_fgenesh2_kg.C_sca_20001		EGEEIGDLQR	0	1	0	10	0	1144.54	yes	yes	1.65e-12	221.83	6.5	0.866					1	3	3	1					6.5	0.866					1	3	3	1					30107000
>jgi|Lotgi1|238082|estExt_fgenesh2_pg.C_sca_1300004		EGEIIGDFGNLR	0	1	1	12	0	1318.65	yes	yes	5.54e-17	263.54	7	3.29	2		1	1			3	4	1		2	1	7	3.29	2		1	1			3	4	1		2	1	130450000
>jgi|Lotgi1|238082|estExt_fgenesh2_pg.C_sca_1300004		EGEIIGDFGNLRPLQDLNDR	0	2	2	20	1	2270.13	yes	yes	6.82e-60	270.93	5.86	2.17	1	1		1	2	2	3	4					5.86	2.17	1	1		1	2	2	3	4					383770000
>jgi|Lotgi1|238082|estExt_fgenesh2_pg.C_sca_1300004		EGEIIGDFGNLRPLQDLNDRPVFLVR	0	3	2	26	2	2981.57	yes	yes	2.53e-156	386.88	6	3.13	6	6	6	5	6	8	9	8	3	4	4	3	6	3.13	6	6	6	5	6	8	9	8	3	4	4	3	36258000000
>jgi|Lotgi1|154423|fgenesh2_pg.C_sca_5000463		EGICLDNLPTYDQIR	0	1	1	15	0	1805.86	yes	yes	3.3e-07	159.64	9.33	0.471									2	1			9.33	0.471									2	1			1778800
>jgi|Lotgi1|229608|estExt_fgenesh2_pg.C_sca_80217		EGIEFVSTFEAK	1	0	0	12	0	1355.66	yes	yes	3.14e-08	179.67	8	0								1					8	0								1					912820
>jgi|Lotgi1|239125|estExt_fgenesh2_pg.C_sca_1950011		EGKDGCEICACR	1	1	0	12	1	1453.57	yes	yes	3.7e-06	140.3	4.17	1.07			2	2	1	1							4.17	1.07			2	2	1	1							19639000
>jgi|Lotgi1|234041|estExt_fgenesh2_pg.C_sca_460095	427	EGSGTMNLGGSLTR	0	1	1	14	0	1378.65	yes	yes	1.58e-06	168.94	9	0									2				9	0									2				2216100
>jgi|Lotgi1|140660|e_gw1.149.31.1	54	EGTAMIAVGIGDQVFMDELR	2	1	0	20	0	2151.03	yes	yes	9.17e-104	342	4.71	2.46	5	16	13	16	13	6	7	9	4	4			4.71	2.46	5	16	13	16	13	6	7	9	4	4			1689700000
>jgi|Lotgi1|239125|estExt_fgenesh2_pg.C_sca_1950011		EGTPCPNGTSCEIEPNDR	0	1	2	18	0	2031.83	yes	yes	5.37e-56	287.52	3.5	1.72	3	1	2	4	3		1						3.5	1.72	3	1	2	4	3		1						105270000
>jgi|Lotgi1|132223|e_gw1.78.94.1		EGVVEIPDATDSNKDDVIK	1	0	1	19	1	2043	yes	yes	1.75e-22	195.84	8	0								1					8	0								1					1534100
>jgi|Lotgi1|239338|estExt_fgenesh2_pg.C_sca_2230009	598	EHGLIFMETSAK	1	0	0	12	0	1361.66	yes	yes	1.29e-13	227.97	10	0										1			10	0										1			677610
>jgi|Lotgi1|174652|fgenesh2_pg.C_sca_207000018		EHNAPASLPSNPSPSSPK	2	0	2	18	0	1815.88	yes	yes	1.28e-12	175.45	2	0.816	1	1	1										2	0.816	1	1	1										3164100
>jgi|Lotgi1|184255|estExt_Genewise1.C_sca_80549		EHSVDRDSIILFK	0	1	0	13	1	1557.82	yes	yes	3.87e-08	201.46	7.5	0.5							1	1					7.5	0.5							1	1					3687700
>jgi|Lotgi1|232714|estExt_fgenesh2_pg.C_sca_310076		EIAIQSPSYPASASVPSANIK	4	0	1	21	0	2129.1	yes	yes	1.21e-84	313.72	4.77	1.76		3	3	6	6	4	2	1	1				4.77	1.76		3	3	6	6	4	2	1	1				361850000
>jgi|Lotgi1|233200|estExt_fgenesh2_pg.C_sca_350163		EIGDQLVGR	0	1	0	9	0	985.519	yes	yes	9.85e-08	317.79	7.26	2.7	1	4	3	4	5	6	10	11	9	7	6	2	7.26	2.7	1	4	3	4	5	6	10	11	9	7	6	2	3222700000
>jgi|Lotgi1|231869|estExt_fgenesh2_pg.C_sca_230185		EIILDRPFHAECK	1	1	0	13	1	1626.82	yes	yes	9.7e-05	172.34	3.57	1.59		2	2	2			1						3.57	1.59		2	2	2			1						53290000
>jgi|Lotgi1|206060|estExt_fgenesh2_pm.C_sca_120032		EILTPLLVER	0	1	0	10	0	1181.7	yes	yes	1.59e-08	239.2	8.11	0.737							2	4	3				8.11	0.737							2	4	3				41963000
>jgi|Lotgi1|238560|estExt_fgenesh2_pg.C_sca_1510007	552;553	EIMDTWTLQMNYPVVK	0	0	1	16	0	1966.95	yes	yes	2.53e-30	249.97	5	0					2								5	0					2								16234000
>jgi|Lotgi1|228882|estExt_fgenesh2_pg.C_sca_50013	347	EIPCIQDAQCQSGSHCMSGTGR	1	1	0	22	0	2478.01	yes	yes	3.74e-43	230.01	6.2	1.72			1			1	2	1					6.2	1.72			1			1	2	1					66829000
>jgi|Lotgi1|236952|estExt_fgenesh2_pg.C_sca_900076	509	EIQDFMNEVK	0	0	1	10	0	1251.58	yes	yes	0.00060245	161.37	8.5	0.5								1	1				8.5	0.5								1	1				5328500
>jgi|Lotgi1|162872|fgenesh2_pg.C_sca_36000100		EIQQQYTVSSAYSK	1	0	0	14	0	1630.78	yes	yes	5.68e-23	247.35	3.2	1.47		3			2								3.2	1.47		3			2								63777000
>jgi|Lotgi1|175997|fgenesh2_pg.C_sca_619000003;>jgi|Lotgi1|147338|e_gw1.2263.2.1;>jgi|Lotgi1|148145|e_gw1.6373.2.1;>jgi|Lotgi1|148156|e_gw1.6429.8.1;>jgi|Lotgi1|148339|e_gw1.7848.4.1;>jgi|Lotgi1|148688|e_gw1.11499.5.1;>jgi|Lotgi1|176431|fgenesh2_pg.C_sca_		EIQTAVRLLLPGELAK	2	1	0	16	1	1750.04	yes	no	0.0033941	121.28	12	0												1	12	0												1	259510
>jgi|Lotgi1|175997|fgenesh2_pg.C_sca_619000003;>jgi|Lotgi1|147338|e_gw1.2263.2.1;>jgi|Lotgi1|148145|e_gw1.6373.2.1;>jgi|Lotgi1|148156|e_gw1.6429.8.1;>jgi|Lotgi1|148339|e_gw1.7848.4.1;>jgi|Lotgi1|148688|e_gw1.11499.5.1;>jgi|Lotgi1|176431|fgenesh2_pg.C_sca_		EIQTAVRLLLPGELAKHAVSEGTK	3	1	0	24	2	2559.44	yes	no	0.00010253	100.92	12	0												1	12	0												1	390040
>jgi|Lotgi1|238526|estExt_fgenesh2_pg.C_sca_1490037		EISGGQTGPTK	0	0	0	11	0	1073.54	yes	yes	0.0075409	123.88	1	0	1												1	0	1												587790
>jgi|Lotgi1|238526|estExt_fgenesh2_pg.C_sca_1490037		EISGGQTGPTKPVVNQPR	0	1	1	18	1	1863.98	yes	yes	1.74e-99	399.21	4.63	2.68	13	21	19	23	14	12	13	8	4	3	2	3	4.63	2.68	13	21	19	23	14	12	13	8	4	3	2	3	13597000000
>jgi|Lotgi1|205506|estExt_fgenesh2_kg.C_sca_8540001;>jgi|Lotgi1|202971|estExt_fgenesh2_kg.C_sca_10023	266	EITALAPPTMK	2	0	0	11	0	1170.63	no	no	8.82e-08	190.05	6.93	2.19	1				2	1	3	6			1		NaN	NaN													81920000
>jgi|Lotgi1|131935|e_gw1.77.174.1;>jgi|Lotgi1|60316|gw1.617.1.1		EITFENAEELTEEGIPFLILFHK	1	0	1	23	0	2718.38	yes	no	8.87e-05	103.1	7	0							1						7	0							1						1489000
>jgi|Lotgi1|193218|estExt_Genewise1.C_sca_510040	211	EITSLAPSTMK	1	0	0	11	0	1176.61	yes	yes	0.00033638	161.76	7.67	0.471							1	2					7.67	0.471							1	2					12683000
>jgi|Lotgi1|154590|fgenesh2_pg.C_sca_6000093		EITTETVNYR	0	1	1	10	0	1224.6	yes	yes	0.00010703	193.75	8.6	0.49								2	3				8.6	0.49								2	3				19027000
>jgi|Lotgi1|223043|estExt_Genewise1Plus.C_sca_880146;>jgi|Lotgi1|202077|estExt_Genewise1.C_sca_2180072;>jgi|Lotgi1|223078|estExt_Genewise1Plus.C_sca_880181;>jgi|Lotgi1|220547|estExt_Genewise1Plus.C_sca_630094;>jgi|Lotgi1|218820|estExt_Genewise1Plus.C_sca_	234	EIVHMQAGQCGNQIGAK	2	0	1	17	0	1839.87	yes	no	4.77e-76	364.65	7	0							2						7	0							2						4506700
>jgi|Lotgi1|204915|estExt_fgenesh2_kg.C_sca_950004		EKDSDNSGLLEADEVK	1	0	1	16	1	1747.81	yes	yes	0.0018925	127.76	10	0										1			10	0										1			517140
>jgi|Lotgi1|188534|estExt_Genewise1.C_sca_240373	200	EKMDATQAELVEER	2	1	0	14	1	1647.78	yes	yes	1.98e-17	230.18	8.33	0.471								2	1				8.33	0.471								2	1				2649300
>jgi|Lotgi1|235988|estExt_fgenesh2_pg.C_sca_730030		EKPLGNSLNQR	0	1	2	11	1	1254.67	yes	yes	3.6e-08	219.34	5.67	0.471					1	2							5.67	0.471					1	2							1399100
>jgi|Lotgi1|169925|fgenesh2_pg.C_sca_91000003		EKPTFCEGEECVTLPTR	0	1	0	17	1	2051.93	yes	yes	6.36e-23	216.37	10	0										1			10	0										1			557510
>jgi|Lotgi1|230492|estExt_fgenesh2_pg.C_sca_120331	363	ELALAIGEDIAHPDFMK	3	0	0	17	0	1868.93	yes	yes	4.19e-55	280.65	7.42	2.4		1		1	1		1	3	3	2			7.42	2.4		1		1	1		1	3	3	2			19627000
>jgi|Lotgi1|238560|estExt_fgenesh2_pg.C_sca_1510007		ELDDVEDFLFSHPDLGNTETVFHQATEK	1	0	1	28	0	3232.48	yes	yes	1.65e-63	243.74	4.5	2.5	1	1		2	3					1			4.5	2.5	1	1		2	3					1			811740000
>jgi|Lotgi1|235609|estExt_fgenesh2_pg.C_sca_670059		ELDFNNAVLAQLPELIK	2	0	2	17	0	1926.05	yes	yes	2.75e-60	317.68	10.5	1.12									1	1	1	1	10.5	1.12									1	1	1	1	8355000
>jgi|Lotgi1|216416|estExt_Genewise1Plus.C_sca_330065		ELEAVVNPITSK	1	0	1	12	0	1298.71	yes	yes	1.29e-14	196.7	6	0						2							6	0						2							3346300
>jgi|Lotgi1|231865|estExt_fgenesh2_pg.C_sca_230179		ELGNYFQYNDESTGIVK	0	0	2	17	0	1975.92	yes	yes	1.91e-11	171.87	10.3	0.943									1		2		10.3	0.943									1		2		3298400
>jgi|Lotgi1|158379|fgenesh2_pg.C_sca_17000030		ELGTLATHLVDLR	1	1	0	13	0	1436.8	yes	yes	0.00027126	134.2	1.5	0.5	1	1											1.5	0.5	1	1											2275200
>jgi|Lotgi1|112071|e_gw1.15.264.1		ELIAIGSDPK	1	0	0	10	0	1041.57	yes	yes	0.0016211	156.94	8	0								1					8	0								1					1210400
>jgi|Lotgi1|198301|estExt_Genewise1.C_sca_970131		ELIDLVLDR	0	1	0	9	0	1084.61	no	no	2.8e-06	291.83	5.69	2.34	2		1	1	2	3	3	3	1				NaN	NaN													55718000
>jgi|Lotgi1|222442|estExt_Genewise1Plus.C_sca_820013		ELIPNLDGTDFDAK	1	0	1	14	0	1546.75	yes	yes	0.0019325	116.01	9	0									1				9	0									1				498060
>jgi|Lotgi1|161608|fgenesh2_pg.C_sca_30000028;>jgi|Lotgi1|197084|estExt_Genewise1.C_sca_820083		ELISNASDALDK	2	0	1	12	0	1274.64	yes	no	0.0018237	128.17	6	4		1								1			6	4		1								1			1068600
>jgi|Lotgi1|227422|estExt_Genewise1Plus.C_sca_2940010		ELITNIGSAAGSAPAAAPAGGAPAAGGEAK	11	0	1	30	0	2547.29	yes	yes	1.81e-15	121.35	11.5	0.5											1	1	11.5	0.5											1	1	2141800
>jgi|Lotgi1|204359|estExt_fgenesh2_kg.C_sca_500014		ELLLQPVIISR	0	1	0	11	0	1279.79	yes	yes	0.0026329	138.11	9.5	0.5									1	1			9.5	0.5									1	1			859040
>jgi|Lotgi1|140786|e_gw1.151.5.1	61	ELLVIHLDSWMWK	0	0	0	13	0	1668.87	yes	yes	0.00043924	122.42	4.17	2.54	1	1		2	1				1				4.17	2.54	1	1		2	1				1				45592000
>jgi|Lotgi1|159383|fgenesh2_pg.C_sca_20000123	111	ELNAFMVSNK	1	0	2	10	0	1151.56	yes	yes	0.000771	156.94	6	0						1							6	0						1							1630200
>jgi|Lotgi1|183614|estExt_Genewise1.C_sca_60290		ELNEIINADADDPSLIEYK	2	0	2	19	0	2161.04	yes	yes	1.9e-07	146.16	9.5	0.5									1	1			9.5	0.5									1	1			829600
>jgi|Lotgi1|230007|estExt_fgenesh2_pg.C_sca_100209	361	ELNVMFIETSAK	1	0	1	12	0	1380.7	yes	yes	0.0021088	116.23	10	0										1			10	0										1			144250
>jgi|Lotgi1|109908|e_gw1.11.685.1		ELQHTIQSLK	0	0	0	10	0	1195.66	yes	yes	3.01e-07	221.89	8.6	0.49								2	3				8.6	0.49								2	3				5567500
>jgi|Lotgi1|238760|estExt_fgenesh2_pg.C_sca_1660028		ELVTNVQLGK	0	0	1	10	0	1099.62	yes	yes	0.0072827	132.9	10	0										1			10	0										1			1176600
>jgi|Lotgi1|238400|estExt_fgenesh2_pg.C_sca_1440037	536	ELYYDMDTGLNVVK	0	0	1	14	0	1658.79	yes	yes	8.52e-23	238.53	7.91	2.39	2						3	6	8	2	1		7.91	2.39	2						3	6	8	2	1		382430000
>jgi|Lotgi1|238560|estExt_fgenesh2_pg.C_sca_1510007	554	EMEYIPYK	0	0	0	8	0	1071.49	yes	yes	0.0091911	162.97	5	0					1								5	0					1								41235000
>jgi|Lotgi1|235120|estExt_fgenesh2_pg.C_sca_590106	456;457	EMVGSLLGMDEDDIR	0	1	0	15	0	1678.75	yes	yes	2.02e-20	224.39	3.62	0.992		3	3	7	3								3.62	0.992		3	3	7	3								79070000
>jgi|Lotgi1|235120|estExt_fgenesh2_pg.C_sca_590106	456;457	EMVGSLLGMDEDDIRK	0	1	0	16	1	1806.85	yes	yes	1.52e-13	191.05	5.3	2.28		1		3	4				1	1			5.3	2.28		1		3	4				1	1			153910000
>jgi|Lotgi1|233408|estExt_fgenesh2_pg.C_sca_390087		ENIFFVQYVPDCASIK	1	0	1	16	0	1928.93	yes	yes	1.36e-45	282.71	10	0										2			10	0										2			4641200
>jgi|Lotgi1|216792|estExt_Genewise1Plus.C_sca_350069		ENLIQNLDEEDIFSRPTYK	0	1	2	19	1	2323.13	yes	yes	4.8e-39	244.78	8.75	0.433								1	3				8.75	0.433								1	3				5211700
>jgi|Lotgi1|239188|estExt_fgenesh2_pg.C_sca_2050005		ENNPNYDADSPDGDPSNK	1	0	4	18	0	1947.77	yes	yes	1.12e-42	265.47	4.48	2.21	11	7	8	11	11	14	8	6	1				4.48	2.21	11	7	8	11	11	14	8	6	1				1405200000
>jgi|Lotgi1|141698|e_gw1.165.8.1		ENPNALATFLK	2	0	2	11	0	1216.65	yes	yes	0.00058194	163.77	7	0							2						7	0							2						5471900
>jgi|Lotgi1|162861|fgenesh2_pg.C_sca_36000089		ENQLVTLGDR	0	1	1	10	0	1143.59	yes	yes	2.47e-08	233	6.43	1.99				1	3			1	2				6.43	1.99				1	3			1	2				61307000
>jgi|Lotgi1|135551|e_gw1.98.105.1;>jgi|Lotgi1|223635|estExt_Genewise1Plus.C_sca_980068;>jgi|Lotgi1|223639|estExt_Genewise1Plus.C_sca_980077;>jgi|Lotgi1|223645|estExt_Genewise1Plus.C_sca_980084		ENQSVLITGESGAGK	1	0	1	15	0	1488.74	yes	no	0.00039162	99.531	9	0									1				9	0									1				0
>jgi|Lotgi1|174920|fgenesh2_pg.C_sca_225000003		ENVNTIVSYSPAPLDTAISK	2	0	2	20	0	2118.08	yes	yes	8.94e-79	301.23	5.57	2.44	8	7	8	10	11	17	22	9	5	6			5.57	2.44	8	7	8	10	11	17	22	9	5	6			8032400000
>jgi|Lotgi1|131935|e_gw1.77.174.1		ENVVEHNNIDDLDELDTK	0	0	3	18	0	2110.97	yes	yes	1.78e-91	392.94	6.5	0.5						1	1						6.5	0.5						1	1						14231000
>jgi|Lotgi1|228882|estExt_fgenesh2_pg.C_sca_50013		EPEVEIANPR	1	1	1	10	0	1152.58	yes	yes	7.04e-09	236.04	7.17	0.687						1	3	2					7.17	0.687						1	3	2					51929000
>jgi|Lotgi1|231869|estExt_fgenesh2_pg.C_sca_230185		EPISPCEYK	0	0	0	9	0	1121.51	yes	yes	0.0030436	168.72	4	0				1									4	0				1									1966600
>jgi|Lotgi1|238526|estExt_fgenesh2_pg.C_sca_1490037		EPTNPSSTTTDSQGR	0	1	1	15	0	1576.7	yes	yes	2.74e-36	269.33	4.3	2.1	6	6	7	4	7	8	8	1					4.3	2.1	6	6	7	4	7	8	8	1					344020000
>jgi|Lotgi1|239447|estExt_fgenesh2_pg.C_sca_2510014		EPTNQNQLPTLTIATSNVPVITK	1	0	3	23	0	2478.33	yes	yes	2.08e-45	233.49	7.5	2.29	1						2	3	4				7.5	2.29	1						2	3	4				84980000
>jgi|Lotgi1|235120|estExt_fgenesh2_pg.C_sca_590106		EQAEAILDKVEEYDPEYK	2	0	0	18	1	2168.02	yes	yes	2.52e-55	283.35	4.23	2.08	3	3	3	6	5	2	2	1	1				4.23	2.08	3	3	3	6	5	2	2	1	1				657470000
>jgi|Lotgi1|204747|estExt_fgenesh2_kg.C_sca_790016		EQEDKVSNLIGQLTDK	0	0	1	16	1	1815.92	yes	yes	2.04e-28	240.44	11	0											1		11	0											1		1628200
>jgi|Lotgi1|237161|estExt_fgenesh2_pg.C_sca_970042		EQIDQVLDR	0	1	0	9	0	1114.56	yes	yes	1.61e-05	223.75	7	0							3						7	0							3						11195000
>jgi|Lotgi1|231869|estExt_fgenesh2_pg.C_sca_230185		EQPYPGRPPSPLFVVCDSGR	0	2	0	20	1	2257.09	yes	yes	7.31e-39	226.75	3.86	2.1	2	2	3	3		2	1	1					3.86	2.1	2	2	3	3		2	1	1					173140000
>jgi|Lotgi1|204153|estExt_fgenesh2_kg.C_sca_410005		ERGENLAVEHGIK	1	1	1	13	1	1450.75	yes	yes	0.004318	118.48	10	0										1			10	0										1			286390
>jgi|Lotgi1|234885|estExt_fgenesh2_pg.C_sca_560116		ERNGLLSDLVGK	0	1	1	12	1	1299.71	yes	yes	0.0077578	122.42	9	0									1				9	0									1				203570
>jgi|Lotgi1|105757|e_gw1.4.297.1		ESAEGEPAWQGAGQEVGLK	3	0	0	19	0	1941.91	yes	yes	4.24e-40	249.66	7.5	0.5							1	1					7.5	0.5							1	1					5034700
>jgi|Lotgi1|234865|estExt_fgenesh2_pg.C_sca_560073		ESCVPGALNPK	1	0	1	11	0	1170.57	yes	yes	0.0075409	123.88	6	0						1							6	0						1							4125800
>jgi|Lotgi1|163596|fgenesh2_pg.C_sca_40000150		ESDYTPTEQDILR	0	1	0	13	0	1565.72	yes	yes	6.7e-07	137.17	8	0								1					8	0								1					776750
>jgi|Lotgi1|186317|estExt_Genewise1.C_sca_150132		ESEWFGFYK	0	0	0	9	0	1191.52	yes	yes	0.0060077	155.01	8	0								1					8	0								1					3407600
>jgi|Lotgi1|230589|estExt_fgenesh2_pg.C_sca_130293		ESGDEQSVVASCDELTDQR	1	1	0	19	0	2123.89	yes	yes	1.01e-53	270.93	10.3	0.471										2	1		10.3	0.471										2	1		1992900
>jgi|Lotgi1|236952|estExt_fgenesh2_pg.C_sca_900076		ESLELSSFSLK	0	0	0	11	0	1238.64	yes	yes	1.6e-05	148.96	7	0							1						7	0							1						1013800
>jgi|Lotgi1|140786|e_gw1.151.5.1		ESNILYTPGSAAHIK	2	0	1	15	0	1599.83	yes	yes	8.19e-20	222.54	4.91	2.63	1	5		5	3	3	1	2		1	1		4.91	2.63	1	5		5	3	3	1	2		1	1		460590000
>jgi|Lotgi1|238326|estExt_fgenesh2_pg.C_sca_1410005		ESNQTNEVVFR	0	1	2	11	0	1321.63	yes	yes	9.25e-11	224.52	9	0									1				9	0									1				2690900
>jgi|Lotgi1|154020|fgenesh2_pg.C_sca_5000060		ESPLTETINK	0	0	1	10	0	1130.58	yes	yes	3.18e-07	257.02	3.5	1.12		2	2	2	2								3.5	1.12		2	2	2	2								77762000
>jgi|Lotgi1|236770|estExt_fgenesh2_pg.C_sca_870051	504	ESSGCSDDDNYIMATK	1	0	1	16	0	1791.69	yes	yes	0.00016922	131.26	6.8	1.17					1	1	1	2					6.8	1.17					1	1	1	2					12120000
>jgi|Lotgi1|192582|estExt_Genewise1.C_sca_460339		ESSQDEYGTAAYK	2	0	0	13	0	1447.61	yes	yes	0.00092352	122.42	8.33	0.943							1	3	1	1			8.33	0.943							1	3	1	1			3912700
>jgi|Lotgi1|235610|estExt_fgenesh2_pg.C_sca_670062		ESSTAALGNIR	2	1	1	11	0	1117.57	yes	yes	3.08e-13	241.23	6.15	3.09	1	3	3	3	2	2	3	3	3	1	2	1	6.15	3.09	1	3	3	3	2	2	3	3	3	1	2	1	159740000
>jgi|Lotgi1|186451|estExt_Genewise1.C_sca_160091		ESTFFNEDDLK	0	0	1	11	0	1343.59	yes	yes	0.0020677	136.32	9	0									2				9	0									2				4032900
>jgi|Lotgi1|234561|estExt_fgenesh2_pg.C_sca_520131;>jgi|Lotgi1|162671|fgenesh2_pg.C_sca_35000072;>jgi|Lotgi1|233138|estExt_fgenesh2_pg.C_sca_350080;>jgi|Lotgi1|126004|e_gw1.52.177.1		ESTLHLVLR	0	1	0	9	0	1066.61	yes	no	3.02e-06	307.12	10.1	1.7							1	1	2	1	2	3	10.1	1.7							1	1	2	1	2	3	9286800
>jgi|Lotgi1|235969|estExt_fgenesh2_pg.C_sca_720095	495	ESVQKPLDMAK	1	0	0	11	1	1244.64	yes	yes	1.79e-05	192.32	8.5	4.33	1										3		8.5	4.33	1										3		13458000
>jgi|Lotgi1|233451|estExt_fgenesh2_pg.C_sca_390160		ETCVAVAEWEK	2	0	0	11	0	1320.6	yes	yes	0.0082046	122.26	10	0										1			10	0										1			5615700
>jgi|Lotgi1|206060|estExt_fgenesh2_pm.C_sca_120032		ETDDLQHLNFTAIDNFNR	1	1	3	18	0	2162	yes	yes	1.6e-59	309.29	8.4	0.49								3	2				8.4	0.49								3	2				13769000
>jgi|Lotgi1|234865|estExt_fgenesh2_pg.C_sca_560073	442	ETFSSDSNAETFMYK	1	0	1	15	0	1755.73	yes	yes	2.39e-07	156.8	5.5	0.5					3	3							5.5	0.5					3	3							19771000
>jgi|Lotgi1|230492|estExt_fgenesh2_pg.C_sca_120331		ETGKPHEIISK	0	0	0	11	1	1237.67	yes	yes	1.53e-05	194.67	10	0										1			10	0										1			490980
>jgi|Lotgi1|207549|estExt_fgenesh2_pm.C_sca_1080008		ETLQDVEGEDGS	0	0	0	12	0	1277.53	yes	yes	0.0038946	117.67	9	0									1				9	0									1				4338800
>jgi|Lotgi1|163637|fgenesh2_pg.C_sca_40000191		ETLSEITETSDPSEKPTIEEIIDNIINVEPK	0	0	2	31	1	3482.74	yes	yes	0	571.31	5.03	1.7		4	4	8	6	9	7	2					5.03	1.7		4	4	8	6	9	7	2					4454400000
>jgi|Lotgi1|239125|estExt_fgenesh2_pg.C_sca_1950011		ETPCGYGALPASDTHGTHINCGR	2	1	1	23	0	2470.08	yes	yes	1.02e-106	260.95	4.41	2.52	10	10	11	13	9	6	6	6	3		2		4.41	2.52	10	10	11	13	9	6	6	6	3		2		15709000000
>jgi|Lotgi1|209261|estExt_Genewise1Plus.C_sca_30137		ETTSSVDIVAR	1	1	0	11	0	1176.6	yes	yes	0.00010443	179	6.12	2.91	1	2	1	1	2	2	1	3	2	1	1		6.12	2.91	1	2	1	1	2	2	1	3	2	1	1		196140000
>jgi|Lotgi1|115607|e_gw1.21.53.1		ETVAWNFYAIGDNEAFK	3	0	2	17	0	1973.92	yes	yes	0.00038728	124.45	3	1		1		1									3	1		1		1									2147500
>jgi|Lotgi1|163637|fgenesh2_pg.C_sca_40000191	137;138	ETYEDAADNMVDEEDSMDTNQDIIDDIR	2	1	2	28	0	3261.31	yes	yes	3.12e-139	327.78	5.53	1.45		1		2	4	4	3	1					5.53	1.45		1		2	4	4	3	1					194660000
>jgi|Lotgi1|207549|estExt_fgenesh2_pm.C_sca_1080008	278;279	EVAMMGVNLTVEER	1	1	1	14	0	1576.76	yes	yes	6.63e-18	225.4	9	0.667								2	5	2			9	0.667								2	5	2			21352000
>jgi|Lotgi1|223043|estExt_Genewise1Plus.C_sca_880146;>jgi|Lotgi1|202077|estExt_Genewise1.C_sca_2180072;>jgi|Lotgi1|197703|estExt_Genewise1.C_sca_880158;>jgi|Lotgi1|223078|estExt_Genewise1Plus.C_sca_880181;>jgi|Lotgi1|220547|estExt_Genewise1Plus.C_sca_6300	235	EVDEQMLNVQNK	0	0	2	12	0	1445.68	yes	no	1.63e-17	244.16	7.58	1.04						1	6	3	1	1			7.58	1.04						1	6	3	1	1			17762000
>jgi|Lotgi1|137014|e_gw1.111.65.1		EVFGGANDFSLR	1	1	1	12	0	1310.63	yes	yes	0.006443	116.23	10	0										1			10	0										1			191760
>jgi|Lotgi1|209107|estExt_Genewise1Plus.C_sca_20912		EVFIFSLSEEK	0	0	0	11	0	1326.67	yes	yes	0.00058194	163.77	7.6	0.49							2	3					7.6	0.49							2	3					12070000
>jgi|Lotgi1|218948|estExt_Genewise1Plus.C_sca_500034		EVFIGANPHAISLLEK	2	0	1	16	0	1736.95	yes	yes	1.02e-15	167.14	8	0								2					8	0								2					966430
>jgi|Lotgi1|239005|estExt_fgenesh2_pg.C_sca_1830012		EVGGSVPQR	0	1	0	9	0	927.477	yes	yes	0.00085326	182.57	10.8	0.829										2	1	1	10.8	0.829										2	1	1	1166700
>jgi|Lotgi1|150144|fgenesh2_kg.C_sca_26000011		EVIGLGEGAGANIIAR	3	1	1	16	0	1538.84	yes	yes	2.72e-35	253.07	8	0								2					8	0								2					6742600
>jgi|Lotgi1|222442|estExt_Genewise1Plus.C_sca_820013		EVLDLLDKELIPNLDGTDFDAK	1	0	1	22	1	2472.26	yes	yes	1.96e-126	384.22	9	0									1				9	0									1				2562500
>jgi|Lotgi1|205379|estExt_fgenesh2_kg.C_sca_2180002		EVLELLDK	0	0	0	8	0	957.538	yes	yes	0.0084645	180.18	8.67	0.471								1	2				8.67	0.471								1	2				6170200
>jgi|Lotgi1|154590|fgenesh2_pg.C_sca_6000093		EVNFQSELDK	0	0	1	10	0	1207.57	yes	yes	0.00072084	172.47	8.67	0.471								1	2				8.67	0.471								1	2				5357300
>jgi|Lotgi1|131935|e_gw1.77.174.1		EVNIGTQYR	0	1	1	9	0	1078.54	yes	yes	2.63e-18	253.3	7.86	1.73					1		3		1	2			7.86	1.73					1		3		1	2			9123100
>jgi|Lotgi1|105757|e_gw1.4.297.1;>jgi|Lotgi1|214936|estExt_Genewise1Plus.C_sca_250001		EVQGHESELFK	0	0	0	11	0	1301.63	no	no	5.45e-21	338.09	7.57	0.495							3	4					NaN	NaN													19609000
>jgi|Lotgi1|192582|estExt_Genewise1.C_sca_460339		EVQGHESQLFK	0	0	0	11	0	1300.64	yes	yes	0.0012681	152.81	9	0.816								1	1	1			9	0.816								1	1	1			3307800
>jgi|Lotgi1|154020|fgenesh2_pg.C_sca_5000060		EVQNNFGEPIINQVFTR	0	1	3	17	0	2004.01	yes	yes	4.23e-40	258.32	3	1.41		2			1								3	1.41		2			1								6099800
>jgi|Lotgi1|239339|estExt_fgenesh2_pg.C_sca_2240004	600	EVTIMSGANPR	1	1	1	11	0	1173.58	yes	yes	2.56e-10	179	3.67	1.25		1		1	1								3.67	1.25		1		1	1								3011100
>jgi|Lotgi1|140786|e_gw1.151.5.1	62	EWNFAMSR	1	1	1	8	0	1039.45	yes	yes	0.00029615	255.16	4.3	1.27	1			4	4	1							4.3	1.27	1			4	4	1							217300000
>jgi|Lotgi1|83160|gw1.21.261.1	614	EWPQPAHMAITGPIIR	2	1	0	16	0	1815.95	yes	yes	1.57e-10	167.14	4.95	2.58	1	2	3	5	4			1	3	1			4.95	2.58	1	2	3	5	4			1	3	1			333480000
>jgi|Lotgi1|234405|estExt_fgenesh2_pg.C_sca_500078		EWSPFYVICNDQR	0	1	1	13	0	1712.76	yes	yes	5.43e-23	280.23	8.67	0.471								2	4				8.67	0.471								2	4				12093000
>jgi|Lotgi1|140786|e_gw1.151.5.1		EYIPHLVAR	1	1	0	9	0	1096.6	yes	yes	3.38e-06	242.31	4.4	1.88	2	5	7	11	7	4	3	4					4.4	1.88	2	5	7	11	7	4	3	4					975530000
>jgi|Lotgi1|171918|fgenesh2_pg.C_sca_122000036		EYVYEDGCQTCTCK	0	0	0	14	0	1811.68	yes	yes	0.0014143	118.48	8	0								1					8	0								1					761090
>jgi|Lotgi1|236689|estExt_fgenesh2_pg.C_sca_850101		EYYNQPPEPAVQQR	1	1	1	14	0	1717.81	yes	yes	1.79e-22	238.53	8	0.707							1	2	1				8	0.707							1	2	1				10372000
>jgi|Lotgi1|162872|fgenesh2_pg.C_sca_36000100	128	FAAATRPADFNMGIDIR	4	2	1	17	1	1864.93	yes	yes	5.31e-60	315.52	4.82	2.44	2	3	3	2	2	5	1	2	2				4.82	2.44	2	3	3	2	2	5	1	2	2				322800000
>jgi|Lotgi1|198520|estExt_Genewise1.C_sca_1010029;>jgi|Lotgi1|223760|estExt_Genewise1Plus.C_sca_1010024		FADENFQLK	1	0	1	9	0	1110.53	yes	no	9.13e-05	216.9	10.1	0.781									2	3	3		10.1	0.781									2	3	3		10488000
>jgi|Lotgi1|231869|estExt_fgenesh2_pg.C_sca_230185		FADPASCSLFFDCSK	2	0	0	15	0	1750.73	yes	yes	1.83e-38	254.06	4.75	2.34	2	3	1	3	3	3	2	2	1				4.75	2.34	2	3	1	3	3	3	2	2	1				131650000
>jgi|Lotgi1|238526|estExt_fgenesh2_pg.C_sca_1490037		FAGVEFGPELVLK	1	0	0	13	0	1404.77	yes	yes	9.78e-16	231.97	5.08	3.21	7	8	4	6	5	3	3	5	4	2	1	2	5.08	3.21	7	8	4	6	5	3	3	5	4	2	1	2	14420000000
>jgi|Lotgi1|238526|estExt_fgenesh2_pg.C_sca_1490037		FAGVEFGPELVLKFR	1	1	0	15	1	1707.93	yes	yes	1.12e-38	300.69	3.5	1.02		2	3	3	2								3.5	1.02		2	3	3	2								192820000
>jgi|Lotgi1|238560|estExt_fgenesh2_pg.C_sca_1510007	555	FALIAGMAISNYFGR	3	1	1	15	0	1629.83	yes	yes	7.14e-08	162.6	3.17	1.34	1	1	1	2	1								3.17	1.34	1	1	1	2	1								88750000
>jgi|Lotgi1|239574|estExt_fgenesh2_pg.C_sca_3420002		FANAPLGR	2	1	1	8	0	844.456	yes	yes	0.00031918	239.85	6.78	3.02	1	2	2	4	3	3	3	3	3	4	3	1	6.78	3.02	1	2	2	4	3	3	3	3	3	4	3	1	363420000
>jgi|Lotgi1|237510|estExt_fgenesh2_pg.C_sca_1090023	526	FANMDFGSQLMIK	1	0	1	13	0	1500.71	yes	yes	9.23e-28	310.91	5.8	3.3	8	7	7	5	4	3	8	7	6	6	4	1	5.8	3.3	8	7	7	5	4	3	8	7	6	6	4	1	1736000000
>jgi|Lotgi1|234481|estExt_fgenesh2_pg.C_sca_510144		FASLGFR	1	1	0	7	0	796.423	yes	yes	0.0046284	207.99	6	0						1							6	0						1							590890
>jgi|Lotgi1|203487|estExt_fgenesh2_kg.C_sca_140018		FATYIGATPIAGR	3	1	0	13	0	1336.71	yes	yes	3.86e-06	179.67	8.2	0.98							1	3		1			8.2	0.98							1	3		1			5608700
>jgi|Lotgi1|237709|estExt_fgenesh2_pg.C_sca_1150053		FAVAAAPAAAAASSAAPAK	12	0	0	19	0	1612.86	yes	yes	8.9e-18	175.45	8	0								3					8	0								3					3358300
>jgi|Lotgi1|109908|e_gw1.11.685.1		FCDLDQNPQDR	0	1	1	11	0	1406.59	yes	yes	3.08e-13	272.62	8.5	0.5								3	3				8.5	0.5								3	3				11305000
>jgi|Lotgi1|232880|estExt_fgenesh2_pg.C_sca_330023		FCNDIDAIFR	1	1	1	10	0	1269.58	yes	yes	0.0002329	188.46	3.67	2.36		2					1						3.67	2.36		2					1						1917300
>jgi|Lotgi1|235690|estExt_fgenesh2_pg.C_sca_680060	490	FDASHFMFGNK	1	0	1	11	0	1299.57	yes	yes	0.00010946	174.73	9.25	0.433									3	1			9.25	0.433									3	1			3079000
>jgi|Lotgi1|99791|gw1.32.297.1		FDEVANTIQR	1	1	1	10	0	1191.59	yes	yes	1.59e-08	253.62	6.71	2.71			1	2				1	2	1			6.71	2.71			1	2				1	2	1			10074000
>jgi|Lotgi1|99852|gw1.32.299.1		FDEVASIIQR	1	1	0	10	0	1176.61	yes	yes	1.79e-07	253.62	3.43	1.59	2	2	3	4	2		1						3.43	1.59	2	2	3	4	2		1						109900000
>jgi|Lotgi1|239574|estExt_fgenesh2_pg.C_sca_3420002	608	FDGIMDDVK	0	0	0	9	0	1038.47	yes	yes	0.0031704	152.59	7.6	1.96				1				3		1			7.6	1.96				1				3		1			13538000
>jgi|Lotgi1|233199|estExt_fgenesh2_pg.C_sca_350161		FDLAALQK	2	0	0	8	0	904.502	yes	yes	0.00034128	231.34	5.26	2.47	1	2	3	2	2	2	2	3	2				5.26	2.47	1	2	3	2	2	2	2	3	2				1925600000
>jgi|Lotgi1|216416|estExt_Genewise1Plus.C_sca_330065		FDLTEIPAAPR	2	1	0	11	0	1228.65	yes	yes	4.98e-16	219.34	5.33	0.943				1		2							5.33	0.943				1		2							2165800
>jgi|Lotgi1|196407|estExt_Genewise1.C_sca_750091		FDSINQLIDYHR	0	1	1	12	0	1519.74	yes	yes	0.0022636	119.16	9	0									1				9	0									1				344150
>jgi|Lotgi1|229175|estExt_fgenesh2_pg.C_sca_50437		FDVNCNFNGAEK	1	0	3	12	0	1413.6	yes	yes	6.38e-10	212.15	6.67	0.471						1	2						6.67	0.471						1	2						11155000
>jgi|Lotgi1|234508|estExt_fgenesh2_pg.C_sca_520053		FEDVDNYR	0	1	1	8	0	1056.45	yes	yes	0.0076103	183.43	9.5	0.5									1	1			9.5	0.5									1	1			3810500
>jgi|Lotgi1|233408|estExt_fgenesh2_pg.C_sca_390087		FEGVTIIQLNDLSDCK	0	0	1	16	0	1850.91	yes	yes	4.45e-29	244.14	10.3	0.471										2	1		10.3	0.471										2	1		3085200
>jgi|Lotgi1|97454|gw1.25.477.1		FEIIDHSSEVISK	0	0	0	13	0	1502.76	yes	yes	1.66e-11	212.38	8	0.816							1	1	1				8	0.816							1	1	1				6085700
>jgi|Lotgi1|235988|estExt_fgenesh2_pg.C_sca_730030		FELAVDNR	1	1	1	8	0	962.482	yes	yes	0.00066056	220.39	5.5	0.957				1	2	2	1						5.5	0.957				1	2	2	1						43168000
>jgi|Lotgi1|193211|estExt_Genewise1.C_sca_510020		FELSQYGIDTTK	0	0	0	12	0	1400.68	yes	yes	0.00023283	165.11	6.25	3.03	1							3					6.25	3.03	1							3					31613000
>jgi|Lotgi1|233779|estExt_fgenesh2_pg.C_sca_430124		FENYLGSKPWFAGDK	1	0	1	15	1	1757.84	yes	yes	2.94e-20	235.21	9	0									1				9	0									1				902590
>jgi|Lotgi1|174003|fgenesh2_pg.C_sca_179000009		FEVFSQNLTFSQYSK	0	0	1	15	0	1823.87	yes	yes	0.0010134	123.64	5	1				1		1							5	1				1		1							6057000
>jgi|Lotgi1|229818|estExt_fgenesh2_pg.C_sca_90208		FEVNTEITPGYVLYGK	0	0	1	16	0	1828.92	yes	yes	2.23e-15	198.46	5.67	0.471					1	2							5.67	0.471					1	2							18488000
>jgi|Lotgi1|113304|e_gw1.17.156.1		FFGINEFESLR	0	1	1	11	0	1357.67	yes	yes	1.01e-05	197.1	8.67	0.471								1	2				8.67	0.471								1	2				2257700
>jgi|Lotgi1|106937|e_gw1.6.157.1		FFPEDVSEELIQEITQR	0	1	0	17	0	2079.02	yes	yes	5.36e-57	297.91	5.5	1.5			1	1	2	2	1	1					5.5	1.5			1	1	2	2	1	1					12540000
>jgi|Lotgi1|173200|fgenesh2_pg.C_sca_151000011		FFPRPNQTPSWGQSPNPTPQNAWNFR	1	2	4	26	1	3070.46	yes	yes	1.01e-68	259.78	6.25	3.11	1						1	1	1				6.25	3.11	1						1	1	1				24957000
>jgi|Lotgi1|102397|e_gw1.1.358.1		FFQDVLR	0	1	0	7	0	923.486	yes	yes	0.004139	213.35	8.33	0.471								2	1				8.33	0.471								2	1				15432000
>jgi|Lotgi1|211452|estExt_Genewise1Plus.C_sca_90346		FFVSLNLPYSIR	0	1	1	12	0	1454.79	yes	yes	3.44e-10	216.87	8	0								1					8	0								1					5532100
>jgi|Lotgi1|239574|estExt_fgenesh2_pg.C_sca_3420002		FGDGQVPQHWNWK	0	0	1	13	0	1597.74	yes	yes	0.0023481	113.47	4	0				1									4	0				1									1167700
>jgi|Lotgi1|239574|estExt_fgenesh2_pg.C_sca_3420002		FGDGQVPQHWNWKPTFGGK	0	0	1	19	1	2185.05	yes	yes	3.95e-34	235.83	3.27	1.05	1	1	4	4	1								3.27	1.05	1	1	4	4	1								224400000
>jgi|Lotgi1|186095|estExt_Genewise1.C_sca_140132		FGDQILQIDGK	0	0	0	11	0	1232.64	yes	yes	2.81e-05	190.05	8.4	0.49								3	2				8.4	0.49								3	2				18021000
>jgi|Lotgi1|213719|estExt_Genewise1Plus.C_sca_180387		FGFPDGEPCILLK	0	0	0	13	0	1491.74	yes	yes	0.00084709	123.8	7	0							1						7	0							1						1830300
>jgi|Lotgi1|238526|estExt_fgenesh2_pg.C_sca_1490037	541	FGMGQTGATVVTGSGGGGR	1	1	0	19	0	1695.8	yes	yes	1.79e-111	406.44	5.29	3	12	18	20	19	14	11	13	9	10	10	7	1	5.29	3	12	18	20	19	14	11	13	9	10	10	7	1	12367000000
>jgi|Lotgi1|193211|estExt_Genewise1.C_sca_510020		FGQDLYHDLVAPFYK	1	0	0	15	0	1811.89	yes	yes	5.13e-20	227.91	7.5	0.5							3	3					7.5	0.5							3	3					50830000
>jgi|Lotgi1|142206|e_gw1.176.16.1		FGQFDDTIPGPFR	0	1	0	13	0	1495.71	yes	yes	7.19e-05	163.34	11.5	0.5											1	1	11.5	0.5											1	1	3509900
>jgi|Lotgi1|158905|fgenesh2_pg.C_sca_18000255		FGTDPDNWPTDAK	1	0	1	13	0	1462.64	yes	yes	3.73e-24	199.49	8	0								1					8	0								1					438060
>jgi|Lotgi1|228264|estExt_fgenesh2_pg.C_sca_20144		FGVVLYSSTIAGK	1	0	0	13	0	1340.73	yes	yes	4.98e-05	137.17	6.43	1.76				1	1	2	2			1			6.43	1.76				1	1	2	2			1			102950000
>jgi|Lotgi1|118304|e_gw1.28.357.1		FGYTSAPGEGGIVNR	1	1	1	15	0	1523.74	yes	yes	3.38e-06	149.26	9	0									2				9	0									2				2416700
>jgi|Lotgi1|231869|estExt_fgenesh2_pg.C_sca_230185		FHETLASGGCGTR	1	1	0	13	0	1391.63	yes	yes	7.13e-31	328.27	4	1.87	1	2	2	3	1	1	2						4	1.87	1	2	2	3	1	1	2						26386000
>jgi|Lotgi1|102397|e_gw1.1.358.1		FHLIGHSLGAHVAGHVGQFAENIGR	3	1	1	25	0	2623.35	yes	yes	3.16e-49	234.65	9	0									1				9	0									1				1461800
>jgi|Lotgi1|230838|estExt_fgenesh2_pg.C_sca_150334		FHPIPSSPTEILR	0	1	0	13	0	1492.8	yes	yes	7.19e-05	163.34	2	0		1											2	0		1											277210
>jgi|Lotgi1|205560|estExt_fgenesh2_pm.C_sca_10063		FHTITTSYYR	0	1	0	10	0	1287.62	yes	yes	0.001079	163.72	10	0										1			10	0										1			891170
>jgi|Lotgi1|220939|estExt_Genewise1Plus.C_sca_670104		FHVPLAVTLASPVAVSK	3	0	0	17	0	1735	yes	yes	2.99e-05	108.17	7	0							1						7	0							1						759170
>jgi|Lotgi1|123691|e_gw1.44.26.1;>jgi|Lotgi1|134773|e_gw1.93.138.1	46	FHYNSIMQLNGR	0	1	2	12	0	1478.71	no	no	0.006761	129.7	9	0									1				NaN	NaN													617910
>jgi|Lotgi1|236952|estExt_fgenesh2_pg.C_sca_900076;>jgi|Lotgi1|173550|fgenesh2_pg.C_sca_164000001;>jgi|Lotgi1|176774|fgenesh2_pg.C_sca_3794000001		FIDEESGIDHYK	0	0	0	12	0	1451.66	yes	no	0.0020138	126.67	3	0			1										3	0			1										1605500
>jgi|Lotgi1|162872|fgenesh2_pg.C_sca_36000100		FIFSVADIKK	1	0	0	10	1	1166.67	yes	yes	0.00061416	188.46	3.83	1.57	1	2	2	2	3	2							3.83	1.57	1	2	2	2	3	2							60433000
>jgi|Lotgi1|233201|estExt_fgenesh2_pg.C_sca_350164		FILDFHNIK	0	0	1	9	0	1145.62	yes	yes	0.0053194	157.54	8	0								1					8	0								1					4345100
>jgi|Lotgi1|98300|gw1.10.596.1;>jgi|Lotgi1|70058|gw1.10.228.1		FINNPPSGR	0	1	2	9	0	1000.51	yes	no	8.23e-06	242.31	5.38	2.5		3	2	2	1	2	1	3	2				5.38	2.5		3	2	2	1	2	1	3	2				35231000
>jgi|Lotgi1|116841|e_gw1.25.502.1		FIQNAIDTHQVVIFSK	1	0	1	16	0	1858.99	yes	yes	3.75e-05	111.39	8	0								1					8	0								1					330060
>jgi|Lotgi1|233461|estExt_fgenesh2_pg.C_sca_400001		FIQSLTNLGR	0	1	1	10	0	1147.63	yes	yes	7.04e-09	271.64	6.11	3.5	3	4	3	4	3	3	2	2	3	3	2	3	6.11	3.5	3	4	3	4	3	3	2	2	3	3	2	3	1283400000
>jgi|Lotgi1|181139|estExt_Genewise1.C_sca_10571		FIVNLPTFNVR	0	1	2	11	0	1318.74	yes	yes	2.06e-12	258.34	9.5	0.5									1	1			9.5	0.5									1	1			2934700
>jgi|Lotgi1|123902|e_gw1.45.230.1		FIYGGCQGNR	0	1	1	10	0	1170.52	yes	yes	0.00073385	148.05	10	0										1			10	0										1			708090
>jgi|Lotgi1|221240|estExt_Genewise1Plus.C_sca_690138		FKPHLVGER	0	1	0	9	1	1081.6	yes	yes	0.009243	168.72	6	0						1							6	0						1							2105800
>jgi|Lotgi1|142681|e_gw1.184.79.1	77	FKPTDATTNPSLILAAAGMK	4	0	1	20	1	2046.08	yes	yes	1.35e-52	259.53	8	0								1					8	0								1					1483300
>jgi|Lotgi1|238082|estExt_fgenesh2_pg.C_sca_1300004		FKQLIPFHPVWPICK	0	0	0	15	1	1909.04	yes	yes	3.3e-05	147.87	8	0								2					8	0								2					3500600
>jgi|Lotgi1|234885|estExt_fgenesh2_pg.C_sca_560116		FLAANPSLAGTGK	3	0	1	13	0	1245.67	yes	yes	1.35e-06	188.61	6.53	3.36	3	1	3	3	2	3	2	2	4	3	2	2	6.53	3.36	3	1	3	3	2	3	2	2	4	3	2	2	1367000000
>jgi|Lotgi1|235497|estExt_fgenesh2_pg.C_sca_650036		FLDDFLSK	0	0	0	8	0	983.496	yes	yes	0.0084645	180.18	8	0								1					8	0								1					2695900
>jgi|Lotgi1|235497|estExt_fgenesh2_pg.C_sca_650036		FLDDFLSKQGYR	0	1	0	12	1	1487.74	yes	yes	1.94e-09	212.15	6.78	2.55		1	2	2	1	1	1	4	4	2			6.78	2.55		1	2	2	1	1	1	4	4	2			43991000
>jgi|Lotgi1|140786|e_gw1.151.5.1		FLETSRDPEQFSK	0	1	0	13	1	1582.76	yes	yes	7.14e-63	398.11	5.37	2.75	3	7	5	7	6	6	6	4	3	3	2		5.37	2.75	3	7	5	7	6	6	6	4	3	3	2		3268500000
>jgi|Lotgi1|234845|estExt_fgenesh2_pg.C_sca_560041		FLGLHVHK	0	0	0	8	0	949.55	yes	yes	0.0057461	190.52	9	0									1				9	0									1				650800
>jgi|Lotgi1|186317|estExt_Genewise1.C_sca_150132	199	FLQDTMVDPK	0	0	0	10	0	1192.58	yes	yes	0.005168	127.3	7	0							1						7	0							1						1763200
>jgi|Lotgi1|239447|estExt_fgenesh2_pg.C_sca_2510014	604	FLSPCYDGCPMTHNCIPIDPR	0	1	1	21	0	2549.1	yes	yes	1.14e-05	120.29	8.12	2.85	1							2	3	1	1		8.12	2.85	1							2	3	1	1		80520000
>jgi|Lotgi1|201878|estExt_Genewise1.C_sca_2030008		FLSQPFQVAEVFTGSPGK	1	0	0	18	0	1937.99	yes	yes	3.58e-65	331.09	7	0							4						7	0							4						6898200
>jgi|Lotgi1|159171|fgenesh2_pg.C_sca_19000208;>jgi|Lotgi1|159173|fgenesh2_pg.C_sca_19000210;>jgi|Lotgi1|176428|fgenesh2_pg.C_sca_1317000001	107	FLTDMENACR	1	1	1	10	0	1255.53	yes	no	2.54e-08	228.05	9	2.65	1							2	3	2	4		9	2.65	1							2	3	2	4		78423000
>jgi|Lotgi1|189089|estExt_Genewise1.C_sca_270169		FLVDDVLSFSDCHLLPR	0	1	0	17	0	2032.01	yes	yes	4.11e-23	210.56	8.5	0.5								2	2				8.5	0.5								2	2				36415000
>jgi|Lotgi1|98299|gw1.10.595.1		FLWEVYR	0	1	0	7	0	1011.52	yes	yes	0.0046284	207.99	6.33	0.471						2	1						6.33	0.471						2	1						23799000
>jgi|Lotgi1|198201|estExt_Genewise1.C_sca_960008	221	FMADCPHTIGVEFGTR	1	1	0	16	0	1836.83	yes	yes	0.0030221	108.17	10	0										1			10	0										1			592340
>jgi|Lotgi1|222979|estExt_Genewise1Plus.C_sca_880061	324	FMIQGGDFTK	0	0	0	10	0	1142.54	yes	yes	0.000771	161.37	8.17	2.85	2						3	3	3	4	3		8.17	2.85	2						3	3	3	4	3		603830000
>jgi|Lotgi1|235548|estExt_fgenesh2_pg.C_sca_660065		FNANIER	1	1	2	7	0	862.43	yes	yes	0.00082557	283.67	6.6	2.44		1	2	2	1	3	3	3	3	1	1		6.6	2.44		1	2	2	1	3	3	3	3	1	1		472660000
>jgi|Lotgi1|204240|estExt_fgenesh2_kg.C_sca_430013		FNASQLITQR	1	1	1	10	0	1176.63	yes	yes	0.00072084	172.47	9	0									1				9	0									1				224030
>jgi|Lotgi1|163448|fgenesh2_pg.C_sca_40000002		FNGIYITAITGGCHK	1	0	1	15	0	1650.82	yes	yes	2.28e-13	136.27	7	0							1						7	0							1						269900
>jgi|Lotgi1|123129|e_gw1.42.68.1		FNHDLGEFGDVSAR	1	1	1	14	0	1562.71	yes	yes	1.72e-07	182.08	6	0						1							6	0						1							1635400
>jgi|Lotgi1|221163|estExt_Genewise1Plus.C_sca_690031	315	FNIFMENVK	0	0	2	9	0	1140.56	yes	yes	0.0055503	141.47	8	0								1					8	0								1					1281500
>jgi|Lotgi1|104069|e_gw1.2.545.1		FNVWDTAGQEK	1	0	1	11	0	1293.6	yes	yes	4.5e-08	210.75	9	0									1				9	0									1				526560
>jgi|Lotgi1|228268|estExt_fgenesh2_pg.C_sca_20156		FPAFLPPLR	1	1	0	9	0	1056.61	yes	yes	0.00010362	212.67	5.21	3.1	5	2	3	3	3	3	2	3	2	1	2		5.21	3.1	5	2	3	3	3	3	2	3	2	1	2		215610000
>jgi|Lotgi1|236770|estExt_fgenesh2_pg.C_sca_870051		FPESEVLAK	1	0	0	9	0	1018.53	yes	yes	0.0066659	152.59	5.33	0.471					2	1							5.33	0.471					2	1							12650000
>jgi|Lotgi1|223043|estExt_Genewise1Plus.C_sca_880146;>jgi|Lotgi1|202077|estExt_Genewise1.C_sca_2180072;>jgi|Lotgi1|197703|estExt_Genewise1.C_sca_880158;>jgi|Lotgi1|223078|estExt_Genewise1Plus.C_sca_880181;>jgi|Lotgi1|220547|estExt_Genewise1Plus.C_sca_6300		FPGQLNADLR	1	1	1	10	0	1129.59	no	no	1.59e-08	290.13	7.29	0.7						1	3	3					NaN	NaN													12443000
>jgi|Lotgi1|193211|estExt_Genewise1.C_sca_510020		FPHHSSIINLISSYSTTFTSFAK	1	0	1	23	0	2584.3	yes	yes	4.92e-17	115.15	8	0								1					8	0								1					892570
>jgi|Lotgi1|195134|estExt_Genewise1.C_sca_640153		FPLSFWVQQCK	0	0	0	11	0	1438.71	yes	yes	8.89e-05	181.25	7	0							1						7	0							1						2980100
>jgi|Lotgi1|154020|fgenesh2_pg.C_sca_5000060		FPNLVTPSNNPTVPR	0	1	3	15	0	1651.87	yes	yes	1.09e-05	147.87	5	0					2								5	0					2								2196800
>jgi|Lotgi1|222130|estExt_Genewise1Plus.C_sca_780101		FPSLFTGGLVTK	0	0	0	12	0	1265.7	yes	yes	0.006443	116.23	7	0							1						7	0							1						256800
>jgi|Lotgi1|152799|fgenesh2_pg.C_sca_2000219		FPTIPDFAK	1	0	0	9	0	1034.54	yes	yes	0.001794	182.57	5.5	0.5					2	2							5.5	0.5					2	2							15958000
>jgi|Lotgi1|152799|fgenesh2_pg.C_sca_2000219		FPTIPDFVK	0	0	0	9	0	1062.58	yes	yes	0.0016178	185.37	5.5	0.957				1	2	2	1						5.5	0.957				1	2	2	1						20644000
>jgi|Lotgi1|152799|fgenesh2_pg.C_sca_2000219		FPTIPEDIK	0	0	0	9	0	1058.56	yes	yes	0.0016178	185.37	5.33	0.471					2	1							5.33	0.471					2	1							25208000
>jgi|Lotgi1|235690|estExt_fgenesh2_pg.C_sca_680060		FPWNFQLR	0	1	1	8	0	1106.57	yes	yes	0.0067063	186.87	8	0								1					8	0								1					504980
>jgi|Lotgi1|168922|fgenesh2_pg.C_sca_80000050		FQELNSCSNELK	0	0	2	12	0	1467.67	yes	yes	0.00017471	140.3	10	0										2			10	0										2			855430
>jgi|Lotgi1|233820|estExt_fgenesh2_pg.C_sca_440059		FQIFALR	1	1	0	7	0	893.512	yes	yes	0.0066596	245.03	9	0									1				9	0									1				1088200
>jgi|Lotgi1|174652|fgenesh2_pg.C_sca_207000018		FQLGHQATYAATNK	3	0	1	14	0	1548.77	yes	yes	9.6e-18	232.2	3	0			1										3	0			1										3536700
>jgi|Lotgi1|233199|estExt_fgenesh2_pg.C_sca_350161		FQNQFLGGQFAPNVNVYR	1	1	3	18	0	2098.04	yes	yes	1.46e-100	408.21	5.99	2.96	6	7	6	5	7	6	9	11	6	8	1	1	5.99	2.96	6	7	6	5	7	6	9	11	6	8	1	1	4621800000
>jgi|Lotgi1|239574|estExt_fgenesh2_pg.C_sca_3420002		FQQSSQLCEVDR	0	1	0	12	0	1495.67	yes	yes	9.66e-23	323.62	5.09	2.67	3	4	3	5	3	3	4	3	2	2			5.09	2.67	3	4	3	5	3	3	4	3	2	2			1973500000
>jgi|Lotgi1|223383|estExt_Genewise1Plus.C_sca_930089		FQSLGVAFYR	1	1	0	10	0	1186.61	yes	yes	4.66e-05	202.21	9.33	0.471									2	1			9.33	0.471									2	1			2258900
>jgi|Lotgi1|60147|gw1.214.8.1		FQSYYDLNNDPHQLK	0	0	2	15	0	1880.87	yes	yes	9.57e-05	134.98	8	0								1					8	0								1					1232800
>jgi|Lotgi1|115607|e_gw1.21.53.1		FQVPENIVQADDPNCVVR	1	1	2	18	0	2099.01	yes	yes	1.84e-56	292.53	3.54	1.71	4	8	5	8	6	1	3						3.54	1.71	4	8	5	8	6	1	3						1342900000
>jgi|Lotgi1|232714|estExt_fgenesh2_pg.C_sca_310076		FQVTGEICGK	0	0	0	10	0	1137.55	yes	yes	0.00072084	172.47	4.57	1.4			2	2	1	1	1						4.57	1.4			2	2	1	1	1						87378000
>jgi|Lotgi1|229818|estExt_fgenesh2_pg.C_sca_90208		FSILDDSSVK	0	0	0	10	0	1109.56	yes	yes	0.00072084	172.47	5.67	0.471					1	2							5.67	0.471					1	2							23427000
>jgi|Lotgi1|115607|e_gw1.21.53.1		FSIQPHGVQLDK	0	0	0	12	0	1367.72	yes	yes	0.00052128	152.62	4.5	0.5				1	1								4.5	0.5				1	1								2171000
>jgi|Lotgi1|115607|e_gw1.21.53.1		FSIQPHGVQLDKDNEEFFYEDGQR	0	1	1	24	1	2897.33	yes	yes	7.04e-125	355.26	4.24	1.85	2	1	3	8	3	1	1	2					4.24	1.85	2	1	3	8	3	1	1	2					487750000
>jgi|Lotgi1|233199|estExt_fgenesh2_pg.C_sca_350161		FSLGENCSIQQTCR	0	1	1	14	0	1698.75	yes	yes	1.52e-62	390.22	7.05	2.99	1	4	4	7	4	5	7	7	6	6	8	2	7.05	2.99	1	4	4	7	4	5	7	7	6	6	8	2	3077300000
>jgi|Lotgi1|228264|estExt_fgenesh2_pg.C_sca_20144		FSNIEFGSK	0	0	1	9	0	1027.5	yes	yes	0.00017525	210.66	6.33	2.36		1	1	1	1	2	1	3	1	1			6.33	2.36		1	1	1	1	2	1	3	1	1			137680000
>jgi|Lotgi1|131935|e_gw1.77.174.1		FSQILAPIFEEASNK	2	0	1	15	0	1692.87	yes	yes	2.2e-38	247.99	5.55	2.84	3					1	4	3					5.55	2.84	3					1	4	3					58402000
>jgi|Lotgi1|159745|fgenesh2_pg.C_sca_21000215		FSRPLVDKEDAQILR	1	2	0	15	2	1785.97	yes	yes	6.71e-32	263.88	8	0								1					8	0								1					450060
>jgi|Lotgi1|217342|estExt_Genewise1Plus.C_sca_390115		FSSINLENTEENR	0	1	3	13	0	1551.72	yes	yes	5.43e-23	280.23	8	0								2					8	0								2					2282700
>jgi|Lotgi1|237143|estExt_fgenesh2_pg.C_sca_960048	522	FSSTYFPGMGYFINSINGLAGK	1	0	2	22	0	2370.14	yes	yes	1.45e-68	270.03	9.67	0.471									1	2			9.67	0.471									1	2			22041000
>jgi|Lotgi1|122269|e_gw1.40.42.1		FSTVLDWVR	0	1	0	9	0	1121.59	yes	yes	4.64e-05	220.24	7.5	0.5							1	1					7.5	0.5							1	1					8422500
>jgi|Lotgi1|131935|e_gw1.77.174.1		FTHPLHHLGK	0	0	0	10	0	1185.64	yes	yes	0.00035693	183.57	7	0							2						7	0							2						1923600
>jgi|Lotgi1|212640|estExt_Genewise1Plus.C_sca_130084		FTLKPVSVVLEK	0	0	0	12	1	1358.82	yes	yes	0.0019345	147.72	7.5	0.5							1	1					7.5	0.5							1	1					1085400
>jgi|Lotgi1|209261|estExt_Genewise1Plus.C_sca_30137;>jgi|Lotgi1|176883|fgenesh2_pg.C_sca_5632000001		FTLYIDEVGNKPICIK	0	0	1	16	1	1909	yes	no	1.35e-28	244.14	5.05	2.68	3	2	1	3	3	2	2	3	1	1			5.05	2.68	3	2	1	3	3	2	2	3	1	1			281840000
>jgi|Lotgi1|201878|estExt_Genewise1.C_sca_2030008		FTQAGSEVSALLGR	2	1	0	14	0	1434.75	yes	yes	1.37e-17	230.18	7	0							3						7	0							3						8470600
>jgi|Lotgi1|159264|fgenesh2_pg.C_sca_20000004	108	FTQDMSSHPFATFR	1	1	0	14	0	1670.75	yes	yes	1.14e-10	204.64	5.33	1.65	1			2	2	4	3						5.33	1.65	1			2	2	4	3						63017000
>jgi|Lotgi1|113221|e_gw1.16.216.1		FTSLISCR	0	1	0	8	0	982.491	yes	yes	0.002554	205.41	9.5	0.5									1	1			9.5	0.5									1	1			7221200
>jgi|Lotgi1|140786|e_gw1.151.5.1	63	FVAGLGIDHFLPTWQMTQQLIVEDLYR	1	1	0	27	0	3189.63	yes	yes	2.44e-124	320.35	4	1.25	1		1	3	4								4	1.25	1		1	3	4								273680000
>jgi|Lotgi1|237778|estExt_fgenesh2_pg.C_sca_1170035		FVASNINLEGCVK	1	0	2	13	0	1449.73	yes	yes	0.0025931	112.15	10.2	0.829									1	1	2		10.2	0.829									1	1	2		1801200
>jgi|Lotgi1|206060|estExt_fgenesh2_pm.C_sca_120032		FVDTTPYGVK	0	0	0	10	0	1125.57	yes	yes	0.0036577	143.86	8.5	0.5								3	3				8.5	0.5								3	3				25354000
>jgi|Lotgi1|122269|e_gw1.40.42.1		FVEDLTGDIR	0	1	0	10	0	1163.58	yes	yes	1.59e-08	239.2	7	1						2	3		1				7	1						2	3		1				31781000
>jgi|Lotgi1|230301|estExt_fgenesh2_pg.C_sca_110330		FVFDEAIR	1	1	0	8	0	995.508	yes	yes	0.00036041	172.26	9	0									1				9	0									1				0
>jgi|Lotgi1|206060|estExt_fgenesh2_pm.C_sca_120032	269	FVGATDSAVPCAMLIDLATNLECLLAK	5	0	1	27	0	2892.44	yes	yes	2.93e-73	253.5	8.5	0.5								2	2				8.5	0.5								2	2				16282000
>jgi|Lotgi1|238082|estExt_fgenesh2_pg.C_sca_1300004		FVGHLENTGIQPAFK	1	0	1	15	0	1656.86	yes	yes	1.09e-79	403.04	6.62	2.78	6	1		3	3	3	9	12	6	3	2		6.62	2.78	6	1		3	3	3	9	12	6	3	2		3627800000
>jgi|Lotgi1|238082|estExt_fgenesh2_pg.C_sca_1300004		FVGHLENTGIQPAFKR	1	1	1	16	1	1812.96	yes	yes	5.72e-80	391.45	7.5	1.58				1			2	4		1			7.5	1.58				1			2	4		1			36471000
>jgi|Lotgi1|235549|estExt_fgenesh2_pg.C_sca_660066		FVNSDTLSFQCNIR	0	1	2	14	0	1699.8	yes	yes	2.29e-31	297.15	6.97	2.96	4	1	1	1	1	2	5	7	5	6	1		6.97	2.96	4	1	1	1	1	2	5	7	5	6	1		349060000
>jgi|Lotgi1|203487|estExt_fgenesh2_kg.C_sca_140018;>jgi|Lotgi1|163145|fgenesh2_pg.C_sca_38000050		FVPGTFTNQIQAAYR	2	1	1	15	0	1711.87	yes	no	1.54e-08	174.68	8	0								1					8	0								1					969330
>jgi|Lotgi1|162872|fgenesh2_pg.C_sca_36000100		FVPNIYIADYLYTTNQAEDNLVR	2	1	3	23	0	2731.35	yes	yes	1.58e-75	272.82	4.5	1.5			1			1							4.5	1.5			1			1							28304000
>jgi|Lotgi1|140786|e_gw1.151.5.1		FVRDPCSSETSTSISK	0	1	0	16	1	1799.84	yes	yes	3.11e-23	231.75	4	0				1									4	0				1									10445000
>jgi|Lotgi1|231504|estExt_fgenesh2_pg.C_sca_200058;>jgi|Lotgi1|231503|estExt_fgenesh2_pg.C_sca_200057		FVTSFIDPFYIGPHNVR	0	1	1	17	0	2008.02	yes	no	1.13e-05	140.08	9	0									1				9	0									1				1541500
>jgi|Lotgi1|233408|estExt_fgenesh2_pg.C_sca_390087	414	FVVFLMSAPNIAGILK	2	0	1	16	0	1718.98	yes	yes	3.4e-13	185.27	11	0											1		11	0											1		349930
>jgi|Lotgi1|223043|estExt_Genewise1Plus.C_sca_880146;>jgi|Lotgi1|202077|estExt_Genewise1.C_sca_2180072;>jgi|Lotgi1|197703|estExt_Genewise1.C_sca_880158;>jgi|Lotgi1|223078|estExt_Genewise1Plus.C_sca_880181;>jgi|Lotgi1|182889|estExt_Genewise1.C_sca_50206;>j		FWEVISDEHGIDPTGTYHGDSDLQLER	0	1	0	27	0	3115.42	yes	no	1.13e-15	140.64	7	0							1						7	0							1						2611800
>jgi|Lotgi1|239574|estExt_fgenesh2_pg.C_sca_3420002		FWIENVGVTSK	0	0	1	11	0	1278.66	yes	yes	0.00070726	161.76	5.86	2.83	1	2	2	3	2	2	2	3	1	2	1		5.86	2.83	1	2	2	3	2	2	2	3	1	2	1		959170000
>jgi|Lotgi1|204770|estExt_fgenesh2_kg.C_sca_820009		FYDEESFSALK	1	0	0	11	0	1334.6	yes	yes	0.0082046	122.26	10	0										1			10	0										1			337420
>jgi|Lotgi1|204770|estExt_fgenesh2_kg.C_sca_820009		FYDEESFSALKK	1	0	0	12	1	1462.7	yes	yes	0.0013746	152.62	10.5	0.5										1	1		10.5	0.5										1	1		543160
>jgi|Lotgi1|192582|estExt_Genewise1.C_sca_460339		FYSGDSYIVLNTFK	0	0	1	14	0	1652.81	yes	yes	1.02e-07	186.72	6.2	1.47				1	1		2	1					6.2	1.47				1	1		2	1					3975800
>jgi|Lotgi1|220774|estExt_Genewise1Plus.C_sca_650023		FYTDLQAHGADTLIK	2	0	0	15	0	1691.85	yes	yes	1.5e-07	162.6	8	0								1					8	0								1					852240
>jgi|Lotgi1|231862|estExt_fgenesh2_pg.C_sca_230174		FYYQPEDGGR	0	1	0	10	0	1230.53	yes	yes	0.00045016	179.89	9	0									2				9	0									2				2408200
>jgi|Lotgi1|235690|estExt_fgenesh2_pg.C_sca_680060		GAAGAEAVLWSIK	4	0	0	13	0	1271.69	yes	yes	0.0081071	99.522	8	0								1					8	0								1					665380
>jgi|Lotgi1|198201|estExt_Genewise1.C_sca_960008	222	GAAGALMVYDITR	3	1	0	13	0	1336.68	yes	yes	0.00032726	126.67	9.75	0.433									1	3			9.75	0.433									1	3			1606100
>jgi|Lotgi1|222542|estExt_Genewise1Plus.C_sca_820192		GAAQNIIPSSTGAAK	4	0	1	15	0	1384.73	yes	yes	7.38e-10	186.91	8	0.632							1	3	1				8	0.632							1	3	1				14863000
>jgi|Lotgi1|234488|estExt_fgenesh2_pg.C_sca_520002		GAFCTCDFIR	1	1	0	10	0	1245.53	yes	yes	8.7e-05	196.55	9.33	0.471									2	1			9.33	0.471									2	1			3194700
>jgi|Lotgi1|239174|estExt_fgenesh2_pg.C_sca_2010016	583	GAGAAGGGAAGPGM	5	0	0	14	0	1000.44	yes	yes	2.99e-06	161.76	4.62	3.67	3		1		1		2					1	4.62	3.67	3		1		1		2					1	9430900
>jgi|Lotgi1|223821|estExt_Genewise1Plus.C_sca_1020090		GAHNLCESAIVGK	2	0	1	13	0	1354.67	yes	yes	2.9e-06	183.08	10	0										1			10	0										1			680280
>jgi|Lotgi1|238978|estExt_fgenesh2_pg.C_sca_1810013		GAIDTDCVTLTR	1	1	0	12	0	1320.63	yes	yes	0.0054848	170.72	8	0								1					8	0								1					0
>jgi|Lotgi1|235497|estExt_fgenesh2_pg.C_sca_650036		GAIIIAGVAYCCPQGYK	3	0	0	17	0	1839.9	yes	yes	2.89e-34	249.97	7.5	2.35	1			1	1		3	4	3	3			7.5	2.35	1			1	1		3	4	3	3			137800000
>jgi|Lotgi1|235497|estExt_fgenesh2_pg.C_sca_650036	470	GAIIIAGVAYCCPQGYKPMIR	3	1	0	21	1	2337.18	yes	yes	3.41e-48	248.01	6.45	3.06	5	3	2	4	5	3	7	7	7	5	1	2	6.45	3.06	5	3	2	4	5	3	7	7	7	5	1	2	2707800000
>jgi|Lotgi1|176496|fgenesh2_pg.C_sca_1638000001		GAITQENILPSIDGTLK	1	0	1	17	0	1768.96	yes	yes	4.05e-34	249.38	3.38	1.36	2	3	2	5	4								3.38	1.36	2	3	2	5	4								202200000
>jgi|Lotgi1|133595|e_gw1.85.51.1		GALVGVQSYHSNHHEDR	1	1	1	17	0	1904.89	yes	yes	5.75e-28	229.68	9.4	0.8								1	5	3	1		9.4	0.8								1	5	3	1		13800000
>jgi|Lotgi1|236691|estExt_fgenesh2_pg.C_sca_850103		GAPVQTVYVQQPAVYPTNPK	2	0	1	20	0	2156.13	yes	yes	1.19e-45	238.62	3	0			1										3	0			1										1613500
>jgi|Lotgi1|222012|estExt_Genewise1Plus.C_sca_770007		GAQAAIVVYDITNQDTFGR	3	1	1	19	0	2038.01	yes	yes	1.32e-10	162.87	10	0										1			10	0										1			212220
>jgi|Lotgi1|239189|estExt_fgenesh2_pg.C_sca_2050009		GAQFYTDVGSK	1	0	0	11	0	1171.55	yes	yes	0.003169	134.59	8.5	0.5								1	1				8.5	0.5								1	1				23323000
>jgi|Lotgi1|238831|estExt_fgenesh2_pg.C_sca_1730025		GARPAAAAKPAAK	7	1	0	13	2	1178.69	yes	yes	0.00046451	146.16	10	0										1			10	0										1			219520
>jgi|Lotgi1|233199|estExt_fgenesh2_pg.C_sca_350161		GASLASVYEK	2	0	0	10	0	1023.52	yes	yes	0.0014472	159.11	6.67	3.03	1	2	1	1	3	2	1	3	2	3	2		6.67	3.03	1	2	1	1	3	2	1	3	2	3	2		1748100000
>jgi|Lotgi1|233199|estExt_fgenesh2_pg.C_sca_350161	389	GASLASVYEKYTGSSLVSEFMSR	2	1	0	23	1	2468.19	yes	yes	1e-118	349.42	8	0								1					8	0								1					5838600
>jgi|Lotgi1|225073|estExt_Genewise1Plus.C_sca_1310070		GAVGALLTYDIAK	3	0	0	13	0	1290.72	yes	yes	0.00019986	138.71	9	0									1				9	0									1				310270
>jgi|Lotgi1|207101|estExt_fgenesh2_pm.C_sca_640026		GCDVIAQAQSGTGK	2	0	0	14	0	1390.65	yes	yes	2.1e-07	179.6	7.5	0.5							1	1					7.5	0.5							1	1					1260200
>jgi|Lotgi1|233461|estExt_fgenesh2_pg.C_sca_400001		GCHAVCSPVSGSTCLSSK	1	0	0	18	0	1892.82	yes	yes	6.33e-61	311.33	4.94	3.06	3	5	5	4	3	2	2	1	2	2	2		4.94	3.06	3	5	5	4	3	2	2	1	2	2	2		641440000
>jgi|Lotgi1|233583|estExt_fgenesh2_pg.C_sca_410033		GCIPTNEVISGR	0	1	1	12	0	1301.64	yes	yes	0.00035076	174.73	9.8	0.748									2	2	1		9.8	0.748									2	2	1		11396000
>jgi|Lotgi1|163637|fgenesh2_pg.C_sca_40000191	139	GDAADMIDTVQDAQEDAVDNMADMIDTIQDAR	6	1	1	32	0	3452.47	yes	no	2.59e-184	359.48	5.12	1.27		1	1	2	4	7	1						5.12	1.27		1	1	2	4	7	1						183370000
>jgi|Lotgi1|235621|estExt_fgenesh2_pg.C_sca_670079		GDALEALAEGYTK	3	0	0	13	0	1336.65	yes	yes	1.67e-08	199.49	6.49	3.19	2	3	5	3	2		5	5	5	3	3	1	6.49	3.19	2	3	5	3	2		5	5	5	3	3	1	475950000
>jgi|Lotgi1|152799|fgenesh2_pg.C_sca_2000219		GDISGTSVIPDFVK	0	0	0	14	0	1433.74	yes	yes	2.1e-07	179.6	5	0.816				1	1	1							5	0.816				1	1	1							28483000
>jgi|Lotgi1|238358|estExt_fgenesh2_pg.C_sca_1420009		GDRLDLDNDDDLEDEIK	0	1	1	17	1	1988.88	yes	yes	8.34e-55	290.64	5.8	3.19		2	4	6			1	1	1	3	2		5.8	3.19		2	4	6			1	1	1	3	2		108870000
>jgi|Lotgi1|238358|estExt_fgenesh2_pg.C_sca_1420009		GDRLDLDNDDDLEDEIKEIDDK	0	1	1	22	2	2589.16	yes	yes	1.2e-182	457.13	5.55	3.1	4	8	7	9	5	4	4	6	4	5	3	1	5.55	3.1	4	8	7	9	5	4	4	6	4	5	3	1	1678200000
>jgi|Lotgi1|188534|estExt_Genewise1.C_sca_240373	201	GDYGIQQGLMYSFPVQIGTDK	0	0	0	21	0	2316.11	yes	yes	2.24e-09	148.56	8	0								1					8	0								1					2111500
>jgi|Lotgi1|174003|fgenesh2_pg.C_sca_179000009		GECLTPSTDPVYINLR	0	1	1	16	0	1833.89	yes	yes	1.08e-35	260.87	4.75	2.48	5	7	6	8	6	4	5	6	4				4.75	2.48	5	7	6	8	6	4	5	6	4				1951100000
>jgi|Lotgi1|201878|estExt_Genewise1.C_sca_2030008	229	GELDHLPEIAFYMVGPIEEVISK	1	0	0	23	0	2585.31	yes	yes	2.76e-08	133.47	7	0							1						7	0							1						2403800
>jgi|Lotgi1|233201|estExt_fgenesh2_pg.C_sca_350164		GENLAYVTGGGIK	1	0	1	13	0	1277.66	yes	yes	2.01e-24	197.56	8	1							1		1				8	1							1		1				3054300
>jgi|Lotgi1|238526|estExt_fgenesh2_pg.C_sca_1490037	542	GEVDDFEMYECIPPFWG	0	0	0	17	0	2089.84	yes	yes	1.53e-11	167.14	10.7	0.471										1	2		10.7	0.471										1	2		22468000
>jgi|Lotgi1|162872|fgenesh2_pg.C_sca_36000100		GEVDVDITDDKGNR	0	1	1	14	1	1531.71	yes	yes	2.59e-20	221.28	4.64	1.87		1	3	4	3	1		1	1				4.64	1.87		1	3	4	3	1		1	1				82930000
>jgi|Lotgi1|228264|estExt_fgenesh2_pg.C_sca_20144		GFAYVSGQCVPSYNCNAHCK	2	0	2	20	0	2317.97	yes	yes	1.84e-07	140.74	6	0						1							6	0						1							13220000
>jgi|Lotgi1|234508|estExt_fgenesh2_pg.C_sca_520053		GFCDIFWDNR	0	1	1	10	0	1328.56	yes	yes	0.0026119	148.05	10	0										1			10	0										1			430350
>jgi|Lotgi1|115607|e_gw1.21.53.1		GFDVSHLGILGPVIK	0	0	0	15	0	1550.88	yes	yes	9.35e-37	278.13	4.74	2.41	3	6	6	7	5	3	4	6	1	1			4.74	2.41	3	6	6	7	5	3	4	6	1	1			1554400000
>jgi|Lotgi1|238560|estExt_fgenesh2_pg.C_sca_1510007		GFDYFFSVR	0	1	0	9	0	1136.53	yes	yes	0.00019595	209.12	5.24	2.16		2	2	3	3	2	2	1	2				5.24	2.16		2	2	3	3	2	2	1	2				152000000
>jgi|Lotgi1|140786|e_gw1.151.5.1	64	GFMESWTTLDGYPVVMVNNLGGNK	0	0	3	24	0	2628.24	yes	yes	7.14e-107	310.6	3.35	1.58	4	4	3	6	4	2							3.35	1.58	4	4	3	6	4	2							543440000
>jgi|Lotgi1|235988|estExt_fgenesh2_pg.C_sca_730030	497	GFMSTEEQQLK	0	0	0	11	0	1296.6	yes	yes	2.68e-05	185.97	6	0.756					3	9	1	1					6	0.756					3	9	1	1					52562000
>jgi|Lotgi1|231819|estExt_fgenesh2_pg.C_sca_230031		GFTQTQVPQR	0	1	0	10	0	1160.59	yes	yes	0.001079	163.72	8	0								1					8	0								1					502480
>jgi|Lotgi1|181237|estExt_Genewise1.C_sca_10721		GFWEIPINSLIDYK	0	0	1	14	0	1693.87	yes	yes	0.0040741	106.01	5	0					1								5	0					1								17808000
>jgi|Lotgi1|140773|e_gw1.151.14.1		GGENTTEEKPDTLTDPTIVK	0	0	1	20	1	2144.05	yes	yes	2.7e-25	203.37	8	0								1					8	0								1					2880900
>jgi|Lotgi1|233199|estExt_fgenesh2_pg.C_sca_350161	390	GGICSACTTPPNMPVR	1	1	1	16	0	1716.77	yes	yes	7.53e-29	239.08	6.57	2.56	4	1	3	6	2	5	10	12	7	6			6.57	2.56	4	1	3	6	2	5	10	12	7	6			1697400000
>jgi|Lotgi1|239189|estExt_fgenesh2_pg.C_sca_2050009;>jgi|Lotgi1|143482|e_gw1.205.21.1		GGKLPGLYGGDPGCSGGR	0	1	0	18	1	1703.81	yes	no	1.29e-23	211.83	9.33	0.471									2	1			9.33	0.471									2	1			10450000
>jgi|Lotgi1|234405|estExt_fgenesh2_pg.C_sca_500078		GGLAPACVQNGLFPDQGGR	2	1	1	19	0	1912.92	yes	yes	8.44e-45	244.08	8.5	0.5								2	2				8.5	0.5								2	2				6344300
>jgi|Lotgi1|232022|estExt_fgenesh2_pg.C_sca_250045		GGLAYFDGNSNIK	1	0	2	13	0	1354.65	yes	yes	3.86e-06	179.67	6	0						1							6	0						1							4449000
>jgi|Lotgi1|227783|estExt_fgenesh2_pg.C_sca_10013	337	GGMPPIPNYVR	0	1	1	11	0	1199.61	yes	yes	0.0004802	156.94	11	0.707										1	2	1	11	0.707										1	2	1	2763900
>jgi|Lotgi1|178880|fgenesh2_pm.C_sca_44000018	184	GGNMQFEDVK	0	0	1	10	0	1123.5	yes	yes	0.0040529	130.96	9.5	0.5									1	1			9.5	0.5									1	1			2141900
>jgi|Lotgi1|236183|estExt_fgenesh2_pg.C_sca_760074		GGTCFDIR	0	1	0	8	0	924.412	yes	yes	0.0057461	190.52	9.5	0.5									1	1			9.5	0.5									1	1			72373000
>jgi|Lotgi1|236952|estExt_fgenesh2_pg.C_sca_900076		GGVAEYPIDGVDVVASR	2	1	0	17	0	1702.85	yes	yes	1.42e-05	137.68	2	0		1											2	0		1											2804500
>jgi|Lotgi1|114561|e_gw1.19.150.1	18	GGVSAYNAGVGNVQTIAGMDAGTTNDDYSNDVIAR	5	1	4	35	0	3472.58	yes	yes	3.27e-106	278.89	5.62	2.06		2	1	1	1		7	1					5.62	2.06		2	1	1	1		7	1					123130000
>jgi|Lotgi1|203811|estExt_fgenesh2_kg.C_sca_240005;>jgi|Lotgi1|202874|estExt_Genewise1.C_sca_21760001		GGYNVGDVTSAPHGK	1	0	1	15	0	1457.69	yes	no	9.57e-05	134.98	6	0						1							6	0						1							746350
>jgi|Lotgi1|229513|estExt_fgenesh2_pg.C_sca_80023		GGYVGPYVYERPVLER	0	2	0	16	1	1852.95	yes	yes	0.00014304	137.59	9	0									1				9	0									1				1976300
>jgi|Lotgi1|223043|estExt_Genewise1Plus.C_sca_880146;>jgi|Lotgi1|202077|estExt_Genewise1.C_sca_2180072;>jgi|Lotgi1|197703|estExt_Genewise1.C_sca_880158;>jgi|Lotgi1|223078|estExt_Genewise1Plus.C_sca_880181;>jgi|Lotgi1|220547|estExt_Genewise1Plus.C_sca_6300		GHYTEGAELVDSVLDVVR	1	1	0	18	0	1957.97	yes	no	4.25e-61	315.52	7.83	0.687							2	3	1				7.83	0.687							2	3	1				34416000
>jgi|Lotgi1|201878|estExt_Genewise1.C_sca_2030008		GIAELGIYPAVDPLDSTSR	2	1	0	19	0	1973.01	yes	yes	8.25e-18	185.62	7	0							2						7	0							2						2469900
>jgi|Lotgi1|234387|estExt_fgenesh2_pg.C_sca_500042	431;432	GIAQMNGQGVPGMPVLYLGVFK	1	0	1	22	0	2275.19	yes	yes	8.65e-44	234.22	9	0									2				9	0									2				4673900
>jgi|Lotgi1|232022|estExt_fgenesh2_pg.C_sca_250045		GIASKPDQAYVIEDFEAFAK	4	0	0	20	1	2198.09	yes	yes	8.93e-40	235.67	6	0						2							6	0						2							13647000
>jgi|Lotgi1|215090|estExt_Genewise1Plus.C_sca_250338		GIAVELNPISNQVLK	1	0	2	15	0	1593.91	yes	yes	5.72e-08	164.13	6.5	0.5						2	2						6.5	0.5						2	2						6097900
>jgi|Lotgi1|173138|fgenesh2_pg.C_sca_149000038		GIGYNAYPEDCTK	1	0	1	13	0	1486.64	yes	yes	2.43e-05	174.1	5.17	2.82	3	4	2	4	3	3	3	3	2	1	1		5.17	2.82	3	4	2	4	3	3	3	3	2	1	1		7687700000
>jgi|Lotgi1|173138|fgenesh2_pg.C_sca_149000038		GIGYNAYPEDCTKYVQCFQQGNTYR	1	1	2	25	1	3031.32	yes	yes	1.6e-20	174.32	3.5	0.5			1	1									3.5	0.5			1	1									5648200
>jgi|Lotgi1|217342|estExt_Genewise1Plus.C_sca_390115		GILAADESTGTIGK	2	0	0	14	0	1331.69	yes	yes	4.93e-05	141.73	8	0								1					8	0								1					2888400
>jgi|Lotgi1|238526|estExt_fgenesh2_pg.C_sca_1490037		GINTGPTGGTNQINR	0	1	3	15	0	1498.75	yes	yes	5.11e-63	369.22	4.1	2.24	10	13	14	16	12	4	7	4	3	1			4.1	2.24	10	13	14	16	12	4	7	4	3	1			7327500000
>jgi|Lotgi1|109426|e_gw1.10.553.1	16	GIPEGLIHMIGHSLGAHASGFAGK	3	0	0	24	0	2356.21	yes	yes	3.36e-38	219.55	6	1.9	1		1	1	1	2	7	2					6	1.9	1		1	1	1	2	7	2					62491000
>jgi|Lotgi1|203020|estExt_fgenesh2_kg.C_sca_20001		GIQTHGGTSQASSEGTTHSVK	1	0	0	21	0	2068.98	yes	yes	2.09e-62	268.46	5.6	0.49					2	3							5.6	0.49					2	3							2935900
>jgi|Lotgi1|206617|estExt_fgenesh2_pm.C_sca_350024		GIRPAINVGLSVSR	1	2	1	14	1	1437.84	yes	yes	1.52e-12	208.42	7	0							1						7	0							1						1831000
>jgi|Lotgi1|229175|estExt_fgenesh2_pg.C_sca_50437		GISPFNCK	0	0	1	8	0	921.438	yes	yes	0.0057461	190.52	7	0							1						7	0							1						6849600
>jgi|Lotgi1|235694|estExt_fgenesh2_pg.C_sca_680068		GITGNFQYNPNDGYSCSYAECR	1	1	3	22	0	2572.04	yes	yes	3.57e-21	179.78	11.2	0.433											3	1	11.2	0.433											3	1	4820800
>jgi|Lotgi1|239188|estExt_fgenesh2_pg.C_sca_2050005		GKDDQERESEDGR	0	2	0	13	2	1519.65	yes	yes	0.00048491	144.65	6	0						1							6	0						1							632960
>jgi|Lotgi1|160422|fgenesh2_pg.C_sca_25000027	117;118	GKEEEEATEGSYEVYEEDEDGNMSKQFDDMMEQVGASR	2	1	1	38	2	4347.75	yes	yes	0.0010771	8.137	3	0			1										3	0			1										0
>jgi|Lotgi1|236952|estExt_fgenesh2_pg.C_sca_900076		GKLEFLSQHK	0	0	0	10	1	1185.65	yes	yes	0.001435	179	7	0							2						7	0							2						2302400
>jgi|Lotgi1|231009|estExt_fgenesh2_pg.C_sca_160281	371	GLATLQDMK	1	0	0	9	0	975.506	yes	yes	0.00253	157.54	9.12	3.22	1								2	2	2	1	9.12	3.22	1								2	2	2	1	101700000
>jgi|Lotgi1|172187|fgenesh2_pg.C_sca_128000042		GLDECPASNDATSK	2	0	1	14	0	1463.62	yes	yes	2.03e-08	192.05	7.27	2.34	1					2	2	2	3	1			7.27	2.34	1					2	2	2	3	1			11777000
>jgi|Lotgi1|140786|e_gw1.151.5.1		GLDEDALSTSHPLELEDNR	1	1	1	19	0	2109.98	yes	yes	5.56e-63	292.53	3.46	1.78	6	4	3	5	7	2	1						3.46	1.78	6	4	3	5	7	2	1						989470000
>jgi|Lotgi1|140786|e_gw1.151.5.1		GLDEDALSTSHPLELEDNRIPDVYDPIDYHK	1	1	1	31	1	3565.68	yes	yes	2.16e-151	335.67	3.62	1.58	7	4	10	11	10	4	1						3.62	1.58	7	4	10	11	10	4	1						5793900000
>jgi|Lotgi1|163448|fgenesh2_pg.C_sca_40000002		GLDSDDHINCQFFE	0	0	1	14	0	1695.68	yes	yes	0.0019325	116.01	3.5	0.5			1	1									3.5	0.5			1	1									2940700
>jgi|Lotgi1|205563|estExt_fgenesh2_pm.C_sca_10068		GLEFTTELLPIK	0	0	0	12	0	1359.77	yes	yes	0.0044339	116.23	8	0								1					8	0								1					1042200
>jgi|Lotgi1|174003|fgenesh2_pg.C_sca_179000009	156	GLFCVIPNGDTMQYDVLR	0	1	1	18	0	2097	yes	yes	4.7e-29	226.17	4.9	1.76		2		2	1	3	2						4.9	1.76		2		2	1	3	2						143230000
>jgi|Lotgi1|123611|e_gw1.44.160.1		GLFIIDQVGVVR	0	1	0	12	0	1314.77	yes	yes	0.0033393	119.16	10	0										1			10	0										1			237230
>jgi|Lotgi1|142206|e_gw1.176.16.1		GLFNVLNSKPVLNK	0	0	3	14	1	1541.89	yes	yes	1.31e-12	210.38	8.29	0.7							1	3	3				8.29	0.7							1	3	3				10536000
>jgi|Lotgi1|195070|estExt_Genewise1.C_sca_640029		GLGTDEAAIIDVVAHHSNQQR	3	1	1	21	0	2230.11	yes	yes	0.00016482	115.5	9	0									1				9	0									1				228660
>jgi|Lotgi1|163637|fgenesh2_pg.C_sca_40000191	140	GLIDADQEQLVGFLDMQLGANELK	2	0	1	24	0	2616.31	yes	yes	6.22e-199	464.66	5.08	1.49		2	2	4	7	7	3	1					5.08	1.49		2	2	4	7	7	3	1					1623700000
>jgi|Lotgi1|163637|fgenesh2_pg.C_sca_40000191	140	GLIDADQEQLVGFLDMQLGANELKK	2	0	1	25	1	2744.41	yes	yes	2.36e-290	530.34	5.18	1.7		3	4	7	8	9	6	2	1				5.18	1.7		3	4	7	8	9	6	2	1				3465500000
>jgi|Lotgi1|234488|estExt_fgenesh2_pg.C_sca_520002		GLIINAGSR	1	1	1	9	0	899.519	yes	yes	0.00014824	212.67	7.75	3.34		1							1	2			7.75	3.34		1							1	2			4740400
>jgi|Lotgi1|150160|fgenesh2_kg.C_sca_27000005		GLLFIGSGVSGGEDGAR	1	1	0	17	0	1590.8	yes	yes	4e-11	164.33	7	0							1						7	0							1						1070400
>jgi|Lotgi1|235610|estExt_fgenesh2_pg.C_sca_670062	483	GLLSGMITR	0	1	0	9	0	946.527	yes	yes	0.001038	194.59	5.56	2.81	1	2	1	2	2	2	3		1	1	1		5.56	2.81	1	2	1	2	2	2	3		1	1	1		40219000
>jgi|Lotgi1|235610|estExt_fgenesh2_pg.C_sca_670062	483	GLLSGMITRPTQR	0	2	0	13	1	1428.79	yes	yes	5.62e-05	170.72	5.7	2.69		2	3	4	2	1	2	2	2	1	1		5.7	2.69		2	3	4	2	1	2	2	2	1	1		210470000
>jgi|Lotgi1|184532|estExt_Genewise1.C_sca_90271		GLSEETTTGVHNLYK	0	0	1	15	0	1647.81	yes	yes	3.46e-12	199.27	8	0								1					8	0								1					1413300
>jgi|Lotgi1|231772|estExt_fgenesh2_pg.C_sca_210244		GLSSFNVLR	0	1	1	9	0	991.545	yes	yes	0.0012402	191.36	7	0							1						7	0							1						3016500
>jgi|Lotgi1|205662|estExt_fgenesh2_pm.C_sca_30050		GLVGDIISR	0	1	0	9	0	928.534	yes	yes	0.0045982	160.19	10	0										1			10	0										1			1703600
>jgi|Lotgi1|77105|gw1.32.154.1		GLVGEPDR	0	1	0	8	0	841.429	yes	yes	0.001445	213.83	4.67	2.1	2	2	2	4	3	3	3	2					4.67	2.1	2	2	2	4	3	3	3	2					2325300000
>jgi|Lotgi1|235609|estExt_fgenesh2_pg.C_sca_670059		GLVTSPFQR	0	1	0	9	0	1003.55	yes	yes	0.00019595	209.12	8.25	2.28						1	1	1				1	8.25	2.28						1	1	1				1	7550700
>jgi|Lotgi1|181237|estExt_Genewise1.C_sca_10721	186	GMEIGVHSVTHQNIDTR	0	1	1	17	0	1892.92	yes	yes	8.58e-16	183.58	8.29	1.67					1		1	1	2	2			8.29	1.67					1		1	1	2	2			7451900
>jgi|Lotgi1|106937|e_gw1.6.157.1;>jgi|Lotgi1|107124|e_gw1.6.273.1	5;6;7	GMLKEDAMMEYLK	1	0	0	13	1	1557.72	yes	no	0.00029686	131.37	8	0								1					8	0								1					492630
>jgi|Lotgi1|115607|e_gw1.21.53.1	24	GMSATYQVIR	1	1	0	10	0	1124.56	yes	yes	0.0013283	143.86	4.6	1.96		1		2	1			1					4.6	1.96		1		2	1			1					9965700
>jgi|Lotgi1|115607|e_gw1.21.53.1	24	GMSATYQVIRPR	1	2	0	12	1	1377.72	yes	yes	2.23e-34	359.88	5.26	2.44		7	7	15	7	4	6	5	3	2	2		5.26	2.44		7	7	15	7	4	6	5	3	2	2		735460000
>jgi|Lotgi1|205560|estExt_fgenesh2_pm.C_sca_10063		GNAIAIEHGIPFLETSAK	3	0	1	18	0	1866.98	yes	yes	4.33e-05	130.98	10	0										1			10	0										1			354180
>jgi|Lotgi1|216792|estExt_Genewise1Plus.C_sca_350069		GNDSSSFEHVFVGEGR	0	1	1	16	0	1722.76	yes	yes	2.94e-07	154.07	8.67	0.471								1	2				8.67	0.471								1	2				1915400
>jgi|Lotgi1|239174|estExt_fgenesh2_pg.C_sca_2010016	584	GNENMLPILLAAK	2	0	2	13	0	1382.76	yes	yes	5.49e-24	292.07	6.65	3.63	9	4	4	3	6	4	6	5	6	5	10	4	6.65	3.63	9	4	4	3	6	4	6	5	6	5	10	4	1800200000
>jgi|Lotgi1|173200|fgenesh2_pg.C_sca_151000011	152	GNLPNSMMNNMR	0	1	4	12	0	1377.6	yes	yes	9.51e-14	223.21	7.4	2.33	3			1	3	3	8	6	13	5			7.4	2.33	3			1	3	3	8	6	13	5			138350000
>jgi|Lotgi1|232714|estExt_fgenesh2_pg.C_sca_310076		GNSLINVK	0	0	2	8	0	843.481	yes	yes	0.0076103	183.43	5	0					1								5	0					1								1968700
>jgi|Lotgi1|162562|fgenesh2_pg.C_sca_34000165		GPCVEILSHIK	0	0	0	11	0	1251.66	yes	yes	1.24e-05	192.32	10.2	0.898									2	1	3		10.2	0.898									2	1	3		7073000
>jgi|Lotgi1|154590|fgenesh2_pg.C_sca_6000093		GPGQFLFTGR	0	1	0	10	0	1078.56	yes	yes	4.7e-07	283.17	8.2	0.748							1	2	2				8.2	0.748							1	2	2				15576000
>jgi|Lotgi1|223821|estExt_Genewise1Plus.C_sca_1020090		GPGTSFEFAIK	1	0	0	11	0	1152.58	yes	yes	0.0075409	123.88	10	0										1			10	0										1			911240
>jgi|Lotgi1|162562|fgenesh2_pg.C_sca_34000165		GPPGPPGPPRPPGPL	0	1	0	15	1	1388.76	yes	yes	3.38e-09	183.64	9.62	3.31	1									2	4	1	9.62	3.31	1									2	4	1	12170000
>jgi|Lotgi1|174003|fgenesh2_pg.C_sca_179000009		GPPTSNIVYAQSGPPAQSVVYAQNPQNAQPR	4	1	3	31	0	3235.6	yes	yes	2.13e-184	366.45	4.18	0.936		1	1	4	5								4.18	0.936		1	1	4	5								113190000
>jgi|Lotgi1|221240|estExt_Genewise1Plus.C_sca_690138		GPTFWCTNLHYAK	1	0	1	13	0	1593.74	yes	yes	6.1e-12	218.71	5.5	0.5					1	1							5.5	0.5					1	1							10742000
>jgi|Lotgi1|174003|fgenesh2_pg.C_sca_179000009		GPTNVVYAQR	1	1	1	10	0	1103.57	yes	yes	1.54e-08	305.01	3.83	1.95	2	1	2	3	2	1		1					3.83	1.95	2	1	2	3	2	1		1					142930000
>jgi|Lotgi1|115607|e_gw1.21.53.1	25	GPTPTAMPQTPTGINSPTR	1	1	1	19	0	1922.95	yes	yes	1.82e-69	309.29	3.52	1.58	6	7	9	11	9	2	2						3.52	1.58	6	7	9	11	9	2	2						518520000
>jgi|Lotgi1|154713|fgenesh2_pg.C_sca_6000216		GQHNLILSLAK	1	0	1	11	0	1192.69	yes	yes	2.33e-31	367.63	10	1								1	4	6	4	1	10	1								1	4	6	4	1	47883000
>jgi|Lotgi1|115147|e_gw1.20.479.1		GQNVLTKPFPDSR	0	1	1	13	1	1457.76	yes	yes	0.0002974	114.83	1	0	2												1	0	2												3692700
>jgi|Lotgi1|186451|estExt_Genewise1.C_sca_160091		GQPPGSVQVLCFITR	0	1	0	15	0	1657.86	yes	yes	3.3e-07	159.64	9	0									1				9	0									1				1257000
>jgi|Lotgi1|201878|estExt_Genewise1.C_sca_2030008		GQQCIDSGTPIR	0	1	0	12	0	1330.63	yes	yes	0.00043847	156.12	7	0							1						7	0							1						3095600
>jgi|Lotgi1|150028|fgenesh2_kg.C_sca_22000007	80	GQWSPVYTFTTMK	0	0	0	13	0	1544.73	yes	yes	0.0016704	107.18	7	0							1						7	0							1						2615500
>jgi|Lotgi1|99809|gw1.32.298.1		GRDHGLPSYNTFR	0	2	1	13	1	1518.73	yes	yes	9.28e-27	311.76	5.46	2.51	2	5	8	8	6	7	6	5	6	3			5.46	2.51	2	5	8	8	6	7	6	5	6	3			1584700000
>jgi|Lotgi1|99852|gw1.32.299.1		GRDHGVPPYNWFR	0	2	1	13	1	1599.77	yes	yes	1.78e-106	455.65	4.49	2.44	9	11	13	16	10	6	7	6	5	2			4.49	2.44	9	11	13	16	10	6	7	6	5	2			6696100000
>jgi|Lotgi1|99791|gw1.32.297.1		GRDNGLAPYNLYR	1	2	2	13	1	1507.75	yes	yes	6.65e-138	437.86	4.86	2.7	7	8	7	9	8	8	6	5	3	1		2	4.86	2.7	7	8	7	9	8	8	6	5	3	1		2	5657600000
>jgi|Lotgi1|163452|fgenesh2_pg.C_sca_40000006	136	GRLNIMAEIYK	1	1	1	11	1	1306.71	yes	yes	0.0040637	136.32	6.75	1.48					1	1	1		1				6.75	1.48					1	1	1		1				232910000
>jgi|Lotgi1|235120|estExt_fgenesh2_pg.C_sca_590106		GRPGLGLAIQQK	1	1	0	12	1	1236.73	yes	yes	3.04e-17	288.76	3.9	1.9	2	4	3	4	5		2	1					3.9	1.9	2	4	3	4	5		2	1					575080000
>jgi|Lotgi1|142681|e_gw1.184.79.1	78	GSDVEAQLSHAMDK	2	0	0	14	0	1486.67	yes	yes	1.83e-06	167.3	8	0								1					8	0								1					1757200
>jgi|Lotgi1|209261|estExt_Genewise1Plus.C_sca_30137		GSEHVQTFK	0	0	0	9	0	1031.5	yes	yes	0.00054319	202.54	5.67	0.471					1	2							5.67	0.471					1	2							1757300
>jgi|Lotgi1|239574|estExt_fgenesh2_pg.C_sca_3420002		GSENQLVQTLVLHPDDGR	0	1	1	18	0	1976.99	yes	yes	3.46e-100	403.99	3.26	1.24	2	7	5	8	5								3.26	1.24	2	7	5	8	5								1528500000
>jgi|Lotgi1|238526|estExt_fgenesh2_pg.C_sca_1490037		GSFDVTVDK	0	0	0	9	0	966.466	yes	yes	0.0060077	155.01	7	0							1						7	0							1						102600000
>jgi|Lotgi1|238526|estExt_fgenesh2_pg.C_sca_1490037		GSFDVTVDKTNIGPLDYNLR	0	1	2	20	1	2223.12	yes	yes	3.99e-113	383.6	4.74	2.65	2	5	4	4	2	2	2	3	2	1			4.74	2.65	2	5	4	4	2	2	2	3	2	1			851740000
>jgi|Lotgi1|176686|fgenesh2_pg.C_sca_2579000001;>jgi|Lotgi1|175476|fgenesh2_pg.C_sca_287000002		GSFTNGVVTDSSWR	0	1	1	14	0	1511.7	yes	no	1.57e-07	183.08	9.67	0.471									1	2			9.67	0.471									1	2			2730100
>jgi|Lotgi1|235120|estExt_fgenesh2_pg.C_sca_590106	458	GSGIPELMSLIK	0	0	0	12	0	1243.68	yes	yes	0.00077271	141.93	5.04	3.08	3	2	4	3	5		1	1	2	1	2		5.04	3.08	3	2	4	3	5		1	1	2	1	2		199060000
>jgi|Lotgi1|211452|estExt_Genewise1Plus.C_sca_90346		GSINYLEGLVDK	0	0	1	12	0	1306.68	yes	yes	0.0059645	112.15	5	0					1								5	0					1								1156500
>jgi|Lotgi1|209261|estExt_Genewise1Plus.C_sca_30137		GSIVLSSFEQFNSVAR	1	1	1	16	0	1739.88	yes	yes	1.45e-64	320.39	7.5	2.23		1		1		2	1	3	4	2			7.5	2.23		1		1		2	1	3	4	2			55469000
>jgi|Lotgi1|205030|estExt_fgenesh2_kg.C_sca_1120002	255	GSIYTMHLLIPR	0	1	0	12	0	1399.76	yes	yes	1.27e-07	196.7	8.75	0.924							1	4	4	3			8.75	0.924							1	4	4	3			173430000
>jgi|Lotgi1|229818|estExt_fgenesh2_pg.C_sca_90208		GSLDFSSNLEQTIR	0	1	1	14	0	1565.77	yes	yes	5.02e-13	208.42	6	0						2							6	0						2							22590000
>jgi|Lotgi1|209261|estExt_Genewise1Plus.C_sca_30137		GSNVYAVAVDK	2	0	1	11	0	1121.57	yes	yes	0.0019036	145.34	6.4	4.13	1	1						1		1	1		6.4	4.13	1	1						1		1	1		55540000
>jgi|Lotgi1|229175|estExt_fgenesh2_pg.C_sca_50437		GSWFLTSSCNLR	0	1	1	12	0	1426.67	yes	yes	1.62e-07	201.1	5.5	1.32			1	2	3	2	4						5.5	1.32			1	2	3	2	4						177320000
>jgi|Lotgi1|106937|e_gw1.6.157.1		GTELKLGVDALGLNVYEK	1	0	1	18	1	1918.04	yes	yes	0.005576	80.534	1	0	1												1	0	1												0
>jgi|Lotgi1|233199|estExt_fgenesh2_pg.C_sca_350161	391	GTGAMNVLR	1	1	1	9	0	917.475	yes	yes	1.33e-06	257.26	5.43	2.77	6	2	3	7	3	6	5	5	5	1	1		5.43	2.77	6	2	3	7	3	6	5	5	5	1	1		380940000
>jgi|Lotgi1|162872|fgenesh2_pg.C_sca_36000100		GTGEIVADGLTFSVDR	1	1	0	16	0	1635.81	yes	yes	3.29e-29	246.05	2.89	0.994	1	2	3	3									2.89	0.994	1	2	3	3									200870000
>jgi|Lotgi1|237510|estExt_fgenesh2_pg.C_sca_1090023		GTGFGNFKGYIDDLK	0	0	1	15	1	1630.8	yes	yes	1.63e-25	174.68	8.33	0.471								2	1				8.33	0.471								2	1				2165700
>jgi|Lotgi1|237709|estExt_fgenesh2_pg.C_sca_1150053		GTIEILNEVNLIK	0	0	2	13	0	1454.83	yes	yes	2.75e-38	249.53	8.5	0.5								1	1				8.5	0.5								1	1				1579300
>jgi|Lotgi1|115607|e_gw1.21.53.1		GTLNVYGQR	0	1	1	9	0	1006.52	yes	yes	0.00023959	268.2	6.4	2.24		1					2	2					6.4	2.24		1					2	2					5711900
>jgi|Lotgi1|154020|fgenesh2_pg.C_sca_5000060		GTPLFPEEADAAEHLDEHIK	3	0	0	20	0	2218.05	yes	yes	2.2e-46	249.06	3.7	2.49	2	2	3				2	1					3.7	2.49	2	2	3				2	1					91281000
>jgi|Lotgi1|238526|estExt_fgenesh2_pg.C_sca_1490037		GTSTWNNVQGSGTNIQGGTSSTSTSTGNTGLWTDGTGETINTNVDK	0	0	6	46	0	4603.08	yes	yes	1.34e-21	125.42	2.75	0.829		2	1	1									2.75	0.829		2	1	1									48476000
>jgi|Lotgi1|232343|estExt_fgenesh2_pg.C_sca_280082;>jgi|Lotgi1|167171|fgenesh2_pg.C_sca_64000043;>jgi|Lotgi1|167172|fgenesh2_pg.C_sca_64000044;>jgi|Lotgi1|195090|estExt_Genewise1.C_sca_640075;>jgi|Lotgi1|220681|estExt_Genewise1Plus.C_sca_640078		GVAGAGVLSGFDK	2	0	0	13	0	1176.61	yes	no	0.00014937	149.31	9	0									1				9	0									1				347170
>jgi|Lotgi1|209107|estExt_Genewise1Plus.C_sca_20912		GVECSDAAGQQVDYK	2	0	0	15	0	1625.7	yes	yes	2.79e-42	319.37	7	2.05	1						3	6					7	2.05	1						3	6					47029000
>jgi|Lotgi1|209107|estExt_Genewise1Plus.C_sca_20912	281	GVGMWNADSLDSSNTISAQLQR	2	1	2	22	0	2349.1	yes	yes	1.26e-21	183.23	7.5	0.5							1	1					7.5	0.5							1	1					5522600
>jgi|Lotgi1|183446|estExt_Genewise1.C_sca_51005	187	GVGVIAEYLESLGM	1	0	0	14	0	1436.72	yes	yes	0.0061702	91.855	10	0										1			10	0										1			1801600
>jgi|Lotgi1|233200|estExt_fgenesh2_pg.C_sca_350163	404	GVINAGSTPSSGTLSIASLQAMLATLMMTNK	4	0	2	31	0	3064.56	yes	yes	1.57e-216	397.6	6.5	1.78		2	1	5	5	7	14	12	3	1			6.5	1.78		2	1	5	5	7	14	12	3	1			2227000000
>jgi|Lotgi1|234865|estExt_fgenesh2_pg.C_sca_560073		GVNINNLK	0	0	3	8	0	870.492	yes	yes	0.00042588	205.41	6	0						1							6	0						1							2107400
>jgi|Lotgi1|238526|estExt_fgenesh2_pg.C_sca_1490037		GVSSVAGSGR	1	1	0	10	0	875.446	yes	yes	3.58e-08	294.08	4.14	2.3	5	1	3	3	3	3	2	2					4.14	2.3	5	1	3	3	3	3	2	2					51398000
>jgi|Lotgi1|238526|estExt_fgenesh2_pg.C_sca_1490037		GVTDLER	0	1	0	7	0	788.403	yes	yes	0.0046284	229.16	2.33	1.25	1	1		1									2.33	1.25	1	1		1									48790000
>jgi|Lotgi1|161608|fgenesh2_pg.C_sca_30000028		GVVDSEDLPLNISR	0	1	1	14	0	1512.78	yes	yes	1.84e-07	181.32	7	3.56				1	1							1	7	3.56				1	1							1	4735200
>jgi|Lotgi1|218116|estExt_Genewise1Plus.C_sca_450094		GYAFNHSADFETVR	2	1	1	14	0	1612.73	yes	yes	1.05e-09	193.85	8	0								1					8	0								1					844540
>jgi|Lotgi1|233348|estExt_fgenesh2_pg.C_sca_380029		GYCSQLTEDK	0	0	0	10	0	1199.51	yes	yes	0.001079	163.72	5	0.707				1	2	1							5	0.707				1	2	1							44941000
>jgi|Lotgi1|67729|gw1.89.89.1		GYHVVGVDVAEDAVK	2	0	0	15	0	1556.78	yes	yes	5.9e-05	138.94	9	0									2				9	0									2				1211700
>jgi|Lotgi1|213719|estExt_Genewise1Plus.C_sca_180387		GYLAPIVFVK	1	0	0	10	0	1105.65	yes	yes	0.0072827	132.9	7	0							1						7	0							1						8571400
>jgi|Lotgi1|186317|estExt_Genewise1.C_sca_150132		GYNAIGFSQGGQFLR	1	1	1	15	0	1613.8	yes	yes	8.67e-32	258.33	8.12	0.599							1	5	2				8.12	0.599							1	5	2				31675000
>jgi|Lotgi1|193218|estExt_Genewise1.C_sca_510040;>jgi|Lotgi1|205506|estExt_fgenesh2_kg.C_sca_8540001;>jgi|Lotgi1|202971|estExt_fgenesh2_kg.C_sca_10023;>jgi|Lotgi1|215510|estExt_Genewise1Plus.C_sca_280246;CON__P60712		GYSFTTTAER	1	1	0	10	0	1131.52	no	no	5.34e-08	228.05	6.18	3.22	3	3	2	3	3	3	4	3	3	3	1	2	NaN	NaN													680740000
>jgi|Lotgi1|229175|estExt_fgenesh2_pg.C_sca_50437		GYYGESCDQR	0	1	0	10	0	1233.47	yes	yes	6.14e-07	264.3	6.2	0.748					1	2	2						6.2	0.748					1	2	2						8539300
>jgi|Lotgi1|239574|estExt_fgenesh2_pg.C_sca_3420002		HALFDLATLPVSKPDIPLLDSPHIEIPLLDLQNLIVDQNDGGSK	2	0	2	44	1	4770.55	yes	yes	2.61e-81	222.56	2.67	1.49	2	1	1	1	1								2.67	1.49	2	1	1	1	1								318460000
>jgi|Lotgi1|178880|fgenesh2_pm.C_sca_44000018	185	HALIAMEDTLVIEK	2	0	0	14	0	1581.84	yes	yes	8.22e-29	256.4	9.56	0.497									4	5			9.56	0.497									4	5			11100000
>jgi|Lotgi1|193211|estExt_Genewise1.C_sca_510020		HALYYTLQQIYGAK	2	0	0	14	0	1667.87	yes	yes	6.41e-31	278.54	8	0								2					8	0								2					8838000
>jgi|Lotgi1|235120|estExt_fgenesh2_pg.C_sca_590106	459	HAMKPIGEAK	2	0	0	10	1	1080.58	yes	yes	0.0013913	166.17	8	0								1					8	0								1					300400
>jgi|Lotgi1|196809|estExt_Genewise1.C_sca_790222		HAPPGEFNEVFNDVR	1	1	2	15	0	1726.81	yes	yes	0.0055075	99.531	8	0								1					8	0								1					203950
>jgi|Lotgi1|221240|estExt_Genewise1Plus.C_sca_690138	317	HCMDTVWTK	0	0	0	9	0	1176.51	yes	yes	0.0014476	168.72	6	0						1							6	0						1							1653800
>jgi|Lotgi1|236770|estExt_fgenesh2_pg.C_sca_870051	505	HCSVYAMSDR	1	1	0	10	0	1224.5	yes	yes	1.7e-08	242.49	5.33	1.55	1			1	3	5	2						5.33	1.55	1			1	3	5	2						17877000
>jgi|Lotgi1|122269|e_gw1.40.42.1	40	HDMVYIYDPK	0	0	0	10	0	1279.59	yes	yes	0.00034285	172.47	7.33	0.471							2	1					7.33	0.471							2	1					13182000
>jgi|Lotgi1|154590|fgenesh2_pg.C_sca_6000093		HDNLLEGALFTSVHCGVQK	1	0	1	19	0	2124.04	yes	yes	1.16e-93	372.67	9	0									2				9	0									2				3324800
>jgi|Lotgi1|140786|e_gw1.151.5.1		HDTLEVFGHIGANPIGR	1	1	1	17	0	1831.93	yes	yes	4.94e-204	461.64	5.53	2.96	6	7	10	17	16	5	6	6	6	4	5	3	5.53	2.96	6	7	10	17	16	5	6	6	6	4	5	3	2053300000
>jgi|Lotgi1|159171|fgenesh2_pg.C_sca_19000208;>jgi|Lotgi1|159173|fgenesh2_pg.C_sca_19000210;>jgi|Lotgi1|176428|fgenesh2_pg.C_sca_1317000001		HDVCYFCGAAR	2	1	0	11	0	1354.55	yes	no	1.5e-13	241.23	10.1	1.06								1	3	4	5	1	10.1	1.06								1	3	4	5	1	34956000
>jgi|Lotgi1|237103|estExt_fgenesh2_pg.C_sca_950032		HDVQIVLPIYIAGTNK	1	0	1	16	0	1779.99	yes	yes	4.67e-16	205.88	9	0									2				9	0									2				2883300
>jgi|Lotgi1|174065|fgenesh2_pg.C_sca_180000029		HEECFPTQPFCSCCK	0	0	0	15	0	1985.75	yes	yes	2.02e-25	243.13	10	1.95						1	1		1	1	4	2	10	1.95						1	1		1	1	4	2	24266000
>jgi|Lotgi1|235497|estExt_fgenesh2_pg.C_sca_650036		HEFFKFLDDFLSK	0	0	0	13	1	1671.83	yes	yes	0.0012993	131.37	9	0									1				9	0									1				4542300
>jgi|Lotgi1|234508|estExt_fgenesh2_pg.C_sca_520053	439	HEFNPQAQNFLTASQQCMTK	2	0	2	20	0	2379.07	yes	yes	9.85e-11	150.59	10	0										1			10	0										1			1397900
>jgi|Lotgi1|156599|fgenesh2_pg.C_sca_11000285	94	HFADSESIAPILLRPHLIAMDR	3	2	0	22	1	2501.32	yes	yes	3.39e-21	184.41	7.25	0.433							3	1					7.25	0.433							3	1					11209000
>jgi|Lotgi1|239174|estExt_fgenesh2_pg.C_sca_2010016	585	HFALMNMLGGGGGMGGSR	1	1	1	18	0	1748.79	yes	yes	1.22e-36	251.21	8.86	3.44	6		1			1	3	4	4	8	14	8	8.86	3.44	6		1			1	3	4	4	8	14	8	623470000
>jgi|Lotgi1|174003|fgenesh2_pg.C_sca_179000009	157	HFPCMVYLDLSNNLITAAK	2	0	2	19	0	2206.09	yes	yes	9.39e-88	341.85	5.88	1.93	1	1		4	4	5	6	3	2				5.88	1.93	1	1		4	4	5	6	3	2				343590000
>jgi|Lotgi1|235120|estExt_fgenesh2_pg.C_sca_590106		HFSTNQANALTK	2	0	2	12	0	1330.66	yes	yes	2.65e-17	272.38	8.25	0.829							1	1	2				8.25	0.829							1	1	2				6669700
>jgi|Lotgi1|206060|estExt_fgenesh2_pm.C_sca_120032		HFTNIIATYNPNSPNR	1	1	4	16	0	1857.91	yes	yes	2.29e-54	324.37	8.29	0.7							1	3	3				8.29	0.7							1	3	3				20599000
>jgi|Lotgi1|152799|fgenesh2_pg.C_sca_2000219		HGDIDLPTINLPDSQNPEFLQFVK	0	0	2	24	0	2736.38	yes	yes	1.2e-07	120.92	5	0					1								5	0					1								40627000
>jgi|Lotgi1|233348|estExt_fgenesh2_pg.C_sca_380029		HGDVVDTVEVNK	0	0	1	12	0	1310.65	yes	yes	3.23e-14	203.4	4.75	0.433				1	3								4.75	0.433				1	3								3192700
>jgi|Lotgi1|233348|estExt_fgenesh2_pg.C_sca_380029		HGDVVDTVEVNKDIER	0	1	1	16	1	1823.9	yes	yes	6.83e-90	410.92	4.67	0.471				1	2								4.67	0.471				1	2								38076000
>jgi|Lotgi1|238526|estExt_fgenesh2_pg.C_sca_1490037	543	HGIGSTPNVQIPQGSLLMK	0	0	1	19	0	1976.05	yes	yes	3.61e-102	392.94	4.83	2.91	15	14	18	24	13	10	10	6	3	7	4	3	4.83	2.91	15	14	18	24	13	10	10	6	3	7	4	3	14967000000
>jgi|Lotgi1|186095|estExt_Genewise1.C_sca_140132		HGIRPVILCK	0	1	0	10	1	1191.69	yes	yes	0.00089906	185.97	9	0									2				9	0									2				1814900
>jgi|Lotgi1|186156|estExt_Genewise1.C_sca_140275		HGLDSTYQLAPR	1	1	0	12	0	1356.68	yes	yes	6.16e-09	157.95	7	1						1		1					7	1						1		1					1975800
>jgi|Lotgi1|235120|estExt_fgenesh2_pg.C_sca_590106	460;461	HGLMSMEQLK	0	0	0	10	0	1172.57	yes	yes	1.99e-09	236.04	8.11	0.737							2	4	3				8.11	0.737							2	4	3				8738100
>jgi|Lotgi1|237152|estExt_fgenesh2_pg.C_sca_970022		HGYPPFEAQISPSPFK	1	0	0	16	0	1800.88	yes	yes	1.12e-19	220.73	3.5	0.5			1	1									3.5	0.5			1	1									9133200
>jgi|Lotgi1|239188|estExt_fgenesh2_pg.C_sca_2050005	595	HHMLCEAITEPCFSYDR	1	1	0	17	0	2164.91	yes	yes	2.38e-55	286.93	4.85	2.39	8	6	7	14	11	11	7	5	3	3			4.85	2.39	8	6	7	14	11	11	7	5	3	3			5229700000
>jgi|Lotgi1|228882|estExt_fgenesh2_pg.C_sca_50013		HHTLSQPQAK	1	0	0	10	0	1145.59	yes	yes	3.27e-07	221.83	6.75	0.829						2	1	1					6.75	0.829						2	1	1					2131400
>jgi|Lotgi1|218116|estExt_Genewise1Plus.C_sca_450094	310	HIVLSGGSSMYPGLPSR	0	1	0	17	0	1756.89	yes	yes	0.00030791	120.14	8	0								1					8	0								1					348480
>jgi|Lotgi1|181237|estExt_Genewise1.C_sca_10721		HIVSLPDVYIVTVK	0	0	0	14	0	1581.91	yes	yes	7.35e-29	267.47	5.54	2.27	1	1		2	2	2	2	2	1				5.54	2.27	1	1		2	2	2	2	2	1				82520000
>jgi|Lotgi1|237143|estExt_fgenesh2_pg.C_sca_960048;>jgi|Lotgi1|237142|estExt_fgenesh2_pg.C_sca_960047		HLELAAEK	2	0	0	8	0	909.492	no	no	0.00038389	227.44	8.33	2.75	1							2	3	2	1		NaN	NaN													8985000
>jgi|Lotgi1|237143|estExt_fgenesh2_pg.C_sca_960048;>jgi|Lotgi1|237142|estExt_fgenesh2_pg.C_sca_960047		HLELAAEKDK	2	0	0	10	1	1152.61	no	no	8.56e-08	258.34	8.09	1.5						2	2	3	2	1	1		NaN	NaN													15342000
>jgi|Lotgi1|237143|estExt_fgenesh2_pg.C_sca_960048;>jgi|Lotgi1|237142|estExt_fgenesh2_pg.C_sca_960047		HLELAAEKDKHFK	2	0	0	13	2	1564.84	no	no	2.7e-30	324.74	9.25	0.433									3	1			NaN	NaN													2756700
>jgi|Lotgi1|162872|fgenesh2_pg.C_sca_36000100	129	HLQESTMGLTAYVLASLIEIR	2	1	0	21	0	2344.25	yes	yes	5.28e-66	159.19	7	0							2						7	0							2						37205000
>jgi|Lotgi1|181153|estExt_Genewise1.C_sca_10585;>jgi|Lotgi1|146485|e_gw1.829.35.1;>jgi|Lotgi1|147122|e_gw1.2012.3.1;>jgi|Lotgi1|147263|e_gw1.2197.10.1;>jgi|Lotgi1|147368|e_gw1.2348.3.1;>jgi|Lotgi1|147730|e_gw1.4137.3.1;>jgi|Lotgi1|147766|e_gw1.4307.4.1;>j		HLQLAIR	1	1	0	7	0	849.518	yes	no	0.0066335	239.28	11.5	0.5											1	1	11.5	0.5											1	1	3870500
>jgi|Lotgi1|159264|fgenesh2_pg.C_sca_20000004		HLTLSPDILLK	0	0	0	11	0	1248.74	yes	yes	3.11e-14	301.42	6.18	2.44	2			2	3	6	4	2	1		2		6.18	2.44	2			2	3	6	4	2	1		2		357600000
>jgi|Lotgi1|231869|estExt_fgenesh2_pg.C_sca_230185	379	HMFPGDPLGGK	0	0	0	11	0	1154.55	yes	yes	0.007669	113.22	4.33	1.25			1	1		1							4.33	1.25			1	1		1							6793800
>jgi|Lotgi1|131935|e_gw1.77.174.1	49;50	HMYVFPGNVAEDMGKPGVLK	1	0	1	20	1	2188.08	yes	yes	8.73e-20	185.62	7	0							3						7	0							3						14473000
>jgi|Lotgi1|156599|fgenesh2_pg.C_sca_11000285		HNAEIAAFHLDR	3	1	1	12	0	1392.69	yes	yes	0.00046141	155.15	4.5	3.5	1							1					4.5	3.5	1							1					2727800
>jgi|Lotgi1|205030|estExt_fgenesh2_kg.C_sca_1120002		HNEVWLLK	0	0	1	8	0	1037.57	yes	yes	0.00037722	268.2	8.67	0.943							1	3	3	2			8.67	0.943							1	3	3	2			64315000
>jgi|Lotgi1|174920|fgenesh2_pg.C_sca_225000003		HNVDWTNYIK	0	0	2	10	0	1288.62	yes	yes	2.4e-13	330.52	5.37	2.82	7	6	6	5	6	5	9	6	6	4			5.37	2.82	7	6	6	5	6	5	9	6	6	4			5041300000
>jgi|Lotgi1|174920|fgenesh2_pg.C_sca_225000003		HNVDWTNYIKDGIVDEIVPQYYR	0	1	2	23	1	2836.38	yes	yes	1.4e-53	239.76	6	1.84	1				1	3	4	1					6	1.84	1				1	3	4	1					397190000
>jgi|Lotgi1|114561|e_gw1.19.150.1		HPSWPAHYQLK	1	0	0	11	0	1362.68	yes	yes	3.55e-29	356.2	5.63	2.74	2	3	3	3	3	3	6	2	2	2	1		5.63	2.74	2	3	3	3	3	3	6	2	2	2	1		1741400000
>jgi|Lotgi1|193218|estExt_Genewise1.C_sca_510040;>jgi|Lotgi1|205506|estExt_fgenesh2_kg.C_sca_8540001;>jgi|Lotgi1|202971|estExt_fgenesh2_kg.C_sca_10023;>jgi|Lotgi1|215510|estExt_Genewise1Plus.C_sca_280246;CON__P60712	212;213	HQGVMVGMGQK	0	0	0	11	0	1170.56	no	no	2.38e-07	205.77	6.56	1.07					2	2	3	2					NaN	NaN													5667900
>jgi|Lotgi1|193218|estExt_Genewise1.C_sca_510040;>jgi|Lotgi1|205506|estExt_fgenesh2_kg.C_sca_8540001;>jgi|Lotgi1|202971|estExt_fgenesh2_kg.C_sca_10023;>jgi|Lotgi1|215510|estExt_Genewise1Plus.C_sca_280246;CON__P60712	212;213	HQGVMVGMGQKDSYVGDEAQSK	1	0	0	22	1	2350.07	no	no	6.14e-105	339.06	12	0												1	NaN	NaN													26277000
>jgi|Lotgi1|193218|estExt_Genewise1.C_sca_510040;>jgi|Lotgi1|205506|estExt_fgenesh2_kg.C_sca_8540001;>jgi|Lotgi1|202971|estExt_fgenesh2_kg.C_sca_10023;>jgi|Lotgi1|215510|estExt_Genewise1Plus.C_sca_280246;CON__P60712	212;213	HQGVMVGMGQKDSYVGDEAQSKR	1	1	0	23	2	2506.17	no	no	5.25e-76	277.31	12	0												1	NaN	NaN													62777000
>jgi|Lotgi1|173095|fgenesh2_pg.C_sca_148000046		HQTFAEAVTQPGITFVAAK	4	0	0	19	0	2015.05	yes	yes	9.96e-63	290.54	8	0								4					8	0								4					33297000
>jgi|Lotgi1|217320|estExt_Genewise1Plus.C_sca_390079		HSGNLTLEDIINIAR	1	1	2	15	0	1664.88	yes	yes	8.58e-46	329.05	10	0										1			10	0										1			3878300
>jgi|Lotgi1|239005|estExt_fgenesh2_pg.C_sca_1830012		HSPIGAGEWGNPHSSYLSDDNCWR	1	1	2	24	0	2741.17	yes	yes	5.52e-200	469.23	9.79	1.32							1	1	4	3	4	1	9.79	1.32							1	1	4	3	4	1	87094000
>jgi|Lotgi1|218948|estExt_Genewise1Plus.C_sca_500034	311	HTEDTMTGYVATR	1	1	0	13	0	1480.66	yes	yes	0.0079548	98.353	8	0								1					8	0								1					43029
>jgi|Lotgi1|239188|estExt_fgenesh2_pg.C_sca_2050005		HVGGIAVVSIFLTNDK	1	0	1	16	0	1668.92	yes	yes	3.05e-89	406.09	5.37	2.21	5	6	5	10	17	13	15	3	8	1			5.37	2.21	5	6	5	10	17	13	15	3	8	1			1274100000
>jgi|Lotgi1|239188|estExt_fgenesh2_pg.C_sca_2050005		HVGGIAVVSIFLTNDKQR	1	1	1	18	1	1953.08	yes	yes	1.63e-75	353.58	6.54	1.5				1	2	5	1	2	2				6.54	1.5				1	2	5	1	2	2				43937000
>jgi|Lotgi1|234865|estExt_fgenesh2_pg.C_sca_560073	443;444	HVNEWNMCNWATRPTDVIMTSSSK	1	1	3	24	1	2863.28	yes	yes	1.83e-18	169.19	5	0					1								5	0					1								7074900
>jgi|Lotgi1|140786|e_gw1.151.5.1		HVNIIDR	0	1	1	7	0	865.477	yes	yes	0.0035935	249.58	5.76	2.84	2	2	1	2	2	3	3	2	2	1	1		5.76	2.84	2	2	1	2	2	3	3	2	2	1	1		132080000
>jgi|Lotgi1|192582|estExt_Genewise1.C_sca_460339		HVVPEAYKPR	1	1	0	10	1	1194.65	yes	yes	4.81e-08	257.02	6.5	2.38		1		2		1	2	2	1	1			6.5	2.38		1		2		1	2	2	1	1			6055100
>jgi|Lotgi1|231772|estExt_fgenesh2_pg.C_sca_210244		HVYLAPGAVVHGGFK	2	0	0	15	0	1550.84	yes	yes	5.15e-39	297.15	7	0							1						7	0							1						4606300
>jgi|Lotgi1|163448|fgenesh2_pg.C_sca_40000002		HYDGLAVDLK	1	0	0	10	0	1129.58	yes	yes	5.8e-08	227.25	6.5	0.5						3	3						6.5	0.5						3	3						27077000
>jgi|Lotgi1|163448|fgenesh2_pg.C_sca_40000002		HYDGLAVDLKK	1	0	0	11	1	1257.67	yes	yes	7.58e-12	269.49	7	0							1						7	0							1						1783100
>jgi|Lotgi1|212757|estExt_Genewise1Plus.C_sca_140039	299	HYGSGWLSMANAGK	2	0	1	14	0	1477.68	yes	yes	4.43e-06	156.71	9	0									2				9	0									2				2840700
>jgi|Lotgi1|163637|fgenesh2_pg.C_sca_40000191		HYSRPGNYFSGLR	0	2	1	13	1	1552.75	yes	yes	5.04e-11	212.38	8.22	2.35				1	1		1	1	2	1	2		8.22	2.35				1	1		1	1	2	1	2		28571000
>jgi|Lotgi1|83160|gw1.21.261.1		HYTDETFIK	0	0	0	9	0	1152.55	yes	yes	7.1e-06	264.3	6.31	2.73		3	1	4	3	3	3	2	3	2	2		6.31	2.73		3	1	4	3	3	3	2	3	2	2		612460000
>jgi|Lotgi1|237446|estExt_fgenesh2_pg.C_sca_1070041		IAAIITAEGDAK	4	0	0	12	0	1171.64	yes	yes	0.00077271	141.93	9	0									1				9	0									1				957020
>jgi|Lotgi1|231395|estExt_fgenesh2_pg.C_sca_190155		IAATGVDYYR	2	1	0	10	0	1127.56	yes	yes	5.34e-08	228.05	5.45	1.78		1	1	1	2	2	3	1					5.45	1.78		1	1	1	2	2	3	1					113680000
>jgi|Lotgi1|222130|estExt_Genewise1Plus.C_sca_780101		IADVEVQHENAPSK	2	0	1	14	0	1535.76	yes	yes	4.79e-21	156.71	8	0								1					8	0								1					293210
>jgi|Lotgi1|236955|estExt_fgenesh2_pg.C_sca_900081		IADYAHNLVDEK	2	0	1	12	0	1386.68	yes	yes	0.00020488	166.93	8	0.707							1	2	1				8	0.707							1	2	1				16521000
>jgi|Lotgi1|134773|e_gw1.93.138.1		IADYISQLK	1	0	0	9	0	1049.58	yes	yes	0.0066659	152.59	9	0									1				9	0									1				126460
>jgi|Lotgi1|205379|estExt_fgenesh2_kg.C_sca_2180002;>jgi|Lotgi1|145856|e_gw1.517.5.1	257	IAENMQTTHPIR	1	1	1	12	0	1409.71	yes	no	0.00014659	170.72	8.67	0.471								1	2				8.67	0.471								1	2				3199300
>jgi|Lotgi1|174003|fgenesh2_pg.C_sca_179000009	158	IAMLPTMQIEFLLDSR	1	1	0	16	0	1876.98	yes	yes	3.61e-55	333.91	5.53	2.38	4	6	6	9	12	12	12	5	6	4			5.53	2.38	4	6	6	9	12	12	12	5	6	4			3007100000
>jgi|Lotgi1|217342|estExt_Genewise1Plus.C_sca_390115		IANAIVAPGK	3	0	1	10	0	952.571	yes	yes	0.0002329	188.46	8	0								1					8	0								1					959460
>jgi|Lotgi1|235120|estExt_fgenesh2_pg.C_sca_590106		IANLDLDVSEAR	2	1	1	12	0	1314.68	yes	yes	9.92e-19	294.88	4	2.03	4	4	4	5	5	4	2		1				4	2.03	4	4	4	5	5	4	2		1				907980000
>jgi|Lotgi1|231426|estExt_fgenesh2_pg.C_sca_190203		IAPFVPIVIR	1	1	0	10	0	1123.71	yes	yes	0.0026119	148.05	11	0											1		11	0											1		3214500
>jgi|Lotgi1|106937|e_gw1.6.157.1;>jgi|Lotgi1|107124|e_gw1.6.273.1	8	IAQDLEMYGVNYFDIK	1	0	1	16	0	1917.92	yes	no	4.11e-13	183.58	7.75	0.433							1	3					7.75	0.433							1	3					7705500
>jgi|Lotgi1|159264|fgenesh2_pg.C_sca_20000004		IATITFALR	2	1	0	9	0	1004.6	yes	yes	0.00034353	205.75	5.38	2.31	2			2	2	2	2	3					5.38	2.31	2			2	2	2	2	3					99117000
>jgi|Lotgi1|215828|estExt_Genewise1Plus.C_sca_290385		IAVQQLGDVLR	1	1	0	11	0	1210.7	yes	yes	2.6e-10	181.25	11	0											1		11	0											1		1058600
>jgi|Lotgi1|154712|fgenesh2_pg.C_sca_6000215		IAYSNDGPATQVDVILNNDILGSFR	2	1	3	25	0	2691.35	yes	yes	1.12e-139	356.91	10	0										2			10	0										2			3461000
>jgi|Lotgi1|105456|e_gw1.4.60.1		ICGSDANEFR	1	1	1	10	0	1167.5	yes	yes	5.24e-06	210.66	9.5	0.5									1	1			9.5	0.5									1	1			1487400
>jgi|Lotgi1|209261|estExt_Genewise1Plus.C_sca_30137		IDCESPEYEYK	0	0	0	11	0	1431.59	yes	yes	0.00023014	174.73	5.59	2.3	2		1	2	2	3	3	3	1				5.59	2.3	2		1	2	2	3	3	3	1				201510000
>jgi|Lotgi1|232714|estExt_fgenesh2_pg.C_sca_310076		IDDSIRDDNEVK	0	1	1	12	1	1417.67	yes	yes	0.0017037	150.94	5	1				1		1							5	1				1		1							6127100
>jgi|Lotgi1|233420|estExt_fgenesh2_pg.C_sca_390106		IDETVQELLDEIK	0	0	0	13	0	1543.8	yes	yes	1.91e-27	316.4	5.65	1.24			1	3	4	7	4	1					5.65	1.24			1	3	4	7	4	1					502410000
>jgi|Lotgi1|174920|fgenesh2_pg.C_sca_225000003	169	IDGIQYDDHMSFPTGFK	0	0	0	17	0	1969.89	yes	yes	2.78e-55	285.55	5.57	2.33	8	4	8	10	10	20	18	9	8	2			5.57	2.33	8	4	8	10	10	20	18	9	8	2			5435200000
>jgi|Lotgi1|154423|fgenesh2_pg.C_sca_5000463		IDIALER	1	1	0	7	0	828.471	yes	yes	0.0074755	198.6	10	0										1			10	0										1			3100900
>jgi|Lotgi1|231819|estExt_fgenesh2_pg.C_sca_230031		IDIDPGVAEAIQAVR	3	1	0	15	0	1565.84	yes	yes	8.19e-20	222.54	8.33	0.471								2	1				8.33	0.471								2	1				2109200
>jgi|Lotgi1|163637|fgenesh2_pg.C_sca_40000191		IDIESLTDEEVK	0	0	0	12	0	1389.69	yes	yes	0.00023283	165.11	5.64	1.49			1	2	2	2	3	1					5.64	1.49			1	2	2	2	3	1					394050000
>jgi|Lotgi1|162872|fgenesh2_pg.C_sca_36000100		IDIEVTAR	1	1	0	8	0	915.503	yes	yes	0.0011035	216.42	2.8	1.17	1	1	1	2									2.8	1.17	1	1	1	2									81658000
>jgi|Lotgi1|228264|estExt_fgenesh2_pg.C_sca_20144		IDISGNAGHIIPGIR	1	1	1	15	0	1531.85	yes	yes	4.96e-38	293.6	4.73	2.25	2	2	5	4	3	4	3	2		1			4.73	2.25	2	2	5	4	3	4	3	2		1			227100000
>jgi|Lotgi1|210455|estExt_Genewise1Plus.C_sca_60068		IDKPGAASEDEIR	2	1	0	13	1	1399.69	yes	yes	5.54e-12	221.28	10	0										1			10	0										1			878080
>jgi|Lotgi1|229175|estExt_fgenesh2_pg.C_sca_50437	351	IDMLTDPLQCSPK	0	0	0	13	0	1516.73	yes	yes	8.12e-23	269.89	5.68	1.55		1	1	4	2	5	8	1					5.68	1.55		1	1	4	2	5	8	1					189700000
>jgi|Lotgi1|109284|e_gw1.10.19.1		IDNQSTQIGSYEGELGTLR	0	1	1	19	0	2080.01	yes	yes	0.0036105	96.993	4	0				1									4	0				1									1006600
>jgi|Lotgi1|232880|estExt_fgenesh2_pg.C_sca_330023		IDSFTSNPSEINFK	0	0	2	14	0	1597.76	yes	yes	1.12e-05	153.63	3	0			1										3	0			1										1149300
>jgi|Lotgi1|233420|estExt_fgenesh2_pg.C_sca_390106		IDSKLDSILSELQK	0	0	0	14	1	1587.87	yes	yes	2.36e-70	397.12	5.94	2.04		3	1	6	9	15	10	3			1	2	5.94	2.04		3	1	6	9	15	10	3			1	2	394780000
>jgi|Lotgi1|158379|fgenesh2_pg.C_sca_17000030		IDVFSTVSGVK	0	0	0	11	0	1150.62	yes	yes	0.0019036	145.34	2	0		1											2	0		1											1098600
>jgi|Lotgi1|237143|estExt_fgenesh2_pg.C_sca_960048		IDVHLTIQNK	0	0	1	10	0	1179.66	yes	yes	1.3e-10	319.96	8.36	2.61	2					1	4	3	6	4	5		8.36	2.61	2					1	4	3	6	4	5		434300000
>jgi|Lotgi1|184255|estExt_Genewise1.C_sca_80549		IEAFVGENQLPLVVEFTQESAQK	2	0	1	23	0	2575.32	yes	yes	2.09e-113	335.21	7	0							1						7	0							1						6482500
>jgi|Lotgi1|233420|estExt_fgenesh2_pg.C_sca_390106	417	IEEAVDDVIDMIDDIIDDDADDDSDDVPEDLNDAQEDILELIK	3	0	1	43	0	4830.13	yes	yes	3.67e-48	187.64	5.17	1.57			1	2		1	2						5.17	1.57			1	2		1	2						213890000
>jgi|Lotgi1|235988|estExt_fgenesh2_pg.C_sca_730030		IEFPLVPLLR	0	1	0	10	0	1195.73	yes	yes	7.04e-09	253.62	4.59	1.88	1	2	2	3	3	2	4						4.59	1.88	1	2	2	3	3	2	4						170440000
>jgi|Lotgi1|198904|estExt_Genewise1.C_sca_1090064		IEISFPAEYPFKPPK	1	0	0	15	1	1761.93	yes	yes	1.18e-10	127.37	10	0										1			10	0										1			275410
>jgi|Lotgi1|105456|e_gw1.4.60.1		IEIYSTTGTVTK	0	0	0	12	0	1311.69	yes	yes	0.00056101	150.94	10	0										1			10	0										1			775400
>jgi|Lotgi1|230068|estExt_fgenesh2_pg.C_sca_100317		IETISDLTEEK	0	0	0	11	0	1276.64	yes	yes	0.00070726	161.76	8.5	0.5								1	1				8.5	0.5								1	1				1324200
>jgi|Lotgi1|236952|estExt_fgenesh2_pg.C_sca_900076		IETNLFPDWEDGGQANTIR	1	1	2	19	0	2175.02	yes	yes	2.76e-29	219.29	8.5	0.5								1	1				8.5	0.5								1	1				2956200
>jgi|Lotgi1|233348|estExt_fgenesh2_pg.C_sca_380029		IETVVETELPSDDLNETNEGK	0	0	2	21	0	2331.1	yes	yes	5.23e-81	303	5	0.943				3	4	1	1						5	0.943				3	4	1	1						108430000
>jgi|Lotgi1|154709|fgenesh2_pg.C_sca_6000212		IEVENIATDESYTGR	1	1	1	15	0	1695.8	yes	yes	1.29e-09	182.08	9	0.707								1	2	1			9	0.707								1	2	1			4197200
>jgi|Lotgi1|232714|estExt_fgenesh2_pg.C_sca_310076		IEYDCIYDHSLVDICSK	0	0	0	17	0	2128.94	yes	yes	4.11e-23	210.56	4.71	1.03			1	2	2	2							4.71	1.03			1	2	2	2							134460000
>jgi|Lotgi1|221240|estExt_Genewise1Plus.C_sca_690138		IFESKPIQEVK	0	0	0	11	1	1316.73	yes	yes	0.0042236	150.85	6.5	0.5						1	1						6.5	0.5						1	1						5580200
>jgi|Lotgi1|101611|gw1.56.268.1	0	IFNPYQMAHGGR	1	1	1	12	0	1389.66	yes	yes	7.7e-08	201.1	5.43	2.75	7	7	9	10	14	10	10	6	3	6	4		5.43	2.75	7	7	9	10	14	10	10	6	3	6	4		3553600000
>jgi|Lotgi1|118304|e_gw1.28.357.1		IFNVGGGPALDVHLK	1	0	1	15	0	1535.85	yes	yes	1.54e-08	174.68	9.5	0.5									1	1			9.5	0.5									1	1			984260
>jgi|Lotgi1|126264|e_gw1.53.255.1		IFVKPSQSVLEAPK	1	0	0	14	1	1541.88	yes	yes	1.45e-09	136.27	6	0						1							6	0						1							791480
>jgi|Lotgi1|229407|estExt_fgenesh2_pg.C_sca_70021	354;355	IGCVMTGMIADSK	1	0	0	13	0	1381.64	yes	yes	0.0057542	88.441	9	0									1				9	0									1				361890
>jgi|Lotgi1|163637|fgenesh2_pg.C_sca_40000191		IGDGIDPTR	0	1	0	9	0	942.477	yes	yes	2.8e-06	257.26	5.38	2.32	1	2	3	3	3	5	1	3	3				5.38	2.32	1	2	3	3	3	5	1	3	3				1619400000
>jgi|Lotgi1|163637|fgenesh2_pg.C_sca_40000191	137;138	IGDGIDPTRETYEDAADNMVDEEDSMDTNQDIIDDIR	2	2	2	37	1	4185.77	yes	yes	7.33e-75	231.84	6.5	0.5						1	1						6.5	0.5						1	1						16230000
>jgi|Lotgi1|236952|estExt_fgenesh2_pg.C_sca_900076		IGEAIDISYVIK	1	0	0	12	0	1319.73	yes	yes	0.00084827	138.71	8	0								1					8	0								1					1377600
>jgi|Lotgi1|233583|estExt_fgenesh2_pg.C_sca_410033		IGEFYQGTGLR	0	1	0	11	0	1239.62	yes	yes	3.08e-13	244.16	9.2	1.76				1				3	4	3	4		9.2	1.76				1				3	4	3	4		80036000
>jgi|Lotgi1|106937|e_gw1.6.157.1		IGFPWSEIR	0	1	0	9	0	1103.58	yes	yes	0.00019595	209.12	5	2.21	1	1		1	2	1	2	1					5	2.21	1	1		1	2	1	2	1					37586000
>jgi|Lotgi1|232880|estExt_fgenesh2_pg.C_sca_330023		IGFVSPLYPGLGTDIVTIIEQNAPR	1	1	1	25	0	2669.44	yes	yes	5.48e-13	147.53	2.33	0.471		2	1										2.33	0.471		2	1										4081400
>jgi|Lotgi1|238526|estExt_fgenesh2_pg.C_sca_1490037		IGGGQVK	0	0	0	7	0	657.381	yes	no	0.009691	192.46	4	1			1		1								4	1			1		1								3308500
>jgi|Lotgi1|238526|estExt_fgenesh2_pg.C_sca_1490037		IGGGQVKIGSGQPSVVK	0	0	0	17	1	1609.92	yes	no	6.28e-15	182.17	8	0								1					8	0								1					1783300
>jgi|Lotgi1|239271|estExt_fgenesh2_pg.C_sca_2180008		IGGIGTVPVGR	0	1	0	11	0	1024.6	yes	yes	0.0012681	152.81	12	0												1	12	0												1	1015600
>jgi|Lotgi1|238400|estExt_fgenesh2_pg.C_sca_1440037	537	IGIIMTFGGEDLSADNEQDLR	1	1	1	21	0	2293.09	yes	yes	2.28e-90	337.9	8.71	0.749							1	5	9	2			8.71	0.749							1	5	9	2			200730000
>jgi|Lotgi1|201878|estExt_Genewise1.C_sca_2030008		IGLFGGAGVGK	1	0	0	11	0	974.555	yes	yes	0.0013908	150.85	7.5	0.5							1	1					7.5	0.5							1	1					4089500
>jgi|Lotgi1|203020|estExt_fgenesh2_kg.C_sca_20001		IGLLSDIDLAHHPNLVALLR	2	1	1	20	0	2179.25	yes	yes	3.29e-69	287.12	5.8	0.98				1		3	1						5.8	0.98				1		3	1						69631000
>jgi|Lotgi1|222979|estExt_Genewise1Plus.C_sca_880061		IGNEPIGR	0	1	1	8	0	854.461	yes	yes	0.00038389	227.44	10.5	0.5										1	1		10.5	0.5										1	1		9166800
>jgi|Lotgi1|231869|estExt_fgenesh2_pg.C_sca_230185	380	IGNPLHCAQYYDCTAPMSSR	2	1	1	20	0	2340.01	yes	yes	1.35e-39	231.19	3.83	2.27	2			2		1	1						3.83	2.27	2			2		1	1						39584000
>jgi|Lotgi1|236952|estExt_fgenesh2_pg.C_sca_900076		IGPFGGLYGNQELVVKPGVK	0	0	1	20	1	2071.15	yes	yes	2.31e-45	243.21	2	0		1											2	0		1											7192100
>jgi|Lotgi1|217320|estExt_Genewise1Plus.C_sca_390079	306	IGPMGLSPK	0	0	0	9	0	898.495	yes	yes	0.0093705	128.1	10	0										1			10	0										1			322090
>jgi|Lotgi1|217342|estExt_Genewise1Plus.C_sca_390115	307	IGPQTPSYQAMLENANVLAR	3	1	2	20	0	2172.1	yes	yes	2.77e-87	331.97	8	0								1					8	0								1					1268400
>jgi|Lotgi1|115714|e_gw1.22.148.1		IGQLTVGEFQGK	0	0	0	12	0	1275.68	yes	yes	3.42e-10	185.71	7.86	0.833							3	2	2				7.86	0.833							3	2	2				33995000
>jgi|Lotgi1|238526|estExt_fgenesh2_pg.C_sca_1490037	544	IGSGPLPMNVGGSSQWTVSGSGTSGPSSIDINK	0	0	2	33	0	3173.53	yes	yes	1.1e-210	381.36	6	2.66		4	4	6	2		4	6	6	2			6	2.66		4	4	6	2		4	6	6	2			699990000
>jgi|Lotgi1|238526|estExt_fgenesh2_pg.C_sca_1490037	545	IGSGQPSIMK	0	0	0	10	0	1016.53	yes	yes	1.61e-06	218.9	5.38	2.89	5	5	4	6	4	5	6	5	2	3	2		5.38	2.89	5	5	4	6	4	5	6	5	2	3	2		1094400000
>jgi|Lotgi1|238526|estExt_fgenesh2_pg.C_sca_1490037	545	IGSGQPSIMKIGGGQVK	0	0	0	17	1	1655.9	yes	yes	1.59e-33	245.82	4.25	2.28		1	1	1				1					4.25	2.28		1	1	1				1					10114000
>jgi|Lotgi1|238526|estExt_fgenesh2_pg.C_sca_1490037	545	IGSGQPSIMKIGGGQVKIGSGQPSVVK	0	0	0	27	2	2608.44	yes	yes	1.43e-36	193.84	9.5	0.5									1	1			9.5	0.5									1	1			2078200
>jgi|Lotgi1|238526|estExt_fgenesh2_pg.C_sca_1490037		IGSGQPSVVK	0	0	0	10	0	970.545	yes	no	2.47e-08	233	6.23	2.47		2	1	3	3	3	3	2	3	1	1		6.23	2.47		2	1	3	3	3	3	2	3	1	1		663260000
>jgi|Lotgi1|238526|estExt_fgenesh2_pg.C_sca_1490037	545	IGSGQPSVVKIGSGQPSIMK	0	0	0	20	1	1969.07	yes	yes	2.98e-39	228.21	5.75	2.86		1		1				1	1				5.75	2.86		1		1				1	1				8703000
>jgi|Lotgi1|110513|e_gw1.11.62.1		IGVEVDQLIR	0	1	0	10	0	1140.65	yes	yes	0.0002329	188.46	9	0									2				9	0									2				2872400
>jgi|Lotgi1|198301|estExt_Genewise1.C_sca_970131;>jgi|Lotgi1|200360|estExt_Genewise1.C_sca_1400023		IHFPLVTYAPVISAEK	2	0	0	16	0	1783.99	yes	no	2.05e-10	171.57	7	0							1						7	0							1						761770
>jgi|Lotgi1|98300|gw1.10.596.1		IHLIGHSLGAHAAGFTGK	3	0	0	18	0	1785.96	yes	yes	1.93e-110	422.53	5.2	2.55	1	7	8	6	3	2	6	7	4	1			5.2	2.55	1	7	8	6	3	2	6	7	4	1			463420000
>jgi|Lotgi1|124263|e_gw1.46.75.1		IIAAGVQVPFR	2	1	0	11	0	1169.69	yes	yes	1.37e-09	197.1	6	1.22					2	1		1					6	1.22					2	1		1					18177000
>jgi|Lotgi1|203487|estExt_fgenesh2_kg.C_sca_140018		IIAAVENPADISVLSAR	4	1	1	17	0	1737.96	yes	yes	5.7e-41	224.46	8.2	0.4								4	1				8.2	0.4								4	1				1863700
>jgi|Lotgi1|193218|estExt_Genewise1.C_sca_510040;>jgi|Lotgi1|205506|estExt_fgenesh2_kg.C_sca_8540001;>jgi|Lotgi1|202971|estExt_fgenesh2_kg.C_sca_10023;CON__P60712		IIAPPER	1	1	0	7	0	794.465	no	no	0.009691	192.46	7	0							1						NaN	NaN													13195000
>jgi|Lotgi1|219397|estExt_Genewise1Plus.C_sca_530145		IIDLHSPSEIVK	0	0	0	12	0	1349.76	yes	yes	0.00017615	168.79	10.5	0.5										1	1		10.5	0.5										1	1		832080
>jgi|Lotgi1|238526|estExt_fgenesh2_pg.C_sca_1490037		IIGAIGGKIPGSSVGSSGPR	1	1	0	20	1	1809.01	yes	yes	8.34e-39	225.32	5.8	2.79		1	1				1	1	1				5.8	2.79		1	1				1	1	1				8158000
>jgi|Lotgi1|233200|estExt_fgenesh2_pg.C_sca_350163		IIGCAAER	2	1	0	8	0	888.449	yes	yes	0.00036524	229.15	8	0								1					8	0								1					3487200
>jgi|Lotgi1|124263|e_gw1.46.75.1		IIGDNLDIDCR	0	1	1	11	0	1302.62	yes	yes	3.49e-08	213.37	5.5	0.5					2	2							5.5	0.5					2	2							23786000
>jgi|Lotgi1|209261|estExt_Genewise1Plus.C_sca_30137		IIITAFGDPLGSALNNIEDLIR	2	1	2	22	0	2354.28	yes	yes	1.4e-136	405.47	5.3	2.22	3			3	3	5	2	4					5.3	2.22	3			3	3	5	2	4					193040000
>jgi|Lotgi1|190284|estExt_Genewise1.C_sca_330111		IINEPTAAALAYGLDK	4	0	1	16	0	1658.89	no	no	1.99e-15	128.9	6.5	0.5						1	1						NaN	NaN													2547900
>jgi|Lotgi1|190284|estExt_Genewise1.C_sca_330111		IINEPTAAALAYGLDKK	4	0	1	17	1	1786.98	yes	yes	6.41e-33	239.05	7	1						1		1					7	1						1		1					9258700
>jgi|Lotgi1|233461|estExt_fgenesh2_pg.C_sca_400001		IINITGGCHR	0	1	1	10	0	1139.59	yes	yes	1.98e-10	317.79	6.59	3.7	2	5	4	5	1	1	1	2	4	5	4	3	6.59	3.7	2	5	4	5	1	1	1	2	4	5	4	3	162420000
>jgi|Lotgi1|217766|estExt_Genewise1Plus.C_sca_420174	308;309	IINMMPGVLISGSPGQK	0	0	1	17	0	1740.93	yes	yes	4.33e-12	173.25	10	0										1			10	0										1			351950
>jgi|Lotgi1|201878|estExt_Genewise1.C_sca_2030008		IINVIGEPIDER	0	1	1	12	0	1366.75	yes	yes	1.19e-05	185.71	7	0							2						7	0							2						5463800
>jgi|Lotgi1|206060|estExt_fgenesh2_pm.C_sca_120032		IISEEYSNR	0	1	1	9	0	1109.54	yes	yes	2.8e-06	238.48	8.4	0.49								3	2				8.4	0.49								3	2				7945100
>jgi|Lotgi1|207549|estExt_fgenesh2_pm.C_sca_1080008		IISSLEQK	0	0	0	8	0	916.523	yes	yes	0.0057461	190.52	9	0									1				9	0									1				627400
>jgi|Lotgi1|207549|estExt_fgenesh2_pm.C_sca_1080008		IISSLEQKEEGSSNSEK	0	0	1	17	1	1863.91	yes	yes	1.25e-22	210.56	8.5	0.5								2	2				8.5	0.5								2	2				19566000
>jgi|Lotgi1|174003|fgenesh2_pg.C_sca_179000009		IIVDLQGNPINCAVQSNTLR	1	1	3	20	0	2224.16	yes	yes	5.12e-79	304.79	4.79	2.19	3	4	3	4	6	6	4	3	1				4.79	2.19	3	4	3	4	6	6	4	3	1				1311600000
>jgi|Lotgi1|238526|estExt_fgenesh2_pg.C_sca_1490037		IIWSSGNQQWTIAK	1	0	1	14	0	1630.85	yes	yes	1.48e-22	240.74	4.37	2.18	1	4	3	3	2	1	3	2					4.37	2.18	1	4	3	3	2	1	3	2					146840000
>jgi|Lotgi1|238526|estExt_fgenesh2_pg.C_sca_1490037		IIWSSGNQQWTIAKPDGTVIK	1	0	1	21	1	2341.24	yes	yes	1.68e-142	344.77	5.15	2.41	5	5	9	13	5	7	10	8	5	1			5.15	2.41	5	5	9	13	5	7	10	8	5	1			6586300000
>jgi|Lotgi1|238326|estExt_fgenesh2_pg.C_sca_1410005		IIYGGSVSAGNCK	1	0	1	13	0	1324.64	yes	yes	8.02e-07	190.56	9.5	0.5									1	1			9.5	0.5									1	1			2060100
>jgi|Lotgi1|194019|estExt_Genewise1.C_sca_560181		IIYSHFTCATDTENIR	1	1	1	16	0	1939.91	yes	yes	4.09e-10	164.33	8	0								1					8	0								1					692980
>jgi|Lotgi1|109426|e_gw1.10.553.1		IKPELIGPDNLGDR	0	1	1	14	1	1535.83	yes	yes	2.56e-43	352.69	6.3	2.76	1	3	2	4	2	4	5	5	3	2	1	1	6.3	2.76	1	3	2	4	2	4	5	5	3	2	1	1	346960000
>jgi|Lotgi1|235120|estExt_fgenesh2_pg.C_sca_590106	462	IKPIQDMTAADINMIGVGIR	2	1	1	20	1	2155.15	yes	yes	2.36e-92	347.86	3.67	1.83	6	8	8	8	11	1	2	2					3.67	1.83	6	8	8	8	11	1	2	2					543790000
>jgi|Lotgi1|162872|fgenesh2_pg.C_sca_36000100		IKQYLELGYQK	0	0	0	11	1	1381.76	yes	yes	0.001073	170.72	7	0							1						7	0							1						2159200
>jgi|Lotgi1|200510|estExt_Genewise1.C_sca_1440010;>jgi|Lotgi1|192316|estExt_Genewise1.C_sca_450283		IKYPENFFLLR	0	1	1	11	1	1438.8	yes	no	1.3e-05	196.7	8.5	0.5								1	1				8.5	0.5								1	1				911210
>jgi|Lotgi1|106937|e_gw1.6.157.1;>jgi|Lotgi1|107124|e_gw1.6.273.1	9;10	ILALCMGNHELYMR	1	1	1	14	0	1719.83	yes	yes	9.39e-07	168.94	7.67	0.471							1	2					7.67	0.471							1	2					5373200
>jgi|Lotgi1|238760|estExt_fgenesh2_pg.C_sca_1660028		ILALFETSELSK	1	0	0	12	0	1349.74	yes	yes	0.0016281	129.7	9.67	1.25								1		1	1		9.67	1.25								1		1	1		1885600
>jgi|Lotgi1|218948|estExt_Genewise1Plus.C_sca_500034;>jgi|Lotgi1|130390|e_gw1.69.5.1		ILDFGLAR	1	1	0	8	0	903.518	yes	no	0.0067063	186.87	8	0								1					8	0								1					291580
>jgi|Lotgi1|203020|estExt_fgenesh2_kg.C_sca_20001		ILDIIQPGVVDWNK	0	0	1	14	0	1608.89	yes	yes	4.7e-08	190.3	5.75	1.59	1				2	5	4						5.75	1.59	1				2	5	4						32501000
>jgi|Lotgi1|237709|estExt_fgenesh2_pg.C_sca_1150053		ILDITDNYLK	0	0	1	10	0	1206.65	yes	yes	4.66e-05	202.21	8	0								2					8	0								2					6766800
>jgi|Lotgi1|201878|estExt_Genewise1.C_sca_2030008		ILDPNVVGAEHYAIAR	3	1	1	16	0	1736.92	yes	yes	4.68e-19	215.5	6.5	0.5						1	1						6.5	0.5						1	1						7986600
>jgi|Lotgi1|233199|estExt_fgenesh2_pg.C_sca_350161		ILEEHNKFR	0	1	1	9	1	1184.63	yes	yes	0.0075784	174.17	8	0								1					8	0								1					701170
>jgi|Lotgi1|156144|fgenesh2_pg.C_sca_10000177		ILITGGAGFVGSHLVDR	1	1	0	17	0	1710.94	yes	yes	1.51e-38	161.63	7	0							1						7	0							1						2508400
>jgi|Lotgi1|196809|estExt_Genewise1.C_sca_790222		ILLDDDNLLK	0	0	1	10	0	1170.65	yes	yes	0.0016211	156.94	8	0								2					8	0								2					885480
>jgi|Lotgi1|69892|gw1.49.115.1		ILLDEFR	0	1	0	7	0	904.502	yes	yes	0.009691	192.46	5	2.04	1		2	2	2	2	1	2					5	2.04	1		2	2	2	2	1	2					61576000
>jgi|Lotgi1|231498|estExt_fgenesh2_pg.C_sca_200049;>jgi|Lotgi1|135017|e_gw1.94.63.1	374	ILMLGLDAAGK	2	0	0	11	0	1100.63	yes	no	0.0083978	111.65	11	0											1		11	0											1		262820
>jgi|Lotgi1|228722|estExt_fgenesh2_pg.C_sca_40076;>jgi|Lotgi1|237084|estExt_fgenesh2_pg.C_sca_940064;>jgi|Lotgi1|236204|estExt_fgenesh2_pg.C_sca_770019	345	ILMVGLDAAGK	2	0	0	11	0	1086.61	no	no	0.00066148	150.85	10	0.632									1	3	1		NaN	NaN													5553200
>jgi|Lotgi1|236952|estExt_fgenesh2_pg.C_sca_900076	510	ILNTMSGVIDDVEQAFVVGK	1	0	1	20	0	2134.1	yes	yes	1e-100	362.53	8.4	0.49								3	2				8.4	0.49								3	2				50839000
>jgi|Lotgi1|158379|fgenesh2_pg.C_sca_17000030	104	ILSVPEMLLSSDTR	0	1	0	14	0	1559.82	yes	yes	0.0072617	93.959	2	0		1											2	0		1											379300
>jgi|Lotgi1|239125|estExt_fgenesh2_pg.C_sca_1950011	569	IMCDLHCQYGFK	0	0	0	12	0	1570.67	yes	yes	1.48e-17	269.09	4.55	2.73	5	8	7	11	8	5	2	2		2	1	2	4.55	2.73	5	8	7	11	8	5	2	2		2	1	2	12532000000
>jgi|Lotgi1|239125|estExt_fgenesh2_pg.C_sca_1950011	569	IMCDLHCQYGFKR	0	1	0	13	1	1726.77	yes	yes	1.22e-11	216.54	3.87	1.78	2	2	2	3	3	2	1						3.87	1.78	2	2	2	3	3	2	1						202630000
>jgi|Lotgi1|194019|estExt_Genewise1.C_sca_560181	215	IMHSHLVDYFPEFDGTK	0	0	0	17	0	2034.95	yes	yes	0.00014834	126.63	8	0								2					8	0								2					925900
>jgi|Lotgi1|174920|fgenesh2_pg.C_sca_225000003	170	IMKDFMDQIK	0	0	0	10	1	1267.63	yes	yes	1.76e-07	227.25	6.19	1.79	1	2	1	5	9	13	16	7	4	1			6.19	1.79	1	2	1	5	9	13	16	7	4	1			1964000000
>jgi|Lotgi1|223043|estExt_Genewise1Plus.C_sca_880146;>jgi|Lotgi1|202077|estExt_Genewise1.C_sca_2180072;>jgi|Lotgi1|197703|estExt_Genewise1.C_sca_880158;>jgi|Lotgi1|223078|estExt_Genewise1Plus.C_sca_880181;>jgi|Lotgi1|220547|estExt_Genewise1Plus.C_sca_6300	236	IMNTFSVVPSPK	0	0	1	12	0	1318.7	yes	no	0.00040345	138.71	7.25	0.433							3	1					7.25	0.433							3	1					27339000
>jgi|Lotgi1|233779|estExt_fgenesh2_pg.C_sca_430124	421	IMSPGCLDKFPK	0	0	0	12	1	1391.69	yes	yes	0.0029087	126.67	9	0									1				9	0									1				491140
>jgi|Lotgi1|229248|estExt_fgenesh2_pg.C_sca_60046		INILAEDFYDSR	1	1	1	12	0	1454.7	yes	yes	1.29e-14	196.7	8	0								2					8	0								2					1229300
>jgi|Lotgi1|205563|estExt_fgenesh2_pm.C_sca_10068		INLIAPPQYVVTTQTLER	1	1	1	18	0	2055.14	yes	yes	1.2e-16	188.31	8	0								1					8	0								1					488850
>jgi|Lotgi1|236770|estExt_fgenesh2_pg.C_sca_870051		INNCPSGDSPR	0	1	2	11	0	1215.53	yes	yes	4.5e-08	210.75	3	1.41	1			2									3	1.41	1			2									1663300
>jgi|Lotgi1|238082|estExt_fgenesh2_pg.C_sca_1300004		INPNELLADDPEYYVFNGGLTTPPCSESVLWLVAK	2	0	3	35	0	3920.92	yes	yes	2.47e-62	208.72	7.38	0.696						1	3	4					7.38	0.696						1	3	4					261320000
>jgi|Lotgi1|218948|estExt_Genewise1Plus.C_sca_500034		INTVEALAHPYLK	2	0	1	13	0	1467.81	yes	yes	0.00092352	122.42	8	0								1					8	0								1					380300
>jgi|Lotgi1|235988|estExt_fgenesh2_pg.C_sca_730030		INVDVVR	0	1	1	7	0	813.471	yes	yes	0.0046284	207.99	5.67	0.471					1	2							5.67	0.471					1	2							27334000
>jgi|Lotgi1|223043|estExt_Genewise1Plus.C_sca_880146;>jgi|Lotgi1|202077|estExt_Genewise1.C_sca_2180072;>jgi|Lotgi1|197703|estExt_Genewise1.C_sca_880158;>jgi|Lotgi1|223078|estExt_Genewise1Plus.C_sca_880181;>jgi|Lotgi1|220547|estExt_Genewise1Plus.C_sca_6300		INVYYNEATGGK	1	0	2	12	0	1327.64	yes	no	1.51e-05	183.64	6.83	0.687						2	3	1					6.83	0.687						2	3	1					42703000
>jgi|Lotgi1|227783|estExt_fgenesh2_pg.C_sca_10013		IPAYAWR	2	1	0	7	0	875.465	yes	yes	0.004139	213.35	9.75	1.09								1		2	1		9.75	1.09								1		2	1		4115700
>jgi|Lotgi1|140786|e_gw1.151.5.1		IPDVYDPIDYHK	0	0	0	12	0	1473.71	yes	yes	2.95e-17	252.7	4.32	2.46	5	4	4	7	5	3	1	2	2	1			4.32	2.46	5	4	4	7	5	3	1	2	2	1			1674800000
>jgi|Lotgi1|227783|estExt_fgenesh2_pg.C_sca_10013		IPEFILR	0	1	0	7	0	886.528	yes	yes	3.25e-37	260.96	9.12	1.36							1	2	2	1	2		9.12	1.36							1	2	2	1	2		0
>jgi|Lotgi1|162562|fgenesh2_pg.C_sca_34000165		IPFDIIEAR	1	1	0	9	0	1072.59	yes	yes	2.8e-06	276.6	8.18	3.01	2						3	3	3	2	3	1	8.18	3.01	2						3	3	3	2	3	1	78013000
>jgi|Lotgi1|236952|estExt_fgenesh2_pg.C_sca_900076		IPFIDDPVVK	0	0	0	10	0	1141.64	yes	yes	0.0012667	161.37	2.33	0.943	1		2										2.33	0.943	1		2										13111000
>jgi|Lotgi1|229543|estExt_fgenesh2_pg.C_sca_80085		IPFSYPLLLK	0	0	0	10	0	1189.71	yes	yes	7.04e-09	236.04	6.62	3.02	2		2	1	2	3	2	3	2	2	1	1	6.62	3.02	2		2	1	2	3	2	3	2	2	1	1	376260000
>jgi|Lotgi1|229543|estExt_fgenesh2_pg.C_sca_80085		IPFSYPLLLKGQNTK	0	0	1	15	1	1717.98	yes	yes	1.05e-11	199.27	9	0									1				9	0									1				374950
>jgi|Lotgi1|238526|estExt_fgenesh2_pg.C_sca_1490037		IPGSSVGSSGPR	0	1	0	12	0	1099.56	yes	yes	3.11e-17	246.81	5.1	2.79	4	2	4	5	2	2	3	3	4	1			5.1	2.79	4	2	4	5	2	2	3	3	4	1			1624000000
>jgi|Lotgi1|177468|fgenesh2_pm.C_sca_6000013		IPIIPSEDFEKR	0	1	0	12	1	1442.78	yes	yes	0.0020376	141.93	7	0							1						7	0							1						741680
>jgi|Lotgi1|183148|estExt_Genewise1.C_sca_50554		IPLLSDITHEISK	0	0	0	13	0	1464.82	yes	yes	9.07e-05	159.94	9	0									1				9	0									1				680950
>jgi|Lotgi1|158379|fgenesh2_pg.C_sca_17000030		IPLNLLFDPDTSILFLSK	0	0	1	18	0	2045.14	yes	yes	9.28e-09	152.89	4	2		1				1							4	2		1				1							1243200
>jgi|Lotgi1|201878|estExt_Genewise1.C_sca_2030008	230;231	IPSAVGYQPTLATDMGTMQER	2	1	0	21	0	2265.08	yes	yes	2.65e-81	297.76	7	0							3						7	0							3						14036000
>jgi|Lotgi1|231869|estExt_fgenesh2_pg.C_sca_230185		IPSCVGVPNK	0	0	1	10	0	1069.56	yes	yes	2.86e-06	188.46	4	1.63		1		1		1							4	1.63		1		1		1							47866000
>jgi|Lotgi1|233348|estExt_fgenesh2_pg.C_sca_380029		IPSECLYYLGK	0	0	0	11	0	1341.66	yes	yes	0.00029266	172.69	4.5	0.5				2	2								4.5	0.5				2	2								61167000
>jgi|Lotgi1|164518|fgenesh2_pg.C_sca_45000183		IPVFSFDPSTK	0	0	0	11	0	1236.64	yes	yes	0.0028134	136.32	8	0								1					8	0								1					570220
>jgi|Lotgi1|162872|fgenesh2_pg.C_sca_36000100	130	IPVTTSMSPSSHILVYYTR	0	1	0	19	0	2151.1	yes	yes	1.43e-67	270.93	3.54	1.39	1	3	1	5	2	1							3.54	1.39	1	3	1	5	2	1							299650000
>jgi|Lotgi1|235120|estExt_fgenesh2_pg.C_sca_590106		IQESDDYDEPGSLTSVQIGR	0	1	0	20	0	2208.02	yes	yes	4.67e-69	283.79	3.24	1.5	5	7	7	8	4	3							3.24	1.5	5	7	7	8	4	3							653760000
>jgi|Lotgi1|229427|estExt_fgenesh2_pg.C_sca_70053		IQFQISPTSAISEVFSLSQDGLAK	2	0	0	24	0	2565.33	yes	yes	3.19e-86	287.67	6	0						2							6	0						2							15360000
>jgi|Lotgi1|209261|estExt_Genewise1Plus.C_sca_30137		IQLFTSNGDSYGVVENELK	0	0	2	19	0	2112.04	yes	yes	1.5e-23	204.72	6	0						2							6	0						2							4973600
>jgi|Lotgi1|115607|e_gw1.21.53.1		IRDVESGLIGPLQICR	0	2	0	16	1	1824.99	yes	yes	2.36e-71	308.88	4.6	2.42	2	1	2	3	3		1	2	1				4.6	2.42	2	1	2	3	3		1	2	1				93925000
>jgi|Lotgi1|153233|fgenesh2_pg.C_sca_3000136		IRELEDSLDFER	0	2	0	12	1	1520.75	yes	yes	8.61e-09	147.72	5	0					1								5	0					1								464580
>jgi|Lotgi1|98299|gw1.10.595.1		ISALDPAGLLFAR	3	1	0	13	0	1342.76	yes	yes	1.14e-22	274.93	6.3	1.35				2		3	3	2					6.3	1.35				2		3	3	2					250070000
>jgi|Lotgi1|109426|e_gw1.10.553.1		ISALDPAGPR	2	1	0	10	0	995.54	yes	yes	6.18e-06	204.92	6.19	3.28	2	1	1	1	1	2	3	1	1	1	1	1	6.19	3.28	2	1	1	1	1	2	3	1	1	1	1	1	99662000
>jgi|Lotgi1|158379|fgenesh2_pg.C_sca_17000030		ISEEHDHSAYQSTLR	1	1	0	15	0	1771.81	yes	yes	7.14e-20	224.39	5.83	3.29		2		1				1	1	1			5.83	3.29		2		1				1	1	1			2306300
>jgi|Lotgi1|164376|fgenesh2_pg.C_sca_45000041		ISEELKNFEENIEK	0	0	2	14	1	1720.85	yes	yes	2.22e-07	119.76	4.67	1.7			1	1			1						4.67	1.7			1	1			1						2849600
>jgi|Lotgi1|223043|estExt_Genewise1Plus.C_sca_880146;>jgi|Lotgi1|202077|estExt_Genewise1.C_sca_2180072;>jgi|Lotgi1|197703|estExt_Genewise1.C_sca_880158;>jgi|Lotgi1|182889|estExt_Genewise1.C_sca_50206;>jgi|Lotgi1|195948|estExt_Genewise1.C_sca_710140;>jgi|L	237	ISEQFTAMFR	1	1	0	10	0	1228.59	yes	no	7.68e-07	218.9	7.5	0.866						1	3	3	1				7.5	0.866						1	3	3	1				29564000
>jgi|Lotgi1|209261|estExt_Genewise1Plus.C_sca_30137		ISFALNPQNYKPGFVNK	1	0	3	17	1	1936.02	yes	yes	1.69e-59	311.1	5.47	2.39	2	1	2	1	1	4	4	3	1				5.47	2.39	2	1	2	1	1	4	4	3	1				543880000
>jgi|Lotgi1|135551|e_gw1.98.105.1;>jgi|Lotgi1|223635|estExt_Genewise1Plus.C_sca_980068;>jgi|Lotgi1|223639|estExt_Genewise1Plus.C_sca_980077;>jgi|Lotgi1|223645|estExt_Genewise1Plus.C_sca_980084;>jgi|Lotgi1|135434|e_gw1.98.109.1		ISGADIEQYLLEK	1	0	0	13	0	1477.77	yes	no	2.05e-05	172.34	4.5	2.5		1					1						4.5	2.5		1					1						1932700
>jgi|Lotgi1|175997|fgenesh2_pg.C_sca_619000003;>jgi|Lotgi1|176928|fgenesh2_pg.C_sca_7041000001;>jgi|Lotgi1|145439|e_gw1.324.28.1;>jgi|Lotgi1|146028|e_gw1.619.24.1;>jgi|Lotgi1|146029|e_gw1.619.16.1;>jgi|Lotgi1|146923|e_gw1.1414.5.1;>jgi|Lotgi1|147261|e_gw1		ISGLIYEETR	0	1	0	10	0	1179.61	yes	no	1.79e-07	271.64	8.6	3.56	1		1					1	2	1	2	2	8.6	3.56	1		1					1	2	1	2	2	27603000
>jgi|Lotgi1|226384|estExt_Genewise1Plus.C_sca_1750079		ISHTGYIPTEQDVLR	0	1	0	15	0	1727.88	yes	yes	2.02e-25	243.13	8	0								2					8	0								2					3611100
>jgi|Lotgi1|163303|fgenesh2_pg.C_sca_39000037		ISITTSTTFK	0	0	0	10	0	1097.6	yes	yes	0.0097147	129.1	10	0										1			10	0										1			623770
>jgi|Lotgi1|235610|estExt_fgenesh2_pg.C_sca_670062		ISLDNLLR	0	1	1	8	0	942.55	yes	yes	3.18e-32	285.98	5.9	3.22	2	3	3	4	4	3	3	2	2		3	2	5.9	3.22	2	3	3	4	4	3	3	2	2		3	2	334980000
>jgi|Lotgi1|234481|estExt_fgenesh2_pg.C_sca_510144		ISNLDKDAYPGSFLVR	1	1	1	16	1	1793.93	yes	yes	1.13e-07	162.97	3	0			1										3	0			1										1414400
>jgi|Lotgi1|159745|fgenesh2_pg.C_sca_21000215		ISPEQVGSNIIHTLR	0	1	1	15	0	1662.91	yes	yes	0.00069462	112.51	7	0							2						7	0							2						1016600
>jgi|Lotgi1|229175|estExt_fgenesh2_pg.C_sca_50437		ISQALTDSNGCPLK	1	0	1	14	0	1502.74	yes	yes	5.68e-23	247.35	6.2	0.748					1	2	2						6.2	0.748					1	2	2						32612000
>jgi|Lotgi1|231869|estExt_fgenesh2_pg.C_sca_230185	381	ISQCPAETFFDPLMR	1	1	0	15	0	1810.84	yes	yes	7.36e-09	174.65	3.44	1.64	1	2	1	4			1						3.44	1.64	1	2	1	4			1						20722000
>jgi|Lotgi1|173200|fgenesh2_pg.C_sca_151000011		ISQCVPGVPR	0	1	0	10	0	1111.58	yes	yes	1.39e-09	247.19	6.95	3.43	4	2	3	4	2	3	3	4	5	6	4	3	6.95	3.43	4	2	3	4	2	3	3	4	5	6	4	3	1804200000
>jgi|Lotgi1|159264|fgenesh2_pg.C_sca_20000004		ISRPVPWSK	0	1	0	9	1	1068.61	yes	yes	0.0094715	167.97	6	0						1							6	0						1							5578600
>jgi|Lotgi1|173095|fgenesh2_pg.C_sca_148000046;>jgi|Lotgi1|176001|fgenesh2_pg.C_sca_623000001	146	ISSLPPITFMLGGK	0	0	0	14	0	1459.81	no	no	0.00018678	130.01	8	0								1					NaN	NaN													1506400
>jgi|Lotgi1|173095|fgenesh2_pg.C_sca_148000046;>jgi|Lotgi1|176001|fgenesh2_pg.C_sca_623000001	146	ISSLPPITFMLGGKPFTLQGK	0	0	0	21	1	2231.24	no	no	1.81e-11	158.17	8	0								2					NaN	NaN													4792100
>jgi|Lotgi1|107327|e_gw1.6.64.1		ISYIEASAK	2	0	0	9	0	980.518	yes	yes	0.0066659	152.59	10	0										1			10	0										1			229420
>jgi|Lotgi1|238844|estExt_fgenesh2_pg.C_sca_1750005		ITDLLIEEFDQDTGR	0	1	0	15	0	1763.86	yes	yes	0.0010134	123.64	9	0									1				9	0									1				629440
>jgi|Lotgi1|192582|estExt_Genewise1.C_sca_460339		ITDSDVFILDLGR	0	1	0	13	0	1462.77	yes	yes	8.75e-41	353.67	7.6	0.49							2	3					7.6	0.49							2	3					20879000
>jgi|Lotgi1|98300|gw1.10.596.1;>jgi|Lotgi1|70058|gw1.10.228.1		ITGLDPAGFR	1	1	0	10	0	1045.56	yes	no	1.08e-17	257.02	5.23	2.91	4	3	3	4	2	2	3	4	3	2			5.23	2.91	4	3	3	4	2	2	3	4	3	2			337360000
>jgi|Lotgi1|102397|e_gw1.1.358.1		ITGLDPASFGFSTK	1	0	0	14	0	1439.73	yes	yes	2.4e-10	204.64	8.4	0.917							2	3	4	1			8.4	0.917							2	3	4	1			57647000
>jgi|Lotgi1|233779|estExt_fgenesh2_pg.C_sca_430124	422	ITICDFPMYELLDQQR	0	1	0	16	0	2040.96	yes	yes	1e-23	155.42	9.33	0.471									2	1			9.33	0.471									2	1			2469600
>jgi|Lotgi1|233095|estExt_fgenesh2_pg.C_sca_340181		ITLLEEDLER	0	1	0	10	0	1229.65	yes	yes	0.0014472	159.11	9	0									1				9	0									1				285580
>jgi|Lotgi1|153858|fgenesh2_pg.C_sca_4000317		ITLTGNQLPK	0	0	1	10	0	1083.63	yes	yes	0.00072084	172.47	10	0										1			10	0										1			606420
>jgi|Lotgi1|209261|estExt_Genewise1Plus.C_sca_30137	288	ITMTPPCDLTWK	0	0	0	12	0	1461.7	yes	yes	7.18e-06	183.64	5.75	0.829					2	1	1						5.75	0.829					2	1	1						16626000
>jgi|Lotgi1|133595|e_gw1.85.51.1		ITPANNYLTGVYSEHNNHR	1	1	4	19	0	2199.05	yes	yes	2.94e-71	317.38	10.1	1.14								1	2	3	3	1	10.1	1.14								1	2	3	3	1	23809000
>jgi|Lotgi1|133595|e_gw1.85.51.1		ITPANNYLTGVYSEHNNHREDR	1	2	4	22	1	2599.22	yes	yes	5.28e-34	209.57	10.3	1.11									2	1	2	1	10.3	1.11									2	1	2	1	11226000
>jgi|Lotgi1|206617|estExt_fgenesh2_pm.C_sca_350024		ITSFESEFLQHLR	0	1	0	13	0	1605.82	yes	yes	9.69e-12	216.54	7.5	0.866							3		1				7.5	0.866							3		1				10160000
>jgi|Lotgi1|154590|fgenesh2_pg.C_sca_6000093		ITWPDPVSAVR	1	1	0	11	0	1239.66	yes	yes	0.00050319	165.83	8.67	0.471								1	2				8.67	0.471								1	2				3576400
>jgi|Lotgi1|231046|estExt_fgenesh2_pg.C_sca_170090		IVAYVTPDPDVR	1	1	0	12	0	1343.71	yes	yes	3.77e-14	235.67	8.23	2.65	1	1	1		1	1	4	5	5	5	5	1	8.23	2.65	1	1	1		1	1	4	5	5	5	5	1	797880000
>jgi|Lotgi1|231046|estExt_fgenesh2_pg.C_sca_170090		IVAYVTPDPDVRR	1	2	0	13	1	1499.81	yes	yes	5.47e-11	209.89	9.17	0.687								1	3	2			9.17	0.687								1	3	2			17379000
>jgi|Lotgi1|154424|fgenesh2_pg.C_sca_5000464		IVDEYSYDCVCK	0	0	0	12	0	1549.64	yes	yes	1.82e-05	181.62	9.5	0.5									2	2			9.5	0.5									2	2			4508300
>jgi|Lotgi1|223821|estExt_Genewise1Plus.C_sca_1020090		IVEALAGAEK	3	0	0	10	0	999.56	yes	yes	0.0041522	141.88	10	0										1			10	0										1			743250
>jgi|Lotgi1|171717|fgenesh2_pg.C_sca_119000005	145	IVEQMGGHNEVIK	0	0	1	13	0	1452.74	yes	yes	4.31e-05	159.94	9	0									2				9	0									2				750850
>jgi|Lotgi1|238526|estExt_fgenesh2_pg.C_sca_1490037		IVGPDGR	0	1	0	7	0	712.387	yes	yes	0.004139	213.35	2.89	1.73	3	1	2	1	1	1							2.89	1.73	3	1	2	1	1	1							41343000
>jgi|Lotgi1|234402|estExt_fgenesh2_pg.C_sca_500071		IVHEEGLNILR	0	1	1	11	0	1291.72	yes	yes	1.54e-12	255.31	8.5	0.5								1	1				8.5	0.5								1	1				544820
>jgi|Lotgi1|203874|estExt_fgenesh2_kg.C_sca_250048	250;251	IVMFSMDIGEKPK	0	0	0	13	1	1493.76	yes	yes	8.31e-12	216.54	10	0										1			10	0										1			483980
>jgi|Lotgi1|222979|estExt_Genewise1Plus.C_sca_880061	325	IVMGLFGNVVPR	0	1	1	12	0	1300.73	yes	yes	8.26e-18	283.75	8.16	3.27	5	1		1	1		3	7	4	11	8	2	8.16	3.27	5	1		1	1		3	7	4	11	8	2	612490000
>jgi|Lotgi1|140660|e_gw1.149.31.1	55;56	IVNMIMSLK	0	0	1	9	0	1047.58	yes	yes	0.00012869	202.54	4.49	2.29	10	8	12	15	14	11	7	5	2	1	1		4.49	2.29	10	8	12	15	14	11	7	5	2	1	1		8869000000
>jgi|Lotgi1|140660|e_gw1.149.31.1	55;56	IVNMIMSLKQPR	0	1	1	12	1	1428.79	yes	yes	6.14e-12	196.7	3.83	1.07		1	1	2	2								3.83	1.07		1	1	2	2								12548000
>jgi|Lotgi1|154166|fgenesh2_pg.C_sca_5000206		IVQESPGWR	0	1	0	9	0	1070.55	yes	yes	0.00034353	205.75	11	0											1		11	0											1		2131400
>jgi|Lotgi1|236689|estExt_fgenesh2_pg.C_sca_850101	502;503	IVSMCQEFDTVFKPGLMEFDTLQGGCR	0	1	0	27	1	3164.44	yes	yes	1.51e-19	151.45	8	0								1					8	0								1					4390000
>jgi|Lotgi1|226175|estExt_Genewise1Plus.C_sca_1660040		IVSVDISVK	0	0	0	9	0	958.57	yes	yes	0.0060077	155.01	9	0									1				9	0									1				2104100
>jgi|Lotgi1|124263|e_gw1.46.75.1		IVSVEADVER	1	1	0	10	0	1115.58	yes	yes	7.29e-06	207.73	5.67	0.471					1	2							5.67	0.471					1	2							10120000
>jgi|Lotgi1|226838|estExt_Genewise1Plus.C_sca_2060022		IVVLGSGGVGK	0	0	0	11	0	984.597	yes	yes	0.0028134	136.32	10	0										3			10	0										3			4670700
>jgi|Lotgi1|141698|e_gw1.165.8.1		IVVVTSSLHDTK	0	0	0	12	0	1297.72	yes	yes	0.00014659	170.72	6	0						1							6	0						1							946410
>jgi|Lotgi1|194019|estExt_Genewise1.C_sca_560181	216;217;218	IVYQNIFMAMNAMTR	2	1	2	15	0	1801.87	yes	yes	1.35e-05	138.94	8	0								1					8	0								1					1779700
>jgi|Lotgi1|235694|estExt_fgenesh2_pg.C_sca_680068	491;492	IWADNMCTNIQMIK	1	0	2	14	0	1736.8	yes	yes	1.75e-05	138.94	10.3	0.745									1	2	3		10.3	0.745									1	2	3		4655300
>jgi|Lotgi1|193218|estExt_Genewise1.C_sca_510040;>jgi|Lotgi1|204036|estExt_fgenesh2_kg.C_sca_330018;>jgi|Lotgi1|232973|estExt_fgenesh2_pg.C_sca_330197;>jgi|Lotgi1|205506|estExt_fgenesh2_kg.C_sca_8540001;>jgi|Lotgi1|202971|estExt_fgenesh2_kg.C_sca_10023;>j		IWHHTFYNELR	0	1	1	11	0	1514.74	no	no	1.65e-13	293.78	5.74	2.39	2	2	3	4	3	5	6	5	3	1			NaN	NaN													377570000
>jgi|Lotgi1|236462|estExt_fgenesh2_pg.C_sca_820006	501	IYAMHWASDSR	2	1	0	11	0	1335.6	yes	yes	0.0039022	122.26	8.5	0.5								1	1				8.5	0.5								1	1				1158900
>jgi|Lotgi1|183614|estExt_Genewise1.C_sca_60290		IYFYVQR	0	1	0	7	0	987.518	yes	yes	0.004139	213.35	9	0									3				9	0									3				6737800
>jgi|Lotgi1|235549|estExt_fgenesh2_pg.C_sca_660066		IYIADCVALNGLTGR	2	1	1	15	0	1634.85	yes	yes	3.19e-55	319.37	7.73	1.91	1						2	7	5				7.73	1.91	1						2	7	5				93753000
>jgi|Lotgi1|235548|estExt_fgenesh2_pg.C_sca_660065		IYIPLADTGR	1	1	0	10	0	1117.61	yes	yes	5.34e-08	228.05	6.18	3.15	3	2	3	4	1	4	4	3	3	3	2	1	6.18	3.15	3	2	3	4	1	4	4	3	3	3	2	1	3752800000
>jgi|Lotgi1|235548|estExt_fgenesh2_pg.C_sca_660065		IYIPLADTGRYTK	1	1	0	13	1	1509.82	yes	yes	0.0023343	125.22	7	0							1						7	0							1						851150
>jgi|Lotgi1|99791|gw1.32.297.1	617	IYNNVNDIDVYTGGMAEENLPGSSVGPLFANLIAR	3	1	5	35	0	3722.82	yes	yes	1.88e-190	347.65	5.2	2.97	9	3	6	7	10	6	4	4	4	4		2	5.2	2.97	9	3	6	7	10	6	4	4	4	4		2	9429400000
>jgi|Lotgi1|235548|estExt_fgenesh2_pg.C_sca_660065	473	IYNPDMPTGNNTVR	0	1	3	14	0	1590.75	yes	yes	0.0015583	109.6	11	0											4		11	0											4		2143300
>jgi|Lotgi1|115147|e_gw1.20.479.1		IYNTAPDKSDTVVSPK	1	0	1	16	1	1733.88	yes	yes	7.33e-41	165.73	1	0	1												1	0	1												1329900
>jgi|Lotgi1|95501|gw1.76.152.1		IYSSISTPPDAR	1	1	0	12	0	1305.66	yes	yes	1.51e-05	183.64	7.5	0.5							1	1					7.5	0.5							1	1					2092100
>jgi|Lotgi1|235988|estExt_fgenesh2_pg.C_sca_730030		IYTIHASGTVK	1	0	0	11	0	1188.65	yes	yes	2.81e-05	190.05	8.71	0.452								2	5				8.71	0.452								2	5				12045000
>jgi|Lotgi1|237446|estExt_fgenesh2_pg.C_sca_1070041		IYTNLGVDFDER	0	1	1	12	0	1440.69	yes	yes	0.00077271	141.93	9	0									1				9	0									1				311520
>jgi|Lotgi1|236462|estExt_fgenesh2_pg.C_sca_820006		KAAADATLTQTTAQLESIGR	5	1	0	20	1	2045.08	yes	yes	1.09e-08	109.38	8	0								1					8	0								1					3298800
>jgi|Lotgi1|119031|e_gw1.30.74.1	37	KAFLITGASFLLSGMVLFNAYYQK	3	0	1	24	1	2681.43	yes	yes	0.0087929	65.25	5	0					1								5	0					1								8552000
>jgi|Lotgi1|106937|e_gw1.6.157.1		KAPDFVFYAPR	2	1	0	11	1	1309.68	yes	yes	0.0054799	143.61	8	0								1					8	0								1					1534900
>jgi|Lotgi1|239125|estExt_fgenesh2_pg.C_sca_1950011		KCCPTSCGNFCQAPSPK	1	0	1	17	1	1997.82	yes	yes	8.2e-158	477.84	3.82	1.92	3	2	2	3	4	1	2						3.82	1.92	3	2	2	3	4	1	2						756730000
>jgi|Lotgi1|239125|estExt_fgenesh2_pg.C_sca_1950011		KCDADFECPFYEK	1	0	0	13	1	1707.69	yes	yes	8.33e-28	322.83	4.53	2.38	5	3	6	7	5	2	4	4	2				4.53	2.38	5	3	6	7	5	2	4	4	2				9120100000
>jgi|Lotgi1|239125|estExt_fgenesh2_pg.C_sca_1950011		KCNQDGNCPPNQK	0	0	3	13	1	1558.66	yes	yes	5.26e-11	210.38	4.25	0.829			1	1	2								4.25	0.829			1	1	2								2281900
>jgi|Lotgi1|174065|fgenesh2_pg.C_sca_180000029		KCSIHDILACRPIPK	1	1	0	15	2	1806.96	yes	yes	9.4e-56	353.58	8.37	3.03	1			1	2	2		2	3	2	3	3	8.37	3.03	1			1	2	2		2	3	2	3	3	100830000
>jgi|Lotgi1|197001|estExt_Genewise1.C_sca_810144		KDAENLPEIK	1	0	1	10	1	1155.61	yes	yes	0.0012461	179	10	0										2			10	0										2			517570
>jgi|Lotgi1|233200|estExt_fgenesh2_pg.C_sca_350163		KDIVENLNK	0	0	2	9	1	1071.59	yes	yes	7.42e-49	420.63	7.57	1.29						2	1	3		1			7.57	1.29						2	1	3		1			21126000
>jgi|Lotgi1|205506|estExt_fgenesh2_kg.C_sca_8540001;>jgi|Lotgi1|202971|estExt_fgenesh2_kg.C_sca_10023	265	KDLYANTVLSGGSTMYPGIADR	2	1	1	22	1	2328.14	no	no	5.26e-158	434.52	7.85	2.63		1		1			3	4	1		2	1	NaN	NaN													133610000
>jgi|Lotgi1|193218|estExt_Genewise1.C_sca_510040	210	KDLYANTVLSGGTTMFPGIADR	2	1	1	22	1	2326.16	no	no	6.37e-69	278.76	8	0								1					NaN	NaN													3062900
>jgi|Lotgi1|238358|estExt_fgenesh2_pg.C_sca_1420009		KEFDTLLDNVIQEVNK	0	0	2	16	1	1903.99	yes	yes	2.67e-47	300.42	5.12	1.76		1		2	2	1	1	1					5.12	1.76		1		2	2	1	1	1					35951000
>jgi|Lotgi1|230492|estExt_fgenesh2_pg.C_sca_120331	363	KELALAIGEDIAHPDFMK	3	0	0	18	1	1997.03	yes	yes	0.0017443	107.07	10	0										1			10	0										1			471420
>jgi|Lotgi1|105757|e_gw1.4.297.1		KESAEGEPAWQGAGQEVGLK	3	0	0	20	1	2070	yes	yes	9e-39	222.5	8	0								1					8	0								1					1629300
>jgi|Lotgi1|235610|estExt_fgenesh2_pg.C_sca_670062		KESSTAALGNIR	2	1	1	12	1	1245.67	yes	yes	0.00046451	168.79	8	2.94				1					1		1		8	2.94				1					1		1		1713400
>jgi|Lotgi1|239574|estExt_fgenesh2_pg.C_sca_3420002	608	KFDGIMDDVK	0	0	0	10	1	1166.56	yes	yes	6.47e-08	260.7	5.73	2.82		5	5	7	9			6	4	2	3		5.73	2.82		5	5	7	9			6	4	2	3		420470000
>jgi|Lotgi1|229175|estExt_fgenesh2_pg.C_sca_50437		KFDVNCNFNGAEK	1	0	3	13	1	1541.69	yes	yes	3.16e-22	254.06	7	0							1						7	0							1						1790000
>jgi|Lotgi1|115607|e_gw1.21.53.1		KFSIQPHGVQLDKDNEEFFYEDGQR	0	1	1	25	2	3025.42	yes	yes	8.22e-68	257.39	4.62	2.01		3	4	5	4		1	4					4.62	2.01		3	4	5	4		1	4					217500000
>jgi|Lotgi1|209261|estExt_Genewise1Plus.C_sca_30137;>jgi|Lotgi1|176883|fgenesh2_pg.C_sca_5632000001		KFTLYIDEVGNKPICIK	0	0	1	17	2	2037.1	yes	no	7.76e-55	290.64	5.75	1.09				1		2	1						5.75	1.09				1		2	1						19680000
>jgi|Lotgi1|238082|estExt_fgenesh2_pg.C_sca_1300004		KFVGHLENTGIQPAFK	1	0	1	16	1	1784.96	yes	yes	1.96e-208	536.48	5.96	2.9	6	6	6	7	7	5	9	11	8	5	3		5.96	2.9	6	6	6	7	7	5	9	11	8	5	3		5129100000
>jgi|Lotgi1|238082|estExt_fgenesh2_pg.C_sca_1300004		KFVGHLENTGIQPAFKR	1	1	1	17	2	1941.06	yes	yes	3.7e-19	200.01	8	0								1					8	0								1					2384300
>jgi|Lotgi1|162861|fgenesh2_pg.C_sca_36000089		KFYHSFEYILR	0	1	0	11	1	1501.77	yes	yes	4.94e-13	269.09	5	1.67			1	1	2			1					5	1.67			1	1	2			1					36421000
>jgi|Lotgi1|133595|e_gw1.85.51.1		KGALVGVQSYHSNHHEDR	1	1	1	18	1	2032.98	yes	yes	3.21e-05	134.24	9	0.632								1	3	1			9	0.632								1	3	1			2545400
>jgi|Lotgi1|233583|estExt_fgenesh2_pg.C_sca_410033		KGCIPTNEVISGR	0	1	1	13	1	1429.73	yes	yes	6.85e-27	313.62	9	0.707								1	2	1			9	0.707								1	2	1			6862200
>jgi|Lotgi1|115607|e_gw1.21.53.1		KGTLNVYGQR	0	1	1	10	1	1134.61	yes	yes	6.51e-08	283.75	4.78	0.629				3	5	1							4.78	0.629				3	5	1							21043000
>jgi|Lotgi1|140786|e_gw1.151.5.1	65	KHMDYIHK	0	0	0	8	1	1070.53	yes	yes	0.00037758	238.48	5	0					1								5	0					1								1133900
>jgi|Lotgi1|205379|estExt_fgenesh2_kg.C_sca_2180002;>jgi|Lotgi1|145856|e_gw1.517.5.1	257	KIAENMQTTHPIR	1	1	1	13	1	1537.8	yes	no	0.0032523	112.15	9	0									1				9	0									1				132130
>jgi|Lotgi1|233420|estExt_fgenesh2_pg.C_sca_390106		KIDETVQELLDEIK	0	0	0	14	1	1671.89	yes	yes	1.84e-38	337.72	4.68	2.29	4	4	4	6	4	6	5	2	2				4.68	2.29	4	4	4	6	4	6	5	2	2				2246400000
>jgi|Lotgi1|231869|estExt_fgenesh2_pg.C_sca_230185	381	KISQCPAETFFDPLMR	1	1	0	16	1	1938.93	yes	yes	1.15e-18	208.97	4	0				1									4	0				1									4000000
>jgi|Lotgi1|209261|estExt_Genewise1Plus.C_sca_30137	288	KITMTPPCDLTWK	0	0	0	13	1	1589.79	yes	yes	0.00024109	140.31	6.5	0.5						1	1						6.5	0.5						1	1						12399000
>jgi|Lotgi1|235549|estExt_fgenesh2_pg.C_sca_660066		KIYIADCVALNGLTGR	2	1	1	16	1	1762.94	yes	yes	9.57e-37	265.8	8.5	0.5								1	1				8.5	0.5								1	1				1873500
>jgi|Lotgi1|235548|estExt_fgenesh2_pg.C_sca_660065	474	KKVECSGTEITINYMPIPTFSGDIFILDNR	0	1	2	30	2	3457.73	yes	yes	2.43e-15	121.35	7	0							1						7	0							1						36633000
>jgi|Lotgi1|193211|estExt_Genewise1.C_sca_510020	208	KKYPNMYSALSGK	1	0	1	13	2	1485.77	yes	yes	1.91e-15	229.72	8	0								2					8	0								2					1471700
>jgi|Lotgi1|158113|fgenesh2_pg.C_sca_16000081		KLAQQQQQITQQQIQQQR	1	1	0	18	1	2222.19	yes	yes	9.12e-100	403.99	9.44	1.07								2	3	2	2		9.44	1.07								2	3	2	2		29120000
>jgi|Lotgi1|223043|estExt_Genewise1Plus.C_sca_880146;>jgi|Lotgi1|202077|estExt_Genewise1.C_sca_2180072;>jgi|Lotgi1|197703|estExt_Genewise1.C_sca_880158;>jgi|Lotgi1|223078|estExt_Genewise1Plus.C_sca_880181;>jgi|Lotgi1|220547|estExt_Genewise1Plus.C_sca_6300	238	KLAVNMVPFPR	1	1	1	11	1	1270.72	no	no	0.0035286	136.32	7.5	0.5							1	1					NaN	NaN													2204600
>jgi|Lotgi1|189089|estExt_Genewise1.C_sca_270169		KLEEFLESHESK	0	0	0	12	1	1474.73	yes	yes	7.8e-29	341.51	8.44	0.956							2	2	4	1			8.44	0.956							2	2	4	1			59470000
>jgi|Lotgi1|211452|estExt_Genewise1Plus.C_sca_90346		KLGDITVSVK	0	0	0	10	1	1058.63	yes	yes	1.21e-05	212.15	8	0								1					8	0								1					1513500
>jgi|Lotgi1|178880|fgenesh2_pm.C_sca_44000018		KLGEYITQLR	0	1	0	10	1	1219.69	yes	yes	0.0002649	194.67	9	0									1				9	0									1				1186700
>jgi|Lotgi1|236689|estExt_fgenesh2_pg.C_sca_850101		KLPTTQTVYTPGPVYSASSAVNPYYQSQAVER	3	1	1	32	1	3501.74	yes	yes	8.07e-27	151.66	8	0.707							1	2	1				8	0.707							1	2	1				39239000
>jgi|Lotgi1|203020|estExt_fgenesh2_kg.C_sca_20001		KLSLPEFTNLYIAEK	1	0	1	15	1	1764.97	yes	yes	1.51e-39	302.34	6	0.707					1	2	1						6	0.707					1	2	1						7771700
>jgi|Lotgi1|234387|estExt_fgenesh2_pg.C_sca_500042		KLTDSCTYLQTR	0	1	0	12	1	1484.73	yes	yes	1.74e-18	280.23	6.78	2.85	3	1	1	3	3	4	5	6	5	3	2	1	6.78	2.85	3	1	1	3	3	4	5	6	5	3	2	1	1280200000
>jgi|Lotgi1|233583|estExt_fgenesh2_pg.C_sca_410033		KLTQVAYYYEHK	1	0	0	12	1	1541.79	yes	yes	7.51e-13	227.53	8.33	0.471								2	1				8.33	0.471								2	1				8538700
>jgi|Lotgi1|209261|estExt_Genewise1Plus.C_sca_30137		KLYKPGQTVK	0	0	0	10	2	1160.69	yes	yes	0.0010088	183.57	6	0						1							6	0						1							1142200
>jgi|Lotgi1|235120|estExt_fgenesh2_pg.C_sca_590106	463	KMEFGEPNSFNAEMMK	1	0	2	16	1	1888.82	yes	yes	1.04e-39	263.88	4.21	1.21		2	2	2	7	1							4.21	1.21		2	2	2	7	1							227460000
>jgi|Lotgi1|115607|e_gw1.21.53.1	26	KMEYIQYTDDSYGQK	0	0	0	15	1	1867.83	yes	yes	1.49e-45	325.33	3.64	1.49	2	1	3	3	4	1							3.64	1.49	2	1	3	3	4	1							138940000
>jgi|Lotgi1|237510|estExt_fgenesh2_pg.C_sca_1090023		KNCAIQIGR	1	1	1	9	1	1058.57	yes	yes	7.95e-06	234.84	8.71	2.91		1						1	1	2	2		8.71	2.91		1						1	1	2	2		7158900
>jgi|Lotgi1|239125|estExt_fgenesh2_pg.C_sca_1950011		KNTECTATNNAVNDVCCPTCSPVLCK	2	0	4	26	1	3012.29	yes	yes	1.64e-133	341.11	4.88	2.67	3		2	3	2	1	1	2	2				4.88	2.67	3		2	3	2	1	1	2	2				1860700000
>jgi|Lotgi1|150144|fgenesh2_kg.C_sca_26000011		KNVEILEVLDIANVLEERPDK	1	1	2	21	2	2435.33	yes	yes	3.79e-54	253.5	8	0								1					8	0								1					2082400
>jgi|Lotgi1|228264|estExt_fgenesh2_pg.C_sca_20144		KPCAPGSAFSPVECSCTVAIDPLPINAGECK	4	0	1	31	1	3331.53	yes	yes	1.07e-46	194.37	5.67	0.471					1	2							5.67	0.471					1	2							23185000
>jgi|Lotgi1|77105|gw1.32.154.1		KPDGTISGLK	0	0	0	10	1	1014.57	yes	yes	1.04e-20	320.33	4.05	2.39	8	5	4	6	7	6	3	1				1	4.05	2.39	8	5	4	6	7	6	3	1				1	2343500000
>jgi|Lotgi1|77105|gw1.32.154.1		KPDGTISGLKGLVGEPDR	0	1	0	18	2	1837.99	yes	yes	8.1e-13	178.03	3	0			1										3	0			1										5327000
>jgi|Lotgi1|236183|estExt_fgenesh2_pg.C_sca_760074		KPSYGNTPASR	1	1	1	11	1	1176.59	yes	yes	1.03e-19	334.72	10.5	0.5										1	1		10.5	0.5										1	1		3583500
>jgi|Lotgi1|143247|e_gw1.195.12.1		KPTTKPIVHEGACPFFSPEGIDCPAVEEEYSCNEDSDCPLDEK	2	0	1	43	2	4953.14	yes	yes	5.64e-31	155.28	8	0								1					8	0								1					6067900
>jgi|Lotgi1|238590|estExt_fgenesh2_pg.C_sca_1530022;>jgi|Lotgi1|238591|estExt_fgenesh2_pg.C_sca_1530030		KPVIFIYYNTAR	1	1	1	12	1	1483.82	yes	no	0.00054028	166.93	9	0									1				9	0									1				265060
>jgi|Lotgi1|237510|estExt_fgenesh2_pg.C_sca_1090023		KQAVISNGDCSTSGSLYIIAADK	3	0	1	23	1	2397.18	yes	yes	2.04e-09	140.06	9.5	0.5									1	1			9.5	0.5									1	1			5165800
>jgi|Lotgi1|140786|e_gw1.151.5.1		KQEAVLTISR	1	1	0	10	1	1143.66	yes	yes	1.12e-08	308.42	5.04	2.42	2	7	7	5	5	6	6	5	3	1			5.04	2.42	2	7	7	5	5	6	6	5	3	1			1842400000
>jgi|Lotgi1|205030|estExt_fgenesh2_kg.C_sca_1120002		KQLDLAVPLLTK	1	0	0	12	1	1337.83	yes	yes	7.13e-17	250.18	8.83	0.373								1	5				8.83	0.373								1	5				8656400
>jgi|Lotgi1|229543|estExt_fgenesh2_pg.C_sca_80085		KQLFVPIHEYSR	0	1	0	12	1	1515.82	yes	yes	2.81e-42	381.9	8.29	1.96	1					1	2	5	7	5			8.29	1.96	1					1	2	5	7	5			176440000
>jgi|Lotgi1|233200|estExt_fgenesh2_pg.C_sca_350163		KQLILTNR	0	1	1	8	1	984.608	yes	yes	0.00078096	255.16	7.35	1.64					2	4	4	3	2	1	1		7.35	1.64					2	4	4	3	2	1	1		72078000
>jgi|Lotgi1|122269|e_gw1.40.42.1		KRPDNSFIFNTYFFR	0	2	2	15	2	1950.97	yes	yes	9.17e-05	143.86	7	0							1						7	0							1						557600
>jgi|Lotgi1|229175|estExt_fgenesh2_pg.C_sca_50437		KSETEQYALIK	1	0	0	11	1	1308.69	yes	yes	4.44e-35	371.34	5.73	1.54		1	1	3	3	6	6	2					5.73	1.54		1	1	3	3	6	6	2					296400000
>jgi|Lotgi1|159264|fgenesh2_pg.C_sca_20000004	109	KSFAQIFVMYQDGNVR	1	1	1	16	1	1901.95	yes	yes	1.01e-18	210.56	6	0						1							6	0						1							4580400
>jgi|Lotgi1|233199|estExt_fgenesh2_pg.C_sca_350161	392;393	KSNINANSLYQPELMNTNVPYMGNSLQQSR	1	1	6	30	1	3410.63	yes	yes	5.9e-145	329.56	6.67	2.05		1	2	3	1	2	6	7	5				6.67	2.05		1	2	3	1	2	6	7	5				346560000
>jgi|Lotgi1|140786|e_gw1.151.5.1		KSSCPWIMGNIQQSGFYR	0	1	1	18	1	2158.01	yes	yes	1.31e-25	222.25	4.5	0.5				1	1								4.5	0.5				1	1								8299800
>jgi|Lotgi1|239574|estExt_fgenesh2_pg.C_sca_3420002	609	KSSLIIGSGDGMK	0	0	0	13	1	1291.68	yes	yes	1.05e-11	217.35	5.78	2.62			1	10	1			2	1	2	1		5.78	2.62			1	10	1			2	1	2	1		46416000
>jgi|Lotgi1|239574|estExt_fgenesh2_pg.C_sca_3420002	609	KSSLIIGSGDGMKK	0	0	0	14	2	1419.78	yes	yes	8.99e-06	161.1	5	0					1								5	0					1								1003700
>jgi|Lotgi1|238085|estExt_fgenesh2_pg.C_sca_1300008		KSYPDHEGK	0	0	0	9	1	1059.5	yes	yes	0.0014507	163.72	5	0					1								5	0					1								0
>jgi|Lotgi1|98299|gw1.10.595.1		KTAELIQAISK	2	0	0	11	1	1200.71	yes	yes	1.85e-10	227.53	6.8	0.4						1	4						6.8	0.4						1	4						22420000
>jgi|Lotgi1|234488|estExt_fgenesh2_pg.C_sca_520002		KTINVNKPGLPAR	1	1	2	13	2	1406.84	yes	yes	0.0046718	117.23	10	0										1			10	0										1			303160
>jgi|Lotgi1|174003|fgenesh2_pg.C_sca_179000009		KTPSYNPHVVR	0	1	1	11	1	1296.69	yes	yes	8.12e-13	241.23	4	1.07		1	1	2	3								4	1.07		1	1	2	3								21639000
>jgi|Lotgi1|235865|estExt_fgenesh2_pg.C_sca_710052		KTQLISLTACIYNTVLK	1	0	1	17	1	1965.1	yes	yes	1.35e-56	298.4	9	0.816								1	1	1			9	0.816								1	1	1			9321400
>jgi|Lotgi1|238082|estExt_fgenesh2_pg.C_sca_1300004		KVGADKVYLEGIGSPVGK	1	0	0	18	2	1816.01	yes	yes	9.89e-58	303	7.62	0.923						2	3	6	2				7.62	0.923						2	3	6	2				75990000
>jgi|Lotgi1|109908|e_gw1.11.685.1;>jgi|Lotgi1|176394|fgenesh2_pg.C_sca_1164000001		KVHLDYYGGCR	0	1	0	11	1	1366.65	yes	no	0.00093176	170.72	9	0									1				9	0									1				1422900
>jgi|Lotgi1|235120|estExt_fgenesh2_pg.C_sca_590106		KVIGTVDLDEIDSIR	0	1	0	15	1	1671.9	yes	yes	5.2e-25	229.68	3	1.41	2		2	2	1								3	1.41	2		2	2	1								39696000
>jgi|Lotgi1|174920|fgenesh2_pg.C_sca_225000003		KVLDVDIPK	0	0	0	9	1	1025.61	yes	yes	1.37e-05	268.12	6.12	2.77	2	4	3	2	5	6	6	3	5	3	2		6.12	2.77	2	4	3	2	5	6	6	3	5	3	2		2352000000
>jgi|Lotgi1|238082|estExt_fgenesh2_pg.C_sca_1300004		KVSVFYPYVVR	0	1	0	11	1	1355.76	yes	yes	2.04e-12	260.7	5.87	3.1	4	4	4	6	2	5	5	5	5	1	2	2	5.87	3.1	4	4	4	6	2	5	5	5	5	1	2	2	3796200000
>jgi|Lotgi1|222542|estExt_Genewise1Plus.C_sca_820192	319;320	KVVISAPSSDAPMFVMGVNEDKYEK	2	0	1	25	2	2740.35	yes	yes	8.56e-117	318.93	8.4	0.49								3	2				8.4	0.49								3	2				31974000
>jgi|Lotgi1|174003|fgenesh2_pg.C_sca_179000009	159	KVVMLTPGTHK	0	0	0	11	1	1209.69	yes	yes	0.00088705	161.76	5.5	0.5					2	2							5.5	0.5					2	2							4757000
>jgi|Lotgi1|222979|estExt_Genewise1Plus.C_sca_880061		KVYFDIK	0	0	0	7	1	911.512	yes	yes	0.009219	220.39	10	0										1			10	0										1			14885000
>jgi|Lotgi1|233200|estExt_fgenesh2_pg.C_sca_350163		KYFSYGNDCR	0	1	1	10	1	1308.56	yes	yes	9.45e-08	272.62	8.38	0.927							3	6	5	2			8.38	0.927							3	6	5	2			86563000
>jgi|Lotgi1|156599|fgenesh2_pg.C_sca_11000285		KYHLYSPDDDVIPGLLK	0	0	0	17	1	1972.03	yes	yes	2.43e-27	225.32	6.33	0.471						2	1						6.33	0.471						2	1						15195000
>jgi|Lotgi1|209261|estExt_Genewise1Plus.C_sca_30137		KYLDATGQLSSSLAAK	3	0	0	16	1	1651.88	yes	yes	1.04e-45	291.56	7	1.1					1		2	2					7	1.1					1		2	2					25031000
>jgi|Lotgi1|114561|e_gw1.19.150.1	19	KYPWDSCEHINQLTDIILLNYVNQMK	0	0	3	26	1	3234.58	yes	yes	2.92e-92	281.26	6.75	0.433						1	3						6.75	0.433						1	3						912030000
>jgi|Lotgi1|162872|fgenesh2_pg.C_sca_36000100		KYRPQQVHYGGEAR	1	2	0	14	2	1687.85	yes	yes	0.0011099	130.01	3.4	1.62	1	1		1	2								3.4	1.62	1	1		1	2								4804100
>jgi|Lotgi1|236183|estExt_fgenesh2_pg.C_sca_760074		KYSYGHHLCTR	0	1	0	11	1	1420.67	yes	yes	9.71e-14	299.9	6.75	3.25	2	1			2	2	2	1	3	1	1	1	6.75	3.25	2	1			2	2	2	1	3	1	1	1	23953000
>jgi|Lotgi1|234387|estExt_fgenesh2_pg.C_sca_500042	433;434	KYTSVLWFPTEMAMNVPSIQFIGK	1	0	1	24	1	2786.42	yes	yes	8.21e-173	427.98	6.88	2.6	2			1		2	1	5	5				6.88	2.6	2			1		2	1	5	5				826920000
>jgi|Lotgi1|238831|estExt_fgenesh2_pg.C_sca_1730025		KYYAWYQR	1	1	0	8	1	1176.57	yes	yes	0.0029099	216.42	7.75	2.86				1		1				1	1		7.75	2.86				1		1				1	1		37533000
>jgi|Lotgi1|159264|fgenesh2_pg.C_sca_20000004		LAAGDALEIDR	3	1	0	11	0	1142.59	yes	yes	2.28e-16	312.12	7.32	2.72	1		1	2	1	1	2	3	3	4	1		7.32	2.72	1		1	2	1	1	2	3	3	4	1		135410000
>jgi|Lotgi1|234845|estExt_fgenesh2_pg.C_sca_560041		LACCVIGYADSR	2	1	0	12	0	1383.63	yes	yes	2.78e-17	249.56	9	0									2				9	0									2				8037700
>jgi|Lotgi1|230492|estExt_fgenesh2_pg.C_sca_120331		LACNLGCR	1	1	1	8	0	962.443	yes	yes	0.00038103	244.54	4.33	4.71	2										1		4.33	4.71	2										1		3297800
>jgi|Lotgi1|230068|estExt_fgenesh2_pg.C_sca_100317		LADIYDELPAGIK	2	0	0	13	0	1416.75	yes	no	8.8e-17	172.34	7.67	1.33					1	1	1	3	3				7.67	1.33					1	1	1	3	3				27260000
>jgi|Lotgi1|164755|fgenesh2_pg.C_sca_47000040		LADPQPVIITIK	1	0	0	12	0	1306.79	yes	yes	0.0067044	113.47	9	0									1				9	0									1				854270
>jgi|Lotgi1|212757|estExt_Genewise1Plus.C_sca_140039		LAEGFEKDGETLTYK	1	0	0	15	1	1699.83	yes	yes	0.0027782	124.86	9	0									1				9	0									1				1354800
>jgi|Lotgi1|174003|fgenesh2_pg.C_sca_179000009		LAELAVLIK	2	0	0	9	0	968.627	yes	yes	0.00017525	210.66	6.06	2.92	2	3	3	3	3	3	5	3	3	3	2		6.06	2.92	2	3	3	3	3	3	5	3	3	3	2		1482500000
>jgi|Lotgi1|168464|fgenesh2_pg.C_sca_75000082		LAFDTSFAPHTGK	2	0	0	13	0	1390.69	yes	yes	0.00019986	138.71	8.5	0.5								2	2				8.5	0.5								2	2				5127500
>jgi|Lotgi1|140786|e_gw1.151.5.1		LAHQWTNLVSPK	1	0	1	12	0	1392.75	yes	yes	2.25e-35	363.7	4	2.19	4	4	3	6	5	1	1	2	1				4	2.19	4	4	3	6	5	1	1	2	1				2033800000
>jgi|Lotgi1|228264|estExt_fgenesh2_pg.C_sca_20144		LALESLVLDLNVRPDNTR	1	2	2	18	1	2037.12	yes	yes	4.97e-29	235.13	5.44	2.52	1	1	1	3	2	4	2			1	1		5.44	2.52	1	1	1	3	2	4	2			1	1		213360000
>jgi|Lotgi1|109284|e_gw1.10.19.1		LALSEDELATEK	2	0	0	12	0	1317.67	yes	yes	1.22e-08	156.12	8	0.816							1	1	1				8	0.816							1	1	1				4487900
>jgi|Lotgi1|206060|estExt_fgenesh2_pm.C_sca_120032		LALVCHFDSK	1	0	0	10	0	1188.6	yes	yes	0.0012667	161.37	8.17	0.687							1	3	2				8.17	0.687							1	3	2				12348000
>jgi|Lotgi1|141698|e_gw1.165.8.1		LANVLFTYELAR	2	1	1	12	0	1408.77	yes	yes	0.0020138	126.67	7	0							1						7	0							1						891220
>jgi|Lotgi1|203275|estExt_fgenesh2_kg.C_sca_80038		LANVLHPGCVNSSK	1	0	2	14	0	1494.76	yes	yes	0.0003927	130.01	10	0										1			10	0										1			807950
>jgi|Lotgi1|123691|e_gw1.44.26.1		LANYISNLK	1	0	2	9	0	1034.58	yes	yes	3.02e-06	253.3	8.6	0.49								2	3				8.6	0.49								2	3				11154000
>jgi|Lotgi1|229482|estExt_fgenesh2_pg.C_sca_70303		LAPILSLGPIISR	1	1	0	13	0	1348.84	yes	yes	2.64e-08	194.6	10	0										1			10	0										1			2333200
>jgi|Lotgi1|235120|estExt_fgenesh2_pg.C_sca_590106		LAQLGNILR	1	1	1	9	0	996.608	yes	yes	8.23e-06	276.6	5.73	3.5	3	4	3	4	3	1	2	1	2	4	1	2	5.73	3.5	3	4	3	4	3	1	2	1	2	4	1	2	728930000
>jgi|Lotgi1|158113|fgenesh2_pg.C_sca_16000081		LAQQQQQITQQQIQQQR	1	1	0	17	0	2094.09	yes	yes	1e-75	364.65	7.11	3.26	3	1	1	2	1	2	2	4	5	3	3	1	7.11	3.26	3	1	1	2	1	2	2	4	5	3	3	1	171530000
>jgi|Lotgi1|178880|fgenesh2_pm.C_sca_44000018		LASNNNDPHLTNFLEDK	1	0	4	17	0	1940.92	yes	yes	2.2e-40	262	8.88	1.05							1	2	2	3			8.88	1.05							1	2	2	3			34739000
>jgi|Lotgi1|195070|estExt_Genewise1.C_sca_640029		LATNTPAYFAER	3	1	1	12	0	1352.67	yes	yes	4.65e-17	257.96	7.5	0.5							1	1					7.5	0.5							1	1					1406200
>jgi|Lotgi1|234481|estExt_fgenesh2_pg.C_sca_510144		LAVDTPVDPNHIVAHLVSK	2	0	1	19	0	2024.11	yes	yes	1.32e-10	162.87	8	0.816							1	1	1				8	0.816							1	1	1				952950
>jgi|Lotgi1|235120|estExt_fgenesh2_pg.C_sca_590106		LAVGLGEDDIEDLIEDR	1	1	0	17	0	1870.92	yes	yes	5e-55	286.93	4	0.707			1	2	1								4	0.707			1	2	1								94393000
>jgi|Lotgi1|235120|estExt_fgenesh2_pg.C_sca_590106	464	LAVGLGEDDIEDLIEDREEILASASVLGDHDDDLTDGQSEAMAEK	5	1	0	45	1	4798.21	yes	yes	0.0022431	42.269	4	0				1									4	0				1									36241000
>jgi|Lotgi1|229862|estExt_fgenesh2_pg.C_sca_90290		LAVIVDIIDQNR	1	1	1	12	0	1367.78	yes	yes	0.0033393	119.16	10	0										1			10	0										1			158750
>jgi|Lotgi1|223043|estExt_Genewise1Plus.C_sca_880146;>jgi|Lotgi1|202077|estExt_Genewise1.C_sca_2180072;>jgi|Lotgi1|197703|estExt_Genewise1.C_sca_880158;>jgi|Lotgi1|223078|estExt_Genewise1Plus.C_sca_880181;>jgi|Lotgi1|220547|estExt_Genewise1Plus.C_sca_6300	238	LAVNMVPFPR	1	1	1	10	0	1142.63	no	no	1.55e-07	221.83	7.25	0.433							3	1					NaN	NaN													9231600
>jgi|Lotgi1|239125|estExt_fgenesh2_pg.C_sca_1950011		LCCNNPCGR	0	1	2	9	0	1149.45	yes	yes	8.29e-10	246.35	4.09	2.07	2	1	1	2	2	1	2						4.09	2.07	2	1	1	2	2	1	2						134920000
>jgi|Lotgi1|233200|estExt_fgenesh2_pg.C_sca_350163		LCEWYFPR	0	1	0	8	0	1169.53	yes	yes	0.0033301	201.59	4.67	2.43		2		1	1	1			1				4.67	2.43		2		1	1	1			1				178740000
>jgi|Lotgi1|233200|estExt_fgenesh2_pg.C_sca_350163		LCEWYFPRPK	0	1	0	10	1	1394.68	yes	yes	2.14e-08	236.04	6.2	2.5	2	2		2	2	2	5	6	4				6.2	2.5	2	2		2	2	2	5	6	4				444730000
>jgi|Lotgi1|239125|estExt_fgenesh2_pg.C_sca_1950011		LCLESER	0	1	0	7	0	905.428	yes	yes	0.004139	235.31	4.65	3.01	2	2	3	3	2	2	1				1	1	4.65	3.01	2	2	3	3	2	2	1				1	1	3887100000
>jgi|Lotgi1|239125|estExt_fgenesh2_pg.C_sca_1950011		LCLYGFK	0	0	0	7	0	899.458	yes	yes	0.009691	192.46	4.14	1.88	1		2	1	1	1	1						4.14	1.88	1		2	1	1	1	1						10249000000
>jgi|Lotgi1|239125|estExt_fgenesh2_pg.C_sca_1950011		LCLYGFKLK	0	0	0	9	1	1140.64	yes	yes	4.88e-05	223.75	4.5	1.12			1	1	1	1							4.5	1.12			1	1	1	1							45047000
>jgi|Lotgi1|233779|estExt_fgenesh2_pg.C_sca_430124		LCSFLNR	0	1	1	7	0	908.454	yes	yes	0.0046284	207.99	10	0										2			10	0										2			1856000
>jgi|Lotgi1|108787|e_gw1.9.514.1		LDAIPEGSSATFK	2	0	0	13	0	1334.67	yes	yes	0.00084709	123.8	10	0										1			10	0										1			264280
>jgi|Lotgi1|239574|estExt_fgenesh2_pg.C_sca_3420002		LDCAPSTGFNPK	1	0	1	12	0	1305.6	yes	yes	4.65e-17	257.96	5.42	2.75	3	2	2	3	3	3	3	3	2	2			5.42	2.75	3	2	2	3	3	3	3	3	2	2			900770000
>jgi|Lotgi1|131935|e_gw1.77.174.1;>jgi|Lotgi1|60316|gw1.617.1.1		LDDADIVR	1	1	0	8	0	915.466	yes	no	0.0001204	306.77	7.5	0.5							3	3					7.5	0.5							3	3					14894000
>jgi|Lotgi1|231862|estExt_fgenesh2_pg.C_sca_230174	376;377	LDDGQMVDPMVAYDNVIR	1	1	1	18	0	2049.95	yes	yes	5.22e-17	185.62	9	0									3				9	0									3				4009300
>jgi|Lotgi1|169491|fgenesh2_pg.C_sca_86000024		LDDLLPLVNFK	0	0	1	11	0	1285.73	yes	yes	8.43e-07	205.77	8	0.632							1	3	1				8	0.632							1	3	1				12355000
>jgi|Lotgi1|175346|fgenesh2_pg.C_sca_270000008	179	LDDMEHGILR	0	1	0	10	0	1197.58	yes	yes	0.0090295	116.52	8	0								1					8	0								1					449660
>jgi|Lotgi1|154020|fgenesh2_pg.C_sca_5000060		LDEVGLVEGPHGFIK	0	0	0	15	0	1608.85	yes	yes	4.43e-39	284.87	3.35	1.65	3	4	4	4	3	1	1						3.35	1.65	3	4	4	4	3	1	1						285420000
>jgi|Lotgi1|234302|estExt_fgenesh2_pg.C_sca_490062		LDFNQAQNDGR	1	1	2	11	0	1276.58	yes	yes	1.04e-12	269.49	10.2	0.4										4	1		10.2	0.4										4	1		6487200
>jgi|Lotgi1|187919|estExt_Genewise1.C_sca_210095		LDKDLKPLEHFYVADEEK	1	0	0	18	2	2188.11	yes	yes	1.92e-08	155.92	9	0									1				9	0									1				1005900
>jgi|Lotgi1|229818|estExt_fgenesh2_pg.C_sca_90208		LDLDKDQNIDVK	0	0	1	12	1	1414.73	yes	yes	9.62e-07	194.6	7.5	1.5						1			1				7.5	1.5						1			1				11609000
>jgi|Lotgi1|238358|estExt_fgenesh2_pg.C_sca_1420009		LDLDNDDDLEDEIK	0	0	1	14	0	1660.73	yes	yes	2.03e-08	192.05	5.78	3.22		1	2	2			2				2		5.78	3.22		1	2	2			2				2		70291000
>jgi|Lotgi1|238358|estExt_fgenesh2_pg.C_sca_1420009		LDLDNDDDLEDEIKEIDDK	0	0	1	19	1	2261.01	yes	yes	1.64e-120	418.92	5.38	2.98	2	3	4	5	4	1	2	2	2	2	2		5.38	2.98	2	3	4	5	4	1	2	2	2	2	2		1494100000
>jgi|Lotgi1|238358|estExt_fgenesh2_pg.C_sca_1420009		LDLDNDDDLEDEIKEIDDKFK	0	0	1	21	2	2536.17	yes	yes	6.85e-158	442.75	4	1.55	1	2	3	2	4	3							4	1.55	1	2	3	2	4	3							608650000
>jgi|Lotgi1|141698|e_gw1.165.8.1		LDLSDLSSVR	0	1	0	10	0	1103.58	yes	yes	0.0002329	188.46	7	0							1						7	0							1						766420
>jgi|Lotgi1|235120|estExt_fgenesh2_pg.C_sca_590106	465	LDLSTIDTMSSSGK	0	0	0	14	0	1453.7	yes	yes	2.59e-20	176.29	8.18	0.716							2	5	4				8.18	0.716							2	5	4				109620000
>jgi|Lotgi1|138283|e_gw1.124.106.1		LDPFANSPAMSYTPYLGNSLTLVCVPPNSVPTADVFWTKR	3	1	3	40	1	4425.18	yes	yes	0.00077879	10.868	5	0					1								5	0					1								0
>jgi|Lotgi1|158316|fgenesh2_pg.C_sca_16000284;>jgi|Lotgi1|176424|fgenesh2_pg.C_sca_1280000001		LDSHGILVAQK	1	0	0	11	0	1179.66	yes	no	0.00082871	159.83	5	0					1								5	0					1								2147900
>jgi|Lotgi1|233420|estExt_fgenesh2_pg.C_sca_390106		LDSILSELQK	0	0	0	10	0	1144.63	yes	yes	6.13e-57	305.01	6.03	2.37	6	8	13	11	18	31	39	14	6	7	4	2	6.03	2.37	6	8	13	11	18	31	39	14	6	7	4	2	36064000000
>jgi|Lotgi1|235621|estExt_fgenesh2_pg.C_sca_670079		LEAAYAQYGADSTSFK	4	0	0	16	0	1720.79	yes	yes	4.68e-19	215.5	6.55	2.97	1	6	1	4	3	3	6	6	5	3	3	1	6.55	2.97	1	6	1	4	3	3	6	6	5	3	3	1	357210000
>jgi|Lotgi1|162872|fgenesh2_pg.C_sca_36000100	131	LEAMLVSR	1	1	0	8	0	917.5	yes	yes	0.00052483	216.42	4.38	2.32	4	1	5	3	2	5	1	2	1				4.38	2.32	4	1	5	3	2	5	1	2	1				169860000
>jgi|Lotgi1|192237|estExt_Genewise1.C_sca_450185		LEDGTEFDSSYSR	0	1	0	13	0	1504.63	yes	yes	0.00092352	122.42	11	0											1		11	0											1		285970
>jgi|Lotgi1|159383|fgenesh2_pg.C_sca_20000123		LEDLIYDQNK	0	0	1	10	0	1249.62	yes	yes	0.00072084	172.47	6	0						1							6	0						1							1690900
>jgi|Lotgi1|233112|estExt_fgenesh2_pg.C_sca_350043		LEDLLENLTK	0	0	1	10	0	1186.64	yes	yes	0.001079	163.72	5.95	1.54		1		2	4	4	5	3					5.95	1.54		1		2	4	4	5	3					364440000
>jgi|Lotgi1|236952|estExt_fgenesh2_pg.C_sca_900076	511	LEGYIMTTSFPTR	0	1	0	13	0	1514.74	yes	yes	0.0042268	98.353	8	0								1					8	0								1					208240
>jgi|Lotgi1|189380|estExt_Genewise1.C_sca_290015		LELEDAVHTAILTLK	2	0	0	15	0	1664.93	yes	yes	1.54e-27	156.8	10	0										1			10	0										1			1007100
>jgi|Lotgi1|154590|fgenesh2_pg.C_sca_6000093		LELKPEVVGPFK	0	0	0	12	1	1354.79	yes	yes	8.84e-07	195.68	8.62	0.484								3	5				8.62	0.484								3	5				27575000
>jgi|Lotgi1|232714|estExt_fgenesh2_pg.C_sca_310076		LELPIESHDSCENSNYVK	0	0	2	18	0	2132.97	yes	yes	2.73e-13	178.07	4	0				1									4	0				1									1358800
>jgi|Lotgi1|228268|estExt_fgenesh2_pg.C_sca_20156		LEPFLPPPSGDR	0	1	0	12	0	1323.68	yes	yes	1.51e-05	183.64	7.58	3.24	1	2	1	1	2	1	1	3	3	4	4	1	7.58	3.24	1	2	1	1	2	1	1	3	3	4	4	1	64262000
>jgi|Lotgi1|150144|fgenesh2_kg.C_sca_26000011	83	LEQIGMNPTAEAYLVLHR	2	1	1	18	0	2054.06	yes	yes	1.17e-48	267.26	7.6	0.49							2	3					7.6	0.49							2	3					18209000
>jgi|Lotgi1|236952|estExt_fgenesh2_pg.C_sca_900076		LFDYTWGQPSHFYLK	0	0	0	15	0	1900.91	yes	yes	3.5e-10	190.3	1	0	1												1	0	1												9829000
>jgi|Lotgi1|236952|estExt_fgenesh2_pg.C_sca_900076;>jgi|Lotgi1|173550|fgenesh2_pg.C_sca_164000001		LFNELNIAQYLK	1	0	2	12	0	1464.8	yes	no	4.47e-18	247.72	3	0			1										3	0			1										2868900
>jgi|Lotgi1|162872|fgenesh2_pg.C_sca_36000100		LFNHEVSLK	0	0	1	9	0	1085.59	yes	yes	0.00022014	271.64	3.7	1.58	1	5	3	5	3	2	1						3.7	1.58	1	5	3	5	3	2	1						232050000
>jgi|Lotgi1|229427|estExt_fgenesh2_pg.C_sca_70053		LFNPSSDSIGNDFK	0	0	2	14	0	1539.72	yes	yes	2.18e-28	251.77	6	0.707					1	2	1						6	0.707					1	2	1						13923000
>jgi|Lotgi1|227360|estExt_Genewise1Plus.C_sca_2760002		LFQLSNASGK	1	0	1	10	0	1063.57	yes	yes	0.00062943	174.85	5	0					2								5	0					2								5609900
>jgi|Lotgi1|234405|estExt_fgenesh2_pg.C_sca_500078		LFSPITNK	0	0	1	8	0	918.517	yes	yes	0.0076103	183.43	8.33	0.471								2	1				8.33	0.471								2	1				29520000
>jgi|Lotgi1|197848|estExt_Genewise1.C_sca_900026		LFSTTQVSVHPLK	0	0	0	13	0	1455.81	yes	yes	8.5e-06	177.76	8	0								1					8	0								1					431690
>jgi|Lotgi1|231869|estExt_fgenesh2_pg.C_sca_230185	382	LFSYEYMECQPFEK	0	0	0	14	0	1869.8	yes	yes	2.34e-05	141.73	4.29	1.83	1		1	2	1	1	1						4.29	1.83	1		1	2	1	1	1						55223000
>jgi|Lotgi1|236812|estExt_fgenesh2_pg.C_sca_870115		LGAGQEESQLEIK	1	0	0	13	0	1400.71	yes	yes	8.14e-05	161.62	4	0				1									4	0				1									8639000
>jgi|Lotgi1|101611|gw1.56.268.1		LGDFGNVR	0	1	1	8	0	876.445	yes	yes	0.00038103	244.54	5.44	3.04	2	1	2	2	2	1	1	2	1	1	1		5.44	3.04	2	1	2	2	2	1	1	2	1	1	1		576150000
>jgi|Lotgi1|236952|estExt_fgenesh2_pg.C_sca_900076		LGEIDESELPPFIR	0	1	0	14	0	1613.83	yes	yes	4.92e-07	177.93	1	0	1												1	0	1												5426300
>jgi|Lotgi1|228722|estExt_fgenesh2_pg.C_sca_40076;>jgi|Lotgi1|236204|estExt_fgenesh2_pg.C_sca_770019		LGEIVTTIPTIGFNVETVEYK	0	0	1	21	0	2322.24	no	no	7.41e-34	212.25	10	0										1			NaN	NaN													3119900
>jgi|Lotgi1|178880|fgenesh2_pm.C_sca_44000018		LGEYIFDQR	0	1	0	9	0	1139.56	yes	yes	2.8e-06	238.48	9.25	0.968								2	3	2	1		9.25	0.968								2	3	2	1		46342000
>jgi|Lotgi1|178880|fgenesh2_pm.C_sca_44000018		LGEYITQLR	0	1	0	9	0	1091.6	yes	yes	4.64e-05	220.24	9	1.07							1	1	2	3			9	1.07							1	1	2	3			29482000
>jgi|Lotgi1|221240|estExt_Genewise1Plus.C_sca_690138		LGGFEGVCK	0	0	0	9	0	965.464	yes	yes	0.0037107	155.01	12	0												1	12	0												1	0
>jgi|Lotgi1|172186|fgenesh2_pg.C_sca_128000041		LGGLETEKEYGYK	0	0	0	13	1	1485.74	yes	yes	6.35e-09	149.31	7.33	1.25						1	1		1				7.33	1.25						1	1		1				7515200
>jgi|Lotgi1|160356|fgenesh2_pg.C_sca_24000170		LGGPQTQFIPR	0	1	0	11	0	1212.66	yes	yes	9.25e-11	224.52	5.75	2.76	1	3	3	2	2	2	3	3	3	2			5.75	2.76	1	3	3	2	2	2	3	3	3	2			427320000
>jgi|Lotgi1|168922|fgenesh2_pg.C_sca_80000050		LGGQLDTDDFR	0	1	0	11	0	1235.58	yes	yes	3.49e-08	213.37	10	0										3			10	0										3			1812800
>jgi|Lotgi1|174920|fgenesh2_pg.C_sca_225000003	171	LGGQQTSMIAGIR	1	1	0	13	0	1330.7	yes	yes	4.4e-31	325.18	5.68	2.69	6	6	7	9	9	11	14	7	4	4	4		5.68	2.69	6	6	7	9	9	11	14	7	4	4	4		9720300000
>jgi|Lotgi1|188534|estExt_Genewise1.C_sca_240373		LGISNENVQR	0	1	2	10	0	1128.59	yes	yes	3.58e-08	279.15	8.67	0.471								1	2				8.67	0.471								1	2				5824300
>jgi|Lotgi1|183614|estExt_Genewise1.C_sca_60290		LGLLVEGR	0	1	0	8	0	855.518	yes	yes	0.00036524	229.15	9.17	0.687								1	3	2			9.17	0.687								1	3	2			6308600
>jgi|Lotgi1|195517|estExt_Genewise1.C_sca_670288		LGLNLDKYPAIK	1	0	1	12	1	1343.78	yes	yes	9.62e-07	194.6	9	0									1				9	0									1				780560
>jgi|Lotgi1|238831|estExt_fgenesh2_pg.C_sca_1730025		LGLPIGEPGEDVGK	0	0	0	14	0	1379.73	yes	yes	9.32e-06	156.71	6.52	3.5	3	2		2	2	2	2	2	2	2	3	1	6.52	3.5	3	2		2	2	2	2	2	2	2	3	1	355720000
>jgi|Lotgi1|238831|estExt_fgenesh2_pg.C_sca_1730025		LGLPIGEPGEDVGKR	0	1	0	15	1	1535.83	yes	yes	7.09e-20	232.2	7.17	3.56	5	4	2	4	3	1	4	5	5	8	8	3	7.17	3.56	5	4	2	4	3	1	4	5	5	8	8	3	863140000
>jgi|Lotgi1|236318|estExt_fgenesh2_pg.C_sca_790076		LGQSDPTSLQHDLDTYKK	0	0	0	18	1	2045.01	yes	yes	4.87e-16	185.62	6	0						1							6	0						1							1331800
>jgi|Lotgi1|204047|estExt_fgenesh2_kg.C_sca_340011		LGQVGGLAVAPNDNLVVFHR	2	1	2	20	0	2075.13	yes	yes	2e-52	252.15	7.5	0.5							1	1					7.5	0.5							1	1					10916000
>jgi|Lotgi1|239339|estExt_fgenesh2_pg.C_sca_2240004		LGSANEGLLPHK	1	0	1	12	0	1234.67	yes	yes	9.07e-25	325.18	4	0				1									4	0				1									1540000
>jgi|Lotgi1|235120|estExt_fgenesh2_pg.C_sca_590106	466	LGSIIAGLKPEQMNK	1	0	1	15	1	1597.89	yes	yes	5.32e-39	300.69	8.33	0.624							1	6	5				8.33	0.624							1	6	5				88288000
>jgi|Lotgi1|195070|estExt_Genewise1.C_sca_640029		LGTDEAEFNR	1	1	1	10	0	1150.53	yes	yes	0.0085213	130.96	8	0								1					8	0								1					362830
>jgi|Lotgi1|106937|e_gw1.6.157.1		LGVDALGLNVYEK	1	0	1	13	0	1389.75	yes	yes	2.43e-05	174.1	6.86	1.12					1	2	1	3					6.86	1.12					1	2	1	3					12225000
>jgi|Lotgi1|106937|e_gw1.6.157.1		LGVDALGLNVYEKDDK	1	0	1	16	1	1747.9	yes	yes	1.54e-42	273.86	6.11	1.97		1		1	1	1	2	3					6.11	1.97		1		1	1	1	2	3					14962000
>jgi|Lotgi1|236952|estExt_fgenesh2_pg.C_sca_900076	512	LHDEDENLMEK	0	0	1	11	0	1371.6	yes	yes	2.4e-06	194.67	7	0							2						7	0							2						2480000
>jgi|Lotgi1|223043|estExt_Genewise1Plus.C_sca_880146;>jgi|Lotgi1|202077|estExt_Genewise1.C_sca_2180072;>jgi|Lotgi1|197703|estExt_Genewise1.C_sca_880158;>jgi|Lotgi1|223078|estExt_Genewise1Plus.C_sca_880181;>jgi|Lotgi1|220547|estExt_Genewise1Plus.C_sca_6300	239	LHFFMPGFAPLTSR	1	1	0	14	0	1619.83	no	no	2.48e-14	220.93	5.93	2.55	1	1	1	1	1	2	3	2	1	1			NaN	NaN													67364000
>jgi|Lotgi1|186317|estExt_Genewise1.C_sca_150132		LHLLSSDSNHLR	0	1	1	12	0	1390.73	yes	yes	1e-17	288.76	8	0.447							1	8	1				8	0.447							1	8	1				28881000
>jgi|Lotgi1|235988|estExt_fgenesh2_pg.C_sca_730030		LHPLIADCYSQIVYHLNK	1	0	1	18	0	2183.12	yes	yes	2.68e-16	182.17	6	0						1							6	0						1							8119400
>jgi|Lotgi1|216792|estExt_Genewise1Plus.C_sca_350069		LIALQFTYK	1	0	0	9	0	1095.63	yes	yes	0.0082987	148.05	9	0									1				9	0									1				1243500
>jgi|Lotgi1|235609|estExt_fgenesh2_pg.C_sca_670059		LIDENTSALNNLPLLVR	1	1	3	17	0	1894.05	yes	yes	4.64e-109	416.65	7.38	0.484							5	3					7.38	0.484							5	3					28765000
>jgi|Lotgi1|236952|estExt_fgenesh2_pg.C_sca_900076		LIDFGKVEEDTSPPLFAEYTDTK	1	0	0	23	1	2614.27	yes	yes	1.65e-29	204.78	8.33	0.471								2	1				8.33	0.471								2	1				7309600
>jgi|Lotgi1|123168|e_gw1.43.215.1		LIFLDGHDIYYGLGDR	0	1	0	16	0	1865.93	yes	yes	1.48e-15	201.6	7	0							1						7	0							1						2551000
>jgi|Lotgi1|198301|estExt_Genewise1.C_sca_970131;>jgi|Lotgi1|237161|estExt_fgenesh2_pg.C_sca_970042;>jgi|Lotgi1|203680|estExt_fgenesh2_kg.C_sca_180008		LIGQIVSSITASLR	1	1	0	14	0	1456.86	no	no	3.94e-14	221.28	7.27	0.962					1		6	3	1				NaN	NaN													70189000
>jgi|Lotgi1|222542|estExt_Genewise1Plus.C_sca_820192	321	LIINGKPTIVHMLR	0	1	1	14	1	1603.96	yes	yes	2.93e-08	192.05	8	0								2					8	0								2					2439600
>jgi|Lotgi1|229175|estExt_fgenesh2_pg.C_sca_50437		LIIQDPSTK	0	0	0	9	0	1013.58	yes	yes	0.0024955	174.17	7	0							2						7	0							2						124160000
>jgi|Lotgi1|203020|estExt_fgenesh2_kg.C_sca_20001		LINHSVPDTISEDAINK	1	0	2	17	0	1864.95	yes	yes	1.1e-33	245.82	6	0						1							6	0						1							4288200
>jgi|Lotgi1|195517|estExt_Genewise1.C_sca_670288		LIPDQPAEHASVLQR	2	1	0	15	0	1672.89	yes	yes	3.38e-06	149.26	9.5	0.5									1	1			9.5	0.5									1	1			1035100
>jgi|Lotgi1|217766|estExt_Genewise1Plus.C_sca_420174		LISSSQTVNIPK	0	0	1	12	0	1285.72	yes	yes	0.0044339	116.23	10	0										1			10	0										1			1072100
>jgi|Lotgi1|154424|fgenesh2_pg.C_sca_5000464		LISSVYYQNQR	0	1	1	11	0	1369.7	yes	yes	2.06e-12	258.34	9.5	0.764								1	1	4			9.5	0.764								1	1	4			8354600
>jgi|Lotgi1|184255|estExt_Genewise1.C_sca_80549	191	LITLTEDMTK	0	0	0	10	0	1163.61	yes	yes	0.0036577	159.11	7	0							2						7	0							2						844730
>jgi|Lotgi1|236770|estExt_fgenesh2_pg.C_sca_870051		LITSSNNHR	0	1	2	9	0	1040.54	yes	yes	0.0045982	160.19	5.67	0.471					1	2							5.67	0.471					1	2							1241600
>jgi|Lotgi1|192880|estExt_Genewise1.C_sca_480224		LITVYNEEQAK	1	0	1	11	0	1306.68	yes	yes	0.00050319	165.83	9	0									1				9	0									1				632050
>jgi|Lotgi1|236462|estExt_fgenesh2_pg.C_sca_820006		LIVWDGYTTNK	0	0	1	11	0	1308.67	yes	yes	0.00043766	167.97	8.33	0.471								2	1				8.33	0.471								2	1				4763400
>jgi|Lotgi1|168464|fgenesh2_pg.C_sca_75000082		LKDGIQLTVSSLIEGK	0	0	0	16	1	1699.97	yes	yes	2.3e-07	161.63	9	0									2				9	0									2				1140500
>jgi|Lotgi1|173200|fgenesh2_pg.C_sca_151000011		LKDVIEFLGHPNIEK	0	0	1	15	1	1750.96	yes	yes	3.88e-45	324.34	6.44	3.11	4	4	6	5	6	4	5	8	8	4	6	1	6.44	3.11	4	4	6	5	6	4	5	8	8	4	6	1	1820500000
>jgi|Lotgi1|173200|fgenesh2_pg.C_sca_151000011		LKDVIEFLGHPNIEKVPK	0	0	1	18	2	2075.18	yes	yes	1.4e-08	158.17	9	0									1				9	0									1				962180
>jgi|Lotgi1|236770|estExt_fgenesh2_pg.C_sca_870051		LKFPESEVLAK	1	0	0	11	1	1259.71	yes	yes	2.45e-12	250.18	5.81	2.39	1	2	2	4	2	3	4	4	4				5.81	2.39	1	2	2	4	2	3	4	4	4				714080000
>jgi|Lotgi1|230068|estExt_fgenesh2_pg.C_sca_100317		LKIETISDLTEEK	0	0	0	13	1	1517.82	yes	yes	6.62e-05	174.68	9	0									1				9	0									1				949330
>jgi|Lotgi1|233200|estExt_fgenesh2_pg.C_sca_350163		LKKDIVENLNK	0	0	2	11	2	1312.77	yes	yes	2.6e-06	205.57	8	0								1					8	0								1					497550
>jgi|Lotgi1|222542|estExt_Genewise1Plus.C_sca_820192		LKKPASYDAIK	2	0	0	11	2	1232.71	yes	yes	1.21e-05	196.7	8.17	0.687							1	3	2				8.17	0.687							1	3	2				3154100
>jgi|Lotgi1|209261|estExt_Genewise1Plus.C_sca_30137;>jgi|Lotgi1|176883|fgenesh2_pg.C_sca_5632000001		LKPGFISIIDYYNPENSATASYK	2	0	2	23	1	2590.3	yes	no	1.4e-53	239.72	5.21	2.43	2	2	2	4	3	3	3	2	3				5.21	2.43	2	2	2	4	3	3	3	2	3				660920000
>jgi|Lotgi1|238082|estExt_fgenesh2_pg.C_sca_1300004	531	LKRNWEHGDTAANDNDAMDSPFSVLGIN	3	1	4	28	2	3086.42	yes	yes	2.15e-37	194.37	7.5	0.5							1	1					7.5	0.5							1	1					1666000
>jgi|Lotgi1|235988|estExt_fgenesh2_pg.C_sca_730030		LKVEQAFDEK	1	0	0	10	1	1205.63	yes	yes	0.0047447	138.11	5	0					1								5	0					1								2956800
>jgi|Lotgi1|233199|estExt_fgenesh2_pg.C_sca_350161	394;395;396;397	LLATFQMMQGAQGGNTAPSSSLPGVSSMPMPSANQISR	4	1	2	38	0	3848.83	yes	yes	5.4e-116	277.98	7.4	1.76	1		1		1	1	8	12	5	1			7.4	1.76	1		1		1	1	8	12	5	1			920370000
>jgi|Lotgi1|229407|estExt_fgenesh2_pg.C_sca_70021		LLDADTVTHLFQLTEK	1	0	0	16	0	1842.97	yes	yes	0.00019776	120.14	9	0									2				9	0									2				6275100
>jgi|Lotgi1|236952|estExt_fgenesh2_pg.C_sca_900076		LLEETGLADYLQQPGCDR	1	1	0	18	0	2076.98	yes	yes	3.01e-16	180.78	1	0	1												1	0	1												9785400
>jgi|Lotgi1|238430|estExt_fgenesh2_pg.C_sca_1460006		LLGELLLDR	0	1	0	9	0	1040.62	yes	yes	0.00054319	202.54	8.4	0.49								3	2				8.4	0.49								3	2				3442900
>jgi|Lotgi1|183614|estExt_Genewise1.C_sca_60290		LLGSGLDGPVIVEPNNPNFVIVK	0	0	3	23	0	2390.32	yes	yes	6.95e-86	291.1	9.29	0.7								1	3	3			9.29	0.7								1	3	3			23305000
>jgi|Lotgi1|121721|e_gw1.38.143.1	39	LLLAMSSAAEFR	3	1	0	12	0	1307.69	yes	yes	6.97e-05	170.72	8	0								1					8	0								1					5244500
>jgi|Lotgi1|201174|estExt_Genewise1.C_sca_1660017;>jgi|Lotgi1|204153|estExt_fgenesh2_kg.C_sca_410005;>jgi|Lotgi1|205560|estExt_fgenesh2_pm.C_sca_10063		LLLIGDSGVGK	0	0	0	11	0	1070.63	no	no	0.0028134	136.32	9	0									2				NaN	NaN													2030600
>jgi|Lotgi1|163596|fgenesh2_pg.C_sca_40000150;>jgi|Lotgi1|203301|estExt_fgenesh2_kg.C_sca_90026;>jgi|Lotgi1|226384|estExt_Genewise1Plus.C_sca_1750079		LLLLGAGESGK	1	0	0	11	0	1056.62	no	no	0.0013908	150.85	8	0								2					NaN	NaN													3171100
>jgi|Lotgi1|194019|estExt_Genewise1.C_sca_560181;>jgi|Lotgi1|159974|fgenesh2_pg.C_sca_22000185		LLLLGTGESGK	0	0	0	11	0	1086.63	yes	no	0.0028134	136.32	8.25	0.433								3	1				8.25	0.433								3	1				12740000
>jgi|Lotgi1|175997|fgenesh2_pg.C_sca_619000003;>jgi|Lotgi1|147338|e_gw1.2263.2.1;>jgi|Lotgi1|148145|e_gw1.6373.2.1;>jgi|Lotgi1|148156|e_gw1.6429.8.1;>jgi|Lotgi1|148339|e_gw1.7848.4.1;>jgi|Lotgi1|148688|e_gw1.11499.5.1;>jgi|Lotgi1|176431|fgenesh2_pg.C_sca_		LLLPGELAKHAVSEGTK	2	0	0	17	1	1762	yes	no	0.0060974	114.74	12	0												2	12	0												2	1180600
>jgi|Lotgi1|175997|fgenesh2_pg.C_sca_619000003;>jgi|Lotgi1|147338|e_gw1.2263.2.1;>jgi|Lotgi1|148145|e_gw1.6373.2.1;>jgi|Lotgi1|148156|e_gw1.6429.8.1;>jgi|Lotgi1|148339|e_gw1.7848.4.1;>jgi|Lotgi1|148688|e_gw1.11499.5.1;>jgi|Lotgi1|176431|fgenesh2_pg.C_sca_		LLLPGELAKHAVSEGTKAVTK	3	0	0	21	2	2161.25	yes	no	0.003403	101.96	12	0												1	12	0												1	715530
>jgi|Lotgi1|159745|fgenesh2_pg.C_sca_21000215		LLQYLLQQINQK	0	0	1	12	0	1500.87	yes	yes	1.22e-08	143.61	7	0							1						7	0							1						880800
>jgi|Lotgi1|181153|estExt_Genewise1.C_sca_10585;>jgi|Lotgi1|146485|e_gw1.829.35.1;>jgi|Lotgi1|147122|e_gw1.2012.3.1;>jgi|Lotgi1|147263|e_gw1.2197.10.1;>jgi|Lotgi1|147368|e_gw1.2348.3.1;>jgi|Lotgi1|147730|e_gw1.4137.3.1;>jgi|Lotgi1|147766|e_gw1.4307.4.1;>j		LLSGVTIAQGGVLPNIQAVLLPK	2	0	1	23	0	2300.38	yes	no	5.74e-125	360.13	10	0.816									1	1	1		10	0.816									1	1	1		5716300
>jgi|Lotgi1|236952|estExt_fgenesh2_pg.C_sca_900076		LLSHYLALNPLSR	1	1	1	13	0	1495.85	yes	yes	6.73e-41	356.92	5	2.06	1		1	1	1	1	3						5	2.06	1		1	1	1	1	3						31339000
>jgi|Lotgi1|122269|e_gw1.40.42.1		LLSTGYSTHIPVEDQR	0	1	0	16	0	1814.92	yes	yes	3.46e-43	275.97	7	1						2	3		1				7	1						2	3		1				68521000
>jgi|Lotgi1|236952|estExt_fgenesh2_pg.C_sca_900076		LLTYQWGTPTK	0	0	0	11	0	1306.69	yes	yes	0.0013908	150.85	2	0		1											2	0		1											694900
>jgi|Lotgi1|219492|estExt_Genewise1Plus.C_sca_540059		LLVSLCSGAR	1	1	0	10	0	1074.59	yes	yes	5.34e-08	228.05	8.5	0.5								2	2				8.5	0.5								2	2				4387700
>jgi|Lotgi1|195070|estExt_Genewise1.C_sca_640029		LLVSQCAANR	2	1	1	10	0	1130.59	yes	yes	0.001079	163.72	9	0									1				9	0									1				276400
>jgi|Lotgi1|114561|e_gw1.19.150.1		LLYSTNGYGDGGR	0	1	1	13	0	1371.64	yes	yes	5.79e-24	288.76	5.52	2.7	3	3	1	4	4	3	7	2	1	2	1		5.52	2.7	3	3	1	4	4	3	7	2	1	2	1		1192600000
>jgi|Lotgi1|186095|estExt_Genewise1.C_sca_140132	195	LMDHSIPDL	0	0	0	9	0	1039.5	yes	yes	0.0078861	132.69	8	0								1					8	0								1					996880
>jgi|Lotgi1|213719|estExt_Genewise1Plus.C_sca_180387	300	LMGTDSLLK	0	0	0	9	0	976.526	yes	yes	0.0066361	137	7	0							1						7	0							1						1304500
>jgi|Lotgi1|173756|fgenesh2_pg.C_sca_170000019		LMIPNILLK	0	0	1	9	0	1053.66	yes	yes	1.17e-09	205.75	6.33	1.6					3	1		1	1				6.33	1.6					3	1		1	1				32159000
>jgi|Lotgi1|156144|fgenesh2_pg.C_sca_10000177	93	LMLAGHEVTVADNFFTGR	2	1	1	18	0	1976.98	yes	yes	7.79e-30	235.13	7	0							1						7	0							1						963030
>jgi|Lotgi1|188534|estExt_Genewise1.C_sca_240373	202	LMPAQEAIKDDNWVK	2	0	1	15	1	1756.88	yes	yes	1.07e-09	186.91	8.4	0.49								3	2				8.4	0.49								3	2				9273600
>jgi|Lotgi1|237103|estExt_fgenesh2_pg.C_sca_950032	520;521	LMQNDPLIGMVLTSEDGEKEK	0	0	1	21	1	2346.14	yes	yes	0.0016512	98.035	10	0										2			10	0										2			863700
>jgi|Lotgi1|215219|estExt_Genewise1Plus.C_sca_260309	302	LMSIQSDNIER	0	1	1	11	0	1304.64	yes	yes	0.0013381	136.32	11	0											2		11	0											2		616980
>jgi|Lotgi1|236952|estExt_fgenesh2_pg.C_sca_900076	513	LMVHIISSDEVPSQK	0	0	0	15	0	1681.87	yes	yes	6.37e-37	276.16	6.5	0.5						1	1						6.5	0.5						1	1						10552000
>jgi|Lotgi1|115853|e_gw1.22.86.1;>jgi|Lotgi1|159977|fgenesh2_pg.C_sca_22000188		LNADDYLYHLDLETSK	1	0	1	16	0	1908.91	yes	no	0.00011843	133.71	9	0									1				9	0									1				203460
>jgi|Lotgi1|230107|estExt_fgenesh2_pg.C_sca_110025;>jgi|Lotgi1|176992|fgenesh2_pg.C_sca_10047000001		LNAIISDGVATK	2	0	1	12	0	1200.67	yes	no	2.12e-05	179.67	11	0.707										1	2	1	11	0.707										1	2	1	14521000
>jgi|Lotgi1|229482|estExt_fgenesh2_pg.C_sca_70303		LNCSPTNTTFR	0	1	2	11	0	1309.61	yes	yes	1.24e-05	192.32	10	0										1			10	0										1			758950
>jgi|Lotgi1|219492|estExt_Genewise1Plus.C_sca_540059		LNESFSGIGTSDTHLIR	0	1	1	17	0	1845.92	yes	yes	9.9e-28	224.46	8.5	0.5								1	1				8.5	0.5								1	1				8702400
>jgi|Lotgi1|159264|fgenesh2_pg.C_sca_20000004		LNLPTFAFLPGER	1	1	1	13	0	1473.8	yes	yes	9.09e-25	299.79	5.53	2.06	2			1	2	5	3	2					5.53	2.06	2			1	2	5	3	2					523430000
>jgi|Lotgi1|186914|estExt_Genewise1.C_sca_170447		LNLSAIQDR	1	1	1	9	0	1028.56	yes	yes	0.0014335	188.29	10	0										1			10	0										1			428520
>jgi|Lotgi1|238326|estExt_fgenesh2_pg.C_sca_1410005		LNNNVATSAQNCYK	2	0	4	14	0	1595.74	yes	yes	1.12e-05	153.63	9	0									1				9	0									1				560740
>jgi|Lotgi1|235120|estExt_fgenesh2_pg.C_sca_590106		LNPQALADALDTIGLEDLDDDEAALICEK	5	0	1	29	0	3140.51	yes	yes	2.68e-144	330.96	2.4	1.02	1	2	1	1									2.4	1.02	1	2	1	1									220340000
>jgi|Lotgi1|122269|e_gw1.40.42.1		LNSKPSFELNPLDR	0	1	2	14	1	1628.85	yes	yes	6.21e-42	341.59	7	0							2						7	0							2						6293200
>jgi|Lotgi1|229543|estExt_fgenesh2_pg.C_sca_80085		LNVYVTEKPK	0	0	1	10	1	1189.67	yes	yes	0.00070728	188.46	7.47	2.53	1		1			1	3	4	2	2	1		7.47	2.53	1		1			1	3	4	2	2	1		174570000
>jgi|Lotgi1|203670|estExt_fgenesh2_kg.C_sca_170029		LNYDYINNINK	0	0	4	11	0	1382.68	yes	yes	7.73e-13	249.56	7	0							2						7	0							2						5875300
>jgi|Lotgi1|150160|fgenesh2_kg.C_sca_27000005		LPANLIQAQR	2	1	1	10	0	1122.65	yes	yes	0.00053445	177.32	4	0				1									4	0				1									643100
>jgi|Lotgi1|181237|estExt_Genewise1.C_sca_10721		LPDCLCSSFSHR	0	1	0	12	0	1477.64	yes	yes	0.00017471	163.34	6.5	1.5					1			1					6.5	1.5					1			1					5660000
>jgi|Lotgi1|239189|estExt_fgenesh2_pg.C_sca_2050009;>jgi|Lotgi1|143482|e_gw1.205.21.1		LPGLYGGDPGCSGGR	0	1	0	15	0	1461.67	yes	no	6.17e-32	260.54	8.58	2.52	1			1			2	3	5	3	3	1	8.58	2.52	1			1			2	3	5	3	3	1	132990000
>jgi|Lotgi1|159264|fgenesh2_pg.C_sca_20000004		LPGTPAYQFHR	1	1	0	11	0	1285.66	yes	yes	1.56e-16	315.93	5.85	3.11	2	3	2	2	2	5	4	1		2	2	1	5.85	3.11	2	3	2	2	2	5	4	1		2	2	1	143020000
>jgi|Lotgi1|99809|gw1.32.298.1	618	LPHFYAMEAANVLK	3	0	1	14	0	1602.82	yes	yes	2.02e-31	280.98	5.21	2.62	10	10	12	16	14	11	13	11	8	5	1		5.21	2.62	10	10	12	16	14	11	13	11	8	5	1		2950000000
>jgi|Lotgi1|236770|estExt_fgenesh2_pg.C_sca_870051		LPIDGTSCGHK	0	0	0	11	0	1183.57	yes	yes	2.13e-08	208.22	5.18	1.5	1		1	2	5	5	3						5.18	1.5	1		1	2	5	5	3						84695000
>jgi|Lotgi1|236690|estExt_fgenesh2_pg.C_sca_850102		LPSAAADQEALFQSK	4	0	0	15	0	1574.79	yes	yes	5.11e-63	369.22	2.75	0.968	1	2	3	2									2.75	0.968	1	2	3	2									30149000
>jgi|Lotgi1|140786|e_gw1.151.5.1		LPTHMVPLHYELVLK	0	0	0	15	0	1789	yes	yes	7.21e-16	211.77	5.67	2.36				2					1				5.67	2.36				2					1				15989000
>jgi|Lotgi1|140786|e_gw1.151.5.1	66	LPTHMVPLHYELVLKPHMYHK	0	0	0	21	1	2582.37	yes	yes	1.09e-62	273.22	6.35	2.41		3	3	6	13	1	3	10	9	1	2		6.35	2.41		3	3	6	13	1	3	10	9	1	2		875830000
>jgi|Lotgi1|236770|estExt_fgenesh2_pg.C_sca_870051		LPTSIFGLGGVLGQR	0	1	0	15	0	1513.86	yes	yes	5.63e-64	380.8	4.81	2.55	5	6	5	6	6	7	5	3	2	1	1		4.81	2.55	5	6	5	6	6	7	5	3	2	1	1		2262800000
>jgi|Lotgi1|236689|estExt_fgenesh2_pg.C_sca_850101		LPTTQTVYTPGPVYSASSAVNPYYQSQAVER	3	1	1	31	0	3373.65	yes	yes	1.04e-28	163.62	8	0								1					8	0								1					2603400
>jgi|Lotgi1|235497|estExt_fgenesh2_pg.C_sca_650036	471;472	LPTYKPMYQMIR	0	1	0	12	1	1539.79	yes	yes	3.22e-17	255.29	6.19	2.8	10	4	4	4	10	11	13	12	13	8	1		6.19	2.8	10	4	4	4	10	11	13	12	13	8	1		5556200000
>jgi|Lotgi1|236770|estExt_fgenesh2_pg.C_sca_870051		LPVQATQQDPSK	1	0	0	12	0	1310.68	yes	yes	6.99e-25	328.27	4.27	2.17	2	2	2	2	2	2	2	1					4.27	2.17	2	2	2	2	2	2	2	1					83469000
>jgi|Lotgi1|209261|estExt_Genewise1Plus.C_sca_30137		LQATVFNYLGSAANAEVR	4	1	2	18	0	1922.98	yes	yes	7e-58	296.41	7.42	1.26					1	2	3	3	3				7.42	1.26					1	2	3	3	3				33055000
>jgi|Lotgi1|231395|estExt_fgenesh2_pg.C_sca_190155		LQIDNQSPITNTAYAGLAGQPSPLSVGSGVTGEPFIGYVDDLSLFR	3	1	2	46	0	4764.39	yes	yes	6.09e-52	192.94	7.67	0.471							1	2					7.67	0.471							1	2					14555000
>jgi|Lotgi1|159383|fgenesh2_pg.C_sca_20000123		LQLNQPNQIR	0	1	2	10	0	1222.68	yes	yes	2.09e-09	309.08	5	1				1		1							5	1				1		1							9019800
>jgi|Lotgi1|230007|estExt_fgenesh2_pg.C_sca_100209;>jgi|Lotgi1|223895|estExt_Genewise1Plus.C_sca_1040047;>jgi|Lotgi1|199507|estExt_Genewise1.C_sca_1190063		LQLWDTAGQER	1	1	0	11	0	1315.65	yes	no	4.5e-08	210.75	9.5	0.5									3	3			9.5	0.5									3	3			10675000
>jgi|Lotgi1|205662|estExt_fgenesh2_pm.C_sca_30050		LQQVSEDHLR	0	1	0	10	0	1223.63	yes	yes	7.29e-06	207.73	10	0										1			10	0										1			1880300
>jgi|Lotgi1|174003|fgenesh2_pg.C_sca_179000009	160	LQSLEIYNSMVNIK	0	0	2	14	0	1650.87	yes	yes	2.85e-43	349.78	5.14	2.19	4	3	5	6	7	9	8	5	2				5.14	2.19	4	3	5	6	7	9	8	5	2				803400000
>jgi|Lotgi1|174003|fgenesh2_pg.C_sca_179000009		LQTCTYPNLIHLDESGSPLSSLYYHQLVTTNAVFPK	1	0	2	36	0	4106.05	yes	yes	1.42e-138	304.8	4.78	1.99	1	1		1	2	2	2						4.78	1.99	1	1		1	2	2	2						1631200000
>jgi|Lotgi1|173095|fgenesh2_pg.C_sca_148000046;>jgi|Lotgi1|176001|fgenesh2_pg.C_sca_623000001	147	LQTMIGATPLAK	2	0	0	12	0	1242.7	no	no	0.00011074	165.11	8	0.756							2	3	2				NaN	NaN													33560000
>jgi|Lotgi1|218952|estExt_Genewise1Plus.C_sca_500038	313	LSAIYGGTYMLDRPNTEIVYEDGK	1	1	1	24	1	2704.31	yes	yes	0.00079642	81.967	8	0								1					8	0								1					1175300
>jgi|Lotgi1|162872|fgenesh2_pg.C_sca_36000100		LSATGDILGLTVDNLR	1	1	1	16	0	1656.9	yes	yes	8.01e-91	411.17	4.51	2.68	4	6	4	7	3	2	3	3	1	1	1		4.51	2.68	4	6	4	7	3	2	3	3	1	1	1		292630000
>jgi|Lotgi1|214936|estExt_Genewise1Plus.C_sca_250001	301	LSDASGQMTFTEEK	1	0	0	14	0	1542.69	yes	yes	4.88e-06	155.15	7.75	0.433							1	3					7.75	0.433							1	3					3201600
>jgi|Lotgi1|132853|e_gw1.81.44.1		LSEGFSIHSR	0	1	0	10	0	1131.57	yes	yes	0.0097147	129.1	10	0										1			10	0										1			377430
>jgi|Lotgi1|234508|estExt_fgenesh2_pg.C_sca_520053		LSEQFYSENQVNCHDLEHAAFR	2	1	2	22	0	2693.19	yes	yes	8.01e-28	203.19	10	0										1			10	0										1			1538300
>jgi|Lotgi1|203670|estExt_fgenesh2_kg.C_sca_170029		LSETIPEQFDWR	0	1	0	12	0	1519.73	yes	yes	3.44e-17	244.16	7	0							2						7	0							2						4192800
>jgi|Lotgi1|225601|estExt_Genewise1Plus.C_sca_1460061		LSFLYPATTGR	1	1	0	11	0	1224.65	yes	yes	0.0026329	138.11	10	0										1			10	0										1			573450
>jgi|Lotgi1|115450|e_gw1.21.366.1		LSFNLLAK	1	0	1	8	0	904.538	yes	yes	0.0055252	191.36	6	0.816					1	1	1						6	0.816					1	1	1						9097600
>jgi|Lotgi1|228882|estExt_fgenesh2_pg.C_sca_50013		LSFPLPAETLPVVNDSPHR	1	1	1	19	0	2088.1	yes	yes	1.27e-13	174.17	6	0						1							6	0						1							1999400
>jgi|Lotgi1|174920|fgenesh2_pg.C_sca_225000003	172	LSGSSKPYNTPSDDVNEMIK	0	0	2	20	1	2181.03	yes	yes	9.08e-87	335.21	6.07	2.21	2	4	3	6	7	14	16	8	3	2	2		6.07	2.21	2	4	3	6	7	14	16	8	3	2	2		9668300000
>jgi|Lotgi1|115714|e_gw1.22.148.1		LSILEQR	0	1	0	7	0	857.497	yes	yes	0.0060952	203.1	7	0							1						7	0							1						1408400
>jgi|Lotgi1|233397|estExt_fgenesh2_pg.C_sca_390071	413	LSLGVESVNGQMK	0	0	1	13	0	1360.7	yes	yes	3.81e-24	201.46	7.12	2.72	1	1	1			2	3	2	5	1	1		7.12	2.72	1	1	1			2	3	2	5	1	1		242980000
>jgi|Lotgi1|235988|estExt_fgenesh2_pg.C_sca_730030		LSLGVPVDYFK	0	0	0	11	0	1236.68	yes	yes	5.97e-06	176.83	4.5	2.25	2	1	1	1	3	1	2	1					4.5	2.25	2	1	1	1	3	1	2	1					86372000
>jgi|Lotgi1|239574|estExt_fgenesh2_pg.C_sca_3420002		LSNGGFR	0	1	1	7	0	749.382	yes	yes	0.0035966	207.99	5	0					1								5	0					1								343220
>jgi|Lotgi1|238560|estExt_fgenesh2_pg.C_sca_1510007		LSNNLFGFYYSK	0	0	2	12	0	1451.71	yes	yes	3.64e-10	216.54	4.65	2.52	2	3	1	3	1	2	2	2	1				4.65	2.52	2	3	1	3	1	2	2	2	1				292380000
>jgi|Lotgi1|232022|estExt_fgenesh2_pg.C_sca_250045		LSNVEFTTK	0	0	1	9	0	1037.54	yes	yes	0.0072966	150.28	6	0						1							6	0						1							5430000
>jgi|Lotgi1|235169|estExt_fgenesh2_pg.C_sca_600086		LSPLLVDEIPR	0	1	0	11	0	1250.72	yes	yes	0.0017239	147.12	9.5	0.5									1	1			9.5	0.5									1	1			325690
>jgi|Lotgi1|230838|estExt_fgenesh2_pg.C_sca_150334		LSQTGTLTNALIQEVVSTLR	1	1	1	20	0	2143.18	yes	yes	2.56e-134	425.3	4.33	0.471				2	1								4.33	0.471				2	1								3237500
>jgi|Lotgi1|209261|estExt_Genewise1Plus.C_sca_30137		LSSEPIFGTWQIK	0	0	0	13	0	1504.79	yes	yes	2.35e-24	245.34	5.04	2.44	3	2	2	1	6	2	4	2	2				5.04	2.44	3	2	2	1	6	2	4	2	2				189990000
>jgi|Lotgi1|142681|e_gw1.184.79.1		LSSTWEGIQAAK	2	0	0	12	0	1289.66	yes	yes	1.51e-05	183.64	8	0								1					8	0								1					1038700
>jgi|Lotgi1|216792|estExt_Genewise1Plus.C_sca_350069		LSTAYITAAR	3	1	0	10	0	1065.58	yes	yes	0.0016308	156.94	9	0									1				9	0									1				1586500
>jgi|Lotgi1|188929|estExt_Genewise1.C_sca_260313		LSVEDPVTLDYITR	0	1	0	14	0	1619.84	yes	yes	0.0003927	130.01	9	0									3				9	0									3				2098600
>jgi|Lotgi1|105848|e_gw1.4.256.1	4	LSVPAMNVNDSVTK	1	0	2	14	0	1473.75	yes	yes	4.88e-06	155.15	7	0							1						7	0							1						3648500
>jgi|Lotgi1|173095|fgenesh2_pg.C_sca_148000046		LTDIACLLHNK	1	0	1	11	0	1296.69	yes	yes	8.85e-17	319.47	7.67	0.471							2	4					7.67	0.471							2	4					17133000
>jgi|Lotgi1|229248|estExt_fgenesh2_pg.C_sca_60046		LTDLNDNRPIFPFR	0	2	2	14	1	1716.89	yes	yes	8.49e-06	170.62	8	0								1					8	0								1					598390
>jgi|Lotgi1|234387|estExt_fgenesh2_pg.C_sca_500042		LTDSCTYLQTR	0	1	0	11	0	1356.63	yes	yes	3.81e-25	319.47	8.03	2.57	2				2	3	3	6	6	4	4	1	8.03	2.57	2				2	3	3	6	6	4	4	1	445310000
>jgi|Lotgi1|183052|estExt_Genewise1.C_sca_50416		LTEDHFLFNDSDR	0	1	1	13	0	1607.72	yes	yes	1.58e-22	258.81	8	0								1					8	0								1					1323500
>jgi|Lotgi1|239574|estExt_fgenesh2_pg.C_sca_3420002		LTGEVGGLSK	0	0	0	10	0	959.529	yes	yes	0.00072084	172.47	6.71	3.14	1	2	1	4	2		3	3	2	2	4		6.71	3.14	1	2	1	4	2		3	3	2	2	4		373530000
>jgi|Lotgi1|239574|estExt_fgenesh2_pg.C_sca_3420002		LTGEVGGLSKSTPASGSVELR	1	1	0	21	1	2044.08	yes	yes	5.3e-23	120.29	5	0					1								5	0					1								1504700
>jgi|Lotgi1|227996|estExt_fgenesh2_pg.C_sca_10362		LTGLNYDTPALAHR	2	1	1	14	0	1540.8	yes	yes	1.09e-42	346.99	9.09	3.38		2	1	1	1			1	1	3	7	5	9.09	3.38		2	1	1	1			1	1	3	7	5	139230000
>jgi|Lotgi1|174920|fgenesh2_pg.C_sca_225000003	173;174	LTIDMGMEDR	0	1	0	10	0	1179.53	yes	yes	1.59e-08	239.2	5.28	2.32	5	1	2	5	5	8	7	3	3				5.28	2.32	5	1	2	5	5	8	7	3	3				414710000
>jgi|Lotgi1|174920|fgenesh2_pg.C_sca_225000003	173;174	LTIDMGMEDRNDVEYDDDSVGER	0	2	1	23	1	2673.12	yes	yes	1.88e-13	155.11	6	1.26				1	1		3						6	1.26				1	1		3						31948000
>jgi|Lotgi1|150310|fgenesh2_kg.C_sca_34000006		LTKPAPEFTAQAVVDGDFK	3	0	0	19	1	2033.05	yes	yes	1.43e-09	159.31	10	0										2			10	0										2			816650
>jgi|Lotgi1|162911|fgenesh2_pg.C_sca_36000139		LTLSTSSR	0	1	0	8	0	863.471	yes	yes	0.00036041	190.52	3.4	2.33	3	2	1	1		1	2						3.4	2.33	3	2	1	1		1	2						81606000
>jgi|Lotgi1|140786|e_gw1.151.5.1		LTNSLTGFYYSR	0	1	1	12	0	1420.7	yes	yes	2.37e-39	327.01	5.8	2.92	3	6	3	9	7	5	5	7	3	3	2	2	5.8	2.92	3	6	3	9	7	5	5	7	3	3	2	2	2627900000
>jgi|Lotgi1|192880|estExt_Genewise1.C_sca_480224		LTPDKVELATLTR	1	1	0	13	1	1455.83	yes	yes	1.03e-05	181.32	9	0									2				9	0									2				864250
>jgi|Lotgi1|233583|estExt_fgenesh2_pg.C_sca_410033		LTQVAYYYEHK	1	0	0	11	0	1413.69	yes	yes	0.00041227	168.79	9	0.707								1	2	1			9	0.707								1	2	1			7338700
>jgi|Lotgi1|233199|estExt_fgenesh2_pg.C_sca_350161		LTRSYNLDEEQK	0	1	1	12	1	1494.73	yes	yes	0.00020264	175.91	8	0								1					8	0								1					515080
>jgi|Lotgi1|223043|estExt_Genewise1Plus.C_sca_880146;>jgi|Lotgi1|202077|estExt_Genewise1.C_sca_2180072;>jgi|Lotgi1|197703|estExt_Genewise1.C_sca_880158;>jgi|Lotgi1|223078|estExt_Genewise1Plus.C_sca_880181;>jgi|Lotgi1|220547|estExt_Genewise1Plus.C_sca_6300	240	LTTPTYGDLNHLVSATMSGVTTCLR	1	1	1	25	0	2707.33	yes	no	2.45e-27	191.59	7.33	0.471							2	1					7.33	0.471							2	1					13878000
>jgi|Lotgi1|232714|estExt_fgenesh2_pg.C_sca_310076		LTTSSPQTATTPR	1	1	0	13	0	1359.7	yes	yes	5.98e-24	203.49	4	1.15		1	2	3	2	1							4	1.15		1	2	3	2	1							18949000
>jgi|Lotgi1|229427|estExt_fgenesh2_pg.C_sca_70053		LTVTSTLPR	0	1	0	9	0	986.576	yes	yes	0.0027758	171.38	6	0						2							6	0						2							4033100
>jgi|Lotgi1|209340|estExt_Genewise1Plus.C_sca_30274		LVADPDRFPSGIK	1	1	0	13	1	1413.76	yes	yes	4.32e-15	229.72	7.4	0.49							3	2					7.4	0.49							3	2					43517000
>jgi|Lotgi1|160173|fgenesh2_pg.C_sca_23000191		LVDCGDRPLPQGTCGYR	0	2	0	17	1	1962.9	yes	yes	1.77e-54	285.55	4.61	2.6	3	3	3	4	2	1	2	3	2				4.61	2.6	3	3	3	4	2	1	2	3	2				448880000
>jgi|Lotgi1|204359|estExt_fgenesh2_kg.C_sca_500014	252;253	LVDFLITYMEEIDKEINEMK	0	0	1	20	1	2472.22	yes	yes	3.11e-20	190.57	10	0										1			10	0										1			830640
>jgi|Lotgi1|114561|e_gw1.19.150.1		LVDNDLAELNK	1	0	2	11	0	1242.65	yes	yes	4.71e-13	263.54	6.32	2.69	2	1	2	3	3	4	6	3	3	3		1	6.32	2.69	2	1	2	3	3	4	6	3	3	3		1	4856300000
>jgi|Lotgi1|114561|e_gw1.19.150.1		LVDNDLAELNKR	1	1	2	12	1	1398.75	yes	yes	9.96e-35	363.69	5.39	2.67	5	3	4	7	6	7	7	4	2	3		1	5.39	2.67	5	3	4	7	6	7	7	4	2	3		1	2289500000
>jgi|Lotgi1|234405|estExt_fgenesh2_pg.C_sca_500078		LVEHVSPCEYR	0	1	0	11	0	1387.66	yes	yes	1.5e-13	275.86	7.21	2.37	1			1	1	1	1	4	4	1			7.21	2.37	1			1	1	1	1	4	4	1			83597000
>jgi|Lotgi1|69892|gw1.49.115.1		LVGGAGPYAGR	2	1	0	11	0	1016.54	yes	yes	6.41e-13	247.19	5.6	2.5		1	1	3	1			2	2				5.6	2.5		1	1	3	1			2	2				28775000
>jgi|Lotgi1|236770|estExt_fgenesh2_pg.C_sca_870051		LVGLLILK	0	0	0	8	0	867.616	yes	yes	0.0057461	190.52	9	0									1				9	0									1				13460000
>jgi|Lotgi1|239125|estExt_fgenesh2_pg.C_sca_1950011		LVINPGDCPK	0	0	1	10	0	1111.57	yes	yes	0.0014472	159.11	4	1			1		1								4	1			1		1								33996000
>jgi|Lotgi1|239125|estExt_fgenesh2_pg.C_sca_1950011		LVINPGDCPKPDK	0	0	1	13	1	1451.74	yes	yes	1.63e-16	236.64	4.83	2.69	7	7	7	8	8	7	6	4	3	1	1	1	4.83	2.69	7	7	7	8	8	7	6	4	3	1	1	1	14977000000
>jgi|Lotgi1|239125|estExt_fgenesh2_pg.C_sca_1950011		LVINPGDCPKPDKNIVICLIYQK	0	0	2	23	2	2696.44	yes	yes	1.4e-53	238.89	4	1.71	2	1	2	4	3	2	1						4	1.71	2	1	2	4	3	2	1						715550000
>jgi|Lotgi1|192237|estExt_Genewise1.C_sca_450185		LVIPSELAYGAR	2	1	0	12	0	1287.72	yes	yes	0.0085192	105.86	11	0											1		11	0											1		319570
>jgi|Lotgi1|233200|estExt_fgenesh2_pg.C_sca_350163		LVKECTYQNTNK	0	0	2	12	1	1496.73	yes	yes	0.002227	143.61	7.5	0.5							1	1					7.5	0.5							1	1					485840
>jgi|Lotgi1|209107|estExt_Genewise1Plus.C_sca_20912		LVLGVPWYGYR	0	1	0	11	0	1321.72	yes	yes	6.41e-13	247.19	6.33	2.21	1				1	2	2	2	1				6.33	2.21	1				1	2	2	2	1				64378000
>jgi|Lotgi1|222012|estExt_Genewise1Plus.C_sca_770007		LVLLGESAVGK	1	0	0	11	0	1084.65	yes	yes	0.0075409	123.88	9.5	0.5									1	1			9.5	0.5									1	1			1195000
>jgi|Lotgi1|209261|estExt_Genewise1Plus.C_sca_30137	289	LVLPIESLMAPK	1	0	0	12	0	1309.77	yes	yes	0.00018799	157.95	5.43	2.37	2	1	2	3	3	4	3	2	3				5.43	2.37	2	1	2	3	3	4	3	2	3				276430000
>jgi|Lotgi1|236183|estExt_fgenesh2_pg.C_sca_760074		LVNDGCGGEYNYCCTPNHYR	0	1	3	20	0	2447.97	yes	yes	5.58e-69	281.6	10	0.632									1	3	1		10	0.632									1	3	1		9416000
>jgi|Lotgi1|236183|estExt_fgenesh2_pg.C_sca_760074		LVNDGCGGEYNYCCTPNHYRPYPYTQR	0	2	3	27	1	3353.41	yes	yes	1.6e-29	179.36	9.14	1.25							1	1	2	2	1		9.14	1.25							1	1	2	2	1		138980000
>jgi|Lotgi1|158316|fgenesh2_pg.C_sca_16000284;>jgi|Lotgi1|176424|fgenesh2_pg.C_sca_1280000001		LVNQQPQVQR	0	1	1	10	0	1208.66	yes	no	7.18e-08	224.88	5	0					1								5	0					1								939890
>jgi|Lotgi1|234387|estExt_fgenesh2_pg.C_sca_500042		LVPPYNTGGR	0	1	1	10	0	1072.57	yes	yes	3.9e-06	213.71	8.56	1.83					1	2	2	3	5	2	2	1	8.56	1.83					1	2	2	3	5	2	2	1	560870000
>jgi|Lotgi1|150310|fgenesh2_kg.C_sca_34000006		LVQAFQFTDK	1	0	0	10	0	1195.62	yes	yes	0.00062943	174.85	9.38	1.41							1	1	2	3		1	9.38	1.41							1	1	2	3		1	8519500
>jgi|Lotgi1|189380|estExt_Genewise1.C_sca_290015		LVQIEYALAAVSAGAPSVGIK	5	0	0	21	0	2056.16	yes	yes	1.18e-15	168.89	10	0										1			10	0										1			1511700
>jgi|Lotgi1|159264|fgenesh2_pg.C_sca_20000004		LVSALEETQIVVSNLR	1	1	1	16	0	1769.99	yes	yes	1.02e-80	394.26	7	0.816						2	2	2					7	0.816						2	2	2					28008000
>jgi|Lotgi1|221163|estExt_Genewise1Plus.C_sca_690031		LVSFSEQQLVDCSAK	1	0	0	15	0	1709.83	yes	yes	0.00042246	113.65	8	0								1					8	0								1					1316100
>jgi|Lotgi1|174003|fgenesh2_pg.C_sca_179000009		LVSGQNTVWITTTPSNNYVSPTTIANFDAYAR	3	1	4	32	0	3500.72	yes	yes	9.2e-15	88.517	5	0					1								5	0					1								11930000
>jgi|Lotgi1|174003|fgenesh2_pg.C_sca_179000009		LVSVDQPLPPPAPK	1	0	0	14	0	1456.83	yes	yes	1.13e-31	176.29	5	0					3								5	0					3								22956000
>jgi|Lotgi1|222542|estExt_Genewise1Plus.C_sca_820192		LVSWYDNEYGYSNR	0	1	2	14	0	1764.77	yes	yes	3.1e-30	292.07	8.17	0.373								5	1				8.17	0.373								5	1				16297000
>jgi|Lotgi1|175663|fgenesh2_pg.C_sca_336000001		LVSYYYFIR	0	1	0	9	0	1222.64	yes	yes	1.61e-05	223.75	8	0								1					8	0								1					1285700
>jgi|Lotgi1|107327|e_gw1.6.64.1		LVVVGGGGVGK	0	0	0	11	0	940.571	yes	yes	0.0082046	122.26	10	0										1			10	0										1			497130
>jgi|Lotgi1|233779|estExt_fgenesh2_pg.C_sca_430124		LVYNPDYKK	0	0	1	9	1	1138.6	yes	yes	0.0019348	199.48	9.5	0.5									1	1			9.5	0.5									1	1			3350200
>jgi|Lotgi1|203670|estExt_fgenesh2_kg.C_sca_170029		LWTATVYPEYEGK	1	0	0	13	0	1555.76	yes	yes	0.0021479	110.86	7	0							1						7	0							1						1397600
>jgi|Lotgi1|234865|estExt_fgenesh2_pg.C_sca_560073		LYDLKPVAK	1	0	0	9	1	1045.62	yes	yes	0.0010433	205.75	5	1.87	1			1	3	2		1					5	1.87	1			1	3	2		1					60154000
>jgi|Lotgi1|235549|estExt_fgenesh2_pg.C_sca_660066		LYFALYDTGK	1	0	0	10	0	1189.6	yes	yes	0.00053445	177.32	6.38	3.04	2	2	1	2	2	2	3	3	3	2	2		6.38	3.04	2	2	1	2	2	2	3	3	3	2	2		1185500000
>jgi|Lotgi1|209261|estExt_Genewise1Plus.C_sca_30137		LYKPGQTVK	0	0	0	9	1	1032.6	yes	yes	0.0022282	199.48	5.75	0.433					1	3							5.75	0.433					1	3							11227000
>jgi|Lotgi1|209340|estExt_Genewise1Plus.C_sca_30274	294;295	LYMSMADR	1	1	0	8	0	985.436	yes	yes	0.0036448	172.26	7.33	0.471							2	1					7.33	0.471							2	1					5960300
>jgi|Lotgi1|236770|estExt_fgenesh2_pg.C_sca_870051		LYQQLNTEFR	0	1	1	10	0	1310.66	yes	yes	1.59e-08	242.49	6.65	2.22		1		2	2	3	3	3	1	1	1		6.65	2.22		1		2	2	3	3	3	1	1	1		669550000
>jgi|Lotgi1|115607|e_gw1.21.53.1		LYYSADDFPGDVNEGLIGPLLICR	1	1	1	24	0	2696.32	yes	yes	4.01e-96	301.09	3.32	1.34	3	2	4	6	4								3.32	1.34	3	2	4	6	4								377570000
>jgi|Lotgi1|162861|fgenesh2_pg.C_sca_36000089	124	MADVVDCQCLVLSR	1	1	0	14	0	1664.77	yes	yes	1.04e-28	251.77	5	0					2								5	0					2								15794000
>jgi|Lotgi1|109284|e_gw1.10.19.1	14	MAGLQDLVDSLKDTNETLENHNNELR	1	1	4	26	1	2968.42	yes	yes	0.0020526	70.99	3	0			1										3	0			1										2955000
>jgi|Lotgi1|152688|fgenesh2_pg.C_sca_2000108	85;86	MAMPGFGFGSGLGNFPNPR	1	1	2	19	0	1952.9	yes	yes	1.54e-39	145.29	11.5	0.5											1	1	11.5	0.5											1	1	3336200
>jgi|Lotgi1|234885|estExt_fgenesh2_pg.C_sca_560116	450	MAPSVETICSTQSPLLNPR	1	1	1	19	0	2100.03	yes	yes	3.26e-68	292.53	8.31	3.04	3	2		1		1	2	9	8	6	6	4	8.31	3.04	3	2		1		1	2	9	8	6	6	4	526010000
>jgi|Lotgi1|233348|estExt_fgenesh2_pg.C_sca_380029	408	MCAPDASGR	2	1	0	9	0	963.39	yes	yes	0.0093705	128.1	5	0					1								5	0					1								129310
>jgi|Lotgi1|184255|estExt_Genewise1.C_sca_80549	192	MDATANELADVK	3	0	1	12	0	1276.6	yes	yes	1.39e-14	175.91	6.5	0.5						1	1						6.5	0.5						1	1						5874400
>jgi|Lotgi1|234303|estExt_fgenesh2_pg.C_sca_490063	428	MDFAQAENDGR	2	1	1	11	0	1252.51	yes	yes	7.14e-14	238.4	11	0											2		11	0											2		1630800
>jgi|Lotgi1|173095|fgenesh2_pg.C_sca_148000046;>jgi|Lotgi1|176001|fgenesh2_pg.C_sca_623000001	148	MDGINVDGK	0	0	1	9	0	947.438	no	no	0.0066361	137	8	0								1					NaN	NaN													470220
>jgi|Lotgi1|239271|estExt_fgenesh2_pg.C_sca_2180008	597	MDSTEPPYSESR	0	1	0	12	0	1397.58	yes	yes	8.64e-06	181.62	7	0							1						7	0							1						443150
>jgi|Lotgi1|161046|fgenesh2_pg.C_sca_27000105	119;120;121;122;123	MDTGVICMDMNSSESFMNEVMASGSNLSNQATGSTTQNGGR	2	1	5	41	0	4315.79	yes	yes	0.00015168	4.4698	4	0				1									4	0				1									0
>jgi|Lotgi1|169491|fgenesh2_pg.C_sca_86000024	143;144	MDVEEHEMNVLVGGQR	0	1	1	16	0	1841.84	yes	yes	1.04e-10	165.73	8	0								2					8	0								2					2756400
>jgi|Lotgi1|235120|estExt_fgenesh2_pg.C_sca_590106	463	MEFGEPNSFNAEMMK	1	0	2	15	0	1760.72	yes	yes	3.9e-20	222.54	4	1.15		2		3	4								4	1.15		2		3	4								31291000
>jgi|Lotgi1|236770|estExt_fgenesh2_pg.C_sca_870051	506	MEIFYHWIAR	1	1	0	10	0	1364.67	yes	yes	3.35e-09	294.08	5.57	2.56	4		2	3	6	4	3	3	4	1			5.57	2.56	4		2	3	6	4	3	3	4	1			245190000
>jgi|Lotgi1|115607|e_gw1.21.53.1	26	MEYIQYTDDSYGQK	0	0	0	14	0	1739.73	yes	yes	6.35e-31	254.06	3.94	0.899		1	4	6	5								3.94	0.899		1	4	6	5								107850000
>jgi|Lotgi1|113221|e_gw1.16.216.1	17	MFCPNGFVTNSR	0	1	2	12	0	1428.63	yes	yes	0.0022636	119.16	10	0										1			10	0										1			198590
>jgi|Lotgi1|115714|e_gw1.22.148.1	34	MFLEVLQGNVEAVK	1	0	1	14	0	1575.83	yes	yes	0.00018678	130.01	8	0								1					8	0								1					608150
>jgi|Lotgi1|205401|estExt_fgenesh2_kg.C_sca_2230002	260	MFPAELHLVHYNATK	2	0	1	15	0	1769.89	yes	yes	0.0095562	90.926	9	0									1				9	0									1				247200
>jgi|Lotgi1|239339|estExt_fgenesh2_pg.C_sca_2240004	599;601	MGEQGDTPAKDYVHGGPMYPHASSR	2	1	0	25	1	2687.19	yes	yes	1.45e-09	125.88	8	0								1					8	0								1					1539000
>jgi|Lotgi1|228268|estExt_fgenesh2_pg.C_sca_20156	340	MGMNQPYGPDR	0	1	1	11	0	1264.53	yes	yes	7.35e-13	261.48	6.87	2.39	1				3	3	2	2	2	1	1		6.87	2.39	1				3	3	2	2	2	1	1		16770000
>jgi|Lotgi1|174920|fgenesh2_pg.C_sca_225000003	175	MGVNDYDGGYQER	0	1	1	13	0	1502.61	yes	yes	1.18e-27	314.05	5.13	2.18	4	6	10	9	11	14	13	5	3		1		5.13	2.18	4	6	10	9	11	14	13	5	3		1		1026200000
>jgi|Lotgi1|108898|e_gw1.9.258.1	13	MITDEDEEYK	0	0	0	10	0	1271.52	yes	yes	0.0090295	116.52	9	0									1				9	0									1				326270
>jgi|Lotgi1|140099|e_gw1.143.36.1	53	MITLNIDWVSTGQK	0	0	1	14	0	1604.82	yes	yes	0.0015583	109.6	4	0				1									4	0				1									1510300
>jgi|Lotgi1|115147|e_gw1.20.479.1	20	MITPEAADPK	2	0	0	10	0	1071.53	yes	no	0.0017397	143.86	2.75	1.42	3	3	2	2	2								2.75	1.42	3	3	2	2	2								67073000
>jgi|Lotgi1|115147|e_gw1.20.479.1	21	MITPEASDPK	1	0	0	10	0	1087.52	yes	yes	0.0046205	129.1	2.75	1.3		3			1								2.75	1.3		3			1								2677600
>jgi|Lotgi1|154590|fgenesh2_pg.C_sca_6000093	91	MKEVNFQSELDK	0	0	1	12	1	1466.71	yes	yes	0.001526	134.2	8	0								1					8	0								1					815050
>jgi|Lotgi1|154020|fgenesh2_pg.C_sca_5000060	88;89	MKPYFEIEASENEMPTPR	1	1	1	18	1	2167.99	yes	yes	5.1e-59	308.47	4.33	2.05		1		1			1						4.33	2.05		1		1			1						28224000
>jgi|Lotgi1|228268|estExt_fgenesh2_pg.C_sca_20156	341;342;343	MLGISPHGHMMNR	0	1	1	13	0	1479.69	yes	yes	0.00017561	125.22	7.83	1.4					1	1	3	2	4	1			7.83	1.4					1	1	3	2	4	1			8297400
>jgi|Lotgi1|239174|estExt_fgenesh2_pg.C_sca_2010016	586;587	MLPLMAALR	2	1	0	9	0	1014.57	yes	yes	5.54e-05	209.12	7.21	3.78	6	2	1		3	2	4	2	4	4	6	4	7.21	3.78	6	2	1		3	2	4	2	4	4	6	4	764250000
>jgi|Lotgi1|239174|estExt_fgenesh2_pg.C_sca_2010016	584;586;587	MLPLMAALRGNENMLPILLAAK	4	1	2	22	1	2379.32	yes	yes	0.0036567	79.311	11	0											1		11	0											1		528870
>jgi|Lotgi1|140786|e_gw1.151.5.1	67	MLQFIMGER	0	1	0	9	0	1123.55	yes	yes	2.8e-06	257.26	4.4	2.35	4	6	8	8	8	3	1	3	3	1			4.4	2.35	4	6	8	8	8	3	1	3	3	1			1488200000
>jgi|Lotgi1|228722|estExt_fgenesh2_pg.C_sca_40076;>jgi|Lotgi1|236204|estExt_fgenesh2_pg.C_sca_770019	346	MLSEDELR	0	1	0	8	0	991.464	no	no	0.007106	168.99	10	0										1			NaN	NaN													1404600
>jgi|Lotgi1|233408|estExt_fgenesh2_pg.C_sca_390087	415	MLYTASADVLK	2	0	0	11	0	1210.63	yes	yes	0.0012522	138.11	9.75	0.968								1	2	3	2		9.75	0.968								1	2	3	2		15201000
>jgi|Lotgi1|239174|estExt_fgenesh2_pg.C_sca_2010016	588;589;590;591;592;593	MMLPMLMGGMDMK	0	0	0	13	0	1484.64	yes	yes	3.26e-05	141.93	9.86	1.77						1	1	1	2	2	5	2	9.86	1.77						1	1	1	2	2	5	2	49303000
>jgi|Lotgi1|201174|estExt_Genewise1.C_sca_1660017	225	MNPEYDYLFK	0	0	1	10	0	1318.59	yes	yes	0.0089689	104.17	10	0										2			10	0										2			1126200
>jgi|Lotgi1|207050|estExt_fgenesh2_pm.C_sca_610014	274	MNVEHEVNLLVEEIKR	0	1	2	16	1	1951.02	yes	yes	3.48e-16	205.88	11	0											1		11	0											1		597750
>jgi|Lotgi1|237510|estExt_fgenesh2_pg.C_sca_1090023	527;528	MPCAPGTNYFMDTCSCSTFAK	2	0	1	21	0	2444.96	yes	yes	4.58e-81	292.29	6.73	2.99		3					1	3	3	1			6.73	2.99		3					1	3	3	1			133780000
>jgi|Lotgi1|109284|e_gw1.10.19.1	15	MPQESQKPVLIK	0	0	0	12	1	1396.77	yes	yes	7.98e-08	205.57	5.5	1.5				1			1						5.5	1.5				1			1						2107800
>jgi|Lotgi1|174652|fgenesh2_pg.C_sca_207000018	167	MQSQVQAQNPLFGK	1	0	1	14	0	1574.79	yes	yes	5.89e-08	185.27	7	0							1						7	0							1						1765600
>jgi|Lotgi1|235549|estExt_fgenesh2_pg.C_sca_660066	478	MRDTPTPGDETYK	0	1	0	13	1	1509.68	yes	yes	0.0001694	155.15	8.11	0.737							2	4	3				8.11	0.737							2	4	3				14218000
>jgi|Lotgi1|235549|estExt_fgenesh2_pg.C_sca_660066	478	MRDTPTPGDETYKVEITVLHSQTIQTK	0	1	0	27	2	3087.55	yes	yes	6.43e-05	83.039	8.5	0.5								1	1				8.5	0.5								1	1				9433500
>jgi|Lotgi1|223043|estExt_Genewise1Plus.C_sca_880146;>jgi|Lotgi1|202077|estExt_Genewise1.C_sca_2180072;>jgi|Lotgi1|197703|estExt_Genewise1.C_sca_880158;>jgi|Lotgi1|220547|estExt_Genewise1Plus.C_sca_630094;>jgi|Lotgi1|182307|estExt_Genewise1.C_sca_30407;>j	241	MSATFIGNSTAIQELFK	2	0	1	17	0	1856.93	yes	no	1.43e-48	278.64	7.33	0.471							2	1					7.33	0.471							2	1					11759000
>jgi|Lotgi1|236770|estExt_fgenesh2_pg.C_sca_870051	507	MSNTINSLQIK	0	0	2	11	0	1247.65	yes	yes	3.64e-32	249.56	6.61	2.77		2	2	4	3	3	3	3	2	3	3		6.61	2.77		2	2	4	3	3	3	3	2	3	3		390950000
>jgi|Lotgi1|203020|estExt_fgenesh2_kg.C_sca_20001	247	MSPEQILLR	0	1	0	9	0	1085.59	yes	yes	0.006105	139.19	5.67	1.25				1		1	1						5.67	1.25				1		1	1						6197800
>jgi|Lotgi1|158113|fgenesh2_pg.C_sca_16000081	99	MSSTLQDIGK	0	0	0	10	0	1078.53	yes	yes	1.36e-06	216.09	8.27	2.8	1				1			2	3	2	2		8.27	2.8	1				1			2	3	2	2		29738000
>jgi|Lotgi1|206060|estExt_fgenesh2_pm.C_sca_120032	270	MTNLGWTITK	0	0	1	10	0	1163.6	yes	yes	0.00046424	165.83	8.5	0.5								2	2				8.5	0.5								2	2				14399000
>jgi|Lotgi1|162872|fgenesh2_pg.C_sca_36000100	132	MTTLIQTDK	0	0	0	9	0	1049.54	yes	yes	0.00034897	199.48	4.27	2.18	1	2	1	2	3			2					4.27	2.18	1	2	1	2	3			2					115410000
>jgi|Lotgi1|235549|estExt_fgenesh2_pg.C_sca_660066	479	MTVEMTPFPPFDGR	0	1	0	14	0	1623.74	yes	yes	5.11e-32	299.79	6.88	2.79	5	2	2	2	1	2	8	16	9	3	1	1	6.88	2.79	5	2	2	2	1	2	8	16	9	3	1	1	507260000
>jgi|Lotgi1|232714|estExt_fgenesh2_pg.C_sca_310076	386	MTYLIGGIDDTR	0	1	0	12	0	1353.66	yes	yes	1.78e-17	271.85	6.34	2.66		2	3	5	3	5	3	3	3	2	3		6.34	2.66		2	3	5	3	5	3	3	3	2	3		247140000
>jgi|Lotgi1|238560|estExt_fgenesh2_pg.C_sca_1510007	556	MVNFFLGENIFR	0	1	2	12	0	1485.74	yes	yes	2.65e-18	291.77	3.88	1.62	3	5	5	8	8	3	2						3.88	1.62	3	5	5	8	8	3	2						851080000
>jgi|Lotgi1|238560|estExt_fgenesh2_pg.C_sca_1510007	557	MWMKDPENYR	0	1	1	10	1	1368.6	yes	yes	4.72e-07	221.83	5	0					3								5	0					3								16097000
>jgi|Lotgi1|122269|e_gw1.40.42.1	41	MWSEVTPLK	0	0	0	9	0	1089.55	yes	yes	0.006105	139.19	7	0							1						7	0							1						2315900
>jgi|Lotgi1|233348|estExt_fgenesh2_pg.C_sca_380029	409	MYMSSFIQQK	0	0	0	10	0	1261.58	yes	yes	0.0002141	179.89	5	0					2								5	0					2								7224300
>jgi|Lotgi1|235988|estExt_fgenesh2_pg.C_sca_730030	498	MYNVLISLQK	0	0	1	10	0	1207.66	yes	yes	3.35e-09	236.04	5.5	1.2				2	4	2	1	1					5.5	1.2				2	4	2	1	1					53387000
>jgi|Lotgi1|238526|estExt_fgenesh2_pg.C_sca_1490037	546	MYSLDTVNFLGGK	0	0	1	13	0	1443.71	yes	yes	7.13e-31	328.27	4.75	2.42	8	7	10	17	9	9	9	5	3	2	1		4.75	2.42	8	7	10	17	9	9	9	5	3	2	1		8898000000
>jgi|Lotgi1|120210|e_gw1.33.165.1	38	MYSYITEELPALINEK	1	0	1	16	0	1912.95	yes	yes	3.75e-05	111.39	9	0									1				9	0									1				345480
>jgi|Lotgi1|235548|estExt_fgenesh2_pg.C_sca_660065		NADCGLEIAK	2	0	1	10	0	1089.51	yes	yes	6.43e-06	197.1	6.63	2.41		1	1	2	3	2	2	3	3	1	1		6.63	2.41		1	1	2	3	2	2	3	3	1	1		707230000
>jgi|Lotgi1|156771|fgenesh2_pg.C_sca_12000082		NALESACIPTSELLK	2	0	1	15	0	1644.84	yes	yes	4.42e-10	189.5	8.67	0.471								1	2				8.67	0.471								1	2				3126200
>jgi|Lotgi1|201174|estExt_Genewise1.C_sca_1660017	226;227	NATNVEQAFMTMAAEIK	4	0	2	17	0	1867.88	yes	yes	1.16e-35	155.28	10	0										2			10	0										2			535310
>jgi|Lotgi1|237510|estExt_fgenesh2_pg.C_sca_1090023		NCAIQIGR	1	1	1	8	0	930.471	yes	yes	0.00031918	275.54	8	2.75		1				1	1	2	2		1	1	8	2.75		1				1	1	2	2		1	1	63455000
>jgi|Lotgi1|174003|fgenesh2_pg.C_sca_179000009	161	NCAMIDFFK	1	0	1	9	0	1144.5	yes	yes	0.0014476	168.72	4.76	2.27	1	3	3	3	4	2	2	1	2				4.76	2.27	1	3	3	3	4	2	2	1	2				927910000
>jgi|Lotgi1|160173|fgenesh2_pg.C_sca_23000191		NCVTSSYCPDGK	0	0	1	12	0	1386.55	yes	yes	3.17e-07	194.6	5.5	2.56	1	2		2	2	1	2	2	2				5.5	2.56	1	2		2	2	1	2	2	2				31949000
>jgi|Lotgi1|233420|estExt_fgenesh2_pg.C_sca_390106		NDDETSDIIDDILDIVEDAK	1	0	1	20	0	2247.03	yes	yes	5.98e-43	230.01	6.2	0.748					1	2	2						6.2	0.748					1	2	2						5638000
>jgi|Lotgi1|59617|gw1.6.93.1;>jgi|Lotgi1|107438|e_gw1.6.90.1		NDELHQENVR	0	1	2	10	0	1252.58	yes	no	0.0097147	129.1	6	0						1							6	0						1							157200
>jgi|Lotgi1|134569|e_gw1.91.41.1		NDFYITGESYAGK	1	0	1	13	0	1463.66	yes	yes	0.00012573	153.63	7	0							1						7	0							1						3797300
>jgi|Lotgi1|158113|fgenesh2_pg.C_sca_16000081	100	NDQSWMTAVR	1	1	1	10	0	1206.55	yes	yes	2.22e-05	202.21	7.9	2.39		1				1	1	2	3	1	1		7.9	2.39		1				1	1	2	3	1	1		31703000
>jgi|Lotgi1|115607|e_gw1.21.53.1		NDQSYIGSVYK	0	0	1	11	0	1272.6	yes	yes	0.00023014	174.73	4.6	2.22	2	2	3	3	3	2	2	3					4.6	2.22	2	2	3	3	3	2	2	3					683840000
>jgi|Lotgi1|115607|e_gw1.21.53.1		NDQSYIGSVYKK	0	0	1	12	1	1400.69	yes	yes	0.0057984	125.22	4	0				1									4	0				1									1794400
>jgi|Lotgi1|231819|estExt_fgenesh2_pg.C_sca_230031		NDSTDDTYAVFGHDGEDPNR	1	1	2	20	0	2223.89	yes	yes	3.7e-32	215	8	0								1					8	0								1					850200
>jgi|Lotgi1|174920|fgenesh2_pg.C_sca_225000003		NDVEYDDDSVGER	0	1	1	13	0	1511.6	yes	yes	6.59e-25	302.49	5.3	2.39	3	1	1	3	2	4	6	1	2				5.3	2.39	3	1	1	3	2	4	6	1	2				98212000
>jgi|Lotgi1|235621|estExt_fgenesh2_pg.C_sca_670079		NDVLATELEIK	1	0	1	11	0	1243.67	yes	yes	2.62e-06	201.1	8.41	2.45	1					1	3	3	3	3	2	1	8.41	2.45	1					1	3	3	3	3	2	1	176730000
>jgi|Lotgi1|235621|estExt_fgenesh2_pg.C_sca_670079		NDVLATELEIKGDALEALAEGYTK	4	0	1	24	1	2562.31	yes	yes	5.83e-107	308.48	7.67	0.471							1	2					7.67	0.471							1	2					39492000
>jgi|Lotgi1|83160|gw1.21.261.1		NDVNTELVVFNK	0	0	3	12	0	1390.71	yes	yes	8.29e-38	261.28	5.03	2.56	2	4	3	5	6	3	2	1	3	2			5.03	2.56	2	4	3	5	6	3	2	1	3	2			517690000
>jgi|Lotgi1|239125|estExt_fgenesh2_pg.C_sca_1950011		NEDGCEICK	0	0	1	9	0	1123.43	yes	yes	0.0001342	213.71	4	1.58	1		2	2	1	2							4	1.58	1		2	2	1	2							65821000
>jgi|Lotgi1|233200|estExt_fgenesh2_pg.C_sca_350163		NELPYLTGNQCAQCSASR	2	1	2	18	0	2067.91	yes	yes	3.46e-100	403.99	7.37	3.08	3	1	2	4	1	4	3	6	6	6	6	1	7.37	3.08	3	1	2	4	1	4	3	6	6	6	6	1	924790000
>jgi|Lotgi1|234865|estExt_fgenesh2_pg.C_sca_560073	445	NEMDIGQLR	0	1	1	9	0	1074.51	yes	yes	8.34e-05	213.71	4.54	1.55	1		2	3	3	3	1						4.54	1.55	1		2	3	3	3	1						55136000
>jgi|Lotgi1|83160|gw1.21.261.1		NENGPSLSDPSCIPWVYR	0	1	2	18	0	2089.95	yes	yes	6.82e-61	310.35	3.55	1.59	2	4	5	6	3		2						3.55	1.59	2	4	5	6	3		2						227080000
>jgi|Lotgi1|228639|estExt_fgenesh2_pg.C_sca_30298		NFDYENAEK	1	0	2	9	0	1128.47	yes	yes	0.001794	182.57	9	0									2				9	0									2				1187600
>jgi|Lotgi1|173200|fgenesh2_pg.C_sca_151000011	153	NFHSNLPSYQMGSTQIR	0	1	2	17	0	1978.93	yes	yes	5.34e-186	391.85	6.62	3.06	5	2	5	6	5	5	6	8	11	3	5	2	6.62	3.06	5	2	5	6	5	5	6	8	11	3	5	2	3151100000
>jgi|Lotgi1|218952|estExt_Genewise1Plus.C_sca_500038		NFLLYTQEFNEEDPSTFK	0	0	2	18	0	2221.02	yes	yes	0.00017372	120.3	7	0							1						7	0							1						1600100
>jgi|Lotgi1|134569|e_gw1.91.41.1		NFYQIIVLGAGHILPHDQPER	1	1	1	21	0	2416.27	yes	yes	7.06e-21	184.41	7	0							1						7	0							1						4545000
>jgi|Lotgi1|239125|estExt_fgenesh2_pg.C_sca_1950011		NGCEICECQDSPIIPHNFGCPTPPSR	0	1	2	26	0	3041.29	yes	yes	1.36e-74	261.04	3.69	1.49	2	1	4	4	3	2							3.69	1.49	2	1	4	4	3	2							556900000
>jgi|Lotgi1|239125|estExt_fgenesh2_pg.C_sca_1950011		NGCEYCGCK	0	0	1	9	0	1146.39	yes	yes	0.0016178	185.37	5	0					1								5	0					1								1224700
>jgi|Lotgi1|239125|estExt_fgenesh2_pg.C_sca_1950011		NGCPTCECK	0	0	1	9	0	1124.4	yes	yes	0.0060077	155.01	1	0	1												1	0	1												271650
>jgi|Lotgi1|239125|estExt_fgenesh2_pg.C_sca_1950011		NGCPTCQCK	0	0	1	9	0	1123.42	yes	no	2.8e-06	238.48	3	2	2				2								3	2	2				2								1941700
>jgi|Lotgi1|159171|fgenesh2_pg.C_sca_19000208;>jgi|Lotgi1|159173|fgenesh2_pg.C_sca_19000210;>jgi|Lotgi1|176428|fgenesh2_pg.C_sca_1317000001		NGDINGCSIPFGLPLPFK	0	0	2	18	0	1944.98	yes	no	1.32e-10	164.09	11	0											1		11	0											1		1503100
>jgi|Lotgi1|209261|estExt_Genewise1Plus.C_sca_30137		NGEASVSIPMTELK	1	0	1	14	0	1474.73	yes	yes	9.87e-08	186.91	6	0.816					1	1	1						6	0.816					1	1	1						7208900
>jgi|Lotgi1|235549|estExt_fgenesh2_pg.C_sca_660066		NGGVCVETKPECACGTR	1	1	1	17	1	1893.81	yes	yes	4.3e-28	235.13	6.47	2.64	2	1			1	2	3	4	4				6.47	2.64	2	1			1	2	3	4	4				140180000
>jgi|Lotgi1|174920|fgenesh2_pg.C_sca_225000003	176;177	NGISNMNIMDFLDNLDMDLNFK	0	0	5	22	0	2573.16	yes	yes	3.86e-147	412.15	6.62	0.484						3	5						6.62	0.484						3	5						159320000
>jgi|Lotgi1|163670|fgenesh2_pg.C_sca_41000032		NGLGLTSNDQK	0	0	2	11	0	1145.57	yes	yes	0.0028134	136.32	10	0										1			10	0										1			134100
>jgi|Lotgi1|234885|estExt_fgenesh2_pg.C_sca_560116		NGLLSDLVGK	0	0	1	10	0	1014.57	yes	yes	0.0041522	141.88	6.89	1.45					2	2	2	1	2				6.89	1.45					2	2	2	1	2				61827000
>jgi|Lotgi1|235548|estExt_fgenesh2_pg.C_sca_660065	475	NGNPMPVPVNLGDELR	0	1	3	16	0	1720.86	yes	yes	1.7e-55	336.42	5.29	2.25	3	6	5	7	8	8	11	6	4				5.29	2.25	3	6	5	7	8	8	11	6	4				1613500000
>jgi|Lotgi1|239574|estExt_fgenesh2_pg.C_sca_3420002		NGVGFLSHTSDCTK	0	0	1	14	0	1521.69	yes	yes	1.84e-07	181.32	4	0.926		1		4	2								4	0.926		1		4	2								201790000
>jgi|Lotgi1|114561|e_gw1.19.150.1		NHCIHPAVIAAIASR	4	1	1	15	0	1628.86	yes	yes	1.31e-124	466.71	5.57	2.74	6	6	9	9	8	10	13	5	6	4	2	1	5.57	2.74	6	6	9	9	8	10	13	5	6	4	2	1	5355900000
>jgi|Lotgi1|236952|estExt_fgenesh2_pg.C_sca_900076	514	NHILDAAMGTDTER	2	1	1	14	0	1542.71	yes	yes	5.49e-23	243.13	7	0							2						7	0							2						4805100
>jgi|Lotgi1|184255|estExt_Genewise1.C_sca_80549		NHILLFVNKDDDFDKHLEQFK	0	0	2	21	2	2614.32	yes	yes	6.12e-11	153.74	7	0							1						7	0							1						332920
>jgi|Lotgi1|227996|estExt_fgenesh2_pg.C_sca_10362		NHLGPGSLIDPR	0	1	1	12	0	1274.67	yes	yes	4.35e-09	207.7	11.4	0.685										1	3	5	11.4	0.685										1	3	5	66777000
>jgi|Lotgi1|83160|gw1.21.261.1		NHPNTVGGTYK	0	0	2	11	0	1186.57	yes	yes	0.0017239	147.12	5	0					1								5	0					1								795730
>jgi|Lotgi1|162872|fgenesh2_pg.C_sca_36000100		NIDSTTDVYELAIASYVLTR	2	1	1	20	0	2243.13	yes	yes	1.47e-05	130.56	7	0							1						7	0							1						12414000
>jgi|Lotgi1|235988|estExt_fgenesh2_pg.C_sca_730030		NIEFVNNER	0	1	3	9	0	1133.55	yes	yes	3.02e-06	253.3	5.17	1.21			1		3	1	1						5.17	1.21			1		3	1	1						42756000
>jgi|Lotgi1|158379|fgenesh2_pg.C_sca_17000030;>jgi|Lotgi1|113666|e_gw1.17.176.1;>jgi|Lotgi1|158396|fgenesh2_pg.C_sca_17000047		NIEIDKVEEILEK	0	0	1	13	1	1570.85	yes	no	0.00030303	158.31	2	0		1											2	0		1											980380
>jgi|Lotgi1|231869|estExt_fgenesh2_pg.C_sca_230185		NIFNPTER	0	1	2	8	0	989.493	yes	yes	0.0033301	201.59	4.11	1.79	1	1	1	2	2	1	1						4.11	1.79	1	1	1	2	2	1	1						74814000
>jgi|Lotgi1|189380|estExt_Genewise1.C_sca_290015	205;206	NIGMVYSGMGPDYR	0	1	1	14	0	1558.69	yes	yes	1.21e-05	143.17	9.5	0.5									1	1			9.5	0.5									1	1			1488600
>jgi|Lotgi1|235899|estExt_fgenesh2_pg.C_sca_710087		NILAINQDPLGHQATLK	2	0	2	17	0	1845.01	yes	yes	9.9e-28	224.46	8	0								1					8	0								1					2144000
>jgi|Lotgi1|220933|estExt_Genewise1Plus.C_sca_670098;>jgi|Lotgi1|208961|estExt_Genewise1Plus.C_sca_20564		NILGGTVFR	0	1	1	9	0	975.55	yes	no	0.0014335	188.29	7.5	0.5							1	1					7.5	0.5							1	1					1116300
>jgi|Lotgi1|235609|estExt_fgenesh2_pg.C_sca_670059	482	NIMINNPTQR	0	1	3	10	0	1199.61	yes	yes	7.96e-05	191.05	10.5	0.957									1	2	2	1	10.5	0.957									1	2	2	1	7784800
>jgi|Lotgi1|189716|estExt_Genewise1.C_sca_300088		NINELENQILTR	0	1	3	12	0	1455.77	yes	yes	0.006443	116.23	1	0	1												1	0	1												1274900
>jgi|Lotgi1|228639|estExt_fgenesh2_pg.C_sca_30298		NIPEQIPIGCCK	0	0	1	12	0	1427.69	yes	yes	0.00048046	154.35	8.33	0.471								2	1				8.33	0.471								2	1				4290700
>jgi|Lotgi1|228268|estExt_fgenesh2_pg.C_sca_20156	344	NIPLTPGVMR	0	1	1	10	0	1096.61	yes	yes	0.0014957	145.92	8.25	1.56						1	2	2	1	1	1		8.25	1.56						1	2	2	1	1	1		27922000
>jgi|Lotgi1|228882|estExt_fgenesh2_pg.C_sca_50013		NIQPPQYQTR	0	1	1	10	0	1243.63	yes	yes	7.29e-06	207.73	7.5	1.02						2	3	3	2				7.5	1.02						2	3	3	2				42943000
>jgi|Lotgi1|239125|estExt_fgenesh2_pg.C_sca_1950011		NIVICLIYQK	0	0	1	10	0	1262.71	yes	yes	7.04e-09	236.04	3.98	2.05	11	4	8	11	15	6	1	2	2				3.98	2.05	11	4	8	11	15	6	1	2	2				4631000000
>jgi|Lotgi1|214616|estExt_Genewise1Plus.C_sca_230056;>jgi|Lotgi1|116115|e_gw1.23.184.1		NLAEILSER	1	1	1	9	0	1043.56	yes	no	0.0001342	213.71	9	0									3				9	0									3				1975800
>jgi|Lotgi1|236952|estExt_fgenesh2_pg.C_sca_900076		NLASALYSEVLDAVLSGQAADTFK	5	0	1	24	0	2482.26	yes	yes	1.86e-141	386.88	7.75	0.433							1	3					7.75	0.433							1	3					18346000
>jgi|Lotgi1|234865|estExt_fgenesh2_pg.C_sca_560073		NLCSLCGGEQFCHR	0	1	1	14	0	1736.72	yes	yes	1.96e-28	254.06	4.7	1.79	1		1	2	3	2		1					4.7	1.79	1		1	2	3	2		1					152130000
>jgi|Lotgi1|203680|estExt_fgenesh2_kg.C_sca_180008		NLDIGRPTYTNLNR	0	2	3	14	1	1645.85	no	no	6.58e-17	226.28	7	0							3						NaN	NaN													8369400
>jgi|Lotgi1|234488|estExt_fgenesh2_pg.C_sca_520002		NLDVCCPPSGSAK	1	0	1	13	0	1403.62	yes	yes	3.93e-05	170.62	9.6	0.8									3	1	1		9.6	0.8									3	1	1		4797700
>jgi|Lotgi1|231046|estExt_fgenesh2_pg.C_sca_170090	372	NLDYIAFQHHMR	1	1	1	12	0	1543.74	yes	yes	1.98e-13	223.21	8.62	1.33							5	6	5	2	3		8.62	1.33							5	6	5	2	3		147930000
>jgi|Lotgi1|169146|fgenesh2_pg.C_sca_82000088		NLDYSFTDILR	0	1	1	11	0	1355.67	yes	yes	0.0017239	147.12	8	0								2					8	0								2					4726500
>jgi|Lotgi1|209261|estExt_Genewise1Plus.C_sca_30137		NLEIIIQTDK	0	0	1	10	0	1185.66	yes	yes	0.00089395	167.97	5	1.87		1			1	1	1						5	1.87		1			1	1	1						18661000
>jgi|Lotgi1|209261|estExt_Genewise1Plus.C_sca_30137		NLEIIIQTDKK	0	0	1	11	1	1313.76	yes	yes	1.27e-10	230.46	6.33	1.31				1	2	4	3	1	1				6.33	1.31				1	2	4	3	1	1				42381000
>jgi|Lotgi1|234041|estExt_fgenesh2_pg.C_sca_460095		NLEVEANNAFDQYR	2	1	3	14	0	1681.77	yes	yes	1.29e-05	150.68	9	0									2				9	0									2				1201300
>jgi|Lotgi1|236770|estExt_fgenesh2_pg.C_sca_870051	508	NLHYTEGYDNMCR	0	1	2	13	0	1671.68	yes	yes	1.81e-55	390.22	4.56	2.3	4	1	2	6	4	3	1	3	1				4.56	2.3	4	1	2	6	4	3	1	3	1				841000000
>jgi|Lotgi1|238560|estExt_fgenesh2_pg.C_sca_1510007	558	NLLLNAMACTK	2	0	2	11	0	1247.64	yes	yes	5.05e-06	194.67	5.25	2.95		1		1	1					1			5.25	2.95		1		1	1					1			4838600
>jgi|Lotgi1|134694|e_gw1.92.27.1;>jgi|Lotgi1|239707|estExt_fgenesh2_pg.C_sca_8510001		NLLNALEEIGFGQR	1	1	2	14	0	1572.83	yes	no	1.01e-06	176.29	10	0										1			10	0										1			629530
>jgi|Lotgi1|236955|estExt_fgenesh2_pg.C_sca_900081		NLLQGGTLNLK	0	0	2	11	0	1169.68	yes	yes	1.54e-12	255.31	5.75	2.77	1						2	1					5.75	2.77	1						2	1					10002000
>jgi|Lotgi1|98299|gw1.10.595.1		NLNVIIVNWQEGAK	1	0	3	14	0	1596.86	yes	yes	6.24e-29	269.89	6.6	0.49						2	3						6.6	0.49						2	3						7691500
>jgi|Lotgi1|104069|e_gw1.2.545.1		NLQYYDISAK	1	0	1	10	0	1213.6	yes	yes	0.0036577	143.86	9.33	0.471									2	1			9.33	0.471									2	1			3759000
>jgi|Lotgi1|239125|estExt_fgenesh2_pg.C_sca_1950011		NLVCPPVCAIYCPNGNVLDK	1	0	3	20	0	2302.09	yes	yes	1.54e-52	255.33	4.48	2.24	3	2	2	3	4	3	1	3					4.48	2.24	3	2	2	3	4	3	1	3					1045000000
>jgi|Lotgi1|158316|fgenesh2_pg.C_sca_16000284;>jgi|Lotgi1|176424|fgenesh2_pg.C_sca_1280000001	102	NMFKPLSPQSPGFTPLER	0	1	1	18	1	2045.04	yes	no	9.76e-21	204.37	3	1		1		1									3	1		1		1									1644800
>jgi|Lotgi1|156601|fgenesh2_pg.C_sca_11000287	96	NMLDEDVGLR	0	1	1	10	0	1160.55	yes	yes	0.0012423	148.05	6.5	0.5						1	1						6.5	0.5						1	1						5053200
>jgi|Lotgi1|223043|estExt_Genewise1Plus.C_sca_880146;>jgi|Lotgi1|202077|estExt_Genewise1.C_sca_2180072;>jgi|Lotgi1|197703|estExt_Genewise1.C_sca_880158;>jgi|Lotgi1|223078|estExt_Genewise1Plus.C_sca_880181;>jgi|Lotgi1|220547|estExt_Genewise1Plus.C_sca_6300	242;243	NMMAACDPR	2	1	1	9	0	1064.42	yes	no	0.0096347	111.04	7	0							1						7	0							1						491190
>jgi|Lotgi1|238400|estExt_fgenesh2_pg.C_sca_1440037		NNCAYFIR	1	1	2	8	0	1056.48	yes	yes	0.00031918	239.85	9	0									2				9	0									2				15495000
>jgi|Lotgi1|229175|estExt_fgenesh2_pg.C_sca_50437	352	NNEENDAVEDMLK	1	0	3	13	0	1519.65	yes	yes	1.28e-15	223.31	5.73	1.51	1	1		2	3	10	9						5.73	1.51	1	1		2	3	10	9						237300000
>jgi|Lotgi1|221240|estExt_Genewise1Plus.C_sca_690138		NNIDDILTLIK	0	0	2	11	0	1270.71	yes	yes	0.00058194	163.77	5.67	0.471					1	2							5.67	0.471					1	2							30728000
>jgi|Lotgi1|131935|e_gw1.77.174.1;>jgi|Lotgi1|60316|gw1.617.1.1		NNINFLTADGAK	2	0	3	12	0	1276.64	yes	no	1.51e-05	183.64	7.17	0.687						1	3	2					7.17	0.687						1	3	2					31105000
>jgi|Lotgi1|226175|estExt_Genewise1Plus.C_sca_1660040		NNIWCVEIPVK	0	0	2	11	0	1370.7	yes	yes	0.0028134	136.32	10	1									1		1		10	1									1		1		1111900
>jgi|Lotgi1|232714|estExt_fgenesh2_pg.C_sca_310076		NNVSHPVPILYHK	0	0	2	13	0	1516.82	yes	yes	0.0096718	95.018	5	0					1								5	0					1								675920
>jgi|Lotgi1|113221|e_gw1.16.216.1		NPCEGIDCPSGFQK	0	0	1	14	0	1607.67	yes	yes	5.49e-29	271.55	9.25	0.829								1	1	2			9.25	0.829								1	1	2			5182600
>jgi|Lotgi1|156599|fgenesh2_pg.C_sca_11000285	95	NPFVDVDMK	0	0	1	9	0	1063.5	yes	yes	0.0031704	152.59	6	0						1							6	0						1							937800
>jgi|Lotgi1|158379|fgenesh2_pg.C_sca_17000030		NPGATTIYDWPEGNTKPER	1	1	2	19	1	2145.01	yes	yes	3.34e-30	222.25	2	0		1											2	0		1											537810
>jgi|Lotgi1|158379|fgenesh2_pg.C_sca_17000030		NPIIIFNR	0	1	2	8	0	985.571	yes	yes	0.00029615	275.54	3	0.816		1	1	1									3	0.816		1	1	1									2688300
>jgi|Lotgi1|234405|estExt_fgenesh2_pg.C_sca_500078		NPNNCSEFWR	0	1	3	10	0	1322.55	yes	yes	0.00062943	174.85	9	0									1				9	0									1				784550
>jgi|Lotgi1|174920|fgenesh2_pg.C_sca_225000003		NPSIGCIR	0	1	1	8	0	915.46	yes	yes	1.26e-11	205.41	5.55	2.31		2	1	1		2	3	1	1				5.55	2.31		2	1	1		2	3	1	1				264800000
>jgi|Lotgi1|209261|estExt_Genewise1Plus.C_sca_30137	290	NPSIGVGMTSDVAELTVFK	1	0	1	19	0	1963.99	yes	yes	9.23e-87	355.63	6.41	2.4		1	3		2	2		5	4				6.41	2.4		1	3		2	2		5	4				39311000
>jgi|Lotgi1|181237|estExt_Genewise1.C_sca_10721		NPVPLSELHR	0	1	1	10	0	1160.63	yes	yes	0.0019507	152.81	7	0.816						1	1	1					7	0.816						1	1	1					8744900
>jgi|Lotgi1|239189|estExt_fgenesh2_pg.C_sca_2050009		NQDANFCNSNDVYCNPDYGTSIGR	1	1	5	24	0	2780.12	yes	yes	6.95e-77	279.13	8.67	0.471								2	4				8.67	0.471								2	4				22836000
>jgi|Lotgi1|238526|estExt_fgenesh2_pg.C_sca_1490037		NQGQPAVR	1	1	1	8	0	868.452	yes	yes	0.00031918	239.85	4	2.24	3	1	1	1	2	2	2						4	2.24	3	1	1	1	2	2	2						17679000
>jgi|Lotgi1|177837|fgenesh2_pm.C_sca_12000025		NQIDDIVLVGGSTR	0	1	1	14	0	1485.78	yes	yes	0.0097466	101.6	2	0		1											2	0		1											140660
>jgi|Lotgi1|204983|estExt_fgenesh2_kg.C_sca_1070005		NQIESDVITLLK	0	0	1	12	0	1371.76	yes	yes	1.67e-08	152.62	7.5	0.5							1	1					7.5	0.5							1	1					6120400
>jgi|Lotgi1|238526|estExt_fgenesh2_pg.C_sca_1490037		NQISDNIDITK	0	0	2	11	0	1259.64	yes	yes	4.36e-14	298.1	4.92	2.61	3	5	5	6	4	4	4	3	2	1	1		4.92	2.61	3	5	5	6	4	4	4	3	2	1	1		7403000000
>jgi|Lotgi1|236952|estExt_fgenesh2_pg.C_sca_900076		NQLSELGLVTTGTLQQLR	0	1	1	18	0	1970.08	yes	yes	6.87e-11	118.33	2	0		1											2	0		1											202530
>jgi|Lotgi1|239170|estExt_fgenesh2_pg.C_sca_2010012		NQNIGGGGGGGGGVLGGGQSQFAK	1	0	2	24	0	2073	yes	yes	1.91e-198	462.47	7.54	3.73	5	2	4	3	2	4	3	4	3	6	7	9	7.54	3.73	5	2	4	3	2	4	3	4	3	6	7	9	691350000
>jgi|Lotgi1|235120|estExt_fgenesh2_pg.C_sca_590106		NRAPGLLNAASVK	3	1	2	13	1	1309.75	yes	yes	2.57e-22	277.54	4.57	0.904			1	2	3	1							4.57	0.904			1	2	3	1							41000000
>jgi|Lotgi1|239339|estExt_fgenesh2_pg.C_sca_2240004		NRPQASQPYGETAYSSK	2	1	1	17	1	1882.88	yes	yes	6.28e-15	182.17	3.5	0.5			2	2									3.5	0.5			2	2									6970700
>jgi|Lotgi1|231004|estExt_fgenesh2_pg.C_sca_160274	368	NSDLILTEDMK	0	0	1	11	0	1277.62	yes	yes	0.0055981	117.67	11	0											1		11	0											1		446470
>jgi|Lotgi1|235621|estExt_fgenesh2_pg.C_sca_670079	485	NSLQNIINAYMSIAADYEAQAGILEVR	5	1	3	27	0	2966.48	yes	yes	1.01e-163	375.56	6.38	2.57	1	1	1	1	1	1	3	4	2	1			6.38	2.57	1	1	1	1	1	1	3	4	2	1			79862000
>jgi|Lotgi1|204747|estExt_fgenesh2_kg.C_sca_790016		NSPIPVTIVPNN	0	0	3	12	0	1263.68	yes	yes	0.0044339	116.23	11	0											1		11	0											1		4353200
>jgi|Lotgi1|229175|estExt_fgenesh2_pg.C_sca_50437		NSPIYLIDSESSPSR	0	1	1	15	0	1663.81	yes	yes	1.99e-46	336.42	7.1	3.11	1	3	1	5	2	6	5	3	2	4	5	3	7.1	3.11	1	3	1	5	2	6	5	3	2	4	5	3	392830000
>jgi|Lotgi1|109426|e_gw1.10.553.1;>jgi|Lotgi1|96166|gw1.10.542.1		NSPLGHVDFYPNGGSK	0	0	2	16	0	1687.8	yes	no	3.72e-08	162.97	7.25	0.433							3	1					7.25	0.433							3	1					10009000
>jgi|Lotgi1|239125|estExt_fgenesh2_pg.C_sca_1950011		NSVNELVK	0	0	2	8	0	901.487	yes	yes	0.0063321	188.29	4.17	2.11	1		1	2	1			1					4.17	2.11	1		1	2	1			1					1687100000
>jgi|Lotgi1|159264|fgenesh2_pg.C_sca_20000004		NTAGCSFLPHTYWTFK	1	0	1	16	0	1928.89	yes	yes	4.68e-19	215.5	5.56	2.11	1			1	2	2	2		1				5.56	2.11	1			1	2	2	2		1				98178000
>jgi|Lotgi1|239125|estExt_fgenesh2_pg.C_sca_1950011		NTECTATNNAVNDVCCPTCSPVLCK	2	0	4	25	0	2884.19	yes	yes	1.97e-127	326.31	4.95	2.4	2	2	2	3	4	2	2	2	2				4.95	2.4	2	2	2	3	4	2	2	2	2				664800000
>jgi|Lotgi1|184255|estExt_Genewise1.C_sca_80549		NTFDGDFTVEK	0	0	1	11	0	1271.57	yes	yes	0.0088476	120.68	7	0							1						7	0							1						9408500
>jgi|Lotgi1|209261|estExt_Genewise1Plus.C_sca_30137		NTGLHVVSDALIYQHK	1	0	1	16	0	1793.94	yes	yes	9.95e-74	381.89	7.38	2.86	1	1	1	5	4	2	4	6	5	4	3	3	7.38	2.86	1	1	1	5	4	2	4	6	5	4	3	3	244440000
>jgi|Lotgi1|142681|e_gw1.184.79.1		NTGQIIGLAGCDLLTISPK	1	0	1	19	0	1970.05	yes	yes	0.00066417	112.8	8	0								1					8	0								1					1702700
>jgi|Lotgi1|173200|fgenesh2_pg.C_sca_151000011		NTICVAPVSQPR	1	1	1	12	0	1340.69	yes	yes	2.95e-17	269.09	7.9	2.48			2	3	2	1	2	7	4	5	5		7.9	2.48			2	3	2	1	2	7	4	5	5		693710000
>jgi|Lotgi1|152728|fgenesh2_pg.C_sca_2000148		NTQVSVTLISK	0	0	1	11	0	1188.67	yes	yes	0.0015385	148.96	4	1			1		1								4	1			1		1								16908000
>jgi|Lotgi1|201479|estExt_Genewise1.C_sca_1780057		NTTGFTDEVVDR	0	1	1	12	0	1352.62	yes	yes	0.0020138	126.67	8	0								1					8	0								1					342980
>jgi|Lotgi1|238160|estExt_fgenesh2_pg.C_sca_1330023		NTVLSQTQNTPR	0	1	2	12	0	1357.69	yes	yes	0.00069274	145.34	7.8	1.72						1	2	1			1		7.8	1.72						1	2	1			1		70263000
>jgi|Lotgi1|229427|estExt_fgenesh2_pg.C_sca_70053		NTVPDQVVEVHSSDVAK	1	0	1	17	0	1822.91	yes	yes	4.21e-57	300.42	5.67	0.471					1	2							5.67	0.471					1	2							20874000
>jgi|Lotgi1|184255|estExt_Genewise1.C_sca_80549		NVASGNDDVPFGITSDDSVFK	1	0	2	21	0	2183	yes	yes	7.58e-05	118.53	7	0							1						7	0							1						884510
>jgi|Lotgi1|233397|estExt_fgenesh2_pg.C_sca_390071		NVCCGTGYTLHITSK	0	0	1	15	0	1709.79	yes	yes	3.46e-12	199.27	7.63	2.36	1	1		1		3	5	5	6	3	2		7.63	2.36	1	1		1		3	5	5	6	3	2		689760000
>jgi|Lotgi1|238400|estExt_fgenesh2_pg.C_sca_1440037		NVFTAAGQR	2	1	1	9	0	962.493	yes	yes	0.0027758	171.38	8.83	0.687								2	3	1			8.83	0.687								2	3	1			53262000
>jgi|Lotgi1|239005|estExt_fgenesh2_pg.C_sca_1830012;>jgi|Lotgi1|239006|estExt_fgenesh2_pg.C_sca_1830013	566	NVGSPSIGDVMGDGVHVAFYTGYR	1	1	1	24	0	2497.17	no	no	4.19e-77	278.76	10.1	1.41							2	3	7	8	9	6	NaN	NaN													515980000
>jgi|Lotgi1|209340|estExt_Genewise1Plus.C_sca_30274		NVIAINQDPLGIQGK	1	0	2	15	0	1578.87	yes	yes	6.06e-20	226.28	6.75	2.28	1						4	2	1				6.75	2.28	1						4	2	1				76704000
>jgi|Lotgi1|239574|estExt_fgenesh2_pg.C_sca_3420002		NVIDGECNR	0	1	2	9	0	1075.47	yes	yes	0.00054319	202.54	4	0.943		1	1	4	3								4	0.943		1	1	4	3								25606000
>jgi|Lotgi1|238844|estExt_fgenesh2_pg.C_sca_1750005		NVIEDPNILK	0	0	2	10	0	1153.63	yes	yes	0.0085213	130.96	7	0							2						7	0							2						4927100
>jgi|Lotgi1|118304|e_gw1.28.357.1		NVLNNFLVEGK	0	0	3	11	0	1245.67	yes	yes	0.003169	134.59	9	0									1				9	0									1				620320
>jgi|Lotgi1|183614|estExt_Genewise1.C_sca_60290	189;190	NVMVGSYGPKPDLQSYTTPEDEAPSGMLAR	2	1	1	30	1	3209.5	yes	yes	1.1e-08	103.29	9	0									1				9	0									1				6506800
>jgi|Lotgi1|150028|fgenesh2_kg.C_sca_22000007		NVQYLHHVTLSGLKPATK	1	0	1	18	1	2005.11	yes	yes	7.35e-24	216.37	7.83	0.898							3	1	2				7.83	0.898							3	1	2				29858000
>jgi|Lotgi1|238560|estExt_fgenesh2_pg.C_sca_1510007		NWDQIFK	0	0	1	7	0	949.466	yes	yes	0.0048556	229.15	4.14	0.833			2	2	3								4.14	0.833			2	2	3								95927000
>jgi|Lotgi1|238082|estExt_fgenesh2_pg.C_sca_1300004	531	NWEHGDTAANDNDAMDSPFSVLGIN	3	0	4	25	0	2689.14	yes	yes	1.1e-80	279.13	6.28	2.24		2	2	3	2	5	6	6	2			1	6.28	2.24		2	2	3	2	5	6	6	2			1	1722000000
>jgi|Lotgi1|219492|estExt_Genewise1Plus.C_sca_540059		NYDFDASAVVEQLR	2	1	1	14	0	1625.77	yes	yes	1.92e-07	121.28	8	0								1					8	0								1					145560
>jgi|Lotgi1|84059|gw1.130.114.1		NYQTPLEPNTPNEK	0	0	3	14	0	1643.78	yes	yes	3.93e-07	167.3	4	1.63	1		1	1	2	1							4	1.63	1		1	1	2	1							18498000
>jgi|Lotgi1|115607|e_gw1.21.53.1		NYYLSIEER	0	1	1	9	0	1185.57	yes	yes	2.63e-18	257.26	4.48	2.11	2	3	2	3	4	3	2	2					4.48	2.11	2	3	2	3	4	3	2	2					332140000
>jgi|Lotgi1|174003|fgenesh2_pg.C_sca_179000009		PAAYVQR	2	1	0	7	0	803.429	yes	yes	0.009691	192.46	4	0				1									4	0				1									718180
>jgi|Lotgi1|162872|fgenesh2_pg.C_sca_36000100	128	PADFNMGIDIR	1	1	1	11	0	1247.6	yes	yes	0.00010946	174.73	6	2.55		1				1	1		1				6	2.55		1				1	1		1				31817000
>jgi|Lotgi1|239125|estExt_fgenesh2_pg.C_sca_1950011		PADNPGVCQYVPPLAQCSNFQNK	2	0	3	23	0	2603.19	yes	yes	2.08e-85	283.25	3.96	2.04	6	6	8	9	7	5	3	1		1			3.96	2.04	6	6	8	9	7	5	3	1		1			6620300000
>jgi|Lotgi1|239125|estExt_fgenesh2_pg.C_sca_1950011		PADNPGVCQYVPPLAQCSNFQNKR	2	1	3	24	1	2759.29	yes	yes	3.37e-113	330.13	3.44	1.58	3	2	2	4	4	1							3.44	1.58	3	2	2	4	4	1							315090000
>jgi|Lotgi1|233420|estExt_fgenesh2_pg.C_sca_390106		PALNFNSIYK	1	0	2	10	0	1165.61	yes	yes	7.04e-09	301.12	5.16	2.52	2	2	1	2	3	3	3	1	1	1			5.16	2.52	2	2	1	2	3	3	3	1	1	1			564170000
>jgi|Lotgi1|233420|estExt_fgenesh2_pg.C_sca_390106		PALNFNSIYKDSR	1	1	2	13	1	1523.77	yes	yes	4.21e-22	256.4	7	0							1						7	0							1						4431800
>jgi|Lotgi1|236770|estExt_fgenesh2_pg.C_sca_870051		PANPPRPLAPR	2	2	1	11	1	1184.68	yes	yes	2.69e-16	319.47	5.41	2.57	2	3	2	3	3	5	2	3	3	1			5.41	2.57	2	3	2	3	3	5	2	3	3	1			191650000
>jgi|Lotgi1|235497|estExt_fgenesh2_pg.C_sca_650036		PAPTYAAPTK	3	0	0	10	0	1015.53	yes	yes	0.00029605	185.97	6.33	3.26	4	1		1	3	2	3	3	3	2	1	1	6.33	3.26	4	1		1	3	2	3	3	3	2	1	1	313860000
>jgi|Lotgi1|235497|estExt_fgenesh2_pg.C_sca_650036		PAPTYAAPTKSTKPK	3	0	0	15	2	1556.86	yes	yes	1.4e-19	228.21	6.85	2.38			1	2	2	1	1	1	3	2			6.85	2.38			1	2	2	1	1	1	3	2			7478500
>jgi|Lotgi1|238526|estExt_fgenesh2_pg.C_sca_1490037		PAQLTIPAR	2	1	0	9	0	965.566	yes	yes	1.85e-05	249.53	8.93	3.24	1	1						1	3	3	3	2	8.93	3.24	1	1						1	3	3	3	2	205880000
>jgi|Lotgi1|238526|estExt_fgenesh2_pg.C_sca_1490037	547	PAQLTIPARPGYNDVSMIYDGQNLK	2	1	2	25	1	2760.39	yes	yes	1.16e-68	263.61	9.59	2.78	2		1	2	1	1		4	5	7	18	10	9.59	2.78	2		1	2	1	1		4	5	7	18	10	847400000
>jgi|Lotgi1|238526|estExt_fgenesh2_pg.C_sca_1490037	547	PAQLTIPARPGYNDVSMIYDGQNLKAK	3	1	2	27	2	2959.52	yes	yes	1.43e-24	173.77	11.3	0.471											2	1	11.3	0.471											2	1	7076700
>jgi|Lotgi1|159383|fgenesh2_pg.C_sca_20000123		PATGLQFIIEYAEGQIK	2	0	0	17	0	1876.99	yes	yes	2.58e-15	179.41	6	0						1							6	0						1							1701500
>jgi|Lotgi1|196504|estExt_Genewise1.C_sca_760060		PAYHSSLPCPR	1	1	0	11	0	1283.61	yes	yes	0.0013908	150.85	10	0										1			10	0										1			402480
>jgi|Lotgi1|236689|estExt_fgenesh2_pg.C_sca_850101		PAYQPPPPTVVR	1	1	0	12	0	1320.72	yes	yes	1.11e-21	219.34	7.43	0.728						1	2	4					7.43	0.728						1	2	4					19083000
>jgi|Lotgi1|239125|estExt_fgenesh2_pg.C_sca_1950011		PCPEGLVCCPEGCGSICKPPVNIPNPK	0	0	2	27	1	3035.38	yes	yes	9.09e-54	236.19	3.9	2.04	4	1	4	5	2	2	2	1					3.9	2.04	4	1	4	5	2	2	2	1					952560000
>jgi|Lotgi1|173138|fgenesh2_pg.C_sca_149000038		PCPFGTFWDQNAVTCSNAANVICR	3	1	3	24	0	2784.22	yes	yes	5.35e-162	423.66	2.5	1.12	2	2	2	2									2.5	1.12	2	2	2	2									76175000
>jgi|Lotgi1|109426|e_gw1.10.553.1		PELIGPDNLGDR	0	1	1	12	0	1294.65	yes	yes	0.0018237	128.17	7	0							1						7	0							1						2729200
>jgi|Lotgi1|162872|fgenesh2_pg.C_sca_36000100		PFFVSLNLPSSVK	0	0	1	13	0	1433.79	yes	yes	8.5e-06	177.76	4	0				1									4	0				1									1067100
>jgi|Lotgi1|159264|fgenesh2_pg.C_sca_20000004		PFLNLQK	0	0	1	7	0	858.496	yes	yes	0.0035935	223.6	7	0							1						7	0							1						1919500
>jgi|Lotgi1|233397|estExt_fgenesh2_pg.C_sca_390071	412	PFSFQSLMPK	0	0	0	10	0	1180.6	yes	yes	3.1e-05	199.61	8.5	0.5								2	2				8.5	0.5								2	2				9985800
>jgi|Lotgi1|233420|estExt_fgenesh2_pg.C_sca_390106		PGAVAEDDKESK	2	0	0	12	1	1244.59	yes	yes	4.35e-17	285.83	4.7	2.22	3	2	4	3	4	5	3	2	1				4.7	2.22	3	2	4	3	4	5	3	2	1				98805000
>jgi|Lotgi1|233420|estExt_fgenesh2_pg.C_sca_390106		PGAVAEDDKESKK	2	0	0	13	2	1372.68	yes	yes	8.8e-10	207.7	6.43	0.495						4	3						6.43	0.495						4	3						3304000
>jgi|Lotgi1|231869|estExt_fgenesh2_pg.C_sca_230185		PGEPGFNINAYCSINR	1	1	3	16	0	1807.83	yes	yes	1.79e-05	145.17	4	0				1									4	0				1									1098900
>jgi|Lotgi1|235120|estExt_fgenesh2_pg.C_sca_590106		PGLGLAIQQK	1	0	0	10	0	1023.61	yes	yes	1.5e-06	193.75	1.5	0.5	1	1											1.5	0.5	1	1											5444400
>jgi|Lotgi1|239125|estExt_fgenesh2_pg.C_sca_1950011	568	PGMCPVPPHPSAVLCAIDSK	2	0	0	20	0	2132.02	yes	yes	1.24e-98	359.38	4.06	2.28	9	6	8	11	7	5	2	3	3				4.06	2.28	9	6	8	11	7	5	2	3	3				4246100000
>jgi|Lotgi1|239125|estExt_fgenesh2_pg.C_sca_1950011	570	PGMCPVPPR	0	1	0	9	0	1009.48	yes	yes	1.01e-30	265.85	3.5	2.03	4	1	2	2	2	2	1						3.5	2.03	4	1	2	2	2	2	1						31483000
>jgi|Lotgi1|239125|estExt_fgenesh2_pg.C_sca_1950011	570	PGMCPVPPRPSAVLCSIDSK	1	1	0	20	1	2167.06	yes	yes	1.54e-52	258.61	4.45	2.46	5	2	4	5	3	3	3	2	2				4.45	2.46	5	2	4	5	3	3	3	2	2				3876900000
>jgi|Lotgi1|239125|estExt_fgenesh2_pg.C_sca_1950011	570	PGMCPVPPRPSAVLCSIDSKDECTNDR	1	2	1	27	2	3057.38	yes	yes	2.53e-19	150.58	4.29	2.37	1	1	1	1	1		1	1					4.29	2.37	1	1	1	1	1		1	1					160830000
>jgi|Lotgi1|226726|estExt_Genewise1Plus.C_sca_1950014		PGNFQFR	0	1	1	7	0	864.424	yes	yes	0.0035935	223.6	5	0.816				1	1	1							5	0.816				1	1	1							5020700
>jgi|Lotgi1|232714|estExt_fgenesh2_pg.C_sca_310076		PGNPNGPIFLDGLGPAGVR	1	1	2	19	0	1846.97	yes	yes	1.39e-62	288.77	4.17	1.07		1		2	3								4.17	1.07		1		2	3								22100000
>jgi|Lotgi1|163637|fgenesh2_pg.C_sca_40000191		PGNYFSGLR	0	1	1	9	0	1009.5	yes	yes	2.36e-06	257.26	7.05	3.01		2	1	2	1	3	2	2	1	3	2	1	7.05	3.01		2	1	2	1	3	2	2	1	3	2	1	45685000
>jgi|Lotgi1|239125|estExt_fgenesh2_pg.C_sca_1950011		PGTCPVPPDPSAVLCSIDSK	1	0	0	20	0	2095.99	yes	yes	1.14e-69	292.29	3.9	1.22	1		2	3	4								3.9	1.22	1		2	3	4								62626000
>jgi|Lotgi1|239125|estExt_fgenesh2_pg.C_sca_1950011		PGTCPVPPDPSAVLCSIDSKDECTNDNDCPIDLK	1	0	2	34	1	3785.65	yes	yes	4.46e-27	159.7	4.5	0.5				1	1								4.5	0.5				1	1								35893000
>jgi|Lotgi1|83160|gw1.21.261.1		PGTTQTYIWTIR	0	1	0	12	0	1435.75	yes	yes	7.79e-10	209.89	4	0				1									4	0				1									1315500
>jgi|Lotgi1|239125|estExt_fgenesh2_pg.C_sca_1950011		PGVCPVPPQPLAVLCSIDSK	1	0	0	20	0	2133.1	yes	yes	8.38e-87	329.04	3.9	2.21	7	6	6	7	3	4	4	3					3.9	2.21	7	6	6	7	3	4	4	3					2990800000
>jgi|Lotgi1|239125|estExt_fgenesh2_pg.C_sca_1950011		PGVCPVPPQPLAVLCSIDSKDECTNDR	1	1	1	27	1	3023.42	yes	yes	7.36e-110	305.49	4.22	1.97	3	3	4	5	4	4	3	1					4.22	1.97	3	3	4	5	4	4	3	1					1050700000
>jgi|Lotgi1|239125|estExt_fgenesh2_pg.C_sca_1950011		PGVCPVPPQPLAVLCSIDSKDECTNDRECPIDLK	1	1	1	34	2	3878.83	yes	yes	5.16e-52	202.74	4.3	2.19	1	2	1	1	2	1	1	1					4.3	2.19	1	2	1	1	2	1	1	1					654660000
>jgi|Lotgi1|238526|estExt_fgenesh2_pg.C_sca_1490037	547	PGYNDVSMIYDGQNLK	0	0	2	16	0	1812.84	yes	yes	5.11e-89	402.57	10.3	1.79	1							1	6	9	17	7	10.3	1.79	1							1	6	9	17	7	539130000
>jgi|Lotgi1|238526|estExt_fgenesh2_pg.C_sca_1490037	547	PGYNDVSMIYDGQNLKAK	1	0	2	18	1	2011.97	yes	yes	1.36e-55	281.72	11.3	0.471											2	1	11.3	0.471											2	1	6629500
>jgi|Lotgi1|238526|estExt_fgenesh2_pg.C_sca_1490037	547	PGYNDVSMIYDGQNLKAKVNDIAR	2	1	3	24	2	2680.33	yes	yes	7.12e-06	109.66	11	0											1		11	0											1		1919500
>jgi|Lotgi1|163670|fgenesh2_pg.C_sca_41000032		PHQFNTLIK	0	0	1	9	0	1096.6	yes	yes	0.0024955	174.17	10	0										1			10	0										1			205090
>jgi|Lotgi1|173138|fgenesh2_pg.C_sca_149000038	149	PHWMCLGQR	0	1	0	9	0	1183.54	yes	yes	0.00039296	197.99	3.24	1.48	5	5	10	6	4	3							3.24	1.48	5	5	10	6	4	3							214040000
>jgi|Lotgi1|237996|estExt_fgenesh2_pg.C_sca_1270024	529	PIAPTLPPTPPPPMVKPPSITWR	1	1	0	23	1	2489.39	yes	yes	1.45e-09	137.14	9	0									1				9	0									1				2694800
>jgi|Lotgi1|233199|estExt_fgenesh2_pg.C_sca_350161		PIGSKPITVTTAAK	2	0	0	14	1	1382.81	yes	yes	5.05e-08	183.66	6.6	2.87	1						1	2	1				6.6	2.87	1						1	2	1				20200000
>jgi|Lotgi1|238430|estExt_fgenesh2_pg.C_sca_1460006		PILEILLR	0	1	0	8	0	965.627	yes	yes	0.0067063	186.87	8	0								1					8	0								1					949670
>jgi|Lotgi1|209340|estExt_Genewise1Plus.C_sca_30274		PILYSCSWPAYTAHPNYPAIAK	4	0	1	22	0	2519.23	yes	yes	7.86e-43	230.01	5.33	3.09	1						1	1					5.33	3.09	1						1	1					7833800
>jgi|Lotgi1|157827|fgenesh2_pg.C_sca_15000165		PISPVLPISPAGGLPLRPSIK	1	1	0	21	1	2108.27	yes	yes	9.95e-100	353.65	7.65	3.21	2	1	2	1	2	2	2	4	3	6	4	2	7.65	3.21	2	1	2	1	2	2	2	4	3	6	4	2	455290000
>jgi|Lotgi1|157827|fgenesh2_pg.C_sca_15000165		PISPVLPISPAGGLPLRPSIKDR	1	2	0	23	2	2379.4	yes	yes	0.0022265	87.85	10	0										1			10	0										1			129560
>jgi|Lotgi1|233199|estExt_fgenesh2_pg.C_sca_350161		PITVTTAAK	2	0	0	9	0	900.528	yes	yes	9.13e-05	216.9	5.33	3.09	2						2	2					5.33	3.09	2						2	2					8960200
>jgi|Lotgi1|236770|estExt_fgenesh2_pg.C_sca_870051		PIVGLPHLPQQPLVGLSHLQQR	0	1	0	22	0	2426.39	yes	yes	8.16e-61	262.67	4.5	0.5				1	1								4.5	0.5				1	1								4281800
>jgi|Lotgi1|239125|estExt_fgenesh2_pg.C_sca_1950011	570	PKPGMCPVPPR	0	1	0	11	1	1234.63	yes	yes	6.96e-11	230.46	3.33	1.56	2	1	1	2	3								3.33	1.56	2	1	1	2	3								22230000
>jgi|Lotgi1|239125|estExt_fgenesh2_pg.C_sca_1950011	570	PKPGMCPVPPRPSAVLCSIDSK	1	1	0	22	2	2392.21	yes	yes	6.24e-92	230.89	4.71	2.22	3	2	2	6	7	2	2	2	2				4.71	2.22	3	2	2	6	7	2	2	2	2				1187700000
>jgi|Lotgi1|239125|estExt_fgenesh2_pg.C_sca_1950011		PKPGVCPVPPQPLAVLCSIDSK	1	0	0	22	1	2358.24	yes	yes	8.5e-92	237.52	3.93	1.95	2	2	2	3	4		1	1					3.93	1.95	2	2	2	3	4		1	1					1999900000
>jgi|Lotgi1|239125|estExt_fgenesh2_pg.C_sca_1950011		PKPGVCPVPPQPLAVLCSIDSKDECTNDR	1	1	1	29	2	3248.56	yes	yes	2.01e-49	218.57	4	1.71	1	2	2	3	2	2	1						4	1.71	1	2	2	3	2	2	1						754350000
>jgi|Lotgi1|191640|estExt_Genewise1.C_sca_410075		PLATDLLHPSLEDEK	1	0	0	15	0	1676.86	yes	yes	1.5e-07	162.6	11.5	0.5											1	1	11.5	0.5											1	1	805580
>jgi|Lotgi1|235610|estExt_fgenesh2_pg.C_sca_670062		PLATQIANSNR	2	1	2	11	0	1183.63	yes	yes	7.22e-11	227.25	2	0		1											2	0		1											347530
>jgi|Lotgi1|237510|estExt_fgenesh2_pg.C_sca_1090023		PLLYLPFDSDVR	0	1	0	12	0	1433.76	yes	yes	7.07e-17	266.47	5.84	3.15	2	4	2	2	1	2	2	3	4	2	1		5.84	3.15	2	4	2	2	1	2	2	3	4	2	1		705320000
>jgi|Lotgi1|238082|estExt_fgenesh2_pg.C_sca_1300004		PLQDLNDRPVFLVR	0	2	1	14	1	1680.93	yes	yes	8.05e-23	249.53	6.33	2.84	2			2	1	1	3	4	1			1	6.33	2.84	2			2	1	1	3	4	1			1	231480000
>jgi|Lotgi1|239339|estExt_fgenesh2_pg.C_sca_2240004		PLSNYQNFGLLESPASQRPTETAPK	2	1	2	25	1	2744.38	yes	yes	4.01e-48	227.47	4	0				2									4	0				2									9885100
>jgi|Lotgi1|174003|fgenesh2_pg.C_sca_179000009		PLSSPQVVYAQSPR	1	1	0	14	0	1527.8	yes	yes	3.83e-34	313.62	3.81	1.57	2	6	6	6	7	4	1						3.81	1.57	2	6	6	6	7	4	1						341490000
>jgi|Lotgi1|236770|estExt_fgenesh2_pg.C_sca_870051		PLVSLPLHPR	0	1	0	10	0	1127.68	yes	yes	7.04e-09	294.08	4.35	2.3	3	6	4	7	5	2	2	3	2				4.35	2.3	3	6	4	7	5	2	2	3	2				879540000
>jgi|Lotgi1|235497|estExt_fgenesh2_pg.C_sca_650036	471;472	PMYQMIR	0	1	0	7	0	937.451	yes	yes	0.000218	229.16	6.17	3.26	3				1	1	1	2	3	1			6.17	3.26	3				1	1	1	2	3	1			53817000
>jgi|Lotgi1|238526|estExt_fgenesh2_pg.C_sca_1490037		PNIPVIDTPK	0	0	1	10	0	1092.62	yes	yes	0.00029605	185.97	4.29	1.98	1	1		1	2	1	1						4.29	1.98	1	1		1	2	1	1						111960000
>jgi|Lotgi1|230510|estExt_fgenesh2_pg.C_sca_120364		PNLGIYNPSR	0	1	2	10	0	1129.59	yes	yes	1.61e-06	218.9	9.5	0.957								1	2	2	1		9.5	0.957								1	2	2	1		3799600
>jgi|Lotgi1|173200|fgenesh2_pg.C_sca_151000011		PNQTPSWGQSPNPTPQNAWNFR	1	1	4	22	0	2523.17	yes	yes	4.12e-95	310.6	9	0									1				9	0									1				3628100
>jgi|Lotgi1|230510|estExt_fgenesh2_pg.C_sca_120364		PRPNLGIYNPSR	0	2	2	12	1	1382.74	yes	yes	8.25e-13	227.97	8.53	2.68		1			1	2	1		3	3	3	1	8.53	2.68		1			1	2	1		3	3	3	1	36035000
>jgi|Lotgi1|239125|estExt_fgenesh2_pg.C_sca_1950011		PSAVLCSIDSK	1	0	0	11	0	1175.59	yes	yes	1.12e-09	203.4	4.83	2.52	1	3	2	4	2	1		3	2				4.83	2.52	1	3	2	4	2	1		3	2				1624600000
>jgi|Lotgi1|239125|estExt_fgenesh2_pg.C_sca_1950011		PSAVLCSIDSKDECTNDR	1	1	1	18	1	2065.9	yes	yes	3.72e-49	279.85	2.75	1.39	2	2	1	2	1								2.75	1.39	2	2	1	2	1								415790000
>jgi|Lotgi1|239125|estExt_fgenesh2_pg.C_sca_1950011		PSAVLCSIDSKDECTNDRECPIDLK	1	1	1	25	2	2921.32	yes	yes	3.63e-32	193.8	3.43	1.4	1	1	1	2	2								3.43	1.4	1	1	1	2	2								237580000
>jgi|Lotgi1|237143|estExt_fgenesh2_pg.C_sca_960048;>jgi|Lotgi1|237142|estExt_fgenesh2_pg.C_sca_960047		PSDCESFEK	0	0	0	9	0	1097.43	no	no	0.0036358	163.72	9.33	0.471									2	1			NaN	NaN													977500
>jgi|Lotgi1|122269|e_gw1.40.42.1		PSFELNPLDR	0	1	1	10	0	1186.6	yes	yes	0.0041522	141.88	7	0							1						7	0							1						3136300
>jgi|Lotgi1|236690|estExt_fgenesh2_pg.C_sca_850102		PSGNFAIPTALR	2	1	1	12	0	1242.67	yes	yes	8.02e-14	234.27	4	0				2									4	0				2									5166400
>jgi|Lotgi1|236770|estExt_fgenesh2_pg.C_sca_870051		PSIGVSGSVK	0	0	0	10	0	929.518	yes	yes	8.31e-05	197.1	4	2.76	2			1		1		1					4	2.76	2			1		1		1					31859000
>jgi|Lotgi1|230838|estExt_fgenesh2_pg.C_sca_150334		PSLPIWQTIAQHLR	1	1	0	14	0	1658.93	yes	yes	5.05e-08	132.76	4	0				1									4	0				1									1051300
>jgi|Lotgi1|193211|estExt_Genewise1.C_sca_510020	209	PSSILYGMYNDQTPNKK	0	0	2	17	1	1954.95	yes	yes	6.99e-60	311.1	8	0								3					8	0								3					9981400
>jgi|Lotgi1|203020|estExt_fgenesh2_kg.C_sca_20001		PSTVNWDVVHK	0	0	1	11	0	1280.65	yes	yes	0.0019036	145.34	6	0						1							6	0						1							1465700
>jgi|Lotgi1|228882|estExt_fgenesh2_pg.C_sca_50013		PTCEVAEVER	1	1	0	10	0	1188.54	yes	yes	8.35e-08	253.62	8.3	1.1							3	3	2	2			8.3	1.1							3	3	2	2			19835000
>jgi|Lotgi1|236952|estExt_fgenesh2_pg.C_sca_900076	515	PTKPSNDFSDIEYPEMK	0	0	1	17	1	1996.91	yes	yes	2.64e-09	164.09	7	0							2						7	0							2						4192400
>jgi|Lotgi1|162872|fgenesh2_pg.C_sca_36000100		PVEGHLDLR	0	1	0	9	0	1034.55	yes	yes	0.001794	182.57	2.83	0.898		3	1	2									2.83	0.898		3	1	2									18740000
>jgi|Lotgi1|163670|fgenesh2_pg.C_sca_41000032		PVFHVEYVDHHSQGSSK	0	0	0	17	0	1951.92	yes	yes	2.35e-99	405.55	9	0									5				9	0									5				9740800
>jgi|Lotgi1|228882|estExt_fgenesh2_pg.C_sca_50013	348	PVKPMPTYSTNR	0	1	1	12	1	1389.71	yes	yes	3.9e-17	250.18	7.29	1.16					1		3	2	1				7.29	1.16					1		3	2	1				5457600
>jgi|Lotgi1|209261|estExt_Genewise1Plus.C_sca_30137		PVSGLAEIR	1	1	0	9	0	940.534	yes	yes	2.8e-06	238.48	5	1.51		1		1	2	2	1						5	1.51		1		1	2	2	1						26696000
>jgi|Lotgi1|238526|estExt_fgenesh2_pg.C_sca_1490037		PVVNQPR	0	1	1	7	0	808.456	yes	yes	0.004139	213.35	4	0				1									4	0				1									431890
>jgi|Lotgi1|228882|estExt_fgenesh2_pg.C_sca_50013	349	PYAFMNHHPSQNFHR	1	1	2	15	0	1881.85	yes	yes	1.08e-56	358.11	7.17	1.07					1	2	4	4	1				7.17	1.07					1	2	4	4	1				32542000
>jgi|Lotgi1|206060|estExt_fgenesh2_pm.C_sca_120032	271	PYFMNEAPR	1	1	1	9	0	1123.51	yes	yes	0.0093705	128.1	8	0								1					8	0								1					270210
>jgi|Lotgi1|174920|fgenesh2_pg.C_sca_225000003	172	PYNTPSDDVNEMIK	0	0	2	14	0	1621.73	yes	yes	2.08e-55	377.81	5.57	2.41	4	4	2	5	5	9	11	4	3	2			5.57	2.41	4	4	2	5	5	9	11	4	3	2			1349700000
>jgi|Lotgi1|184255|estExt_Genewise1.C_sca_80549		QAADIVNWLK	2	0	1	10	0	1156.62	yes	yes	0.0085213	130.96	7	0							1						7	0							1						2590800
>jgi|Lotgi1|234387|estExt_fgenesh2_pg.C_sca_500042		QADAATAAL	5	0	0	9	0	830.413	yes	yes	0.0060077	155.01	9	0									1				9	0									1				354040
>jgi|Lotgi1|231426|estExt_fgenesh2_pg.C_sca_190203;>jgi|Lotgi1|231427|estExt_fgenesh2_pg.C_sca_190205		QAGDAEFQAK	3	0	0	10	0	1063.49	no	no	0.00016976	183.57	10	0										1			NaN	NaN													700870
>jgi|Lotgi1|238526|estExt_fgenesh2_pg.C_sca_1490037		QAGLLFGACNGYANFR	3	1	2	16	0	1757.83	yes	yes	7.66e-51	318	10.6	1.86	1								2	10	13	9	10.6	1.86	1								2	10	13	9	765070000
>jgi|Lotgi1|159331|fgenesh2_pg.C_sca_20000071		QAIIAQAIESLK	3	0	0	12	0	1283.74	yes	yes	3.75e-17	255.29	4.18	1.75		5	6	7	4	4		1	1				4.18	1.75		5	6	7	4	4		1	1				453040000
>jgi|Lotgi1|237510|estExt_fgenesh2_pg.C_sca_1090023		QAVISNGDCSTSGSLYIIAADK	3	0	1	22	0	2269.09	yes	yes	1.12e-85	287.9	9.33	0.471									2	1			9.33	0.471									2	1			3291600
>jgi|Lotgi1|230854|estExt_fgenesh2_pg.C_sca_160031		QCVENGIIYEDGEQFK	0	0	1	16	0	1927.86	yes	yes	1.54e-54	329.05	6.74	2.75	1	3	1	1			3	7	6	1			6.74	2.75	1	3	1	1			3	7	6	1			176440000
>jgi|Lotgi1|231498|estExt_fgenesh2_pg.C_sca_200049	375	QDLPDAMKPHEVTEK	1	0	0	15	1	1736.84	yes	yes	0.0017396	121.28	10	0										1			10	0										1			332890
>jgi|Lotgi1|236204|estExt_fgenesh2_pg.C_sca_770019	500	QDLPNAMNAAEITDK	3	0	2	15	0	1629.77	yes	yes	0.0066981	89.013	10	0										1			10	0										1			308820
>jgi|Lotgi1|114561|e_gw1.19.150.1		QDNLAYAGVR	2	1	1	10	0	1105.55	yes	yes	3.2e-92	348.42	5.66	2.73	3	6	3	5	7	6	7	5	3	4		1	5.66	2.73	3	6	3	5	7	6	7	5	3	4		1	1634000000
>jgi|Lotgi1|238560|estExt_fgenesh2_pg.C_sca_1510007		QDTSGFVISQR	0	1	0	11	0	1236.61	yes	yes	9.32e-12	235.67	3.36	1.54	2	3	2	3	3	1							3.36	1.54	2	3	2	3	3	1							132520000
>jgi|Lotgi1|131935|e_gw1.77.174.1		QDVHYQGSLTNLETVK	0	0	1	16	0	1830.91	yes	yes	9.69e-43	267.76	7	0							1						7	0							1						915220
>jgi|Lotgi1|140786|e_gw1.151.5.1		QEAVLTISR	1	1	0	9	0	1015.57	yes	yes	7.1e-06	268.2	3.56	1.5	3	1	4	4	5	1							3.56	1.5	3	1	4	4	5	1							280770000
>jgi|Lotgi1|89537|gw1.18.444.1	616	QENAMDNTAADFR	3	1	2	13	0	1481.62	yes	yes	3.14e-25	302.49	8.86	0.639								2	4	1			8.86	0.639								2	4	1			9813700
>jgi|Lotgi1|154712|fgenesh2_pg.C_sca_6000215		QEVFLVSR	0	1	0	8	0	976.534	yes	yes	0.0047532	194.59	10	0										1			10	0										1			318970
>jgi|Lotgi1|158316|fgenesh2_pg.C_sca_16000284;>jgi|Lotgi1|176424|fgenesh2_pg.C_sca_1280000001	103	QEVHSLASHPSSMNLR	1	1	1	16	0	1791.87	yes	no	7.32e-16	196.93	5.12	1.83			1	3	2		1		1				5.12	1.83			1	3	2		1		1				22619000
>jgi|Lotgi1|205506|estExt_fgenesh2_kg.C_sca_8540001;>jgi|Lotgi1|202971|estExt_fgenesh2_kg.C_sca_10023		QEYDESGPAIVHR	1	1	0	13	0	1499.7	no	no	4.33e-55	389.32	6.54	3.44	5	6	5	6	6	5	6	8	2	6	6	6	NaN	NaN													737630000
>jgi|Lotgi1|193218|estExt_Genewise1.C_sca_510040;>jgi|Lotgi1|215510|estExt_Genewise1Plus.C_sca_280246;CON__P60712		QEYDESGPSIVHR	0	1	0	13	0	1515.7	no	no	5.7e-23	265.11	8.76	1.93						2	3	4	3		3	2	NaN	NaN													58924000
>jgi|Lotgi1|99852|gw1.32.299.1		QFCGLPIVR	0	1	0	9	0	1088.58	yes	yes	1.43e-06	257.26	5.45	3.17	10	9	14	15	12	9	6	7	6	5	5	5	5.45	3.17	10	9	14	15	12	9	6	7	6	5	5	5	28650000000
>jgi|Lotgi1|236770|estExt_fgenesh2_pg.C_sca_870051		QFEETLSR	0	1	0	8	0	1008.49	yes	yes	0.0046993	177.1	6	0						2							6	0						2							11357000
>jgi|Lotgi1|239170|estExt_fgenesh2_pg.C_sca_2010012	572;573;574;575;576	QFGENPLAAMTLMGNQNIDPMTLIALSGGENMQAIIPIIMR	4	1	4	41	0	4413.2	yes	yes	6.73e-201	344.47	11	0.866									1	6	9	8	11	0.866									1	6	9	8	285630000
>jgi|Lotgi1|226838|estExt_Genewise1Plus.C_sca_2060022		QFNCGFLETSAK	1	0	1	12	0	1400.64	yes	yes	0.0023582	114.83	10	0										1			10	0										1			457730
>jgi|Lotgi1|239189|estExt_fgenesh2_pg.C_sca_2050009		QFNEGSLSVANDPTGGSR	1	1	2	18	0	1834.84	yes	yes	3.23e-65	324.34	9.45	1.39							2	7	8	5	7	2	9.45	1.39							2	7	8	5	7	2	95863000
>jgi|Lotgi1|172698|fgenesh2_pg.C_sca_140000010		QFNIQSNQQFK	0	0	2	11	0	1380.68	yes	yes	4.5e-08	210.75	7	0							1						7	0							1						2159900
>jgi|Lotgi1|163670|fgenesh2_pg.C_sca_41000032		QFNIWLAQTAHSK	2	0	1	13	0	1542.79	yes	yes	2.1e-22	266.42	9	0									6				9	0									6				12400000
>jgi|Lotgi1|231395|estExt_fgenesh2_pg.C_sca_190155		QFSDGGNCFGYYECR	0	1	1	15	0	1858.7	yes	yes	7.3e-46	330.48	7.25	0.433							3	1					7.25	0.433							3	1					5864300
>jgi|Lotgi1|234884|estExt_fgenesh2_pg.C_sca_560115		QFTQPQQQLNPNR	0	1	2	13	0	1597.8	yes	yes	5.43e-23	280.23	4	1.22		1	2	2	2	1							4	1.22		1	2	2	2	1							72366000
>jgi|Lotgi1|207101|estExt_fgenesh2_pm.C_sca_640026		QFYIHVDKEEWK	0	0	0	12	1	1620.79	yes	yes	0.0071615	114.83	7.5	0.5							1	1					7.5	0.5							1	1					712580
>jgi|Lotgi1|152799|fgenesh2_pg.C_sca_2000219		QGNAPAIPGFLEK	2	0	1	13	0	1340.71	yes	yes	4.75e-05	158.31	5.67	0.471					1	2							5.67	0.471					1	2							19162000
>jgi|Lotgi1|238526|estExt_fgenesh2_pg.C_sca_1490037		QGSSGTATFVSNSGTSGQQGGSGSSNIR	1	1	2	28	0	2615.18	yes	yes	1.46e-291	524.23	5.17	3	9	10	15	15	6	6	8	7	7	5	4	1	5.17	3	9	10	15	15	6	6	8	7	7	5	4	1	2193000000
>jgi|Lotgi1|233348|estExt_fgenesh2_pg.C_sca_380029		QHFACKPLEDCTK	1	0	0	13	1	1632.74	yes	yes	7.16e-23	280.98	5.44	0.933				3	5	6	2						5.44	0.933				3	5	6	2						143270000
>jgi|Lotgi1|194019|estExt_Genewise1.C_sca_560181		QIDYETVTTFER	0	1	0	12	0	1500.71	yes	yes	2.12e-05	179.67	8	0								2					8	0								2					2307300
>jgi|Lotgi1|140786|e_gw1.151.5.1	68	QIETNLALDISVLMVK	1	0	1	16	0	1785.99	yes	yes	5.98e-30	249.38	4.62	0.484				3	5								4.62	0.484				3	5								38057000
>jgi|Lotgi1|159745|fgenesh2_pg.C_sca_21000215		QIIQDFFR	0	1	0	8	0	1065.56	yes	yes	0.00031918	239.85	7	0							1						7	0							1						1002000
>jgi|Lotgi1|163448|fgenesh2_pg.C_sca_40000002		QIISDDILNSVLETFK	0	0	1	16	0	1833.97	yes	yes	0.0089479	95.651	5	0					1								5	0					1								158710
>jgi|Lotgi1|233390|estExt_fgenesh2_pg.C_sca_390050		QILGQQLLGQQLVGR	0	1	0	15	0	1649.96	yes	yes	3.68e-39	300.69	8.4	0.49								3	2				8.4	0.49								3	2				7311200
>jgi|Lotgi1|123611|e_gw1.44.160.1		QITVNDLPVGR	0	1	1	11	0	1210.67	yes	yes	2.95e-13	246.81	10	1.66						2		2	3	6	7	4	10	1.66						2		2	3	6	7	4	33568000
>jgi|Lotgi1|174652|fgenesh2_pg.C_sca_207000018		QIYQQQLAHR	1	1	0	10	0	1283.67	yes	yes	0.0013283	143.86	2	0		1											2	0		1											538140
>jgi|Lotgi1|205030|estExt_fgenesh2_kg.C_sca_1120002		QLDLAVPLLTK	1	0	0	11	0	1209.73	yes	yes	3.46e-06	198.87	7.26	2.69	2			1	1	1	3	2	6	3			7.26	2.69	2			1	1	1	3	2	6	3			113180000
>jgi|Lotgi1|59617|gw1.6.93.1;>jgi|Lotgi1|107438|e_gw1.6.90.1		QLEELKADLADAKEPEK	3	0	0	17	2	1925.99	yes	no	2.39e-33	242.38	5.5	0.5					1	1							5.5	0.5					1	1							2308100
>jgi|Lotgi1|238526|estExt_fgenesh2_pg.C_sca_1490037		QLEWTIIGPNGQLLR	0	1	1	15	0	1736.96	yes	yes	4.23e-46	333.91	4.83	2.31	7	10	10	13	13	12	8	8	6				4.83	2.31	7	10	10	13	13	12	8	8	6				2901400000
>jgi|Lotgi1|106937|e_gw1.6.157.1		QLFDQVVK	0	0	0	8	0	975.539	yes	yes	0.0015213	212.67	7	1						2		2					7	1						2		2					7717400
>jgi|Lotgi1|229543|estExt_fgenesh2_pg.C_sca_80085		QLFVPIHEYSR	0	1	0	11	0	1387.72	yes	yes	3.08e-13	241.23	8.05	2.16	1			1	3	2	5	7	9	6	2	1	8.05	2.16	1			1	3	2	5	7	9	6	2	1	428770000
>jgi|Lotgi1|112071|e_gw1.15.264.1		QLIALDQYYDKEDIK	1	0	0	15	1	1853.94	yes	yes	2.95e-20	233.33	7.67	0.471							1	2					7.67	0.471							1	2					4573900
>jgi|Lotgi1|233200|estExt_fgenesh2_pg.C_sca_350163		QLILTNR	0	1	1	7	0	856.513	yes	yes	0.0035935	255.02	6.45	2.1	1				1	3	3	1	2				6.45	2.1	1				1	3	3	1	2				70552000
>jgi|Lotgi1|238082|estExt_fgenesh2_pg.C_sca_1300004		QLIPFHPVWPICK	0	0	0	13	0	1633.88	yes	yes	1.53e-23	286.04	5.79	2.49	5	5	5	6	8	8	12	12	7	2			5.79	2.49	5	5	5	6	8	8	12	12	7	2			5042400000
>jgi|Lotgi1|238082|estExt_fgenesh2_pg.C_sca_1300004		QLIPFHPVWPICKK	0	0	0	14	1	1761.98	yes	yes	0.00016293	138.94	8	0								1					8	0								1					593500
>jgi|Lotgi1|128992|e_gw1.63.279.1		QLLDQVEQITK	0	0	0	11	0	1313.72	yes	yes	0.00090539	145.34	10	0										1			10	0										1			239550
>jgi|Lotgi1|234884|estExt_fgenesh2_pg.C_sca_560115	449	QLLGTQYDTMSPALK	1	0	0	15	0	1664.84	yes	yes	8.42e-16	209.99	3.67	1.11		1	2	1	2								3.67	1.11		1	2	1	2								36040000
>jgi|Lotgi1|162872|fgenesh2_pg.C_sca_36000100		QLLVRPEGIR	0	2	0	10	1	1179.71	yes	yes	7.51e-06	210.75	3.16	1.53	3	4	4	5	2		1						3.16	1.53	3	4	4	5	2		1						405810000
>jgi|Lotgi1|140786|e_gw1.151.5.1		QLNANHEVIPPIHR	1	1	2	14	0	1636.88	yes	yes	4.07e-142	488.7	4.6	2.38	8	10	8	18	11	5	8	7	3	2			4.6	2.38	8	10	8	18	11	5	8	7	3	2			2288900000
>jgi|Lotgi1|231475|estExt_fgenesh2_pg.C_sca_200019		QLSEEEQILAIQK	1	0	0	13	0	1527.81	yes	yes	4.27e-24	182.08	6	0						1							6	0						1							505330
>jgi|Lotgi1|184255|estExt_Genewise1.C_sca_80549		QLVPIWDELGEK	0	0	0	12	0	1425.75	yes	yes	0.00017615	168.79	7	0							3						7	0							3						6872700
>jgi|Lotgi1|239170|estExt_fgenesh2_pg.C_sca_2010012	577	QMLLMDALFK	1	0	0	10	0	1208.63	yes	yes	8.07e-07	216.09	6.96	3.67	6	4	3	3	5	5	4	4	4	4	9	6	6.96	3.67	6	4	3	3	5	5	4	4	4	4	9	6	936270000
>jgi|Lotgi1|233200|estExt_fgenesh2_pg.C_sca_350163		QNFLNSFGLHDK	0	0	2	12	0	1418.69	yes	yes	6.61e-19	296.97	6.61	2.98	5	9	6	8	8	9	13	16	12	9	5	4	6.61	2.98	5	9	6	8	8	9	13	16	12	9	5	4	4132900000
>jgi|Lotgi1|233200|estExt_fgenesh2_pg.C_sca_350163		QNFLNSFGLHDKLK	0	0	2	14	1	1659.87	yes	yes	3.04e-07	179.6	7.5	0.5							1	1					7.5	0.5							1	1					1290400
>jgi|Lotgi1|162872|fgenesh2_pg.C_sca_36000100		QNLDGSFTEQGTIIDR	0	1	1	16	0	1792.86	yes	yes	1.92e-35	256.9	5	2.1		1	1			1	2						5	2.1		1	1			1	2						16244000
>jgi|Lotgi1|226726|estExt_Genewise1Plus.C_sca_1950014		QNNCCFGCGIQER	0	1	2	13	0	1641.64	yes	yes	2.43e-05	174.1	3	0			1										3	0			1										2910800
>jgi|Lotgi1|231869|estExt_fgenesh2_pg.C_sca_230185		QNPQSTAQHPFNCAQFIK	2	0	2	18	0	2115	yes	yes	1.82e-21	205.88	3.88	1.69		2	2	2		1	1						3.88	1.69		2	2	2		1	1						86810000
>jgi|Lotgi1|235690|estExt_fgenesh2_pg.C_sca_680060		QNQFVFSLQYAK	1	0	1	12	0	1471.75	yes	yes	0.0075829	128.17	9	0									1				9	0									1				654020
>jgi|Lotgi1|229427|estExt_fgenesh2_pg.C_sca_70053		QNQGTTPFATLR	1	1	1	12	0	1332.68	yes	yes	0.0044339	116.23	6	0						1							6	0						1							5478500
>jgi|Lotgi1|238831|estExt_fgenesh2_pg.C_sca_1730025		QNYNTWLR	0	1	2	8	0	1093.53	yes	yes	0.00014085	255.16	9.24	1.38							3	4	4	5	5		9.24	1.38							3	4	4	5	5		107520000
>jgi|Lotgi1|236770|estExt_fgenesh2_pg.C_sca_870051		QPAPPVPPRPIVGLPHLPQQPLVGLSHLQQR	1	2	0	31	1	3365.92	yes	yes	5.55e-74	241.2	4	1.65	2		1	3	3	2							4	1.65	2		1	3	3	2							150040000
>jgi|Lotgi1|229175|estExt_fgenesh2_pg.C_sca_50437		QPAQVAVYCIK	2	0	0	11	0	1275.66	yes	yes	1.6e-05	163.77	5.56	1.5	1			2	2	7	4						5.56	1.5	1			2	2	7	4						157820000
>jgi|Lotgi1|77105|gw1.32.154.1		QPDTYSPVGSQPER	0	1	0	14	0	1559.72	yes	yes	9.96e-30	284.87	3.87	2.53	27	29	27	25	11	9	10	7	6	1	1	2	3.87	2.53	27	29	27	25	11	9	10	7	6	1	1	2	23897000000
>jgi|Lotgi1|228882|estExt_fgenesh2_pg.C_sca_50013	350	QPMQQLPSGQVR	0	1	0	12	0	1367.7	yes	yes	1.06e-17	274.69	6.27	2.14		3	1	1	3	3	6	6	3				6.27	2.14		3	1	1	3	3	6	6	3				125690000
>jgi|Lotgi1|228882|estExt_fgenesh2_pg.C_sca_50013		QPPPTHYQHGPPNQPIVQQHR	0	1	1	21	0	2455.23	yes	yes	3.64e-48	240.29	6.83	1.26				1	2	3	6	5	1				6.83	1.26				1	2	3	6	5	1				88659000
>jgi|Lotgi1|233200|estExt_fgenesh2_pg.C_sca_350163		QPTATGQPTLSQPR	1	1	0	14	0	1480.76	yes	yes	1.24e-54	369.68	5.97	2.94	7	8	5	6	6	8	10	11	9	6	3		5.97	2.94	7	8	5	6	6	8	10	11	9	6	3		1267000000
>jgi|Lotgi1|174652|fgenesh2_pg.C_sca_207000018		QPTIQQPSIVAADLINPLK	2	0	1	19	0	2045.15	yes	yes	7.59e-22	124.92	5	0					1								5	0					1								1144500
>jgi|Lotgi1|234865|estExt_fgenesh2_pg.C_sca_560073		QPVTEWATCNLAR	2	1	1	13	0	1544.74	yes	yes	9.02e-23	262.8	5.33	0.471					2	1							5.33	0.471					2	1							4585700
>jgi|Lotgi1|209261|estExt_Genewise1Plus.C_sca_30137		QQDGKPVQNPK	0	0	1	11	1	1237.64	yes	yes	0.00075868	165.11	1	0	1												1	0	1												930210
>jgi|Lotgi1|228882|estExt_fgenesh2_pg.C_sca_50013		QQEYNINQPYLQSEPINQPQSYTQR	0	1	3	25	0	3065.45	yes	yes	1.69e-133	347.99	7.33	0.471							4	2					7.33	0.471							4	2					63610000
>jgi|Lotgi1|155478|fgenesh2_pg.C_sca_8000266		QQLMDVTRGLSAREK	1	2	0	15	2	1730.91	yes	yes	8.9e-05	137.59	8	0								3					8	0								3					15072000
>jgi|Lotgi1|239170|estExt_fgenesh2_pg.C_sca_2010012	578;579	QQMQQQMR	0	1	0	8	0	1076.49	yes	yes	0.0015322	186.87	6	5	1										1		6	5	1										1		2340500
>jgi|Lotgi1|142790|e_gw1.186.49.1		QQPPVELNK	0	0	1	9	0	1051.57	yes	no	0.0028574	155.01	1	0	1												1	0	1												406580
>jgi|Lotgi1|174652|fgenesh2_pg.C_sca_207000018		QQPSSVQNPHLQTR	0	1	1	14	0	1618.82	yes	yes	5.15e-05	117.23	2	0		2											2	0		2											1069200
>jgi|Lotgi1|142790|e_gw1.186.49.1		QQPVELNQQQPTVELNK	0	0	2	17	0	1992.03	yes	no	0.0034533	102.28	1	0	1												1	0	1												467270
>jgi|Lotgi1|142814|e_gw1.186.23.1		QQQHQSLQLTQK	0	0	0	12	0	1465.76	yes	no	0.00030296	147.72	2	0		1											2	0		1											195970
>jgi|Lotgi1|228882|estExt_fgenesh2_pg.C_sca_50013		QQREPEVEIANPR	1	2	1	13	1	1564.8	yes	yes	1.25e-22	269.89	7.25	0.829						1	1	2					7.25	0.829						1	1	2					5870300
>jgi|Lotgi1|162872|fgenesh2_pg.C_sca_36000100		QQSFLVQHYELPK	0	0	0	13	0	1615.84	yes	yes	2.1e-23	282.57	4.51	2.29	4	5	4	6	6	3	4	4	1				4.51	2.29	4	5	4	6	6	3	4	4	1				693350000
>jgi|Lotgi1|229175|estExt_fgenesh2_pg.C_sca_50437	353	QQSLSEDSMAQLTNTEIK	1	0	1	18	0	2021.96	yes	yes	3.99e-110	411.46	6.64	0.61					1	3	10						6.64	0.61					1	3	10						54446000
>jgi|Lotgi1|163448|fgenesh2_pg.C_sca_40000002		QQVHQPGVCQGR	0	1	0	12	0	1392.67	yes	yes	3.71e-10	209.89	7	0							2						7	0							2						973220
>jgi|Lotgi1|233408|estExt_fgenesh2_pg.C_sca_390087		QRFEGVTIIQLNDLSDCK	0	1	1	18	1	2135.07	yes	yes	9.58e-07	148.33	10	0										1			10	0										1			307590
>jgi|Lotgi1|235610|estExt_fgenesh2_pg.C_sca_670062	484	QSGGMTFTVATGPGTNSNFK	1	0	2	20	0	2000.93	yes	yes	7.96e-26	199.41	4	0				3									4	0				3									3014100
>jgi|Lotgi1|234387|estExt_fgenesh2_pg.C_sca_500042		QSIQQLLGGQR	0	1	0	11	0	1226.67	yes	yes	2.22e-26	337.9	7.25	2.98	4	2	3	3	2	5	7	10	11	4	5	3	7.25	2.98	4	2	3	3	2	5	7	10	11	4	5	3	1819600000
>jgi|Lotgi1|162872|fgenesh2_pg.C_sca_36000100		QSLSPTPSGIAK	1	0	0	12	0	1184.64	yes	yes	3e-17	247.72	3.21	1.86	3	3	3	1	2	1	1						3.21	1.86	3	3	3	1	2	1	1						213090000
>jgi|Lotgi1|83160|gw1.21.261.1		QSLTDFYVK	0	0	0	9	0	1099.56	yes	yes	0.00018793	204.92	5.46	1.99			2	3	3	2		1	2				5.46	1.99			2	3	3	2		1	2				54610000
>jgi|Lotgi1|238082|estExt_fgenesh2_pg.C_sca_1300004		QSPIDIPDVK	0	0	0	10	0	1110.59	yes	yes	6.43e-05	192.32	6.24	2.46	3		2	2	5	3	5	8	3	2			6.24	2.46	3		2	2	5	3	5	8	3	2			2640700000
>jgi|Lotgi1|238082|estExt_fgenesh2_pg.C_sca_1300004		QSPIDIPDVKSIYK	0	0	0	14	1	1601.87	yes	yes	2.33e-09	197.56	7.42	1.19					1	2	2	5	2				7.42	1.19					1	2	2	5	2				24262000
>jgi|Lotgi1|205401|estExt_fgenesh2_kg.C_sca_2230002		QSPIDIVPTAAK	2	0	0	12	0	1238.69	yes	yes	0.0016281	129.7	8	0								1					8	0								1					610670
>jgi|Lotgi1|140786|e_gw1.151.5.1		QSQEHAEKDILLR	1	1	0	13	1	1565.82	yes	yes	1.1e-94	444.59	5.14	3.03	9	11	10	15	9	4	7	6	6	5	4	1	5.14	3.03	9	11	10	15	9	4	7	6	6	5	4	1	3081700000
>jgi|Lotgi1|191692|estExt_Genewise1.C_sca_420015		QSSTAPFPEQAEVTVK	2	0	0	16	0	1717.85	yes	yes	0.0063933	84.566	9	0									1				9	0									1				0
>jgi|Lotgi1|239189|estExt_fgenesh2_pg.C_sca_2050009		QSVNCLSTR	0	1	1	9	0	1063.51	yes	yes	1.82e-06	239.2	9	0									3				9	0									3				8610600
>jgi|Lotgi1|239188|estExt_fgenesh2_pg.C_sca_2050005		QTENLLYGR	0	1	1	9	0	1092.56	yes	yes	2.96e-10	324.14	6.2	3.18	5	7	3	8	5	7	6	6	6	7	4	2	6.2	3.18	5	7	3	8	5	7	6	6	6	7	4	2	4192100000
>jgi|Lotgi1|238082|estExt_fgenesh2_pg.C_sca_1300004		QTENTLNGR	0	1	2	9	0	1031.5	yes	yes	2.38e-07	245.93	6.5	2.5	1						2	3					6.5	2.5	1						2	3					2959700
>jgi|Lotgi1|235988|estExt_fgenesh2_pg.C_sca_730030		QTEVDHIWTELTR	0	1	0	13	0	1626.8	yes	yes	5.49e-24	292.07	8.44	0.497								5	4				8.44	0.497								5	4				21150000
>jgi|Lotgi1|234865|estExt_fgenesh2_pg.C_sca_560073	446	QTGWILPVGFLIAHGQMAK	2	0	0	19	0	2066.11	yes	yes	3.95e-54	272.66	4.5	1.71	1			1	2	2							4.5	1.71	1			1	2	2							69871000
>jgi|Lotgi1|239574|estExt_fgenesh2_pg.C_sca_3420002		QTIVVPTIYQPQTAVPEVLR	1	1	0	20	0	2251.26	yes	yes	5.82e-87	331.97	3.87	1.09		3	1	6	5								3.87	1.09		3	1	6	5								270980000
>jgi|Lotgi1|221240|estExt_Genewise1Plus.C_sca_690138		QTPADDKLCDDCK	1	0	0	13	1	1564.65	yes	yes	2.58e-20	247.35	6.25	0.433						3	1						6.25	0.433						3	1						4020300
>jgi|Lotgi1|238326|estExt_fgenesh2_pg.C_sca_1410005		QTSAFAANISDWSK	3	0	1	14	0	1524.72	yes	yes	0.0061524	91.914	9	0									1				9	0									1				163170
>jgi|Lotgi1|234845|estExt_fgenesh2_pg.C_sca_560041		QTSLVEIVGR	0	1	0	10	0	1100.62	yes	yes	2.85e-06	216.09	9.15	1.29							1	3	5	2	1	1	9.15	1.29							1	3	5	2	1	1	24203000
>jgi|Lotgi1|233200|estExt_fgenesh2_pg.C_sca_350163		QTVAAASKPTVTNTGSK	3	0	1	17	1	1659.88	yes	yes	2.85e-90	391.85	5.83	2.73	5	7	5	6	7	5	11	10	9	3	1		5.83	2.73	5	7	5	6	7	5	11	10	9	3	1		867430000
>jgi|Lotgi1|174920|fgenesh2_pg.C_sca_225000003		QVDDLNSSTR	0	1	1	10	0	1133.53	yes	yes	2.85e-22	359.02	5.45	2.53	5	3	3	5	6	7	7	6	3	2			5.45	2.53	5	3	3	5	6	7	7	6	3	2			606140000
>jgi|Lotgi1|233199|estExt_fgenesh2_pg.C_sca_350161	398	QVGCAVQYCGDMSFIACSYSPVGNTVNQIAFSPSR	3	1	2	35	0	3869.73	yes	yes	1.13e-52	199.63	8.4	0.49								3	2				8.4	0.49								3	2				30626000
>jgi|Lotgi1|232714|estExt_fgenesh2_pg.C_sca_310076		QVIDCEGVFGECK	0	0	0	13	0	1539.67	yes	yes	1.67e-08	199.49	4.91	1.73		1	1	3	3		2	1					4.91	1.73		1	1	3	3		2	1					145960000
>jgi|Lotgi1|238831|estExt_fgenesh2_pg.C_sca_1730025	561	QVMPLGEVGEDPGK	0	0	0	14	0	1454.71	yes	yes	1.38e-06	164.13	9.45	1.44							1	2	3	2	2	1	9.45	1.44							1	2	3	2	2	1	33316000
>jgi|Lotgi1|238831|estExt_fgenesh2_pg.C_sca_1730025	561	QVMPLGEVGEDPGKR	0	1	0	15	1	1610.81	yes	yes	2.66e-26	249.97	6.75	3.25	3	4	4	5	3	5	4	4	6	6	7	1	6.75	3.25	3	4	4	5	3	5	4	4	6	6	7	1	1455300000
>jgi|Lotgi1|229248|estExt_fgenesh2_pg.C_sca_60046		QVTAIDKDAAPFNR	3	1	1	14	1	1544.79	yes	yes	0.0072617	93.959	8	0								1					8	0								1					645150
>jgi|Lotgi1|150310|fgenesh2_kg.C_sca_34000006		QVTINDLPVGR	0	1	1	11	0	1210.67	yes	yes	0.0015385	148.96	9.5	0.5									2	2			9.5	0.5									2	2			8292800
>jgi|Lotgi1|174003|fgenesh2_pg.C_sca_179000009		QWSVNTGLNK	0	0	2	10	0	1145.58	yes	yes	1.61e-06	218.9	6.14	0.99				1		3	3						6.14	0.99				1		3	3						54195000
>jgi|Lotgi1|174003|fgenesh2_pg.C_sca_179000009	162	QYAMDMATAFPK	3	0	0	12	0	1372.62	yes	yes	6.69e-15	179.6	5.79	2.14	3	2	1	5	9	9	8	6	5				5.79	2.14	3	2	1	5	9	9	8	6	5				564330000
>jgi|Lotgi1|205030|estExt_fgenesh2_kg.C_sca_1120002		QYGSLTWVTTSHIGQWK	0	0	0	17	0	1990.99	yes	yes	7.54e-08	150.16	9	0									2				9	0									2				9690400
>jgi|Lotgi1|162872|fgenesh2_pg.C_sca_36000100		QYLELGYQK	0	0	0	9	0	1140.58	yes	yes	7.75e-24	279.15	5.31	2.49	1	2	1	1		2	4	1	1				5.31	2.49	1	2	1	1		2	4	1	1				142040000
>jgi|Lotgi1|209261|estExt_Genewise1Plus.C_sca_30137		QYLNFNTK	0	0	2	8	0	1026.51	yes	yes	0.0011035	216.42	5.3	1.49		1		2	1	4	2						5.3	1.49		1		2	1	4	2						68591000
>jgi|Lotgi1|99791|gw1.32.297.1		RACGLYIVR	1	2	0	9	1	1106.6	yes	yes	7.95e-06	302.56	5.56	3	5	8	6	8	6	6	6	7	4	4	3	1	5.56	3	5	8	6	8	6	6	6	7	4	4	3	1	10784000000
>jgi|Lotgi1|231046|estExt_fgenesh2_pg.C_sca_170090		RAHPLQVELYQTIHAYGPIIADAYVHVPETAK	5	1	0	32	1	3599.89	yes	yes	2.43e-47	200.01	8.5	0.5								2	2				8.5	0.5								2	2				67773000
>jgi|Lotgi1|234387|estExt_fgenesh2_pg.C_sca_500042	430	RAMEPNKPYWHNR	1	2	2	13	2	1697.82	yes	yes	1.79e-15	230.18	7.86	0.833							3	2	2				7.86	0.833							3	2	2				10887000
>jgi|Lotgi1|228882|estExt_fgenesh2_pg.C_sca_50013		RAPSGYGPPSSQNCPVGHIPDFQR	1	2	1	24	1	2623.24	yes	yes	5.33e-45	223.44	7.36	1.3					1	2	3	2	3				7.36	1.3					1	2	3	2	3				141180000
>jgi|Lotgi1|239125|estExt_fgenesh2_pg.C_sca_1950011		RCDLVEPK	0	1	0	8	1	1015.51	yes	yes	0.0010123	272.29	4.9	2.07	1	1		2	1	3	1	1					4.9	2.07	1	1		2	1	3	1	1					103270000
>jgi|Lotgi1|239125|estExt_fgenesh2_pg.C_sca_1950011	568	RCDLVEPKPGMCPVPPHPSAVLCAIDSK	2	1	0	28	2	3129.52	yes	yes	4.36e-45	210.36	4	2.09	4	2	2	4	4	2	2	1					4	2.09	4	2	2	4	4	2	2	1					990080000
>jgi|Lotgi1|239125|estExt_fgenesh2_pg.C_sca_1950011		RCDLVRPK	0	2	0	8	2	1042.57	yes	no	3.29e-09	337.88	4.54	1.91	2		1	3	2	3	2						4.54	1.91	2		1	3	2	3	2						74689000
>jgi|Lotgi1|160173|fgenesh2_pg.C_sca_23000191		RCTEASEIFDPSLR	1	2	0	14	1	1679.79	yes	yes	2.59e-10	206.53	4	0				2									4	0				2									2072700
>jgi|Lotgi1|238082|estExt_fgenesh2_pg.C_sca_1300004	530	RDGFDDLIEMIQDVQEFEEEDGPCANVK	1	1	1	28	1	3297.44	yes	yes	3.94e-205	437.21	6.75	1.99	1	1	1	1	1	2	9	9	3				6.75	1.99	1	1	1	1	1	2	9	9	3				791800000
>jgi|Lotgi1|154424|fgenesh2_pg.C_sca_5000464		RDPQCYDEQLVK	0	1	0	12	1	1549.72	yes	yes	2.12e-13	234.26	9.5	0.5									1	1			9.5	0.5									1	1			2659300
>jgi|Lotgi1|239188|estExt_fgenesh2_pg.C_sca_2050005		REEDDERGDGR	0	3	0	11	2	1332.57	yes	yes	3.8e-13	294.13	5	0.816				1	1	1							5	0.816				1	1	1							4682400
>jgi|Lotgi1|140660|e_gw1.149.31.1	54	REGTAMIAVGIGDQVFMDELR	2	2	0	21	1	2307.14	yes	yes	1.45e-95	256.66	4.77	2.52	1	10	8	7	6	4	2	4	4	2			4.77	2.52	1	10	8	7	6	4	2	4	4	2			1004700000
>jgi|Lotgi1|236689|estExt_fgenesh2_pg.C_sca_850101		REYYNQPPEPAVQQR	1	2	1	15	1	1873.91	yes	yes	0.0001392	140.08	8	0								3					8	0								3					3031900
>jgi|Lotgi1|232714|estExt_fgenesh2_pg.C_sca_310076		RFGDNQIR	0	2	1	8	1	1004.52	yes	yes	0.00802	268.2	5.67	0.471					1	2							5.67	0.471					1	2							3424900
>jgi|Lotgi1|140786|e_gw1.151.5.1		RFLETSRDPEQFSK	0	2	0	14	2	1738.86	yes	yes	0.00068667	132.47	4.5	0.5				1	1								4.5	0.5				1	1								4575600
>jgi|Lotgi1|234845|estExt_fgenesh2_pg.C_sca_560041		RFLGLHVHK	0	1	0	9	1	1105.65	yes	yes	4.87e-05	249.53	9	0									3				9	0									3				1942900
>jgi|Lotgi1|236183|estExt_fgenesh2_pg.C_sca_760074		RGGTCFDIR	0	2	0	9	1	1080.51	yes	yes	5.18e-05	250.34	9.75	1.09								1		2	1		9.75	1.09								1		2	1		14803000
>jgi|Lotgi1|152799|fgenesh2_pg.C_sca_2000219		RGNIPVIPDFVK	0	1	1	12	1	1353.78	yes	yes	0.0057984	125.22	5.5	0.5					1	1							5.5	0.5					1	1							4235100
>jgi|Lotgi1|162562|fgenesh2_pg.C_sca_34000165		RGPPGPPGPPRPPGPL	0	2	0	16	2	1544.86	yes	yes	3.43e-12	179.6	11.3	0.471											2	1	11.3	0.471											2	1	4450500
>jgi|Lotgi1|233199|estExt_fgenesh2_pg.C_sca_350161	391	RGTGAMNVLR	1	2	1	10	1	1073.58	yes	yes	0.0013489	174.73	7.33	1.63				1		1	3	2	1	1			7.33	1.63				1		1	3	2	1	1			21735000
>jgi|Lotgi1|154590|fgenesh2_pg.C_sca_6000093		RHDNLLEGALFTSVHCGVQK	1	1	1	20	1	2280.14	yes	yes	3.24e-14	168.89	9	0									1				9	0									1				707030
>jgi|Lotgi1|229543|estExt_fgenesh2_pg.C_sca_80085		RIPFSYPLLLK	0	1	0	11	1	1345.81	yes	yes	2.24e-10	225.56	8.67	0.624								5	6	1			8.67	0.624								5	6	1			68579000
>jgi|Lotgi1|239125|estExt_fgenesh2_pg.C_sca_1950011		RKCDADFECPFYEK	1	1	0	14	2	1863.79	yes	yes	1.41e-30	206.53	4.75	1.2		1		1	4	2							4.75	1.2		1		1	4	2							84791000
>jgi|Lotgi1|106937|e_gw1.6.157.1	11	RKPDTIEVQQMK	0	1	0	12	2	1471.78	yes	yes	5.18e-17	240.74	5.91	1.31			1		3	3	3	1					5.91	1.31			1		3	3	3	1					8243100
>jgi|Lotgi1|140786|e_gw1.151.5.1		RLAHQWTNLVSPK	1	1	1	13	1	1548.85	yes	yes	3.33e-22	273.83	4.64	1.69		3	3	7	5	3	2	2					4.64	1.69		3	3	7	5	3	2	2					1743500000
>jgi|Lotgi1|101611|gw1.56.268.1		RLGDFGNVR	0	2	1	9	1	1032.55	yes	yes	4.23e-06	301.12	6.19	1.96		2	1		6	6	4	4	2	1			6.19	1.96		2	1		6	6	4	4	2	1			281180000
>jgi|Lotgi1|238831|estExt_fgenesh2_pg.C_sca_1730025		RLGLPIGEPGEDVGK	0	1	0	15	1	1535.83	yes	yes	1.33e-06	156.8	10.6	1.36								1			3	1	10.6	1.36								1			3	1	22275000
>jgi|Lotgi1|238831|estExt_fgenesh2_pg.C_sca_1730025		RLGLPIGEPGEDVGKR	0	2	0	16	2	1691.93	yes	yes	9.54e-24	235.21	8.76	2.35	1				3	1	3	5	6	6	7	2	8.76	2.35	1				3	1	3	5	6	6	7	2	219290000
>jgi|Lotgi1|154424|fgenesh2_pg.C_sca_5000464		RLISSVYYQNQR	0	2	1	12	1	1525.8	yes	yes	1.51e-16	261.28	9.5	0.5									1	1			9.5	0.5									1	1			2912200
>jgi|Lotgi1|238082|estExt_fgenesh2_pg.C_sca_1300004	531	RNWEHGDTAANDNDAMDSPFSVLGIN	3	1	4	26	1	2845.24	yes	yes	2.12e-105	300.27	5.65	2.3	2		1	2	2	2	3	5					5.65	2.3	2		1	2	2	2	3	5					279480000
>jgi|Lotgi1|236689|estExt_fgenesh2_pg.C_sca_850101		RPAQPAPPPQQQR	2	2	0	13	1	1469.79	yes	yes	0.0022338	123.8	9	1								1		1			9	1								1		1			1502700
>jgi|Lotgi1|122269|e_gw1.40.42.1		RPDNSFIFNTYFFR	0	2	2	14	1	1822.88	yes	yes	0.00013484	141.32	7	0							1						7	0							1						996110
>jgi|Lotgi1|77105|gw1.32.154.1		RPDTYSPR	0	2	0	8	1	990.488	yes	yes	2.45e-23	379.75	3.94	2.34	5	1	2	2	2	3	2	1					3.94	2.34	5	1	2	2	2	3	2	1					269370000
>jgi|Lotgi1|236689|estExt_fgenesh2_pg.C_sca_850101		RPEVNTVYQR	0	2	1	10	1	1260.66	yes	yes	4.18e-52	412.64	8.86	0.833								3	2	2			8.86	0.833								3	2	2			6666000
>jgi|Lotgi1|236770|estExt_fgenesh2_pg.C_sca_870051		RPFVLHLVR	0	2	0	9	1	1135.7	yes	yes	2.24e-05	279.15	4.19	1.55		3	3	3	3	3	1						4.19	1.55		3	3	3	3	3	1						179980000
>jgi|Lotgi1|236770|estExt_fgenesh2_pg.C_sca_870051		RPFVLHLVRPTTGR	0	3	0	14	2	1647.97	yes	yes	3.26e-22	243.13	5	2.2	2	1	2	2	3	4	3	1	1				5	2.2	2	1	2	2	3	4	3	1	1				410730000
>jgi|Lotgi1|228264|estExt_fgenesh2_pg.C_sca_20144		RPGVPVVGVVITDGISK	0	1	0	17	1	1691.99	yes	yes	6.93e-23	214.83	5.28	1.99	1	1	1	2	4	5	3			1			5.28	1.99	1	1	1	2	4	5	3			1			147370000
>jgi|Lotgi1|229818|estExt_fgenesh2_pg.C_sca_90208	358	RPITISIMDK	0	1	0	10	1	1172.66	yes	yes	0.00031174	187.85	5.5	0.5					1	1							5.5	0.5					1	1							9789500
>jgi|Lotgi1|233201|estExt_fgenesh2_pg.C_sca_350164	406	RPLIETLSSPMGNDAFR	1	2	1	17	1	1902.96	yes	yes	6.83e-08	154.07	8	0								2					8	0								2					6163000
>jgi|Lotgi1|158905|fgenesh2_pg.C_sca_18000255		RPPKPTILETVETYFK	0	1	0	16	2	1918.06	yes	yes	0.00038177	107.14	7	0							2						7	0							2						5847400
>jgi|Lotgi1|236770|estExt_fgenesh2_pg.C_sca_870051		RPWQFSICSIR	0	2	0	11	1	1448.73	yes	yes	1.2e-50	400.43	6.55	2.27	2			1	2	5	3	4	5				6.55	2.27	2			1	2	5	3	4	5				257100000
>jgi|Lotgi1|238560|estExt_fgenesh2_pg.C_sca_1510007		RQDTSGFVISQR	0	2	0	12	1	1392.71	yes	yes	1.63e-17	291.36	4.25	0.968		1		3	4								4.25	0.968		1		3	4								78729000
>jgi|Lotgi1|131935|e_gw1.77.174.1		RQDVHYQGSLTNLETVK	0	1	1	17	1	1987.01	yes	yes	1.89e-54	283.35	7.25	0.433							3	1					7.25	0.433							3	1					16794000
>jgi|Lotgi1|238082|estExt_fgenesh2_pg.C_sca_1300004		RQSPIDIPDVK	0	1	0	11	1	1266.69	yes	yes	1.34e-05	194.6	7.7	1.49				1			2	5	1	1			7.7	1.49				1			2	5	1	1			105940000
>jgi|Lotgi1|238082|estExt_fgenesh2_pg.C_sca_1300004	530	RRDGFDDLIEMIQDVQEFEEEDGPCANVK	1	2	1	29	2	3453.55	yes	yes	4.35e-172	356.78	7.67	0.471							1	2					7.67	0.471							1	2					56732000
>jgi|Lotgi1|231869|estExt_fgenesh2_pg.C_sca_230185		RREPISPCEYK	0	2	0	11	2	1433.71	yes	yes	1.44e-05	194.6	4.6	1.36			1	2	1		1						4.6	1.36			1	2	1		1						13976000
>jgi|Lotgi1|237152|estExt_fgenesh2_pg.C_sca_970022	523	RVDNDMIVGQFIASPK	1	1	1	16	1	1788.92	yes	yes	2.89e-23	225.32	3.5	0.866		1		3									3.5	0.866		1		3									27380000
>jgi|Lotgi1|235120|estExt_fgenesh2_pg.C_sca_590106	467	RVEDWNDDDFEEAVLGAPDMIDDDIIDDLDDDIFQK	2	1	1	36	1	4210.83	yes	yes	6.58e-37	106.65	5	0					1								5	0					1								1398500
>jgi|Lotgi1|199050|estExt_Genewise1.C_sca_1120039		RVFYASFLTAAPK	3	1	0	13	1	1469.8	yes	yes	0.00013408	116.01	5	0					1								5	0					1								433840
>jgi|Lotgi1|238082|estExt_fgenesh2_pg.C_sca_1300004		RYFIENVHFHVGVR	0	2	1	14	1	1771.93	yes	yes	0.0004424	133.71	8	0								2					8	0								2					1803600
>jgi|Lotgi1|173200|fgenesh2_pg.C_sca_151000011	154	RYHSNMHAFK	1	1	1	10	1	1289.61	yes	yes	1.78e-06	219.34	8.5	0.5								2	2				8.5	0.5								2	2				2745400
>jgi|Lotgi1|228882|estExt_fgenesh2_pg.C_sca_50013		RYPDPWSR	0	2	0	8	1	1075.52	yes	yes	0.00096315	268.2	7	0							2						7	0							2						6735700
>jgi|Lotgi1|217766|estExt_Genewise1Plus.C_sca_420174		SAALIQQSTAVK	3	0	0	12	0	1215.68	yes	yes	2.67e-07	196.7	10	0										1			10	0										1			1068800
>jgi|Lotgi1|205379|estExt_fgenesh2_kg.C_sca_2180002;>jgi|Lotgi1|145856|e_gw1.517.5.1		SAFDEAITCLDTLNEDSYK	2	0	1	19	0	2190.96	yes	no	5.56e-63	292.53	9	0									2				9	0									2				8524100
>jgi|Lotgi1|174003|fgenesh2_pg.C_sca_179000009		SAFSTTDDCGQK	1	0	0	12	0	1315.54	yes	yes	3.22e-17	277.61	4.81	1.81	1	1	1	4	3	3	2	1					4.81	1.81	1	1	1	4	3	3	2	1					70958000
>jgi|Lotgi1|140786|e_gw1.151.5.1	69;70	SALVMYANLMGK	2	0	1	12	0	1296.66	yes	yes	1.67e-08	198.87	4.78	2.49	4	5	5	9	8	3	3	4	2	1	1		4.78	2.49	4	5	5	9	8	3	3	4	2	1	1		1183300000
>jgi|Lotgi1|140786|e_gw1.151.5.1	69;70	SALVMYANLMGKPSDNR	2	1	2	17	1	1865.91	yes	yes	2.64e-19	196.93	5.33	1.25				2	5		1	1					5.33	1.25				2	5		1	1					85755000
>jgi|Lotgi1|173200|fgenesh2_pg.C_sca_151000011		SAQFSSSGWGTSPAAQNPWSFNR	3	1	2	23	0	2469.11	yes	yes	1.63e-95	301.09	8.67	0.471								2	4				8.67	0.471								2	4				17072000
>jgi|Lotgi1|233201|estExt_fgenesh2_pg.C_sca_350164	407	SASNAADMYALK	4	0	1	12	0	1240.58	yes	yes	1.01e-05	179.67	8	0								2					8	0								2					1948700
>jgi|Lotgi1|235610|estExt_fgenesh2_pg.C_sca_670062		SATGIPGLAPPGLTGEQLSQLLTSTK	2	0	0	26	0	2536.37	yes	yes	5.69e-157	390.5	3.89	0.875		1	1	5	2								3.89	0.875		1	1	5	2								142710000
>jgi|Lotgi1|235120|estExt_fgenesh2_pg.C_sca_590106		SCTLEQLK	0	0	0	8	0	977.485	yes	yes	0.0011986	165.9	8	0								1					8	0								1					0
>jgi|Lotgi1|186156|estExt_Genewise1.C_sca_140275		SCTPESLFAWHR	1	1	0	12	0	1489.68	yes	yes	1.82e-05	181.62	8	0								1					8	0								1					1208100
>jgi|Lotgi1|235120|estExt_fgenesh2_pg.C_sca_590106	468	SDEIDDIDDAVFGDNLDILDEFDLDDAAEQLMIEK	3	0	1	35	0	3955.76	yes	yes	6.44e-63	214.91	4.5	0.5				2	2								4.5	0.5				2	2								13519000
>jgi|Lotgi1|234386|estExt_fgenesh2_pg.C_sca_500041		SDGHWYELK	0	0	0	9	0	1133.51	yes	yes	3.02e-06	264.3	7.3	2.44	4				3	3	8	9	12	3	1		7.3	2.44	4				3	3	8	9	12	3	1		690680000
>jgi|Lotgi1|205030|estExt_fgenesh2_kg.C_sca_1120002		SDILGELLFK	0	0	0	10	0	1133.63	yes	yes	6.52e-05	199.61	8.38	1.32						1	1	2	2	2			8.38	1.32						1	1	2	2	2			146410000
>jgi|Lotgi1|203293|estExt_fgenesh2_kg.C_sca_90018		SDKTDTNWAVLK	1	0	1	12	1	1376.69	yes	yes	0.0006222	166.93	10.5	0.5										1	1		10.5	0.5										1	1		1072900
>jgi|Lotgi1|232714|estExt_fgenesh2_pg.C_sca_310076	387	SDMSGSDDKCDEEVLLFEEK	0	0	0	20	1	2331.97	yes	yes	4.08e-60	268.46	4.46	1.65		2	2	3	2	2	2						4.46	1.65		2	2	3	2	2	2						179220000
>jgi|Lotgi1|228882|estExt_fgenesh2_pg.C_sca_50013		SDSCALLNCPQGTK	1	0	1	14	0	1549.69	yes	yes	4.82e-34	310.91	7.5	1.12						2	2	2	2				7.5	1.12						2	2	2	2				59405000
>jgi|Lotgi1|234405|estExt_fgenesh2_pg.C_sca_500078		SDTEFCGTCGR	0	1	0	11	0	1288.48	yes	yes	3.08e-13	241.23	8.5	0.5								2	2				8.5	0.5								2	2				1741500
>jgi|Lotgi1|209261|estExt_Genewise1Plus.C_sca_30137		SDYSFSAFGDR	1	1	0	11	0	1250.52	yes	yes	4.5e-08	210.75	3.67	1.49		2	1	1	1	1							3.67	1.49		2	1	1	1	1							4878600
>jgi|Lotgi1|238358|estExt_fgenesh2_pg.C_sca_1420009		SEANTLAAQSSGAQR	4	1	1	15	0	1489.71	yes	yes	2.86e-89	417.2	6.04	3.21	4	8	6	8	6	6	6	6	6	4	5	3	6.04	3.21	4	8	6	8	6	6	6	6	6	4	5	3	773630000
>jgi|Lotgi1|234302|estExt_fgenesh2_pg.C_sca_490062		SEAYSTDNPGYK	1	0	1	12	0	1330.57	yes	yes	0.0018237	128.17	9.33	0.471									2	1			9.33	0.471									2	1			1194700
>jgi|Lotgi1|234845|estExt_fgenesh2_pg.C_sca_560041	440	SECSSGVVYATCYMK	1	0	0	15	0	1740.72	yes	yes	4.76e-09	176.29	9	0									1				9	0									1				650060
>jgi|Lotgi1|154020|fgenesh2_pg.C_sca_5000060		SEDIHDDFAQLR	1	1	0	12	0	1444.66	yes	yes	1.01e-29	349.17	4.12	1.49		3	3	3	4	2	1						4.12	1.49		3	3	3	4	2	1						126570000
>jgi|Lotgi1|129390|e_gw1.64.333.1		SEEALETVLK	1	0	0	10	0	1117.59	yes	yes	0.0016211	156.94	10	0										1			10	0										1			564090
>jgi|Lotgi1|229002|estExt_fgenesh2_pg.C_sca_50187		SELVEILGDSVLNNQGQQVNVK	0	0	3	22	0	2382.24	yes	yes	8.44e-10	148.56	10.5	0.5										1	1		10.5	0.5										1	1		753210
>jgi|Lotgi1|154590|fgenesh2_pg.C_sca_6000093		SENIVTLVSR	0	1	1	10	0	1116.61	yes	yes	2.85e-06	216.09	8.71	0.7								3	3	1			8.71	0.7								3	3	1			21976000
>jgi|Lotgi1|236770|estExt_fgenesh2_pg.C_sca_870051		SESLIPDSR	0	1	0	9	0	1002.5	yes	yes	4.64e-05	220.24	4	1.89	2	2	1	3	2	3	1						4	1.89	2	2	1	3	2	3	1						114500000
>jgi|Lotgi1|189089|estExt_Genewise1.C_sca_270169		SESLLITELK	0	0	0	10	0	1131.64	yes	yes	0.0016211	156.94	8.33	0.471								2	1				8.33	0.471								2	1				17091000
>jgi|Lotgi1|189089|estExt_Genewise1.C_sca_270169		SESLLITELKK	0	0	0	11	1	1259.73	yes	yes	0.0018651	161.76	9	0									1				9	0									1				234870
>jgi|Lotgi1|235120|estExt_fgenesh2_pg.C_sca_590106		SETAAAVSAIVK	4	0	0	12	0	1145.63	yes	yes	4.16e-13	223.21	5.06	2.96	3	4	3	6	4	3	1	1	2	2	2		5.06	2.96	3	4	3	6	4	3	1	1	2	2	2		453110000
>jgi|Lotgi1|229175|estExt_fgenesh2_pg.C_sca_50437		SETEQYALIK	1	0	0	10	0	1180.6	yes	yes	0.0036577	143.86	5.25	1.48			1		1	1	1						5.25	1.48			1		1	1	1						41590000
>jgi|Lotgi1|238999|estExt_fgenesh2_pg.C_sca_1830001	564	SETYFQMYLPSGSK	0	0	0	14	0	1636.74	yes	yes	0.0055407	93.959	9	0									1				9	0									1				385530
>jgi|Lotgi1|140786|e_gw1.151.5.1	71	SFAAASQMEPDFAR	4	1	0	14	0	1526.68	yes	yes	3e-38	333.3	4.29	2.36	9	10	7	14	10	4	4	6	4				4.29	2.36	9	10	7	14	10	4	4	6	4				3418800000
>jgi|Lotgi1|229543|estExt_fgenesh2_pg.C_sca_80085		SFAGNHNSNQR	1	1	3	11	0	1230.55	yes	yes	0.0028134	136.32	10	0										1			10	0										1			763480
>jgi|Lotgi1|232022|estExt_fgenesh2_pg.C_sca_250045		SFAISDLPR	1	1	0	9	0	1004.53	yes	yes	0.00054319	202.54	5.5	0.5					1	1							5.5	0.5					1	1							2842800
>jgi|Lotgi1|159264|fgenesh2_pg.C_sca_20000004	109	SFAQIFVMYQDGNVR	1	1	1	15	0	1773.85	yes	yes	2.76e-09	177.54	6	0						1							6	0						1							1648700
>jgi|Lotgi1|238082|estExt_fgenesh2_pg.C_sca_1300004		SFDGEAHIVHIR	1	1	0	12	0	1379.69	yes	yes	1.98e-66	419.3	5.69	2.88	9	9	11	12	8	13	17	11	6	6	4	2	5.69	2.88	9	9	11	12	8	13	17	11	6	6	4	2	11878000000
>jgi|Lotgi1|238082|estExt_fgenesh2_pg.C_sca_1300004		SFDGEAHIVHIREDFGDLK	1	1	0	19	1	2184.06	yes	yes	3.19e-33	228.21	8	0.739							3	5	3				8	0.739							3	5	3				24432000
>jgi|Lotgi1|205030|estExt_fgenesh2_kg.C_sca_1120002		SFDGVAYDR	1	1	0	9	0	1028.46	yes	yes	7.1e-06	249.53	9.75	0.433									1	3			9.75	0.433									1	3			17674000
>jgi|Lotgi1|233583|estExt_fgenesh2_pg.C_sca_410033		SFFNVVR	0	1	1	7	0	867.46	yes	yes	0.0074755	198.6	8	0								1					8	0								1					5042700
>jgi|Lotgi1|237446|estExt_fgenesh2_pg.C_sca_1070041	524	SFGDAGEGMVELR	1	1	0	13	0	1366.62	yes	yes	0.0021479	110.86	9	0									1				9	0									1				759080
>jgi|Lotgi1|238526|estExt_fgenesh2_pg.C_sca_1490037	548	SFITGSGMWK	0	0	0	10	0	1112.53	yes	yes	0.0019748	141.88	5.52	2.28	1	1	3	4	4	4	2	3	2	1			5.52	2.28	1	1	3	4	4	4	2	3	2	1			3263100000
>jgi|Lotgi1|238526|estExt_fgenesh2_pg.C_sca_1490037	548	SFITGSGMWKIVGPDGR	0	1	0	17	1	1806.91	yes	yes	0.0036357	112.72	4	0				1									4	0				1									1382100
>jgi|Lotgi1|162872|fgenesh2_pg.C_sca_36000100		SFLAADAVR	3	1	0	9	0	948.503	yes	yes	2.8e-06	238.48	2	0		1											2	0		1											4092800
>jgi|Lotgi1|140786|e_gw1.151.5.1		SFNQLWFNK	0	0	2	9	0	1182.58	yes	yes	7.1e-06	231.37	4.21	2.34	2	2	2	2	2	1	2		1				4.21	2.34	2	2	2	2	2	1	2		1				1161300000
>jgi|Lotgi1|140786|e_gw1.151.5.1		SFNQLWFNKALGR	1	1	2	13	1	1579.83	yes	yes	0.00019167	165.11	4	0				1									4	0				1									1501400
>jgi|Lotgi1|99852|gw1.32.299.1		SFNSRVFGDAGPYLR	1	2	1	15	1	1684.83	yes	yes	0.0060003	98.531	4	0				1									4	0				1									521230
>jgi|Lotgi1|209261|estExt_Genewise1Plus.C_sca_30137		SFRPCTPYTFSAR	1	2	0	13	1	1588.75	yes	yes	3.84e-22	273.83	5.89	1.73		1			2	3	1	2					5.89	1.73		1			2	3	1	2					100720000
>jgi|Lotgi1|239339|estExt_fgenesh2_pg.C_sca_2240004	602	SFSNLPGMSAELK	1	0	1	13	0	1379.68	yes	yes	1.32e-06	172.34	6.71	1.48				1	1		2	3					6.71	1.48				1	1		2	3					38056000
>jgi|Lotgi1|234387|estExt_fgenesh2_pg.C_sca_500042	435;436;437;438	SFVPYIPPDPMSTMYSSLSQVSSMSQNMR	0	1	1	29	0	3266.48	yes	yes	2.48e-42	199.33	8.45	0.656							1	4	6				8.45	0.656							1	4	6				177710000
>jgi|Lotgi1|158379|fgenesh2_pg.C_sca_17000030		SFVSFSSLLPVNTATVLR	1	1	1	18	0	1937.06	yes	yes	1.79e-24	217.93	2	0		1											2	0		1											813270
>jgi|Lotgi1|166451|fgenesh2_pg.C_sca_58000080	141;142	SGAAANPHYRPSGMDISYGCCETDMK	3	1	1	26	1	2874.18	yes	yes	7.8e-17	152.32	9	0									1				9	0									1				1884200
>jgi|Lotgi1|158379|fgenesh2_pg.C_sca_17000030		SGFEVPIR	0	1	0	8	0	903.481	yes	yes	0.0084645	180.18	2	0		1											2	0		1											453080
>jgi|Lotgi1|217885|estExt_Genewise1Plus.C_sca_430053		SGFIIPVFQER	0	1	0	11	0	1291.69	yes	yes	0.00010443	179	7	0							2						7	0							2						3979700
>jgi|Lotgi1|144968|e_gw1.276.10.1		SGFNHVEEVFKPK	0	0	1	13	1	1516.77	yes	yes	7.04e-11	208.42	5	0					2								5	0					2								5708400
>jgi|Lotgi1|131935|e_gw1.77.174.1		SGGDNIVFRPPNTR	0	2	2	14	1	1528.77	yes	yes	1.46e-33	310.91	7.4	0.49							3	2					7.4	0.49							3	2					17501000
>jgi|Lotgi1|203670|estExt_fgenesh2_kg.C_sca_170029		SGIFIHTGLTDR	0	1	0	12	0	1315.69	yes	yes	0.0049581	114.83	7	0							1						7	0							1						4813400
>jgi|Lotgi1|238526|estExt_fgenesh2_pg.C_sca_1490037		SGINIQGATTGGNTDSVDTSK	1	0	2	21	0	2021.95	yes	yes	3.9e-125	403.34	3.5	1.67	6	14	10	13	6	6	3						3.5	1.67	6	14	10	13	6	6	3						4181900000
>jgi|Lotgi1|221343|estExt_Genewise1Plus.C_sca_700096		SGIYHHTELLDR	0	1	0	12	0	1439.72	yes	yes	1.53e-07	201.46	7	0							3						7	0							3						11858000
>jgi|Lotgi1|235621|estExt_fgenesh2_pg.C_sca_670079	486	SGMIGTAAMESR	2	1	0	12	0	1209.55	yes	yes	6.38e-10	212.15	5.38	2.44	3	2	5	6	4	5	7	4	2	2			5.38	2.44	3	2	5	6	4	5	7	4	2	2			148870000
>jgi|Lotgi1|162872|fgenesh2_pg.C_sca_36000100		SGNDLTQDK	0	0	1	9	0	976.446	yes	yes	0.0082987	148.05	4	0				1									4	0				1									137300
>jgi|Lotgi1|234387|estExt_fgenesh2_pg.C_sca_500042		SGQPLEVTIK	0	0	0	10	0	1070.6	yes	yes	0.0012353	161.76	8.67	0.745								3	2	1			8.67	0.745								3	2	1			216970000
>jgi|Lotgi1|234387|estExt_fgenesh2_pg.C_sca_500042		SGQPLEVTIKR	0	1	0	11	1	1226.7	yes	yes	0.00060687	174.73	8	0.632							1	3	1				8	0.632							1	3	1				29399000
>jgi|Lotgi1|224185|estExt_Genewise1Plus.C_sca_1110027	326;327;328	SGTGISAMAVMRPELIMK	2	1	0	18	1	1890.97	yes	yes	8.44e-06	134.24	10.5	0.5										1	1		10.5	0.5										1	1		1894500
>jgi|Lotgi1|238526|estExt_fgenesh2_pg.C_sca_1490037		SGTGNFPQTLDLSNLLNQVK	0	0	3	20	0	2145.11	yes	yes	3.75e-212	500.09	3.6	1.02		3	3	6	3								3.6	1.02		3	3	6	3								167830000
>jgi|Lotgi1|238526|estExt_fgenesh2_pg.C_sca_1490037		SGTGNFPQTLDLSNLLNQVKPTGR	0	1	3	24	1	2556.33	yes	yes	1.21e-240	499.67	5.34	2.98	7	12	11	13	5	6	9	9	7	5	3	1	5.34	2.98	7	12	11	13	5	6	9	9	7	5	3	1	15501000000
>jgi|Lotgi1|238526|estExt_fgenesh2_pg.C_sca_1490037		SGTGQIPQNLR	0	1	1	11	0	1169.62	yes	yes	2.33e-31	367.63	5.67	3.14	6	7	8	6	6	6	7	6	4	5	3	2	5.67	3.14	6	7	8	6	6	6	7	6	4	5	3	2	5661200000
>jgi|Lotgi1|206609|estExt_fgenesh2_pm.C_sca_350014		SGTIFDNVLITDDEKYAEK	1	0	1	19	1	2157.05	yes	yes	1.38e-08	109.83	7	0							1						7	0							1						568200
>jgi|Lotgi1|115607|e_gw1.21.53.1		SGTLNANNKPINFTR	1	1	4	15	1	1645.85	yes	yes	2.63e-31	258.33	3.38	0.992		2	2	3	1								3.38	0.992		2	2	3	1								62494000
>jgi|Lotgi1|238526|estExt_fgenesh2_pg.C_sca_1490037	549	SGVGNSIPANVINELMGNTR	1	1	4	20	0	2042.02	yes	yes	0	549.76	4.93	2.52	9	17	16	19	17	16	14	8	7	4	1	1	4.93	2.52	9	17	16	19	17	16	14	8	7	4	1	1	13403000000
>jgi|Lotgi1|197490|estExt_Genewise1.C_sca_870043		SGVYQHTSGAALGGHAVK	3	0	0	18	0	1738.88	yes	yes	4.33e-05	130.98	8	0								1					8	0								1					322360
>jgi|Lotgi1|217320|estExt_Genewise1Plus.C_sca_390079		SHPHTVIENIDAGEVEIPDE	1	0	1	20	0	2200.03	yes	yes	0.0003845	115.15	10	0										2			10	0										2			1268100
>jgi|Lotgi1|83160|gw1.21.261.1		SHVNFPR	0	1	1	7	0	855.435	yes	yes	0.0053887	205.41	4.5	0.5				1	1								4.5	0.5				1	1								3925600
>jgi|Lotgi1|203020|estExt_fgenesh2_kg.C_sca_20001	248	SIAPGDSNVNMR	1	1	2	12	0	1259.59	yes	yes	2.2e-17	280.63	6.14	0.639					1	4	2						6.14	0.639					1	4	2						8112300
>jgi|Lotgi1|162872|fgenesh2_pg.C_sca_36000100	133	SIDFNPPTDIVPDTMK	0	0	1	16	0	1788.86	yes	yes	6.84e-31	251.21	3.22	1.47	2	1	1	3	2								3.22	1.47	2	1	1	3	2								41506000
>jgi|Lotgi1|159735|fgenesh2_pg.C_sca_21000205		SIDIIVNHIK	0	0	1	10	0	1150.67	yes	yes	0.0026119	148.05	10	0										1			10	0										1			612390
>jgi|Lotgi1|203293|estExt_fgenesh2_kg.C_sca_90018		SIGDTESLR	0	1	0	9	0	976.483	yes	yes	9.27e-08	205.75	10.5	0.5										2	2		10.5	0.5										2	2		1426800
>jgi|Lotgi1|140773|e_gw1.151.14.1;>jgi|Lotgi1|207783|estExt_fgenesh2_pm.C_sca_1510001;>jgi|Lotgi1|225865|estExt_Genewise1Plus.C_sca_1510034;>jgi|Lotgi1|89979|gw1.4208.2.1		SIGLSNFNAEQVGR	1	1	2	14	0	1490.75	yes	no	5.02e-13	208.42	8	0								2					8	0								2					3405300
>jgi|Lotgi1|239447|estExt_fgenesh2_pg.C_sca_2510014		SIGYCCPYPVTEEWVK	0	0	0	16	0	1986.89	yes	yes	3.69e-07	151.44	6.67	1.89			1			1	2	1	1				6.67	1.89			1			1	2	1	1				27188000
>jgi|Lotgi1|229818|estExt_fgenesh2_pg.C_sca_90208		SIIGGYGQTNADQILK	1	0	1	16	0	1676.87	yes	yes	3.23e-15	194.24	8	0								2					8	0								2					5050900
>jgi|Lotgi1|234884|estExt_fgenesh2_pg.C_sca_560115		SILTGTADITK	1	0	0	11	0	1118.62	yes	yes	0.0017239	147.12	7.27	2.14				2	1	1	1	2	2	2			7.27	2.14				2	1	1	1	2	2	2			310380000
>jgi|Lotgi1|83160|gw1.21.261.1		SINGIGFSNLNGLK	0	0	3	14	0	1432.77	yes	yes	5.4e-18	234.26	3.33	0.471			2	1									3.33	0.471			2	1									22981000
>jgi|Lotgi1|235549|estExt_fgenesh2_pg.C_sca_660066		SIPGGFFNCYCNAAFFGK	2	0	2	18	0	2055.9	yes	yes	3.82e-21	205.88	7.05	2.58	2	1					4	6	6				7.05	2.58	2	1					4	6	6				249660000
>jgi|Lotgi1|238526|estExt_fgenesh2_pg.C_sca_1490037	550	SIPLTGKIEMRQAGLLFGACNGYANFR	3	2	2	27	2	2983.52	yes	yes	6e-05	83.606	11	0											1		11	0											1		341930
>jgi|Lotgi1|214936|estExt_Genewise1Plus.C_sca_250001		SITILEGGAETGFR	1	1	0	14	0	1449.75	yes	yes	2.77e-17	223.31	8	0								3					8	0								3					4924100
>jgi|Lotgi1|236952|estExt_fgenesh2_pg.C_sca_900076		SITLPSLPDSTR	0	1	0	12	0	1285.69	yes	yes	0.0016281	129.7	2	1	1		1										2	1	1		1										969200
>jgi|Lotgi1|237143|estExt_fgenesh2_pg.C_sca_960048		SKDDSHIARPSDCESFEK	1	1	0	18	2	2106.93	yes	yes	2.16e-56	294.07	8.85	0.948							2	7	11	5	1		8.85	0.948							2	7	11	5	1		171130000
>jgi|Lotgi1|183446|estExt_Genewise1.C_sca_51005		SKDFTPFQASGIVLGGVK	1	0	0	18	1	1849.99	yes	yes	2.21e-57	295.87	11	0.632										1	3	1	11	0.632										1	3	1	13819000
>jgi|Lotgi1|152799|fgenesh2_pg.C_sca_2000219		SKFPSTDIIDNDPR	0	1	1	14	1	1603.78	yes	yes	1.8e-13	220.73	6	0						1							6	0						1							5233400
>jgi|Lotgi1|236770|estExt_fgenesh2_pg.C_sca_870051		SKLPVQATQQDPSK	1	0	0	14	1	1525.81	yes	yes	1.39e-54	377.59	4.59	2.29	4	4	5	3	4	5	5	4					4.59	2.29	4	4	5	3	4	5	5	4					287160000
>jgi|Lotgi1|174652|fgenesh2_pg.C_sca_207000018		SKPIAPIQLATPAPK	3	0	0	15	1	1530.91	yes	yes	0.0075178	95.651	7.5	0.5							1	1					7.5	0.5							1	1					1158800
>jgi|Lotgi1|239574|estExt_fgenesh2_pg.C_sca_3420002		SLAAIPTIQQLK	2	0	0	12	0	1281.77	yes	yes	3.75e-17	255.29	3.47	1.5	3	5	7	8	6			1					3.47	1.5	3	5	7	8	6			1					942420000
>jgi|Lotgi1|207113|estExt_fgenesh2_pm.C_sca_660010	276	SLAQTDQKPISQQDGLAMK	2	0	0	19	1	2058.04	yes	yes	1.79e-17	181.74	10	0										1			10	0										1			595800
>jgi|Lotgi1|155972|fgenesh2_pg.C_sca_10000005		SLDISVPNHNRNNLKTVPR	0	2	4	19	2	2173.17	yes	yes	0.0021023	111.74	9	0									1				9	0									1				49864000
>jgi|Lotgi1|235690|estExt_fgenesh2_pg.C_sca_680060		SLDLYLSTDR	0	1	0	10	0	1181.59	yes	yes	1.08e-17	239.2	9.5	0.5									2	2			9.5	0.5									2	2			1497900
>jgi|Lotgi1|231009|estExt_fgenesh2_pg.C_sca_160281		SLDNESPLR	0	1	1	9	0	1029.51	yes	yes	2.8e-06	238.48	9.94	1.55						1		2	3	3	6	2	9.94	1.55						1		2	3	3	6	2	130790000
>jgi|Lotgi1|186050|estExt_Genewise1.C_sca_140061		SLEFVDLSHNTIR	0	1	1	13	0	1529.78	yes	yes	1.32e-06	146.16	7	0							2						7	0							2						4556300
>jgi|Lotgi1|159383|fgenesh2_pg.C_sca_20000123		SLEQVTYHYLVDAFPVILPPR	1	1	0	21	0	2456.31	yes	yes	4.41e-48	245.02	6	0						1							6	0						1							1577900
>jgi|Lotgi1|140786|e_gw1.151.5.1	72	SLFNMPR	0	1	1	7	0	863.432	yes	yes	0.002899	203.1	6.5	1.5					1			1					6.5	1.5					1			1					97217000
>jgi|Lotgi1|208084|estExt_Genewise1Plus.C_sca_10185		SLIFGYFALLSGR	1	1	0	13	0	1442.79	yes	yes	0.00068808	126.67	7	0							1						7	0							1						4801300
>jgi|Lotgi1|235610|estExt_fgenesh2_pg.C_sca_670062		SLIIEAAR	2	1	0	8	0	871.513	yes	yes	0.00066056	220.39	6.64	2.16		1		1	3	1	2	3	2	1			6.64	2.16		1		1	3	1	2	3	2	1			111450000
>jgi|Lotgi1|140786|e_gw1.151.5.1		SLIISTACEYDQPECVR	1	1	0	17	0	2039.93	yes	yes	9.2e-56	293.64	4.81	2.84	7	5	6	8	5	2	4	3	5	3			4.81	2.84	7	5	6	8	5	2	4	3	5	3			3016500000
>jgi|Lotgi1|189380|estExt_Genewise1.C_sca_290015		SLLYDDQSIHK	0	0	0	11	0	1317.66	yes	yes	0.0075409	123.88	10	0										1			10	0										1			541280
>jgi|Lotgi1|158113|fgenesh2_pg.C_sca_16000081		SLNKPAFLK	1	0	1	9	1	1016.6	yes	yes	0.0043207	188.46	8.5	0.5								2	2				8.5	0.5								2	2				8121200
>jgi|Lotgi1|69892|gw1.49.115.1		SLPEAAYGEGSGK	2	0	0	13	0	1264.59	yes	yes	0.00015696	147.72	4.75	1.85		1	1	2	2		1	1					4.75	1.85		1	1	2	2		1	1					32941000
>jgi|Lotgi1|233820|estExt_fgenesh2_pg.C_sca_440059		SLPNVYNYLIHCK	0	0	2	13	0	1619.81	yes	yes	0.0002144	135.66	9	0									1				9	0									1				847180
>jgi|Lotgi1|173138|fgenesh2_pg.C_sca_149000038		SLPQCCPAGSR	1	1	0	11	0	1231.54	yes	yes	6.2e-13	247.19	4.73	2.59	4	5	5	5	4	4	3	3	3	1			4.73	2.59	4	5	5	5	4	4	3	3	3	1			1204300000
[truncated: 688 more rows]
